# Supplementary material for: Changes in Transcript Related to Osmosis and Intracellular Ion Homeostasis in Paulownia tomentosa under Salt Stress
Source: Front Plant Sci. 2016 Mar 30;7:384. doi: 10.3389/fpls.2016.00384 (PMC4813090; doi:10.3389/fpls.2016.00384)
Supplement: Supplementary file 2 [file DataSheet2.ZIP]

Archive with 8 entries (7 files):
- Additional file 2/
- Additional file 2/Table S1.xlsx
- Additional file 2/Table S2.xlsx
- Additional file 2/Table S3.xlsx
- Additional file 2/Table S4.xlsx
- Additional file 2/Table S5.xlsx
- Additional file 2/Table S6.xlsx
- Additional file 2/Table S7.xlsx
