# Supplementary material for: Changes in Transcript Related to Osmosis and Intracellular Ion Homeostasis in Paulownia tomentosa under Salt Stress
Source: Front Plant Sci. 2016 Mar 30;7:384. doi: 10.3389/fpls.2016.00384 (PMC4813090; doi:10.3389/fpls.2016.00384)
Supplement: Supplementary file 2 [file DataSheet2.ZIP › Additional file 2/Table S1.xlsx]

## Sheet: Sheet1
Table S1 The 307 reference pathways of 8,663 unigenes
Unigene ID	Ko id(Gene id)	Ko name(Gene name)	hyperlink	Paths
comp64568_c0_seq1	K07052	K07052	http://www.genome.jp/dbget-bin/www_bget?ko:K07052
comp64568_c0_seq2	K07052	K07052	http://www.genome.jp/dbget-bin/www_bget?ko:K07052
comp64568_c0_seq3	K07052	K07052	http://www.genome.jp/dbget-bin/www_bget?ko:K07052
comp64568_c0_seq4	K07052	K07052	http://www.genome.jp/dbget-bin/www_bget?ko:K07052
comp64593_c0_seq6	K02870	RP-L12e,	http://www.genome.jp/dbget-bin/www_bget?ko:K02870	path:ko03010
comp64593_c0_seq7	K02870	RP-L12e,	http://www.genome.jp/dbget-bin/www_bget?ko:K02870	path:ko03010
comp64593_c0_seq9	K02870	RP-L12e,	http://www.genome.jp/dbget-bin/www_bget?ko:K02870	path:ko03010
comp64605_c0_seq4	K14773	UTP23	http://www.genome.jp/dbget-bin/www_bget?ko:K14773
comp64611_c0_seq1	K01590	hdc,	http://www.genome.jp/dbget-bin/www_bget?ko:K01590	path:ko00340;path:ko01100;path:ko01110
comp64617_c0_seq2	K04123	KAO	http://www.genome.jp/dbget-bin/www_bget?ko:K04123	path:ko00904;path:ko01100;path:ko01110
comp64617_c0_seq3	K04123	KAO	http://www.genome.jp/dbget-bin/www_bget?ko:K04123	path:ko00904;path:ko01100;path:ko01110
comp64632_c0_seq2	K02998	RP-SAe,	http://www.genome.jp/dbget-bin/www_bget?ko:K02998	path:ko03010
comp64635_c0_seq2	K07407	E3.2.1.22B	http://www.genome.jp/dbget-bin/www_bget?ko:K07407	path:ko00052;path:ko00561;path:ko00600;path:ko00603
comp64653_c0_seq1	K11673	ACTR8,	http://www.genome.jp/dbget-bin/www_bget?ko:K11673
comp64653_c0_seq2	K11673	ACTR8,	http://www.genome.jp/dbget-bin/www_bget?ko:K11673
comp64653_c0_seq3	K11673	ACTR8,	http://www.genome.jp/dbget-bin/www_bget?ko:K11673
comp64674_c0_seq1	K06688	UBE2C,	http://www.genome.jp/dbget-bin/www_bget?ko:K06688	path:ko04120
comp64676_c0_seq1	K10639	CCNB1IP1,	http://www.genome.jp/dbget-bin/www_bget?ko:K10639
comp64676_c0_seq2	K10639	CCNB1IP1,	http://www.genome.jp/dbget-bin/www_bget?ko:K10639
comp64679_c0_seq1	K03024	RPC31,	http://www.genome.jp/dbget-bin/www_bget?ko:K03024	path:ko00230;path:ko00240;path:ko01100;path:ko03020;path:ko04623;path:ko05169
comp64694_c0_seq1	K01056	PTH1,	http://www.genome.jp/dbget-bin/www_bget?ko:K01056
comp64719_c0_seq1	K11275	H1_5	http://www.genome.jp/dbget-bin/www_bget?ko:K11275
comp64746_c0_seq1	K09422	MYBP	http://www.genome.jp/dbget-bin/www_bget?ko:K09422
comp64766_c0_seq1	K11273	DDX11,	http://www.genome.jp/dbget-bin/www_bget?ko:K11273
comp64766_c0_seq2	K11273	DDX11,	http://www.genome.jp/dbget-bin/www_bget?ko:K11273
comp64769_c0_seq1	K01834	PGAM,	http://www.genome.jp/dbget-bin/www_bget?ko:K01834	path:ko00010;path:ko00260;path:ko00680;path:ko01100;path:ko01110;path:ko01120;path:ko01200;path:ko01230
comp64769_c0_seq2	K01834	PGAM,	http://www.genome.jp/dbget-bin/www_bget?ko:K01834	path:ko00010;path:ko00260;path:ko00680;path:ko01100;path:ko01110;path:ko01120;path:ko01200;path:ko01230
comp64782_c0_seq1	K14806	DDX31,	http://www.genome.jp/dbget-bin/www_bget?ko:K14806
comp64782_c0_seq2	K14806	DDX31,	http://www.genome.jp/dbget-bin/www_bget?ko:K14806
comp64782_c0_seq3	K14806	DDX31,	http://www.genome.jp/dbget-bin/www_bget?ko:K14806
comp64782_c0_seq4	K14806	DDX31,	http://www.genome.jp/dbget-bin/www_bget?ko:K14806
comp64782_c0_seq5	K14806	DDX31,	http://www.genome.jp/dbget-bin/www_bget?ko:K14806
comp64782_c0_seq6	K14806	DDX31,	http://www.genome.jp/dbget-bin/www_bget?ko:K14806
comp64782_c0_seq7	K14806	DDX31,	http://www.genome.jp/dbget-bin/www_bget?ko:K14806
comp64782_c0_seq8	K14806	DDX31,	http://www.genome.jp/dbget-bin/www_bget?ko:K14806
comp64789_c0_seq1	K13448	CML	http://www.genome.jp/dbget-bin/www_bget?ko:K13448	path:ko04626
comp64813_c0_seq1	K12619	XRN2,	http://www.genome.jp/dbget-bin/www_bget?ko:K12619	path:ko03008;path:ko03018
comp64813_c0_seq2	K12619	XRN2,	http://www.genome.jp/dbget-bin/www_bget?ko:K12619	path:ko03008;path:ko03018
comp64813_c0_seq4	K12619	XRN2,	http://www.genome.jp/dbget-bin/www_bget?ko:K12619	path:ko03008;path:ko03018
comp64813_c0_seq5	K12619	XRN2,	http://www.genome.jp/dbget-bin/www_bget?ko:K12619	path:ko03008;path:ko03018
comp64813_c0_seq6	K12619	XRN2,	http://www.genome.jp/dbget-bin/www_bget?ko:K12619	path:ko03008;path:ko03018
comp64813_c0_seq7	K12619	XRN2,	http://www.genome.jp/dbget-bin/www_bget?ko:K12619	path:ko03008;path:ko03018
comp64813_c0_seq8	K12619	XRN2,	http://www.genome.jp/dbget-bin/www_bget?ko:K12619	path:ko03008;path:ko03018
comp64813_c0_seq9	K12619	XRN2,	http://www.genome.jp/dbget-bin/www_bget?ko:K12619	path:ko03008;path:ko03018
comp64813_c0_seq10	K12619	XRN2,	http://www.genome.jp/dbget-bin/www_bget?ko:K12619	path:ko03008;path:ko03018
comp64813_c0_seq11	K12619	XRN2,	http://www.genome.jp/dbget-bin/www_bget?ko:K12619	path:ko03008;path:ko03018
comp64817_c0_seq1	K02942	RP-LP1,	http://www.genome.jp/dbget-bin/www_bget?ko:K02942	path:ko03010
comp64817_c0_seq2	K02942	RP-LP1,	http://www.genome.jp/dbget-bin/www_bget?ko:K02942	path:ko03010
comp64817_c0_seq3	K02942	RP-LP1,	http://www.genome.jp/dbget-bin/www_bget?ko:K02942	path:ko03010
comp64817_c0_seq4	K02942	RP-LP1,	http://www.genome.jp/dbget-bin/www_bget?ko:K02942	path:ko03010
comp64817_c0_seq5	K02942	RP-LP1,	http://www.genome.jp/dbget-bin/www_bget?ko:K02942	path:ko03010
comp64817_c0_seq7	K02942	RP-LP1,	http://www.genome.jp/dbget-bin/www_bget?ko:K02942	path:ko03010
comp64817_c0_seq8	K02942	RP-LP1,	http://www.genome.jp/dbget-bin/www_bget?ko:K02942	path:ko03010
comp64817_c0_seq9	K02942	RP-LP1,	http://www.genome.jp/dbget-bin/www_bget?ko:K02942	path:ko03010
comp64824_c0_seq1	K12831	SF3B4,	http://www.genome.jp/dbget-bin/www_bget?ko:K12831	path:ko03040
comp64824_c0_seq2	K12831	SF3B4,	http://www.genome.jp/dbget-bin/www_bget?ko:K12831	path:ko03040
comp64824_c0_seq3	K12831	SF3B4,	http://www.genome.jp/dbget-bin/www_bget?ko:K12831	path:ko03040
comp31510_c0_seq1	K10775	E4.3.1.24	http://www.genome.jp/dbget-bin/www_bget?ko:K10775	path:ko00360;path:ko00940;path:ko01100;path:ko01110
comp64831_c0_seq1	K14303	NUP160	http://www.genome.jp/dbget-bin/www_bget?ko:K14303	path:ko03013
comp64836_c0_seq1	K02607	ORC5	http://www.genome.jp/dbget-bin/www_bget?ko:K02607	path:ko04110;path:ko04111;path:ko04113
comp64841_c0_seq1	K09560	ST13	http://www.genome.jp/dbget-bin/www_bget?ko:K09560
comp64841_c0_seq2	K09560	ST13	http://www.genome.jp/dbget-bin/www_bget?ko:K09560
comp64875_c0_seq2	K00844	HK	http://www.genome.jp/dbget-bin/www_bget?ko:K00844	path:ko00010;path:ko00051;path:ko00052;path:ko00500;path:ko00520;path:ko00521;path:ko00524;path:ko01100;path:ko01110;path:ko01120;path:ko01200;path:ko04066;path:ko04910;path:ko04930;path:ko04973
comp64875_c0_seq3	K00844	HK	http://www.genome.jp/dbget-bin/www_bget?ko:K00844	path:ko00010;path:ko00051;path:ko00052;path:ko00500;path:ko00520;path:ko00521;path:ko00524;path:ko01100;path:ko01110;path:ko01120;path:ko01200;path:ko04066;path:ko04910;path:ko04930;path:ko04973
comp64877_c0_seq1	K09422	MYBP	http://www.genome.jp/dbget-bin/www_bget?ko:K09422
comp64877_c0_seq2	K09422	MYBP	http://www.genome.jp/dbget-bin/www_bget?ko:K09422
comp64877_c0_seq3	K09422	MYBP	http://www.genome.jp/dbget-bin/www_bget?ko:K09422
comp64877_c0_seq4	K09422	MYBP	http://www.genome.jp/dbget-bin/www_bget?ko:K09422
comp31593_c0_seq1	K01692	paaF,	http://www.genome.jp/dbget-bin/www_bget?ko:K01692	path:ko00071;path:ko00280;path:ko00281;path:ko00310;path:ko00360;path:ko00362;path:ko00380;path:ko00410;path:ko00627;path:ko00640;path:ko00650;path:ko00903;path:ko00930;path:ko01100;path:ko01110;path:ko01120;path:ko01212
comp31603_c0_seq1	K00948	PRPS,	http://www.genome.jp/dbget-bin/www_bget?ko:K00948	path:ko00030;path:ko00230;path:ko01100;path:ko01110;path:ko01120;path:ko01200;path:ko01230
comp64907_c0_seq2	K07018	K07018	http://www.genome.jp/dbget-bin/www_bget?ko:K07018
comp64907_c0_seq3	K07018	K07018	http://www.genome.jp/dbget-bin/www_bget?ko:K07018
comp64910_c0_seq1	K01897	ACSL,	http://www.genome.jp/dbget-bin/www_bget?ko:K01897	path:ko00061;path:ko00071;path:ko01100;path:ko01212;path:ko03320;path:ko04146;path:ko04920
comp1794_c0_seq1	K00827	AGXT2	http://www.genome.jp/dbget-bin/www_bget?ko:K00827	path:ko00250;path:ko00260;path:ko01100
comp64929_c0_seq2	K11129	NHP2,	http://www.genome.jp/dbget-bin/www_bget?ko:K11129	path:ko03008
comp31656_c0_seq1	K09834	VTE1,	http://www.genome.jp/dbget-bin/www_bget?ko:K09834	path:ko00130;path:ko01100;path:ko01110
comp64943_c0_seq3	K11000	CALS	http://www.genome.jp/dbget-bin/www_bget?ko:K11000
comp64943_c0_seq4	K11000	CALS	http://www.genome.jp/dbget-bin/www_bget?ko:K11000
comp64943_c1_seq1	K11000	CALS	http://www.genome.jp/dbget-bin/www_bget?ko:K11000
comp64943_c1_seq2	K11000	CALS	http://www.genome.jp/dbget-bin/www_bget?ko:K11000
comp64943_c1_seq3	K11000	CALS	http://www.genome.jp/dbget-bin/www_bget?ko:K11000
comp64943_c1_seq4	K11000	CALS	http://www.genome.jp/dbget-bin/www_bget?ko:K11000
comp31686_c0_seq1	K00820	glmS,	http://www.genome.jp/dbget-bin/www_bget?ko:K00820	path:ko00250;path:ko00520;path:ko01100;path:ko01110
comp64950_c0_seq1	K10865	MRE11	http://www.genome.jp/dbget-bin/www_bget?ko:K10865	path:ko03440;path:ko03450
comp64950_c0_seq2	K10865	MRE11	http://www.genome.jp/dbget-bin/www_bget?ko:K10865	path:ko03440;path:ko03450
comp64953_c0_seq1	K00761	upp,	http://www.genome.jp/dbget-bin/www_bget?ko:K00761	path:ko00240;path:ko01100
comp31725_c0_seq1	K08967	mtnD,	http://www.genome.jp/dbget-bin/www_bget?ko:K08967	path:ko00270;path:ko01100
comp31731_c0_seq1	K15176	CTR9	http://www.genome.jp/dbget-bin/www_bget?ko:K15176
comp31734_c0_seq1	K13111	SMU1	http://www.genome.jp/dbget-bin/www_bget?ko:K13111
comp31737_c0_seq1	K13424	WRKY33	http://www.genome.jp/dbget-bin/www_bget?ko:K13424	path:ko04626
comp65001_c1_seq1	K02116	atpI	http://www.genome.jp/dbget-bin/www_bget?ko:K02116
comp65006_c0_seq1	K13993	HSP20	http://www.genome.jp/dbget-bin/www_bget?ko:K13993	path:ko04141
comp65008_c0_seq1	K08901	psbQ	http://www.genome.jp/dbget-bin/www_bget?ko:K08901	path:ko00195;path:ko01100
comp65016_c1_seq1	K10256	FAD2	http://www.genome.jp/dbget-bin/www_bget?ko:K10256	path:ko01040;path:ko01212
comp65020_c0_seq1	K08490	STX5	http://www.genome.jp/dbget-bin/www_bget?ko:K08490	path:ko04130
comp31762_c0_seq1	K01535	E3.6.3.6	http://www.genome.jp/dbget-bin/www_bget?ko:K01535	path:ko00190
comp65023_c0_seq1	K01490	AMPD	http://www.genome.jp/dbget-bin/www_bget?ko:K01490	path:ko00230;path:ko01100;path:ko01110
comp65023_c0_seq2	K01490	AMPD	http://www.genome.jp/dbget-bin/www_bget?ko:K01490	path:ko00230;path:ko01100;path:ko01110
comp65056_c0_seq1	K09537	DNAJC17	http://www.genome.jp/dbget-bin/www_bget?ko:K09537
comp65057_c0_seq1	K13523	AGPAT3_4	http://www.genome.jp/dbget-bin/www_bget?ko:K13523	path:ko00561;path:ko00564;path:ko01100
comp65057_c0_seq2	K13523	AGPAT3_4	http://www.genome.jp/dbget-bin/www_bget?ko:K13523	path:ko00561;path:ko00564;path:ko01100
comp65057_c0_seq3	K13523	AGPAT3_4	http://www.genome.jp/dbget-bin/www_bget?ko:K13523	path:ko00561;path:ko00564;path:ko01100
comp65057_c0_seq4	K13523	AGPAT3_4	http://www.genome.jp/dbget-bin/www_bget?ko:K13523	path:ko00561;path:ko00564;path:ko01100
comp65083_c0_seq1	K01057	PGLS,	http://www.genome.jp/dbget-bin/www_bget?ko:K01057	path:ko00030;path:ko01100;path:ko01110;path:ko01120;path:ko01200
comp65083_c0_seq2	K01057	PGLS,	http://www.genome.jp/dbget-bin/www_bget?ko:K01057	path:ko00030;path:ko01100;path:ko01110;path:ko01120;path:ko01200
comp65083_c0_seq3	K01057	PGLS,	http://www.genome.jp/dbget-bin/www_bget?ko:K01057	path:ko00030;path:ko01100;path:ko01110;path:ko01120;path:ko01200
comp65121_c0_seq1	K15164	MED13	http://www.genome.jp/dbget-bin/www_bget?ko:K15164	path:ko04919
comp65125_c0_seq1	K06689	UBE2D_E,	http://www.genome.jp/dbget-bin/www_bget?ko:K06689	path:ko04120;path:ko04141
comp65137_c0_seq1	K01358	clpP,	http://www.genome.jp/dbget-bin/www_bget?ko:K01358	path:ko04112
comp65139_c0_seq1	K12598	MTR4,	http://www.genome.jp/dbget-bin/www_bget?ko:K12598	path:ko03018
comp31948_c0_seq1	K00083	E1.1.1.195	http://www.genome.jp/dbget-bin/www_bget?ko:K00083	path:ko00940;path:ko01100;path:ko01110
comp65158_c0_seq2	K06268	PPP3R,	http://www.genome.jp/dbget-bin/www_bget?ko:K06268	path:ko04010;path:ko04020;path:ko04022;path:ko04114;path:ko04210;path:ko04310;path:ko04360;path:ko04370;path:ko04380;path:ko04650;path:ko04660;path:ko04662;path:ko04720;path:ko04724;path:ko04921;path:ko05010;path:ko05014;path:ko05031;path:ko05152;path:ko05166
comp65158_c0_seq4	K06268	PPP3R,	http://www.genome.jp/dbget-bin/www_bget?ko:K06268	path:ko04010;path:ko04020;path:ko04022;path:ko04114;path:ko04210;path:ko04310;path:ko04360;path:ko04370;path:ko04380;path:ko04650;path:ko04660;path:ko04662;path:ko04720;path:ko04724;path:ko04921;path:ko05010;path:ko05014;path:ko05031;path:ko05152;path:ko05166
comp65158_c0_seq6	K06268	PPP3R,	http://www.genome.jp/dbget-bin/www_bget?ko:K06268	path:ko04010;path:ko04020;path:ko04022;path:ko04114;path:ko04210;path:ko04310;path:ko04360;path:ko04370;path:ko04380;path:ko04650;path:ko04660;path:ko04662;path:ko04720;path:ko04724;path:ko04921;path:ko05010;path:ko05014;path:ko05031;path:ko05152;path:ko05166
comp65181_c0_seq1	K14785	ESF2,	http://www.genome.jp/dbget-bin/www_bget?ko:K14785
comp65190_c0_seq1	K00434	E1.11.1.11	http://www.genome.jp/dbget-bin/www_bget?ko:K00434	path:ko00053;path:ko00480
comp65195_c0_seq1	K02912	RP-L32e,	http://www.genome.jp/dbget-bin/www_bget?ko:K02912	path:ko03010
comp32035_c0_seq1	K00600	glyA,	http://www.genome.jp/dbget-bin/www_bget?ko:K00600	path:ko00260;path:ko00460;path:ko00630;path:ko00670;path:ko00680;path:ko01100;path:ko01110;path:ko01120;path:ko01200;path:ko01230
comp65209_c1_seq1	K09422	MYBP	http://www.genome.jp/dbget-bin/www_bget?ko:K09422
comp32120_c1_seq1	K01115	PLD1_2	http://www.genome.jp/dbget-bin/www_bget?ko:K01115	path:ko00564;path:ko00565;path:ko01100;path:ko04014;path:ko04024;path:ko04144;path:ko04666;path:ko04724;path:ko04912
comp65209_c1_seq2	K09422	MYBP	http://www.genome.jp/dbget-bin/www_bget?ko:K09422
comp65209_c1_seq3	K09422	MYBP	http://www.genome.jp/dbget-bin/www_bget?ko:K09422
comp65209_c1_seq4	K09422	MYBP	http://www.genome.jp/dbget-bin/www_bget?ko:K09422
comp65209_c1_seq5	K09422	MYBP	http://www.genome.jp/dbget-bin/www_bget?ko:K09422
comp65209_c1_seq6	K09422	MYBP	http://www.genome.jp/dbget-bin/www_bget?ko:K09422
comp65209_c1_seq7	K09422	MYBP	http://www.genome.jp/dbget-bin/www_bget?ko:K09422
comp65210_c0_seq1	K14664	ILR1	http://www.genome.jp/dbget-bin/www_bget?ko:K14664
comp65210_c0_seq3	K14664	ILR1	http://www.genome.jp/dbget-bin/www_bget?ko:K14664
comp65210_c0_seq5	K14664	ILR1	http://www.genome.jp/dbget-bin/www_bget?ko:K14664
comp65210_c0_seq8	K14664	ILR1	http://www.genome.jp/dbget-bin/www_bget?ko:K14664
comp65211_c0_seq1	K02639	petF	http://www.genome.jp/dbget-bin/www_bget?ko:K02639	path:ko00195
comp65211_c0_seq2	K02639	petF	http://www.genome.jp/dbget-bin/www_bget?ko:K02639	path:ko00195
comp32152_c0_seq1	K03626	EGD2,	http://www.genome.jp/dbget-bin/www_bget?ko:K03626
comp65219_c0_seq9	K02553	rraA,	http://www.genome.jp/dbget-bin/www_bget?ko:K02553
comp65221_c0_seq1	K02735	PSMB3	http://www.genome.jp/dbget-bin/www_bget?ko:K02735	path:ko03050
comp65245_c0_seq1	K02202	CDK7	http://www.genome.jp/dbget-bin/www_bget?ko:K02202	path:ko03022;path:ko03420;path:ko04110
comp65245_c0_seq2	K02202	CDK7	http://www.genome.jp/dbget-bin/www_bget?ko:K02202	path:ko03022;path:ko03420;path:ko04110
comp65245_c0_seq3	K02202	CDK7	http://www.genome.jp/dbget-bin/www_bget?ko:K02202	path:ko03022;path:ko03420;path:ko04110
comp65245_c0_seq4	K02202	CDK7	http://www.genome.jp/dbget-bin/www_bget?ko:K02202	path:ko03022;path:ko03420;path:ko04110
comp65245_c0_seq5	K02202	CDK7	http://www.genome.jp/dbget-bin/www_bget?ko:K02202	path:ko03022;path:ko03420;path:ko04110
comp65272_c0_seq1	K11462	EED	http://www.genome.jp/dbget-bin/www_bget?ko:K11462
comp65272_c0_seq2	K11462	EED	http://www.genome.jp/dbget-bin/www_bget?ko:K11462
comp65279_c0_seq1	K12860	CDC5L,	http://www.genome.jp/dbget-bin/www_bget?ko:K12860	path:ko03040
comp65304_c0_seq1	K00849	galK	http://www.genome.jp/dbget-bin/www_bget?ko:K00849	path:ko00052;path:ko00520;path:ko01100;path:ko01110
comp65304_c0_seq3	K00849	galK	http://www.genome.jp/dbget-bin/www_bget?ko:K00849	path:ko00052;path:ko00520;path:ko01100;path:ko01110
comp65304_c0_seq4	K00849	galK	http://www.genome.jp/dbget-bin/www_bget?ko:K00849	path:ko00052;path:ko00520;path:ko01100;path:ko01110
comp65313_c0_seq1	K01251	E3.3.1.1,	http://www.genome.jp/dbget-bin/www_bget?ko:K01251	path:ko00270;path:ko01100
comp65363_c0_seq1	K03178	UBE1,	http://www.genome.jp/dbget-bin/www_bget?ko:K03178	path:ko04120;path:ko05012
comp65374_c0_seq1	K13116	DDX41,	http://www.genome.jp/dbget-bin/www_bget?ko:K13116
comp65374_c0_seq2	K13116	DDX41,	http://www.genome.jp/dbget-bin/www_bget?ko:K13116
comp32420_c0_seq1	K03781	katE,	http://www.genome.jp/dbget-bin/www_bget?ko:K03781	path:ko00380;path:ko00630;path:ko01110;path:ko04068;path:ko04146;path:ko05014
comp65401_c0_seq1	K08901	psbQ	http://www.genome.jp/dbget-bin/www_bget?ko:K08901	path:ko00195;path:ko01100
comp32442_c0_seq1	K07399	resB,	http://www.genome.jp/dbget-bin/www_bget?ko:K07399
comp65413_c0_seq1	K11434	PRMT1	http://www.genome.jp/dbget-bin/www_bget?ko:K11434	path:ko04068
comp65413_c0_seq2	K11434	PRMT1	http://www.genome.jp/dbget-bin/www_bget?ko:K11434	path:ko04068
comp32462_c0_seq1	K01469	OPLAH,	http://www.genome.jp/dbget-bin/www_bget?ko:K01469	path:ko00480
comp32462_c0_seq2	K01469	OPLAH,	http://www.genome.jp/dbget-bin/www_bget?ko:K01469	path:ko00480
comp65471_c0_seq1	K08734	MLH1	http://www.genome.jp/dbget-bin/www_bget?ko:K08734	path:ko03430;path:ko03460;path:ko05200;path:ko05210;path:ko05213
comp65471_c0_seq2	K08734	MLH1	http://www.genome.jp/dbget-bin/www_bget?ko:K08734	path:ko03430;path:ko03460;path:ko05200;path:ko05210;path:ko05213
comp65471_c0_seq3	K08734	MLH1	http://www.genome.jp/dbget-bin/www_bget?ko:K08734	path:ko03430;path:ko03460;path:ko05200;path:ko05210;path:ko05213
comp65471_c0_seq4	K08734	MLH1	http://www.genome.jp/dbget-bin/www_bget?ko:K08734	path:ko03430;path:ko03460;path:ko05200;path:ko05210;path:ko05213
comp65471_c0_seq5	K08734	MLH1	http://www.genome.jp/dbget-bin/www_bget?ko:K08734	path:ko03430;path:ko03460;path:ko05200;path:ko05210;path:ko05213
comp65471_c0_seq6	K08734	MLH1	http://www.genome.jp/dbget-bin/www_bget?ko:K08734	path:ko03430;path:ko03460;path:ko05200;path:ko05210;path:ko05213
comp65471_c0_seq7	K08734	MLH1	http://www.genome.jp/dbget-bin/www_bget?ko:K08734	path:ko03430;path:ko03460;path:ko05200;path:ko05210;path:ko05213
comp65471_c0_seq8	K08734	MLH1	http://www.genome.jp/dbget-bin/www_bget?ko:K08734	path:ko03430;path:ko03460;path:ko05200;path:ko05210;path:ko05213
comp65471_c0_seq9	K08734	MLH1	http://www.genome.jp/dbget-bin/www_bget?ko:K08734	path:ko03430;path:ko03460;path:ko05200;path:ko05210;path:ko05213
comp65471_c0_seq10	K08734	MLH1	http://www.genome.jp/dbget-bin/www_bget?ko:K08734	path:ko03430;path:ko03460;path:ko05200;path:ko05210;path:ko05213
comp65471_c0_seq11	K08734	MLH1	http://www.genome.jp/dbget-bin/www_bget?ko:K08734	path:ko03430;path:ko03460;path:ko05200;path:ko05210;path:ko05213
comp65471_c0_seq12	K08734	MLH1	http://www.genome.jp/dbget-bin/www_bget?ko:K08734	path:ko03430;path:ko03460;path:ko05200;path:ko05210;path:ko05213
comp65471_c0_seq13	K08734	MLH1	http://www.genome.jp/dbget-bin/www_bget?ko:K08734	path:ko03430;path:ko03460;path:ko05200;path:ko05210;path:ko05213
comp65471_c0_seq14	K08734	MLH1	http://www.genome.jp/dbget-bin/www_bget?ko:K08734	path:ko03430;path:ko03460;path:ko05200;path:ko05210;path:ko05213
comp65471_c0_seq15	K08734	MLH1	http://www.genome.jp/dbget-bin/www_bget?ko:K08734	path:ko03430;path:ko03460;path:ko05200;path:ko05210;path:ko05213
comp65471_c0_seq16	K08734	MLH1	http://www.genome.jp/dbget-bin/www_bget?ko:K08734	path:ko03430;path:ko03460;path:ko05200;path:ko05210;path:ko05213
comp65471_c0_seq17	K08734	MLH1	http://www.genome.jp/dbget-bin/www_bget?ko:K08734	path:ko03430;path:ko03460;path:ko05200;path:ko05210;path:ko05213
comp65471_c0_seq18	K08734	MLH1	http://www.genome.jp/dbget-bin/www_bget?ko:K08734	path:ko03430;path:ko03460;path:ko05200;path:ko05210;path:ko05213
comp65471_c0_seq19	K08734	MLH1	http://www.genome.jp/dbget-bin/www_bget?ko:K08734	path:ko03430;path:ko03460;path:ko05200;path:ko05210;path:ko05213
comp65471_c0_seq20	K08734	MLH1	http://www.genome.jp/dbget-bin/www_bget?ko:K08734	path:ko03430;path:ko03460;path:ko05200;path:ko05210;path:ko05213
comp65471_c0_seq21	K08734	MLH1	http://www.genome.jp/dbget-bin/www_bget?ko:K08734	path:ko03430;path:ko03460;path:ko05200;path:ko05210;path:ko05213
comp65471_c0_seq22	K08734	MLH1	http://www.genome.jp/dbget-bin/www_bget?ko:K08734	path:ko03430;path:ko03460;path:ko05200;path:ko05210;path:ko05213
comp65471_c0_seq23	K08734	MLH1	http://www.genome.jp/dbget-bin/www_bget?ko:K08734	path:ko03430;path:ko03460;path:ko05200;path:ko05210;path:ko05213
comp65471_c0_seq24	K08734	MLH1	http://www.genome.jp/dbget-bin/www_bget?ko:K08734	path:ko03430;path:ko03460;path:ko05200;path:ko05210;path:ko05213
comp65471_c0_seq25	K08734	MLH1	http://www.genome.jp/dbget-bin/www_bget?ko:K08734	path:ko03430;path:ko03460;path:ko05200;path:ko05210;path:ko05213
comp65471_c0_seq26	K08734	MLH1	http://www.genome.jp/dbget-bin/www_bget?ko:K08734	path:ko03430;path:ko03460;path:ko05200;path:ko05210;path:ko05213
comp65471_c0_seq27	K08734	MLH1	http://www.genome.jp/dbget-bin/www_bget?ko:K08734	path:ko03430;path:ko03460;path:ko05200;path:ko05210;path:ko05213
comp65471_c0_seq28	K08734	MLH1	http://www.genome.jp/dbget-bin/www_bget?ko:K08734	path:ko03430;path:ko03460;path:ko05200;path:ko05210;path:ko05213
comp65471_c0_seq29	K08734	MLH1	http://www.genome.jp/dbget-bin/www_bget?ko:K08734	path:ko03430;path:ko03460;path:ko05200;path:ko05210;path:ko05213
comp65471_c0_seq30	K08734	MLH1	http://www.genome.jp/dbget-bin/www_bget?ko:K08734	path:ko03430;path:ko03460;path:ko05200;path:ko05210;path:ko05213
comp65471_c0_seq31	K08734	MLH1	http://www.genome.jp/dbget-bin/www_bget?ko:K08734	path:ko03430;path:ko03460;path:ko05200;path:ko05210;path:ko05213
comp65471_c0_seq32	K08734	MLH1	http://www.genome.jp/dbget-bin/www_bget?ko:K08734	path:ko03430;path:ko03460;path:ko05200;path:ko05210;path:ko05213
comp65471_c0_seq33	K08734	MLH1	http://www.genome.jp/dbget-bin/www_bget?ko:K08734	path:ko03430;path:ko03460;path:ko05200;path:ko05210;path:ko05213
comp65471_c0_seq34	K08734	MLH1	http://www.genome.jp/dbget-bin/www_bget?ko:K08734	path:ko03430;path:ko03460;path:ko05200;path:ko05210;path:ko05213
comp65471_c0_seq35	K08734	MLH1	http://www.genome.jp/dbget-bin/www_bget?ko:K08734	path:ko03430;path:ko03460;path:ko05200;path:ko05210;path:ko05213
comp65471_c0_seq36	K08734	MLH1	http://www.genome.jp/dbget-bin/www_bget?ko:K08734	path:ko03430;path:ko03460;path:ko05200;path:ko05210;path:ko05213
comp65471_c0_seq37	K08734	MLH1	http://www.genome.jp/dbget-bin/www_bget?ko:K08734	path:ko03430;path:ko03460;path:ko05200;path:ko05210;path:ko05213
comp65471_c0_seq38	K08734	MLH1	http://www.genome.jp/dbget-bin/www_bget?ko:K08734	path:ko03430;path:ko03460;path:ko05200;path:ko05210;path:ko05213
comp65471_c0_seq39	K08734	MLH1	http://www.genome.jp/dbget-bin/www_bget?ko:K08734	path:ko03430;path:ko03460;path:ko05200;path:ko05210;path:ko05213
comp65471_c0_seq40	K08734	MLH1	http://www.genome.jp/dbget-bin/www_bget?ko:K08734	path:ko03430;path:ko03460;path:ko05200;path:ko05210;path:ko05213
comp65471_c0_seq41	K08734	MLH1	http://www.genome.jp/dbget-bin/www_bget?ko:K08734	path:ko03430;path:ko03460;path:ko05200;path:ko05210;path:ko05213
comp65471_c0_seq42	K08734	MLH1	http://www.genome.jp/dbget-bin/www_bget?ko:K08734	path:ko03430;path:ko03460;path:ko05200;path:ko05210;path:ko05213
comp65471_c0_seq43	K08734	MLH1	http://www.genome.jp/dbget-bin/www_bget?ko:K08734	path:ko03430;path:ko03460;path:ko05200;path:ko05210;path:ko05213
comp65471_c0_seq44	K08734	MLH1	http://www.genome.jp/dbget-bin/www_bget?ko:K08734	path:ko03430;path:ko03460;path:ko05200;path:ko05210;path:ko05213
comp65471_c0_seq45	K08734	MLH1	http://www.genome.jp/dbget-bin/www_bget?ko:K08734	path:ko03430;path:ko03460;path:ko05200;path:ko05210;path:ko05213
comp65471_c0_seq46	K08734	MLH1	http://www.genome.jp/dbget-bin/www_bget?ko:K08734	path:ko03430;path:ko03460;path:ko05200;path:ko05210;path:ko05213
comp65471_c0_seq47	K08734	MLH1	http://www.genome.jp/dbget-bin/www_bget?ko:K08734	path:ko03430;path:ko03460;path:ko05200;path:ko05210;path:ko05213
comp65471_c0_seq48	K08734	MLH1	http://www.genome.jp/dbget-bin/www_bget?ko:K08734	path:ko03430;path:ko03460;path:ko05200;path:ko05210;path:ko05213
comp65471_c0_seq49	K08734	MLH1	http://www.genome.jp/dbget-bin/www_bget?ko:K08734	path:ko03430;path:ko03460;path:ko05200;path:ko05210;path:ko05213
comp65471_c0_seq50	K08734	MLH1	http://www.genome.jp/dbget-bin/www_bget?ko:K08734	path:ko03430;path:ko03460;path:ko05200;path:ko05210;path:ko05213
comp65471_c0_seq51	K08734	MLH1	http://www.genome.jp/dbget-bin/www_bget?ko:K08734	path:ko03430;path:ko03460;path:ko05200;path:ko05210;path:ko05213
comp65471_c0_seq52	K08734	MLH1	http://www.genome.jp/dbget-bin/www_bget?ko:K08734	path:ko03430;path:ko03460;path:ko05200;path:ko05210;path:ko05213
comp65471_c0_seq53	K08734	MLH1	http://www.genome.jp/dbget-bin/www_bget?ko:K08734	path:ko03430;path:ko03460;path:ko05200;path:ko05210;path:ko05213
comp65471_c0_seq54	K08734	MLH1	http://www.genome.jp/dbget-bin/www_bget?ko:K08734	path:ko03430;path:ko03460;path:ko05200;path:ko05210;path:ko05213
comp65471_c0_seq55	K08734	MLH1	http://www.genome.jp/dbget-bin/www_bget?ko:K08734	path:ko03430;path:ko03460;path:ko05200;path:ko05210;path:ko05213
comp65471_c0_seq56	K08734	MLH1	http://www.genome.jp/dbget-bin/www_bget?ko:K08734	path:ko03430;path:ko03460;path:ko05200;path:ko05210;path:ko05213
comp65471_c0_seq57	K08734	MLH1	http://www.genome.jp/dbget-bin/www_bget?ko:K08734	path:ko03430;path:ko03460;path:ko05200;path:ko05210;path:ko05213
comp65495_c1_seq1	K11968	ARIH1	http://www.genome.jp/dbget-bin/www_bget?ko:K11968
comp65501_c0_seq1	K00721	DPM1	http://www.genome.jp/dbget-bin/www_bget?ko:K00721	path:ko00510;path:ko01100
comp65501_c0_seq2	K00721	DPM1	http://www.genome.jp/dbget-bin/www_bget?ko:K00721	path:ko00510;path:ko01100
comp65515_c0_seq1	K06636	SMC1	http://www.genome.jp/dbget-bin/www_bget?ko:K06636	path:ko04110;path:ko04111;path:ko04113;path:ko04114
comp65520_c0_seq1	K02638	petE	http://www.genome.jp/dbget-bin/www_bget?ko:K02638	path:ko00195
comp65537_c0_seq1	K01285	PRCP	http://www.genome.jp/dbget-bin/www_bget?ko:K01285	path:ko04974
comp65553_c0_seq1	K10365	CAPZB	http://www.genome.jp/dbget-bin/www_bget?ko:K10365
comp65553_c0_seq2	K10365	CAPZB	http://www.genome.jp/dbget-bin/www_bget?ko:K10365
comp65562_c0_seq1	K00773	tgt,	http://www.genome.jp/dbget-bin/www_bget?ko:K00773
comp65562_c0_seq2	K00773	tgt,	http://www.genome.jp/dbget-bin/www_bget?ko:K00773
comp65562_c0_seq3	K00773	tgt,	http://www.genome.jp/dbget-bin/www_bget?ko:K00773
comp65562_c0_seq4	K00773	tgt,	http://www.genome.jp/dbget-bin/www_bget?ko:K00773
comp65562_c0_seq5	K00773	tgt,	http://www.genome.jp/dbget-bin/www_bget?ko:K00773
comp65562_c0_seq6	K00773	tgt,	http://www.genome.jp/dbget-bin/www_bget?ko:K00773
comp65562_c0_seq7	K00773	tgt,	http://www.genome.jp/dbget-bin/www_bget?ko:K00773
comp65562_c0_seq8	K00773	tgt,	http://www.genome.jp/dbget-bin/www_bget?ko:K00773
comp65562_c0_seq9	K00773	tgt,	http://www.genome.jp/dbget-bin/www_bget?ko:K00773
comp65562_c0_seq10	K00773	tgt,	http://www.genome.jp/dbget-bin/www_bget?ko:K00773
comp65562_c0_seq11	K00773	tgt,	http://www.genome.jp/dbget-bin/www_bget?ko:K00773
comp65562_c0_seq12	K00773	tgt,	http://www.genome.jp/dbget-bin/www_bget?ko:K00773
comp65562_c0_seq13	K00773	tgt,	http://www.genome.jp/dbget-bin/www_bget?ko:K00773
comp65562_c0_seq14	K00773	tgt,	http://www.genome.jp/dbget-bin/www_bget?ko:K00773
comp65562_c0_seq15	K00773	tgt,	http://www.genome.jp/dbget-bin/www_bget?ko:K00773
comp65562_c0_seq16	K00773	tgt,	http://www.genome.jp/dbget-bin/www_bget?ko:K00773
comp65562_c0_seq17	K00773	tgt,	http://www.genome.jp/dbget-bin/www_bget?ko:K00773
comp65562_c0_seq18	K00773	tgt,	http://www.genome.jp/dbget-bin/www_bget?ko:K00773
comp65562_c0_seq19	K00773	tgt,	http://www.genome.jp/dbget-bin/www_bget?ko:K00773
comp65562_c0_seq20	K00773	tgt,	http://www.genome.jp/dbget-bin/www_bget?ko:K00773
comp65562_c0_seq21	K00773	tgt,	http://www.genome.jp/dbget-bin/www_bget?ko:K00773
comp65562_c0_seq22	K00773	tgt,	http://www.genome.jp/dbget-bin/www_bget?ko:K00773
comp65562_c0_seq23	K00773	tgt,	http://www.genome.jp/dbget-bin/www_bget?ko:K00773
comp65562_c0_seq24	K00773	tgt,	http://www.genome.jp/dbget-bin/www_bget?ko:K00773
comp65562_c0_seq26	K00773	tgt,	http://www.genome.jp/dbget-bin/www_bget?ko:K00773
comp65562_c0_seq27	K00773	tgt,	http://www.genome.jp/dbget-bin/www_bget?ko:K00773
comp65562_c0_seq28	K00773	tgt,	http://www.genome.jp/dbget-bin/www_bget?ko:K00773
comp65562_c0_seq29	K00773	tgt,	http://www.genome.jp/dbget-bin/www_bget?ko:K00773
comp65566_c0_seq2	K01648	ACLY	http://www.genome.jp/dbget-bin/www_bget?ko:K01648	path:ko00020;path:ko00720;path:ko01100;path:ko01110;path:ko01120
comp65568_c0_seq1	K13105	PRCC	http://www.genome.jp/dbget-bin/www_bget?ko:K13105	path:ko05202
comp65578_c0_seq1	K08991	MUS81	http://www.genome.jp/dbget-bin/www_bget?ko:K08991	path:ko03440;path:ko03460
comp65578_c0_seq2	K08991	MUS81	http://www.genome.jp/dbget-bin/www_bget?ko:K08991	path:ko03440;path:ko03460
comp65578_c0_seq3	K08991	MUS81	http://www.genome.jp/dbget-bin/www_bget?ko:K08991	path:ko03440;path:ko03460
comp65578_c0_seq4	K08991	MUS81	http://www.genome.jp/dbget-bin/www_bget?ko:K08991	path:ko03440;path:ko03460
comp65578_c0_seq5	K08991	MUS81	http://www.genome.jp/dbget-bin/www_bget?ko:K08991	path:ko03440;path:ko03460
comp65578_c0_seq6	K08991	MUS81	http://www.genome.jp/dbget-bin/www_bget?ko:K08991	path:ko03440;path:ko03460
comp65578_c0_seq7	K08991	MUS81	http://www.genome.jp/dbget-bin/www_bget?ko:K08991	path:ko03440;path:ko03460
comp65578_c0_seq8	K08991	MUS81	http://www.genome.jp/dbget-bin/www_bget?ko:K08991	path:ko03440;path:ko03460
comp65578_c0_seq11	K08991	MUS81	http://www.genome.jp/dbget-bin/www_bget?ko:K08991	path:ko03440;path:ko03460
comp65578_c0_seq12	K08991	MUS81	http://www.genome.jp/dbget-bin/www_bget?ko:K08991	path:ko03440;path:ko03460
comp65578_c0_seq13	K08991	MUS81	http://www.genome.jp/dbget-bin/www_bget?ko:K08991	path:ko03440;path:ko03460
comp65583_c0_seq1	K00311	ETFDH	http://www.genome.jp/dbget-bin/www_bget?ko:K00311
comp65583_c0_seq2	K00311	ETFDH	http://www.genome.jp/dbget-bin/www_bget?ko:K00311
comp65587_c1_seq1	K00033	PGD,	http://www.genome.jp/dbget-bin/www_bget?ko:K00033	path:ko00030;path:ko00480;path:ko01100;path:ko01110;path:ko01120;path:ko01200
comp65610_c0_seq1	K04507	CACYBP,	http://www.genome.jp/dbget-bin/www_bget?ko:K04507	path:ko04310
comp65610_c0_seq2	K04507	CACYBP,	http://www.genome.jp/dbget-bin/www_bget?ko:K04507	path:ko04310
comp65656_c0_seq1	K02879	RP-L17,	http://www.genome.jp/dbget-bin/www_bget?ko:K02879	path:ko03010
comp65656_c0_seq2	K02879	RP-L17,	http://www.genome.jp/dbget-bin/www_bget?ko:K02879	path:ko03010
comp65712_c0_seq1	K00737	MGAT3	http://www.genome.jp/dbget-bin/www_bget?ko:K00737	path:ko00510;path:ko01100
comp65712_c0_seq2	K00737	MGAT3	http://www.genome.jp/dbget-bin/www_bget?ko:K00737	path:ko00510;path:ko01100
comp33055_c0_seq1	K05759	PFN	http://www.genome.jp/dbget-bin/www_bget?ko:K05759	path:ko04015;path:ko04810;path:ko05131;path:ko05132
comp65748_c1_seq1	K05279	E2.1.1.76	http://www.genome.jp/dbget-bin/www_bget?ko:K05279	path:ko00944
comp65748_c1_seq2	K05279	E2.1.1.76	http://www.genome.jp/dbget-bin/www_bget?ko:K05279	path:ko00944
comp65748_c1_seq3	K05279	E2.1.1.76	http://www.genome.jp/dbget-bin/www_bget?ko:K05279	path:ko00944
comp65748_c1_seq4	K05279	E2.1.1.76	http://www.genome.jp/dbget-bin/www_bget?ko:K05279	path:ko00944
comp65748_c1_seq5	K05279	E2.1.1.76	http://www.genome.jp/dbget-bin/www_bget?ko:K05279	path:ko00944
comp65755_c0_seq1	K11592	DICER1,	http://www.genome.jp/dbget-bin/www_bget?ko:K11592	path:ko05206
comp65755_c0_seq2	K11592	DICER1,	http://www.genome.jp/dbget-bin/www_bget?ko:K11592	path:ko05206
comp65755_c0_seq3	K11592	DICER1,	http://www.genome.jp/dbget-bin/www_bget?ko:K11592	path:ko05206
comp65755_c0_seq4	K11592	DICER1,	http://www.genome.jp/dbget-bin/www_bget?ko:K11592	path:ko05206
comp65755_c0_seq5	K11592	DICER1,	http://www.genome.jp/dbget-bin/www_bget?ko:K11592	path:ko05206
comp65755_c0_seq6	K11592	DICER1,	http://www.genome.jp/dbget-bin/www_bget?ko:K11592	path:ko05206
comp65755_c0_seq7	K11592	DICER1,	http://www.genome.jp/dbget-bin/www_bget?ko:K11592	path:ko05206
comp65755_c0_seq8	K11592	DICER1,	http://www.genome.jp/dbget-bin/www_bget?ko:K11592	path:ko05206
comp65755_c0_seq9	K11592	DICER1,	http://www.genome.jp/dbget-bin/www_bget?ko:K11592	path:ko05206
comp65755_c0_seq10	K11592	DICER1,	http://www.genome.jp/dbget-bin/www_bget?ko:K11592	path:ko05206
comp65755_c0_seq11	K11592	DICER1,	http://www.genome.jp/dbget-bin/www_bget?ko:K11592	path:ko05206
comp65755_c0_seq12	K11592	DICER1,	http://www.genome.jp/dbget-bin/www_bget?ko:K11592	path:ko05206
comp65755_c0_seq13	K11592	DICER1,	http://www.genome.jp/dbget-bin/www_bget?ko:K11592	path:ko05206
comp65757_c0_seq1	K06630	YWHAE	http://www.genome.jp/dbget-bin/www_bget?ko:K06630	path:ko04110;path:ko04114;path:ko04151;path:ko04390;path:ko04391;path:ko04722;path:ko05169;path:ko05203
comp65757_c0_seq2	K06630	YWHAE	http://www.genome.jp/dbget-bin/www_bget?ko:K06630	path:ko04110;path:ko04114;path:ko04151;path:ko04390;path:ko04391;path:ko04722;path:ko05169;path:ko05203
comp65759_c0_seq1	K14497	PP2C	http://www.genome.jp/dbget-bin/www_bget?ko:K14497	path:ko04075
comp65759_c0_seq2	K14497	PP2C	http://www.genome.jp/dbget-bin/www_bget?ko:K14497	path:ko04075
comp65778_c0_seq4	K00924	E2.7.1.-	http://www.genome.jp/dbget-bin/www_bget?ko:K00924
comp65778_c0_seq5	K08960	CSNK1E	http://www.genome.jp/dbget-bin/www_bget?ko:K08960	path:ko04068;path:ko04310;path:ko04340;path:ko04390;path:ko04391;path:ko04710;path:ko04711
comp65784_c0_seq2	K01114	plcC	http://www.genome.jp/dbget-bin/www_bget?ko:K01114	path:ko00562;path:ko00564;path:ko00565;path:ko01100;path:ko04919
comp65784_c0_seq3	K01114	plcC	http://www.genome.jp/dbget-bin/www_bget?ko:K01114	path:ko00562;path:ko00564;path:ko00565;path:ko01100;path:ko04919
comp65784_c0_seq4	K01114	plcC	http://www.genome.jp/dbget-bin/www_bget?ko:K01114	path:ko00562;path:ko00564;path:ko00565;path:ko01100;path:ko04919
comp65786_c0_seq1	K11128	GAR1,	http://www.genome.jp/dbget-bin/www_bget?ko:K11128	path:ko03008
comp65787_c0_seq1	K12581	CNOT7_8,	http://www.genome.jp/dbget-bin/www_bget?ko:K12581	path:ko03018
comp65787_c0_seq2	K12581	CNOT7_8,	http://www.genome.jp/dbget-bin/www_bget?ko:K12581	path:ko03018
comp65792_c0_seq1	K10295	FBXO9	http://www.genome.jp/dbget-bin/www_bget?ko:K10295
comp65818_c1_seq1	K13179	DDX18,	http://www.genome.jp/dbget-bin/www_bget?ko:K13179
comp65837_c0_seq1	K03787	surE	http://www.genome.jp/dbget-bin/www_bget?ko:K03787	path:ko00230;path:ko00240;path:ko00760;path:ko01100;path:ko01110
comp65837_c0_seq2	K03787	surE	http://www.genome.jp/dbget-bin/www_bget?ko:K03787	path:ko00230;path:ko00240;path:ko00760;path:ko01100;path:ko01110
comp65837_c0_seq3	K03787	surE	http://www.genome.jp/dbget-bin/www_bget?ko:K03787	path:ko00230;path:ko00240;path:ko00760;path:ko01100;path:ko01110
comp65837_c0_seq4	K03787	surE	http://www.genome.jp/dbget-bin/www_bget?ko:K03787	path:ko00230;path:ko00240;path:ko00760;path:ko01100;path:ko01110
comp65847_c0_seq3	K00919	ispE	http://www.genome.jp/dbget-bin/www_bget?ko:K00919	path:ko00900;path:ko01100;path:ko01110
comp65873_c0_seq1	K14431	TGA	http://www.genome.jp/dbget-bin/www_bget?ko:K14431	path:ko04075
comp65874_c0_seq1	K03011	RPB3,	http://www.genome.jp/dbget-bin/www_bget?ko:K03011	path:ko00230;path:ko00240;path:ko01100;path:ko03020;path:ko05016;path:ko05169
comp1926_c0_seq1	K10405	KIFC1	http://www.genome.jp/dbget-bin/www_bget?ko:K10405
comp65926_c0_seq1	K03123	TFIIA2,	http://www.genome.jp/dbget-bin/www_bget?ko:K03123	path:ko03022;path:ko05203
comp65926_c0_seq2	K03123	TFIIA2,	http://www.genome.jp/dbget-bin/www_bget?ko:K03123	path:ko03022;path:ko05203
comp65926_c0_seq3	K03123	TFIIA2,	http://www.genome.jp/dbget-bin/www_bget?ko:K03123	path:ko03022;path:ko05203
comp65928_c0_seq1	K10257	FAD8,	http://www.genome.jp/dbget-bin/www_bget?ko:K10257	path:ko01040;path:ko01212
comp65928_c1_seq1	K10257	FAD8,	http://www.genome.jp/dbget-bin/www_bget?ko:K10257	path:ko01040;path:ko01212
comp65951_c1_seq1	K00026	MDH2	http://www.genome.jp/dbget-bin/www_bget?ko:K00026	path:ko00020;path:ko00270;path:ko00620;path:ko00630;path:ko00710;path:ko01100;path:ko01110;path:ko01120;path:ko01200
comp65963_c0_seq1	K03259	EIF4E	http://www.genome.jp/dbget-bin/www_bget?ko:K03259	path:ko03013;path:ko04066;path:ko04150;path:ko04151;path:ko04910
comp65964_c0_seq2	K02868	RP-L11e,	http://www.genome.jp/dbget-bin/www_bget?ko:K02868	path:ko03010
comp65964_c0_seq4	K02868	RP-L11e,	http://www.genome.jp/dbget-bin/www_bget?ko:K02868	path:ko03010
comp65965_c0_seq1	K00981	E2.7.7.41,	http://www.genome.jp/dbget-bin/www_bget?ko:K00981	path:ko00564;path:ko01100;path:ko04070
comp65965_c0_seq2	K00981	E2.7.7.41,	http://www.genome.jp/dbget-bin/www_bget?ko:K00981	path:ko00564;path:ko01100;path:ko04070
comp65967_c0_seq1	K03177	truB,	http://www.genome.jp/dbget-bin/www_bget?ko:K03177
comp65974_c0_seq3	K11827	AP2S1	http://www.genome.jp/dbget-bin/www_bget?ko:K11827	path:ko04144;path:ko04721;path:ko04961;path:ko05016
comp65986_c0_seq1	K01527	EGD1,	http://www.genome.jp/dbget-bin/www_bget?ko:K01527
comp65986_c0_seq2	K01527	EGD1,	http://www.genome.jp/dbget-bin/www_bget?ko:K01527
comp65988_c1_seq1	K07407	E3.2.1.22B	http://www.genome.jp/dbget-bin/www_bget?ko:K07407	path:ko00052;path:ko00561;path:ko00600;path:ko00603
comp65990_c1_seq1	K02864	RP-L10,	http://www.genome.jp/dbget-bin/www_bget?ko:K02864	path:ko03010
comp66016_c0_seq1	K01952	purL,	http://www.genome.jp/dbget-bin/www_bget?ko:K01952	path:ko00230;path:ko01100;path:ko01110
comp66020_c0_seq1	K00799	GST,	http://www.genome.jp/dbget-bin/www_bget?ko:K00799	path:ko00480;path:ko00980;path:ko00982;path:ko05204
comp66020_c0_seq2	K00799	GST,	http://www.genome.jp/dbget-bin/www_bget?ko:K00799	path:ko00480;path:ko00980;path:ko00982;path:ko05204
comp66020_c0_seq3	K00799	GST,	http://www.genome.jp/dbget-bin/www_bget?ko:K00799	path:ko00480;path:ko00980;path:ko00982;path:ko05204
comp33690_c0_seq2	K00670	E2.3.1.88	http://www.genome.jp/dbget-bin/www_bget?ko:K00670
comp66031_c0_seq2	K14850	RRP8	http://www.genome.jp/dbget-bin/www_bget?ko:K14850
comp66031_c0_seq5	K14850	RRP8	http://www.genome.jp/dbget-bin/www_bget?ko:K14850
comp33716_c0_seq1	K06962	K06962	http://www.genome.jp/dbget-bin/www_bget?ko:K06962
comp33716_c0_seq2	K06962	K06962	http://www.genome.jp/dbget-bin/www_bget?ko:K06962
comp66080_c0_seq1	K06158	ABCF3	http://www.genome.jp/dbget-bin/www_bget?ko:K06158
comp66085_c0_seq1	K10251	HSD17B12,	http://www.genome.jp/dbget-bin/www_bget?ko:K10251	path:ko00062;path:ko00140;path:ko01040;path:ko01100;path:ko01110;path:ko01212
comp66091_c0_seq1	K03639	MOCS1,	http://www.genome.jp/dbget-bin/www_bget?ko:K03639	path:ko00790;path:ko01100;path:ko04122
comp66093_c0_seq1	K02727	PSMA3	http://www.genome.jp/dbget-bin/www_bget?ko:K02727	path:ko03050
comp33813_c0_seq1	K11131	DKC1,	http://www.genome.jp/dbget-bin/www_bget?ko:K11131	path:ko03008
comp66093_c0_seq2	K02727	PSMA3	http://www.genome.jp/dbget-bin/www_bget?ko:K02727	path:ko03050
comp33839_c0_seq1	K03260	EIF4G	http://www.genome.jp/dbget-bin/www_bget?ko:K03260	path:ko03013;path:ko05416
comp66108_c0_seq3	K10747	LIG1	http://www.genome.jp/dbget-bin/www_bget?ko:K10747	path:ko03030;path:ko03410;path:ko03420;path:ko03430
comp66108_c0_seq4	K10747	LIG1	http://www.genome.jp/dbget-bin/www_bget?ko:K10747	path:ko03030;path:ko03410;path:ko03420;path:ko03430
comp66122_c0_seq1	K12164	UBA5,	http://www.genome.jp/dbget-bin/www_bget?ko:K12164
comp66122_c0_seq2	K12164	UBA5,	http://www.genome.jp/dbget-bin/www_bget?ko:K12164
comp33866_c0_seq1	K12189	VPS25,	http://www.genome.jp/dbget-bin/www_bget?ko:K12189	path:ko04144
comp66136_c0_seq1	K14016	UFD1	http://www.genome.jp/dbget-bin/www_bget?ko:K14016	path:ko04141
comp34028_c0_seq2	K01285	PRCP	http://www.genome.jp/dbget-bin/www_bget?ko:K01285	path:ko04974
comp66167_c0_seq1	K01657	trpE	http://www.genome.jp/dbget-bin/www_bget?ko:K01657	path:ko00400;path:ko01100;path:ko01110;path:ko01230
comp66167_c0_seq2	K01657	trpE	http://www.genome.jp/dbget-bin/www_bget?ko:K01657	path:ko00400;path:ko01100;path:ko01110;path:ko01230
comp66172_c0_seq2	K03120	TBP,	http://www.genome.jp/dbget-bin/www_bget?ko:K03120	path:ko03022;path:ko05016;path:ko05166;path:ko05168;path:ko05169;path:ko05203
comp66172_c0_seq5	K03120	TBP,	http://www.genome.jp/dbget-bin/www_bget?ko:K03120	path:ko03022;path:ko05016;path:ko05166;path:ko05168;path:ko05169;path:ko05203
comp66172_c0_seq6	K03120	TBP,	http://www.genome.jp/dbget-bin/www_bget?ko:K03120	path:ko03022;path:ko05016;path:ko05166;path:ko05168;path:ko05169;path:ko05203
comp34041_c0_seq1	K13289	CTSA	http://www.genome.jp/dbget-bin/www_bget?ko:K13289	path:ko04142;path:ko04614
comp66172_c0_seq7	K03120	TBP,	http://www.genome.jp/dbget-bin/www_bget?ko:K03120	path:ko03022;path:ko05016;path:ko05166;path:ko05168;path:ko05169;path:ko05203
comp66172_c0_seq9	K03120	TBP,	http://www.genome.jp/dbget-bin/www_bget?ko:K03120	path:ko03022;path:ko05016;path:ko05166;path:ko05168;path:ko05169;path:ko05203
comp66172_c0_seq10	K03120	TBP,	http://www.genome.jp/dbget-bin/www_bget?ko:K03120	path:ko03022;path:ko05016;path:ko05166;path:ko05168;path:ko05169;path:ko05203
comp66172_c0_seq11	K03120	TBP,	http://www.genome.jp/dbget-bin/www_bget?ko:K03120	path:ko03022;path:ko05016;path:ko05166;path:ko05168;path:ko05169;path:ko05203
comp66172_c0_seq13	K03120	TBP,	http://www.genome.jp/dbget-bin/www_bget?ko:K03120	path:ko03022;path:ko05016;path:ko05166;path:ko05168;path:ko05169;path:ko05203
comp66172_c0_seq14	K03120	TBP,	http://www.genome.jp/dbget-bin/www_bget?ko:K03120	path:ko03022;path:ko05016;path:ko05166;path:ko05168;path:ko05169;path:ko05203
comp66172_c0_seq15	K03120	TBP,	http://www.genome.jp/dbget-bin/www_bget?ko:K03120	path:ko03022;path:ko05016;path:ko05166;path:ko05168;path:ko05169;path:ko05203
comp66172_c0_seq17	K03120	TBP,	http://www.genome.jp/dbget-bin/www_bget?ko:K03120	path:ko03022;path:ko05016;path:ko05166;path:ko05168;path:ko05169;path:ko05203
comp66172_c0_seq18	K03120	TBP,	http://www.genome.jp/dbget-bin/www_bget?ko:K03120	path:ko03022;path:ko05016;path:ko05166;path:ko05168;path:ko05169;path:ko05203
comp66172_c0_seq20	K03120	TBP,	http://www.genome.jp/dbget-bin/www_bget?ko:K03120	path:ko03022;path:ko05016;path:ko05166;path:ko05168;path:ko05169;path:ko05203
comp66172_c0_seq21	K03120	TBP,	http://www.genome.jp/dbget-bin/www_bget?ko:K03120	path:ko03022;path:ko05016;path:ko05166;path:ko05168;path:ko05169;path:ko05203
comp66172_c0_seq22	K03120	TBP,	http://www.genome.jp/dbget-bin/www_bget?ko:K03120	path:ko03022;path:ko05016;path:ko05166;path:ko05168;path:ko05169;path:ko05203
comp66172_c0_seq23	K03120	TBP,	http://www.genome.jp/dbget-bin/www_bget?ko:K03120	path:ko03022;path:ko05016;path:ko05166;path:ko05168;path:ko05169;path:ko05203
comp66172_c0_seq24	K03120	TBP,	http://www.genome.jp/dbget-bin/www_bget?ko:K03120	path:ko03022;path:ko05016;path:ko05166;path:ko05168;path:ko05169;path:ko05203
comp66172_c0_seq25	K03120	TBP,	http://www.genome.jp/dbget-bin/www_bget?ko:K03120	path:ko03022;path:ko05016;path:ko05166;path:ko05168;path:ko05169;path:ko05203
comp66187_c0_seq1	K00677	lpxA	http://www.genome.jp/dbget-bin/www_bget?ko:K00677	path:ko00540;path:ko01100
comp66187_c0_seq2	K00677	lpxA	http://www.genome.jp/dbget-bin/www_bget?ko:K00677	path:ko00540;path:ko01100
comp66187_c0_seq3	K00677	lpxA	http://www.genome.jp/dbget-bin/www_bget?ko:K00677	path:ko00540;path:ko01100
comp66187_c0_seq4	K00677	lpxA	http://www.genome.jp/dbget-bin/www_bget?ko:K00677	path:ko00540;path:ko01100
comp66187_c0_seq5	K00677	lpxA	http://www.genome.jp/dbget-bin/www_bget?ko:K00677	path:ko00540;path:ko01100
comp66187_c0_seq6	K00677	lpxA	http://www.genome.jp/dbget-bin/www_bget?ko:K00677	path:ko00540;path:ko01100
comp66189_c0_seq1	K01537	E3.6.3.8	http://www.genome.jp/dbget-bin/www_bget?ko:K01537
comp66189_c0_seq2	K01537	E3.6.3.8	http://www.genome.jp/dbget-bin/www_bget?ko:K01537
comp2021_c0_seq1	K01103	PFKFB	http://www.genome.jp/dbget-bin/www_bget?ko:K01103	path:ko00051;path:ko04066;path:ko04152
comp66201_c0_seq1	K09285	OVM,	http://www.genome.jp/dbget-bin/www_bget?ko:K09285
comp66201_c0_seq2	K09285	OVM,	http://www.genome.jp/dbget-bin/www_bget?ko:K09285
comp66201_c0_seq3	K09285	OVM,	http://www.genome.jp/dbget-bin/www_bget?ko:K09285
comp66201_c0_seq4	K09285	OVM,	http://www.genome.jp/dbget-bin/www_bget?ko:K09285
comp66201_c0_seq5	K09285	OVM,	http://www.genome.jp/dbget-bin/www_bget?ko:K09285
comp66201_c0_seq6	K09285	OVM,	http://www.genome.jp/dbget-bin/www_bget?ko:K09285
comp66201_c0_seq7	K09285	OVM,	http://www.genome.jp/dbget-bin/www_bget?ko:K09285
comp66201_c0_seq8	K09285	OVM,	http://www.genome.jp/dbget-bin/www_bget?ko:K09285
comp66203_c0_seq2	K15028	EIF3K	http://www.genome.jp/dbget-bin/www_bget?ko:K15028
comp66203_c0_seq3	K15028	EIF3K	http://www.genome.jp/dbget-bin/www_bget?ko:K15028
comp66214_c0_seq1	K15153	MED31,	http://www.genome.jp/dbget-bin/www_bget?ko:K15153
comp66214_c0_seq2	K15153	MED31,	http://www.genome.jp/dbget-bin/www_bget?ko:K15153
comp66214_c0_seq3	K15153	MED31,	http://www.genome.jp/dbget-bin/www_bget?ko:K15153
comp66214_c0_seq4	K15153	MED31,	http://www.genome.jp/dbget-bin/www_bget?ko:K15153
comp66220_c0_seq1	K13648	GAUT	http://www.genome.jp/dbget-bin/www_bget?ko:K13648	path:ko00500;path:ko00520;path:ko01110
comp66220_c0_seq2	K13648	GAUT	http://www.genome.jp/dbget-bin/www_bget?ko:K13648	path:ko00500;path:ko00520;path:ko01110
comp66220_c0_seq3	K13648	GAUT	http://www.genome.jp/dbget-bin/www_bget?ko:K13648	path:ko00500;path:ko00520;path:ko01110
comp66220_c0_seq4	K13648	GAUT	http://www.genome.jp/dbget-bin/www_bget?ko:K13648	path:ko00500;path:ko00520;path:ko01110
comp66223_c0_seq1	K11866	STAMBP,	http://www.genome.jp/dbget-bin/www_bget?ko:K11866	path:ko04144
comp66223_c0_seq3	K11866	STAMBP,	http://www.genome.jp/dbget-bin/www_bget?ko:K11866	path:ko04144
comp66223_c0_seq4	K11866	STAMBP,	http://www.genome.jp/dbget-bin/www_bget?ko:K11866	path:ko04144
comp66223_c0_seq5	K11866	STAMBP,	http://www.genome.jp/dbget-bin/www_bget?ko:K11866	path:ko04144
comp66230_c0_seq1	K03115	CSNK2B	http://www.genome.jp/dbget-bin/www_bget?ko:K03115	path:ko03008;path:ko04064;path:ko04310;path:ko04520;path:ko04530;path:ko04712;path:ko05162;path:ko05168;path:ko05169
comp34135_c0_seq1	K06889	K06889	http://www.genome.jp/dbget-bin/www_bget?ko:K06889
comp66239_c0_seq1	K14009	BCAP31,	http://www.genome.jp/dbget-bin/www_bget?ko:K14009	path:ko04141
comp66239_c0_seq2	K14009	BCAP31,	http://www.genome.jp/dbget-bin/www_bget?ko:K14009	path:ko04141
comp66248_c0_seq1	K06875	PDCD5,	http://www.genome.jp/dbget-bin/www_bget?ko:K06875
comp66248_c0_seq2	K06875	PDCD5,	http://www.genome.jp/dbget-bin/www_bget?ko:K06875
comp34135_c0_seq2	K06889	K06889	http://www.genome.jp/dbget-bin/www_bget?ko:K06889
comp66248_c0_seq3	K06875	PDCD5,	http://www.genome.jp/dbget-bin/www_bget?ko:K06875
comp66248_c0_seq4	K06875	PDCD5,	http://www.genome.jp/dbget-bin/www_bget?ko:K06875
comp66255_c0_seq1	K03113	EIF1,	http://www.genome.jp/dbget-bin/www_bget?ko:K03113	path:ko03013
comp66255_c0_seq2	K03113	EIF1,	http://www.genome.jp/dbget-bin/www_bget?ko:K03113	path:ko03013
comp66278_c0_seq2	K12891	SFRS2	http://www.genome.jp/dbget-bin/www_bget?ko:K12891	path:ko03040;path:ko05168
comp66284_c0_seq3	K07023	K07023	http://www.genome.jp/dbget-bin/www_bget?ko:K07023
comp66285_c2_seq1	K09775	K09775	http://www.genome.jp/dbget-bin/www_bget?ko:K09775
comp34201_c0_seq1	K00083	E1.1.1.195	http://www.genome.jp/dbget-bin/www_bget?ko:K00083	path:ko00940;path:ko01100;path:ko01110
comp66288_c0_seq4	K15174	PAF1	http://www.genome.jp/dbget-bin/www_bget?ko:K15174
comp34205_c0_seq1	K13513	LCLAT1,	http://www.genome.jp/dbget-bin/www_bget?ko:K13513	path:ko00561;path:ko00564;path:ko01100
comp66296_c0_seq1	K03037	PSMD6,	http://www.genome.jp/dbget-bin/www_bget?ko:K03037	path:ko03050;path:ko05169
comp66314_c0_seq1	K15040	VDAC2	http://www.genome.jp/dbget-bin/www_bget?ko:K15040	path:ko04020;path:ko04022;path:ko05012;path:ko05016;path:ko05166
comp66314_c0_seq2	K15040	VDAC2	http://www.genome.jp/dbget-bin/www_bget?ko:K15040	path:ko04020;path:ko04022;path:ko05012;path:ko05016;path:ko05166
comp66314_c0_seq3	K15040	VDAC2	http://www.genome.jp/dbget-bin/www_bget?ko:K15040	path:ko04020;path:ko04022;path:ko05012;path:ko05016;path:ko05166
comp66314_c0_seq4	K15040	VDAC2	http://www.genome.jp/dbget-bin/www_bget?ko:K15040	path:ko04020;path:ko04022;path:ko05012;path:ko05016;path:ko05166
comp66314_c0_seq5	K15040	VDAC2	http://www.genome.jp/dbget-bin/www_bget?ko:K15040	path:ko04020;path:ko04022;path:ko05012;path:ko05016;path:ko05166
comp66314_c0_seq6	K15040	VDAC2	http://www.genome.jp/dbget-bin/www_bget?ko:K15040	path:ko04020;path:ko04022;path:ko05012;path:ko05016;path:ko05166
comp66318_c0_seq1	K00133	asd	http://www.genome.jp/dbget-bin/www_bget?ko:K00133	path:ko00260;path:ko00270;path:ko00300;path:ko01100;path:ko01110;path:ko01120;path:ko01210;path:ko01230
comp66319_c0_seq1	K05291	PIGS	http://www.genome.jp/dbget-bin/www_bget?ko:K05291	path:ko00563;path:ko01100
comp66338_c0_seq2	K10406	KIFC2_3	http://www.genome.jp/dbget-bin/www_bget?ko:K10406
comp66338_c0_seq3	K10406	KIFC2_3	http://www.genome.jp/dbget-bin/www_bget?ko:K10406
comp66342_c0_seq4	K01792	E5.1.3.15	http://www.genome.jp/dbget-bin/www_bget?ko:K01792	path:ko00010;path:ko01100;path:ko01110;path:ko01120
comp66348_c0_seq1	K14408	CSTF3,	http://www.genome.jp/dbget-bin/www_bget?ko:K14408	path:ko03015
comp66351_c0_seq3	K00472	E1.14.11.2	http://www.genome.jp/dbget-bin/www_bget?ko:K00472	path:ko00330;path:ko01100
comp66351_c0_seq9	K00472	E1.14.11.2	http://www.genome.jp/dbget-bin/www_bget?ko:K00472	path:ko00330;path:ko01100
comp66351_c0_seq10	K00472	E1.14.11.2	http://www.genome.jp/dbget-bin/www_bget?ko:K00472	path:ko00330;path:ko01100
comp66351_c0_seq13	K00472	E1.14.11.2	http://www.genome.jp/dbget-bin/www_bget?ko:K00472	path:ko00330;path:ko01100
comp66398_c0_seq1	K14857	SPB1,	http://www.genome.jp/dbget-bin/www_bget?ko:K14857
comp66398_c0_seq3	K14857	SPB1,	http://www.genome.jp/dbget-bin/www_bget?ko:K14857
comp66404_c0_seq1	K13628	iscA,	http://www.genome.jp/dbget-bin/www_bget?ko:K13628
comp66404_c0_seq2	K13628	iscA,	http://www.genome.jp/dbget-bin/www_bget?ko:K13628
comp66423_c0_seq1	K02357	tsf,	http://www.genome.jp/dbget-bin/www_bget?ko:K02357
comp66423_c0_seq2	K02357	tsf,	http://www.genome.jp/dbget-bin/www_bget?ko:K02357
comp66435_c0_seq1	K02880	RP-L17e,	http://www.genome.jp/dbget-bin/www_bget?ko:K02880	path:ko03010
comp66437_c0_seq1	K08909	LHCA3	http://www.genome.jp/dbget-bin/www_bget?ko:K08909	path:ko00196
comp66437_c0_seq2	K08909	LHCA3	http://www.genome.jp/dbget-bin/www_bget?ko:K08909	path:ko00196
comp66438_c0_seq1	K02881	RP-L18,	http://www.genome.jp/dbget-bin/www_bget?ko:K02881	path:ko03010
comp66462_c0_seq1	K10696	BRE1	http://www.genome.jp/dbget-bin/www_bget?ko:K10696
comp66464_c0_seq1	K01590	hdc,	http://www.genome.jp/dbget-bin/www_bget?ko:K01590	path:ko00340;path:ko01100;path:ko01110
comp66464_c0_seq2	K01590	hdc,	http://www.genome.jp/dbget-bin/www_bget?ko:K01590	path:ko00340;path:ko01100;path:ko01110
comp66464_c0_seq3	K01590	hdc,	http://www.genome.jp/dbget-bin/www_bget?ko:K01590	path:ko00340;path:ko01100;path:ko01110
comp66464_c0_seq4	K01590	hdc,	http://www.genome.jp/dbget-bin/www_bget?ko:K01590	path:ko00340;path:ko01100;path:ko01110
comp66464_c0_seq5	K01590	hdc,	http://www.genome.jp/dbget-bin/www_bget?ko:K01590	path:ko00340;path:ko01100;path:ko01110
comp66464_c0_seq6	K01590	hdc,	http://www.genome.jp/dbget-bin/www_bget?ko:K01590	path:ko00340;path:ko01100;path:ko01110
comp66473_c0_seq2	K05863	SLC25A4S,	http://www.genome.jp/dbget-bin/www_bget?ko:K05863	path:ko04020;path:ko04022;path:ko05012;path:ko05016;path:ko05166
comp66473_c0_seq3	K05863	SLC25A4S,	http://www.genome.jp/dbget-bin/www_bget?ko:K05863	path:ko04020;path:ko04022;path:ko05012;path:ko05016;path:ko05166
comp66473_c0_seq4	K05863	SLC25A4S,	http://www.genome.jp/dbget-bin/www_bget?ko:K05863	path:ko04020;path:ko04022;path:ko05012;path:ko05016;path:ko05166
comp66473_c0_seq5	K05863	SLC25A4S,	http://www.genome.jp/dbget-bin/www_bget?ko:K05863	path:ko04020;path:ko04022;path:ko05012;path:ko05016;path:ko05166
comp66473_c0_seq6	K05863	SLC25A4S,	http://www.genome.jp/dbget-bin/www_bget?ko:K05863	path:ko04020;path:ko04022;path:ko05012;path:ko05016;path:ko05166
comp66473_c0_seq7	K05863	SLC25A4S,	http://www.genome.jp/dbget-bin/www_bget?ko:K05863	path:ko04020;path:ko04022;path:ko05012;path:ko05016;path:ko05166
comp66487_c0_seq1	K00700	glgB	http://www.genome.jp/dbget-bin/www_bget?ko:K00700	path:ko00500;path:ko01100;path:ko01110
comp2079_c1_seq1	K03691	POFUT	http://www.genome.jp/dbget-bin/www_bget?ko:K03691	path:ko00514
comp66498_c0_seq1	K09580	PDIA1,	http://www.genome.jp/dbget-bin/www_bget?ko:K09580	path:ko04141
comp66509_c0_seq1	K15135	MED18	http://www.genome.jp/dbget-bin/www_bget?ko:K15135
comp66509_c0_seq2	K15135	MED18	http://www.genome.jp/dbget-bin/www_bget?ko:K15135
comp34547_c0_seq1	K00671	E2.3.1.97,	http://www.genome.jp/dbget-bin/www_bget?ko:K00671
comp66516_c0_seq1	K13412	CPK	http://www.genome.jp/dbget-bin/www_bget?ko:K13412	path:ko04626;path:ko05145
comp66516_c0_seq2	K13412	CPK	http://www.genome.jp/dbget-bin/www_bget?ko:K13412	path:ko04626;path:ko05145
comp66524_c0_seq2	K01934	E6.3.3.2	http://www.genome.jp/dbget-bin/www_bget?ko:K01934	path:ko00670;path:ko01100
comp66524_c0_seq3	K01934	E6.3.3.2	http://www.genome.jp/dbget-bin/www_bget?ko:K01934	path:ko00670;path:ko01100
comp66524_c0_seq4	K01934	E6.3.3.2	http://www.genome.jp/dbget-bin/www_bget?ko:K01934	path:ko00670;path:ko01100
comp66524_c0_seq5	K01934	E6.3.3.2	http://www.genome.jp/dbget-bin/www_bget?ko:K01934	path:ko00670;path:ko01100
comp66524_c0_seq7	K01934	E6.3.3.2	http://www.genome.jp/dbget-bin/www_bget?ko:K01934	path:ko00670;path:ko01100
comp66524_c0_seq13	K01934	E6.3.3.2	http://www.genome.jp/dbget-bin/www_bget?ko:K01934	path:ko00670;path:ko01100
comp66526_c0_seq1	K05933	E1.14.17.4	http://www.genome.jp/dbget-bin/www_bget?ko:K05933	path:ko00270;path:ko01100;path:ko01110
comp66538_c0_seq1	K02976	RP-S26e,	http://www.genome.jp/dbget-bin/www_bget?ko:K02976	path:ko03010
comp66538_c0_seq2	K02976	RP-S26e,	http://www.genome.jp/dbget-bin/www_bget?ko:K02976	path:ko03010
comp66538_c0_seq3	K02976	RP-S26e,	http://www.genome.jp/dbget-bin/www_bget?ko:K02976	path:ko03010
comp66572_c0_seq1	K09422	MYBP	http://www.genome.jp/dbget-bin/www_bget?ko:K09422
comp66572_c0_seq3	K09422	MYBP	http://www.genome.jp/dbget-bin/www_bget?ko:K09422
comp66572_c0_seq4	K09422	MYBP	http://www.genome.jp/dbget-bin/www_bget?ko:K09422
comp34631_c0_seq1	K04794	PTH2	http://www.genome.jp/dbget-bin/www_bget?ko:K04794
comp66589_c0_seq1	K02865	RP-L10Ae,	http://www.genome.jp/dbget-bin/www_bget?ko:K02865	path:ko03010
comp66589_c0_seq2	K02865	RP-L10Ae,	http://www.genome.jp/dbget-bin/www_bget?ko:K02865	path:ko03010
comp66589_c0_seq3	K02865	RP-L10Ae,	http://www.genome.jp/dbget-bin/www_bget?ko:K02865	path:ko03010
comp66589_c0_seq4	K02865	RP-L10Ae,	http://www.genome.jp/dbget-bin/www_bget?ko:K02865	path:ko03010
comp66589_c0_seq5	K02865	RP-L10Ae,	http://www.genome.jp/dbget-bin/www_bget?ko:K02865	path:ko03010
comp66592_c0_seq1	K00228	CPOX,	http://www.genome.jp/dbget-bin/www_bget?ko:K00228	path:ko00860;path:ko01100;path:ko01110
comp34683_c0_seq1	K13412	CPK	http://www.genome.jp/dbget-bin/www_bget?ko:K13412	path:ko04626;path:ko05145
comp66606_c0_seq2	K00606	panB	http://www.genome.jp/dbget-bin/www_bget?ko:K00606	path:ko00770;path:ko01100;path:ko01110
comp66608_c0_seq1	K08967	mtnD,	http://www.genome.jp/dbget-bin/www_bget?ko:K08967	path:ko00270;path:ko01100
comp66608_c0_seq2	K08967	mtnD,	http://www.genome.jp/dbget-bin/www_bget?ko:K08967	path:ko00270;path:ko01100
comp66608_c0_seq3	K08967	mtnD,	http://www.genome.jp/dbget-bin/www_bget?ko:K08967	path:ko00270;path:ko01100
comp66615_c0_seq2	K03139	TFIIF2,	http://www.genome.jp/dbget-bin/www_bget?ko:K03139	path:ko03022
comp66620_c1_seq1	K13648	GAUT	http://www.genome.jp/dbget-bin/www_bget?ko:K13648	path:ko00500;path:ko00520;path:ko01110
comp66621_c0_seq1	K07976	RAB	http://www.genome.jp/dbget-bin/www_bget?ko:K07976
comp66621_c0_seq2	K07976	RAB	http://www.genome.jp/dbget-bin/www_bget?ko:K07976
comp66621_c0_seq3	K07976	RAB	http://www.genome.jp/dbget-bin/www_bget?ko:K07976
comp66621_c0_seq5	K07976	RAB	http://www.genome.jp/dbget-bin/www_bget?ko:K07976
comp66645_c0_seq1	K02115	ATPF1G,	http://www.genome.jp/dbget-bin/www_bget?ko:K02115	path:ko00190;path:ko00195;path:ko01100
comp66653_c0_seq1	K05286	PIGB	http://www.genome.jp/dbget-bin/www_bget?ko:K05286	path:ko00563;path:ko01100
comp66653_c0_seq3	K05286	PIGB	http://www.genome.jp/dbget-bin/www_bget?ko:K05286	path:ko00563;path:ko01100
comp66653_c0_seq4	K05286	PIGB	http://www.genome.jp/dbget-bin/www_bget?ko:K05286	path:ko00563;path:ko01100
comp66653_c0_seq5	K05286	PIGB	http://www.genome.jp/dbget-bin/www_bget?ko:K05286	path:ko00563;path:ko01100
comp66653_c0_seq6	K05286	PIGB	http://www.genome.jp/dbget-bin/www_bget?ko:K05286	path:ko00563;path:ko01100
comp66653_c0_seq7	K05286	PIGB	http://www.genome.jp/dbget-bin/www_bget?ko:K05286	path:ko00563;path:ko01100
comp66653_c0_seq9	K05286	PIGB	http://www.genome.jp/dbget-bin/www_bget?ko:K05286	path:ko00563;path:ko01100
comp66653_c0_seq10	K05286	PIGB	http://www.genome.jp/dbget-bin/www_bget?ko:K05286	path:ko00563;path:ko01100
comp66653_c0_seq11	K05286	PIGB	http://www.genome.jp/dbget-bin/www_bget?ko:K05286	path:ko00563;path:ko01100
comp66653_c0_seq12	K05286	PIGB	http://www.genome.jp/dbget-bin/www_bget?ko:K05286	path:ko00563;path:ko01100
comp66657_c0_seq1	K02943	RP-LP2,	http://www.genome.jp/dbget-bin/www_bget?ko:K02943	path:ko03010
comp66657_c0_seq2	K02943	RP-LP2,	http://www.genome.jp/dbget-bin/www_bget?ko:K02943	path:ko03010
comp34830_c0_seq1	K06670	SCC1,	http://www.genome.jp/dbget-bin/www_bget?ko:K06670	path:ko04110;path:ko04111
comp34830_c1_seq1	K06670	SCC1,	http://www.genome.jp/dbget-bin/www_bget?ko:K06670	path:ko04110;path:ko04111
comp66667_c0_seq1	K09140	TSR3	http://www.genome.jp/dbget-bin/www_bget?ko:K09140
comp66667_c0_seq3	K09140	TSR3	http://www.genome.jp/dbget-bin/www_bget?ko:K09140
comp66677_c0_seq1	K00166	BCKDHA,	http://www.genome.jp/dbget-bin/www_bget?ko:K00166	path:ko00280;path:ko01100;path:ko01110
comp66677_c0_seq2	K00166	BCKDHA,	http://www.genome.jp/dbget-bin/www_bget?ko:K00166	path:ko00280;path:ko01100;path:ko01110
comp66677_c0_seq3	K00166	BCKDHA,	http://www.genome.jp/dbget-bin/www_bget?ko:K00166	path:ko00280;path:ko01100;path:ko01110
comp66677_c0_seq4	K00166	BCKDHA,	http://www.genome.jp/dbget-bin/www_bget?ko:K00166	path:ko00280;path:ko01100;path:ko01110
comp66677_c0_seq5	K00166	BCKDHA,	http://www.genome.jp/dbget-bin/www_bget?ko:K00166	path:ko00280;path:ko01100;path:ko01110
comp66677_c0_seq6	K00166	BCKDHA,	http://www.genome.jp/dbget-bin/www_bget?ko:K00166	path:ko00280;path:ko01100;path:ko01110
comp66677_c0_seq7	K00166	BCKDHA,	http://www.genome.jp/dbget-bin/www_bget?ko:K00166	path:ko00280;path:ko01100;path:ko01110
comp66677_c0_seq8	K00166	BCKDHA,	http://www.genome.jp/dbget-bin/www_bget?ko:K00166	path:ko00280;path:ko01100;path:ko01110
comp66677_c0_seq9	K00166	BCKDHA,	http://www.genome.jp/dbget-bin/www_bget?ko:K00166	path:ko00280;path:ko01100;path:ko01110
comp66677_c0_seq10	K00166	BCKDHA,	http://www.genome.jp/dbget-bin/www_bget?ko:K00166	path:ko00280;path:ko01100;path:ko01110
comp66677_c0_seq11	K00166	BCKDHA,	http://www.genome.jp/dbget-bin/www_bget?ko:K00166	path:ko00280;path:ko01100;path:ko01110
comp66677_c0_seq12	K00166	BCKDHA,	http://www.genome.jp/dbget-bin/www_bget?ko:K00166	path:ko00280;path:ko01100;path:ko01110
comp66677_c0_seq13	K00166	BCKDHA,	http://www.genome.jp/dbget-bin/www_bget?ko:K00166	path:ko00280;path:ko01100;path:ko01110
comp66677_c0_seq14	K00166	BCKDHA,	http://www.genome.jp/dbget-bin/www_bget?ko:K00166	path:ko00280;path:ko01100;path:ko01110
comp66677_c0_seq15	K00166	BCKDHA,	http://www.genome.jp/dbget-bin/www_bget?ko:K00166	path:ko00280;path:ko01100;path:ko01110
comp66677_c0_seq16	K00166	BCKDHA,	http://www.genome.jp/dbget-bin/www_bget?ko:K00166	path:ko00280;path:ko01100;path:ko01110
comp66677_c0_seq17	K00166	BCKDHA,	http://www.genome.jp/dbget-bin/www_bget?ko:K00166	path:ko00280;path:ko01100;path:ko01110
comp66677_c0_seq18	K00166	BCKDHA,	http://www.genome.jp/dbget-bin/www_bget?ko:K00166	path:ko00280;path:ko01100;path:ko01110
comp66677_c0_seq19	K00166	BCKDHA,	http://www.genome.jp/dbget-bin/www_bget?ko:K00166	path:ko00280;path:ko01100;path:ko01110
comp66677_c0_seq20	K00166	BCKDHA,	http://www.genome.jp/dbget-bin/www_bget?ko:K00166	path:ko00280;path:ko01100;path:ko01110
comp66677_c0_seq21	K00166	BCKDHA,	http://www.genome.jp/dbget-bin/www_bget?ko:K00166	path:ko00280;path:ko01100;path:ko01110
comp66677_c0_seq22	K00166	BCKDHA,	http://www.genome.jp/dbget-bin/www_bget?ko:K00166	path:ko00280;path:ko01100;path:ko01110
comp66677_c0_seq23	K00166	BCKDHA,	http://www.genome.jp/dbget-bin/www_bget?ko:K00166	path:ko00280;path:ko01100;path:ko01110
comp66677_c0_seq24	K00166	BCKDHA,	http://www.genome.jp/dbget-bin/www_bget?ko:K00166	path:ko00280;path:ko01100;path:ko01110
comp66677_c0_seq25	K00166	BCKDHA,	http://www.genome.jp/dbget-bin/www_bget?ko:K00166	path:ko00280;path:ko01100;path:ko01110
comp66677_c0_seq26	K00166	BCKDHA,	http://www.genome.jp/dbget-bin/www_bget?ko:K00166	path:ko00280;path:ko01100;path:ko01110
comp66677_c0_seq27	K00166	BCKDHA,	http://www.genome.jp/dbget-bin/www_bget?ko:K00166	path:ko00280;path:ko01100;path:ko01110
comp66677_c0_seq28	K00166	BCKDHA,	http://www.genome.jp/dbget-bin/www_bget?ko:K00166	path:ko00280;path:ko01100;path:ko01110
comp66677_c0_seq29	K00166	BCKDHA,	http://www.genome.jp/dbget-bin/www_bget?ko:K00166	path:ko00280;path:ko01100;path:ko01110
comp66685_c0_seq3	K02896	RP-L24e,	http://www.genome.jp/dbget-bin/www_bget?ko:K02896	path:ko03010
comp66694_c0_seq6	K01070	frmB,	http://www.genome.jp/dbget-bin/www_bget?ko:K01070	path:ko00680;path:ko01120;path:ko01200
comp66694_c0_seq7	K01070	frmB,	http://www.genome.jp/dbget-bin/www_bget?ko:K01070	path:ko00680;path:ko01120;path:ko01200
comp66705_c0_seq2	K07936	RAN	http://www.genome.jp/dbget-bin/www_bget?ko:K07936	path:ko03008;path:ko03013;path:ko05166;path:ko05169
comp66705_c0_seq4	K07936	RAN	http://www.genome.jp/dbget-bin/www_bget?ko:K07936	path:ko03008;path:ko03013;path:ko05166;path:ko05169
comp66705_c0_seq5	K07936	RAN	http://www.genome.jp/dbget-bin/www_bget?ko:K07936	path:ko03008;path:ko03013;path:ko05166;path:ko05169
comp34965_c0_seq1	K01890	FARSB,	http://www.genome.jp/dbget-bin/www_bget?ko:K01890	path:ko00970
comp66705_c0_seq6	K07936	RAN	http://www.genome.jp/dbget-bin/www_bget?ko:K07936	path:ko03008;path:ko03013;path:ko05166;path:ko05169
comp66714_c0_seq1	K03145	TFIIS	http://www.genome.jp/dbget-bin/www_bget?ko:K03145
comp66726_c0_seq1	K02871	RP-L13,	http://www.genome.jp/dbget-bin/www_bget?ko:K02871	path:ko03010
comp66729_c0_seq1	K12666	OST1,	http://www.genome.jp/dbget-bin/www_bget?ko:K12666	path:ko00510;path:ko00513;path:ko01100;path:ko04141
comp66733_c0_seq2	K07304	msrA	http://www.genome.jp/dbget-bin/www_bget?ko:K07304
comp66733_c0_seq3	K07304	msrA	http://www.genome.jp/dbget-bin/www_bget?ko:K07304
comp66745_c1_seq2	K01392	THOP1	http://www.genome.jp/dbget-bin/www_bget?ko:K01392	path:ko04614;path:ko05143
comp66745_c1_seq5	K01392	THOP1	http://www.genome.jp/dbget-bin/www_bget?ko:K01392	path:ko04614;path:ko05143
comp66745_c1_seq6	K01392	THOP1	http://www.genome.jp/dbget-bin/www_bget?ko:K01392	path:ko04614;path:ko05143
comp66745_c1_seq7	K01392	THOP1	http://www.genome.jp/dbget-bin/www_bget?ko:K01392	path:ko04614;path:ko05143
comp34995_c0_seq1	K12848	SNU23	http://www.genome.jp/dbget-bin/www_bget?ko:K12848	path:ko03040
comp66756_c0_seq2	K11449	JMJD1C	http://www.genome.jp/dbget-bin/www_bget?ko:K11449	path:ko05202
comp66774_c0_seq1	K10752	RBBP4,	http://www.genome.jp/dbget-bin/www_bget?ko:K10752
comp66797_c0_seq1	K06892	K06892	http://www.genome.jp/dbget-bin/www_bget?ko:K06892
comp66797_c0_seq2	K06892	K06892	http://www.genome.jp/dbget-bin/www_bget?ko:K06892
comp66797_c0_seq3	K06892	K06892	http://www.genome.jp/dbget-bin/www_bget?ko:K06892
comp66797_c0_seq4	K06892	K06892	http://www.genome.jp/dbget-bin/www_bget?ko:K06892
comp66797_c0_seq5	K06892	K06892	http://www.genome.jp/dbget-bin/www_bget?ko:K06892
comp66801_c0_seq1	K00036	G6PD,	http://www.genome.jp/dbget-bin/www_bget?ko:K00036	path:ko00030;path:ko00480;path:ko01100;path:ko01110;path:ko01120;path:ko01200
comp66801_c0_seq2	K00036	G6PD,	http://www.genome.jp/dbget-bin/www_bget?ko:K00036	path:ko00030;path:ko00480;path:ko01100;path:ko01110;path:ko01120;path:ko01200
comp66801_c0_seq3	K00036	G6PD,	http://www.genome.jp/dbget-bin/www_bget?ko:K00036	path:ko00030;path:ko00480;path:ko01100;path:ko01110;path:ko01120;path:ko01200
comp66801_c0_seq4	K00036	G6PD,	http://www.genome.jp/dbget-bin/www_bget?ko:K00036	path:ko00030;path:ko00480;path:ko01100;path:ko01110;path:ko01120;path:ko01200
comp66802_c0_seq1	K11665	INO80,	http://www.genome.jp/dbget-bin/www_bget?ko:K11665
comp66802_c0_seq2	K11665	INO80,	http://www.genome.jp/dbget-bin/www_bget?ko:K11665
comp35116_c0_seq1	K03132	TAF7	http://www.genome.jp/dbget-bin/www_bget?ko:K03132	path:ko03022
comp35116_c0_seq2	K03132	TAF7	http://www.genome.jp/dbget-bin/www_bget?ko:K03132	path:ko03022
comp66836_c0_seq1	K04773	sppA	http://www.genome.jp/dbget-bin/www_bget?ko:K04773
comp66836_c0_seq2	K04773	sppA	http://www.genome.jp/dbget-bin/www_bget?ko:K04773
comp66836_c0_seq4	K04773	sppA	http://www.genome.jp/dbget-bin/www_bget?ko:K04773
comp66836_c0_seq5	K04773	sppA	http://www.genome.jp/dbget-bin/www_bget?ko:K04773
comp66836_c0_seq6	K04773	sppA	http://www.genome.jp/dbget-bin/www_bget?ko:K04773
comp66836_c0_seq7	K04773	sppA	http://www.genome.jp/dbget-bin/www_bget?ko:K04773
comp66836_c0_seq8	K04773	sppA	http://www.genome.jp/dbget-bin/www_bget?ko:K04773
comp66836_c0_seq10	K04773	sppA	http://www.genome.jp/dbget-bin/www_bget?ko:K04773
comp66836_c0_seq11	K04773	sppA	http://www.genome.jp/dbget-bin/www_bget?ko:K04773
comp66836_c0_seq12	K04773	sppA	http://www.genome.jp/dbget-bin/www_bget?ko:K04773
comp66836_c0_seq14	K04773	sppA	http://www.genome.jp/dbget-bin/www_bget?ko:K04773
comp66836_c0_seq15	K04773	sppA	http://www.genome.jp/dbget-bin/www_bget?ko:K04773
comp66842_c0_seq1	K11314	TADA2A,	http://www.genome.jp/dbget-bin/www_bget?ko:K11314
comp66842_c0_seq2	K11314	TADA2A,	http://www.genome.jp/dbget-bin/www_bget?ko:K11314
comp35176_c0_seq1	K00924	E2.7.1.-	http://www.genome.jp/dbget-bin/www_bget?ko:K00924
comp66846_c0_seq1	K15053	CHMP7	http://www.genome.jp/dbget-bin/www_bget?ko:K15053	path:ko04144
comp66846_c0_seq2	K15053	CHMP7	http://www.genome.jp/dbget-bin/www_bget?ko:K15053	path:ko04144
comp66846_c0_seq3	K15053	CHMP7	http://www.genome.jp/dbget-bin/www_bget?ko:K15053	path:ko04144
comp66846_c0_seq5	K15053	CHMP7	http://www.genome.jp/dbget-bin/www_bget?ko:K15053	path:ko04144
comp66855_c0_seq2	K05663	ABC.ATM	http://www.genome.jp/dbget-bin/www_bget?ko:K05663	path:ko02010
comp35204_c0_seq1	K01255	CARP,	http://www.genome.jp/dbget-bin/www_bget?ko:K01255	path:ko00480;path:ko01100
comp66855_c0_seq5	K05663	ABC.ATM	http://www.genome.jp/dbget-bin/www_bget?ko:K05663	path:ko02010
comp66865_c0_seq2	K05868	CCNB	http://www.genome.jp/dbget-bin/www_bget?ko:K05868	path:ko04068;path:ko04110;path:ko04115;path:ko04914
comp66873_c0_seq10	K07095	K07095	http://www.genome.jp/dbget-bin/www_bget?ko:K07095
comp66873_c0_seq11	K07095	K07095	http://www.genome.jp/dbget-bin/www_bget?ko:K07095
comp66874_c0_seq1	K09660	MPDU1	http://www.genome.jp/dbget-bin/www_bget?ko:K09660
comp66874_c0_seq2	K09660	MPDU1	http://www.genome.jp/dbget-bin/www_bget?ko:K09660
comp66875_c0_seq1	K02201	E2.7.7.3B	http://www.genome.jp/dbget-bin/www_bget?ko:K02201	path:ko00770;path:ko01100
comp66875_c0_seq2	K02201	E2.7.7.3B	http://www.genome.jp/dbget-bin/www_bget?ko:K02201	path:ko00770;path:ko01100
comp66895_c0_seq1	K02838	frr,	http://www.genome.jp/dbget-bin/www_bget?ko:K02838
comp66899_c0_seq1	K00588	E2.1.1.104	http://www.genome.jp/dbget-bin/www_bget?ko:K00588	path:ko00360;path:ko00940;path:ko00941;path:ko00945;path:ko01100;path:ko01110
comp66899_c0_seq2	K00588	E2.1.1.104	http://www.genome.jp/dbget-bin/www_bget?ko:K00588	path:ko00360;path:ko00940;path:ko00941;path:ko00945;path:ko01100;path:ko01110
comp66902_c0_seq1	K03246	EIF3I	http://www.genome.jp/dbget-bin/www_bget?ko:K03246	path:ko03013
comp66911_c0_seq1	K01735	aroB	http://www.genome.jp/dbget-bin/www_bget?ko:K01735	path:ko00400;path:ko01100;path:ko01110;path:ko01230
comp66915_c0_seq1	K12858	DDX23,	http://www.genome.jp/dbget-bin/www_bget?ko:K12858	path:ko03040
comp66915_c0_seq2	K12858	DDX23,	http://www.genome.jp/dbget-bin/www_bget?ko:K12858	path:ko03040
comp35466_c0_seq1	K00928	lysC	http://www.genome.jp/dbget-bin/www_bget?ko:K00928	path:ko00260;path:ko00270;path:ko00300;path:ko01100;path:ko01110;path:ko01120;path:ko01210;path:ko01230
comp66957_c0_seq1	K00074	paaH,	http://www.genome.jp/dbget-bin/www_bget?ko:K00074	path:ko00360;path:ko00362;path:ko00650;path:ko01100;path:ko01120
comp66957_c0_seq2	K00074	paaH,	http://www.genome.jp/dbget-bin/www_bget?ko:K00074	path:ko00360;path:ko00362;path:ko00650;path:ko01100;path:ko01120
comp66957_c0_seq3	K00074	paaH,	http://www.genome.jp/dbget-bin/www_bget?ko:K00074	path:ko00360;path:ko00362;path:ko00650;path:ko01100;path:ko01120
comp66957_c0_seq4	K00074	paaH,	http://www.genome.jp/dbget-bin/www_bget?ko:K00074	path:ko00360;path:ko00362;path:ko00650;path:ko01100;path:ko01120
comp66957_c0_seq5	K00074	paaH,	http://www.genome.jp/dbget-bin/www_bget?ko:K00074	path:ko00360;path:ko00362;path:ko00650;path:ko01100;path:ko01120
comp66957_c0_seq6	K00074	paaH,	http://www.genome.jp/dbget-bin/www_bget?ko:K00074	path:ko00360;path:ko00362;path:ko00650;path:ko01100;path:ko01120
comp66957_c0_seq7	K00074	paaH,	http://www.genome.jp/dbget-bin/www_bget?ko:K00074	path:ko00360;path:ko00362;path:ko00650;path:ko01100;path:ko01120
comp66957_c0_seq8	K00074	paaH,	http://www.genome.jp/dbget-bin/www_bget?ko:K00074	path:ko00360;path:ko00362;path:ko00650;path:ko01100;path:ko01120
comp66957_c0_seq9	K00074	paaH,	http://www.genome.jp/dbget-bin/www_bget?ko:K00074	path:ko00360;path:ko00362;path:ko00650;path:ko01100;path:ko01120
comp66957_c0_seq10	K00074	paaH,	http://www.genome.jp/dbget-bin/www_bget?ko:K00074	path:ko00360;path:ko00362;path:ko00650;path:ko01100;path:ko01120
comp66989_c0_seq1	K13946	AUX1,	http://www.genome.jp/dbget-bin/www_bget?ko:K13946	path:ko04075
comp66994_c0_seq1	K06998	phzF	http://www.genome.jp/dbget-bin/www_bget?ko:K06998
comp66994_c0_seq2	K06998	phzF	http://www.genome.jp/dbget-bin/www_bget?ko:K06998
comp66994_c0_seq3	K06998	phzF	http://www.genome.jp/dbget-bin/www_bget?ko:K06998
comp66994_c0_seq4	K06998	phzF	http://www.genome.jp/dbget-bin/www_bget?ko:K06998
comp66994_c0_seq5	K06998	phzF	http://www.genome.jp/dbget-bin/www_bget?ko:K06998
comp66994_c0_seq6	K06998	phzF	http://www.genome.jp/dbget-bin/www_bget?ko:K06998
comp35491_c0_seq1	K12733	PPIL1	http://www.genome.jp/dbget-bin/www_bget?ko:K12733	path:ko03040
comp66994_c0_seq7	K06998	phzF	http://www.genome.jp/dbget-bin/www_bget?ko:K06998
comp66994_c0_seq8	K06998	phzF	http://www.genome.jp/dbget-bin/www_bget?ko:K06998
comp66994_c0_seq9	K06998	phzF	http://www.genome.jp/dbget-bin/www_bget?ko:K06998
comp66994_c0_seq10	K06998	phzF	http://www.genome.jp/dbget-bin/www_bget?ko:K06998
comp66994_c0_seq11	K06998	phzF	http://www.genome.jp/dbget-bin/www_bget?ko:K06998
comp35496_c0_seq1	K04043	dnaK	http://www.genome.jp/dbget-bin/www_bget?ko:K04043	path:ko03018;path:ko05152
comp67005_c0_seq1	K10666	RNF5	http://www.genome.jp/dbget-bin/www_bget?ko:K10666	path:ko04141
comp67005_c0_seq2	K10666	RNF5	http://www.genome.jp/dbget-bin/www_bget?ko:K10666	path:ko04141
comp67009_c1_seq1	K00540	E1.-.-.-	http://www.genome.jp/dbget-bin/www_bget?ko:K00540
comp35504_c0_seq1	K03098	APOD	http://www.genome.jp/dbget-bin/www_bget?ko:K03098
comp67032_c0_seq1	K03262	EIF5	http://www.genome.jp/dbget-bin/www_bget?ko:K03262	path:ko03013
comp67033_c0_seq1	K00655	plsC	http://www.genome.jp/dbget-bin/www_bget?ko:K00655	path:ko00561;path:ko00564;path:ko01100
comp67041_c1_seq1	K08790	STK38,	http://www.genome.jp/dbget-bin/www_bget?ko:K08790
comp67041_c1_seq2	K08790	STK38,	http://www.genome.jp/dbget-bin/www_bget?ko:K08790
comp67041_c1_seq3	K08790	STK38,	http://www.genome.jp/dbget-bin/www_bget?ko:K08790
comp67041_c1_seq4	K08790	STK38,	http://www.genome.jp/dbget-bin/www_bget?ko:K08790
comp67041_c1_seq5	K08790	STK38,	http://www.genome.jp/dbget-bin/www_bget?ko:K08790
comp67041_c1_seq6	K08790	STK38,	http://www.genome.jp/dbget-bin/www_bget?ko:K08790
comp67049_c0_seq1	K10527	MFP2	http://www.genome.jp/dbget-bin/www_bget?ko:K10527	path:ko00071;path:ko00592;path:ko01100;path:ko01212
comp67049_c0_seq2	K10527	MFP2	http://www.genome.jp/dbget-bin/www_bget?ko:K10527	path:ko00071;path:ko00592;path:ko01100;path:ko01212
comp67049_c0_seq3	K10527	MFP2	http://www.genome.jp/dbget-bin/www_bget?ko:K10527	path:ko00071;path:ko00592;path:ko01100;path:ko01212
comp67049_c0_seq4	K10527	MFP2	http://www.genome.jp/dbget-bin/www_bget?ko:K10527	path:ko00071;path:ko00592;path:ko01100;path:ko01212
comp67049_c0_seq5	K10527	MFP2	http://www.genome.jp/dbget-bin/www_bget?ko:K10527	path:ko00071;path:ko00592;path:ko01100;path:ko01212
comp67049_c0_seq6	K10527	MFP2	http://www.genome.jp/dbget-bin/www_bget?ko:K10527	path:ko00071;path:ko00592;path:ko01100;path:ko01212
comp67049_c0_seq7	K10527	MFP2	http://www.genome.jp/dbget-bin/www_bget?ko:K10527	path:ko00071;path:ko00592;path:ko01100;path:ko01212
comp67049_c0_seq8	K10527	MFP2	http://www.genome.jp/dbget-bin/www_bget?ko:K10527	path:ko00071;path:ko00592;path:ko01100;path:ko01212
comp67049_c0_seq9	K10527	MFP2	http://www.genome.jp/dbget-bin/www_bget?ko:K10527	path:ko00071;path:ko00592;path:ko01100;path:ko01212
comp35536_c0_seq1	K00207	DPYD	http://www.genome.jp/dbget-bin/www_bget?ko:K00207	path:ko00240;path:ko00410;path:ko00770;path:ko00983;path:ko01100
comp67049_c0_seq10	K10527	MFP2	http://www.genome.jp/dbget-bin/www_bget?ko:K10527	path:ko00071;path:ko00592;path:ko01100;path:ko01212
comp67049_c0_seq11	K10527	MFP2	http://www.genome.jp/dbget-bin/www_bget?ko:K10527	path:ko00071;path:ko00592;path:ko01100;path:ko01212
comp67049_c0_seq12	K10527	MFP2	http://www.genome.jp/dbget-bin/www_bget?ko:K10527	path:ko00071;path:ko00592;path:ko01100;path:ko01212
comp67049_c0_seq13	K10527	MFP2	http://www.genome.jp/dbget-bin/www_bget?ko:K10527	path:ko00071;path:ko00592;path:ko01100;path:ko01212
comp67049_c0_seq14	K10527	MFP2	http://www.genome.jp/dbget-bin/www_bget?ko:K10527	path:ko00071;path:ko00592;path:ko01100;path:ko01212
comp67049_c0_seq15	K10527	MFP2	http://www.genome.jp/dbget-bin/www_bget?ko:K10527	path:ko00071;path:ko00592;path:ko01100;path:ko01212
comp67049_c0_seq16	K10527	MFP2	http://www.genome.jp/dbget-bin/www_bget?ko:K10527	path:ko00071;path:ko00592;path:ko01100;path:ko01212
comp67049_c0_seq17	K10527	MFP2	http://www.genome.jp/dbget-bin/www_bget?ko:K10527	path:ko00071;path:ko00592;path:ko01100;path:ko01212
comp67049_c0_seq18	K10527	MFP2	http://www.genome.jp/dbget-bin/www_bget?ko:K10527	path:ko00071;path:ko00592;path:ko01100;path:ko01212
comp67049_c0_seq19	K10527	MFP2	http://www.genome.jp/dbget-bin/www_bget?ko:K10527	path:ko00071;path:ko00592;path:ko01100;path:ko01212
comp67049_c0_seq20	K10527	MFP2	http://www.genome.jp/dbget-bin/www_bget?ko:K10527	path:ko00071;path:ko00592;path:ko01100;path:ko01212
comp67049_c0_seq21	K10527	MFP2	http://www.genome.jp/dbget-bin/www_bget?ko:K10527	path:ko00071;path:ko00592;path:ko01100;path:ko01212
comp67049_c0_seq22	K10527	MFP2	http://www.genome.jp/dbget-bin/www_bget?ko:K10527	path:ko00071;path:ko00592;path:ko01100;path:ko01212
comp67049_c0_seq23	K10527	MFP2	http://www.genome.jp/dbget-bin/www_bget?ko:K10527	path:ko00071;path:ko00592;path:ko01100;path:ko01212
comp67049_c0_seq24	K10527	MFP2	http://www.genome.jp/dbget-bin/www_bget?ko:K10527	path:ko00071;path:ko00592;path:ko01100;path:ko01212
comp67049_c0_seq25	K10527	MFP2	http://www.genome.jp/dbget-bin/www_bget?ko:K10527	path:ko00071;path:ko00592;path:ko01100;path:ko01212
comp67049_c0_seq26	K10527	MFP2	http://www.genome.jp/dbget-bin/www_bget?ko:K10527	path:ko00071;path:ko00592;path:ko01100;path:ko01212
comp67049_c0_seq27	K10527	MFP2	http://www.genome.jp/dbget-bin/www_bget?ko:K10527	path:ko00071;path:ko00592;path:ko01100;path:ko01212
comp67049_c0_seq28	K10527	MFP2	http://www.genome.jp/dbget-bin/www_bget?ko:K10527	path:ko00071;path:ko00592;path:ko01100;path:ko01212
comp67049_c0_seq29	K10527	MFP2	http://www.genome.jp/dbget-bin/www_bget?ko:K10527	path:ko00071;path:ko00592;path:ko01100;path:ko01212
comp67049_c0_seq30	K10527	MFP2	http://www.genome.jp/dbget-bin/www_bget?ko:K10527	path:ko00071;path:ko00592;path:ko01100;path:ko01212
comp67049_c0_seq31	K10527	MFP2	http://www.genome.jp/dbget-bin/www_bget?ko:K10527	path:ko00071;path:ko00592;path:ko01100;path:ko01212
comp67049_c0_seq32	K10527	MFP2	http://www.genome.jp/dbget-bin/www_bget?ko:K10527	path:ko00071;path:ko00592;path:ko01100;path:ko01212
comp67049_c0_seq33	K10527	MFP2	http://www.genome.jp/dbget-bin/www_bget?ko:K10527	path:ko00071;path:ko00592;path:ko01100;path:ko01212
comp67049_c0_seq34	K10527	MFP2	http://www.genome.jp/dbget-bin/www_bget?ko:K10527	path:ko00071;path:ko00592;path:ko01100;path:ko01212
comp67049_c0_seq35	K10527	MFP2	http://www.genome.jp/dbget-bin/www_bget?ko:K10527	path:ko00071;path:ko00592;path:ko01100;path:ko01212
comp67049_c0_seq36	K10527	MFP2	http://www.genome.jp/dbget-bin/www_bget?ko:K10527	path:ko00071;path:ko00592;path:ko01100;path:ko01212
comp67049_c0_seq37	K10527	MFP2	http://www.genome.jp/dbget-bin/www_bget?ko:K10527	path:ko00071;path:ko00592;path:ko01100;path:ko01212
comp67051_c0_seq1	K00654	E2.3.1.50	http://www.genome.jp/dbget-bin/www_bget?ko:K00654	path:ko00600;path:ko01100
comp67051_c0_seq2	K00654	E2.3.1.50	http://www.genome.jp/dbget-bin/www_bget?ko:K00654	path:ko00600;path:ko01100
comp67051_c0_seq3	K00654	E2.3.1.50	http://www.genome.jp/dbget-bin/www_bget?ko:K00654	path:ko00600;path:ko01100
comp67051_c0_seq4	K00654	E2.3.1.50	http://www.genome.jp/dbget-bin/www_bget?ko:K00654	path:ko00600;path:ko01100
comp67059_c0_seq1	K01945	purD	http://www.genome.jp/dbget-bin/www_bget?ko:K01945	path:ko00230;path:ko01100;path:ko01110
comp67059_c0_seq2	K01945	purD	http://www.genome.jp/dbget-bin/www_bget?ko:K01945	path:ko00230;path:ko01100;path:ko01110
comp67059_c0_seq3	K01945	purD	http://www.genome.jp/dbget-bin/www_bget?ko:K01945	path:ko00230;path:ko01100;path:ko01110
comp67075_c0_seq1	K00487	CYP73A	http://www.genome.jp/dbget-bin/www_bget?ko:K00487	path:ko00130;path:ko00360;path:ko00940;path:ko00941;path:ko00945;path:ko01100;path:ko01110;path:ko01220
comp67075_c0_seq2	K00487	CYP73A	http://www.genome.jp/dbget-bin/www_bget?ko:K00487	path:ko00130;path:ko00360;path:ko00940;path:ko00941;path:ko00945;path:ko01100;path:ko01110;path:ko01220
comp67081_c0_seq1	K13121	FRA10AC1	http://www.genome.jp/dbget-bin/www_bget?ko:K13121
comp67086_c0_seq1	K03505	POLD4	http://www.genome.jp/dbget-bin/www_bget?ko:K03505	path:ko00230;path:ko00240;path:ko01100;path:ko03030;path:ko03410;path:ko03420;path:ko03430;path:ko03440;path:ko05166
comp67092_c0_seq1	K12823	DDX5,	http://www.genome.jp/dbget-bin/www_bget?ko:K12823	path:ko03040;path:ko05202;path:ko05205
comp67092_c0_seq2	K12823	DDX5,	http://www.genome.jp/dbget-bin/www_bget?ko:K12823	path:ko03040;path:ko05202;path:ko05205
comp67092_c0_seq3	K12823	DDX5,	http://www.genome.jp/dbget-bin/www_bget?ko:K12823	path:ko03040;path:ko05202;path:ko05205
comp67098_c1_seq1	K14411	MSI	http://www.genome.jp/dbget-bin/www_bget?ko:K14411	path:ko03015
comp67138_c2_seq1	K03243	EIF5B	http://www.genome.jp/dbget-bin/www_bget?ko:K03243	path:ko03013
comp35572_c0_seq1	K05607	AUH	http://www.genome.jp/dbget-bin/www_bget?ko:K05607	path:ko00280;path:ko01100
comp67144_c0_seq1	K03143	TFIIH3,	http://www.genome.jp/dbget-bin/www_bget?ko:K03143	path:ko03022;path:ko03420;path:ko05203
comp67144_c0_seq2	K03143	TFIIH3,	http://www.genome.jp/dbget-bin/www_bget?ko:K03143	path:ko03022;path:ko03420;path:ko05203
comp67149_c0_seq1	K06130	LYPLA2	http://www.genome.jp/dbget-bin/www_bget?ko:K06130	path:ko00564
comp35584_c0_seq1	K09548	PFDN1	http://www.genome.jp/dbget-bin/www_bget?ko:K09548
comp67170_c0_seq1	K03235	EF3,	http://www.genome.jp/dbget-bin/www_bget?ko:K03235
comp35584_c0_seq2	K09548	PFDN1	http://www.genome.jp/dbget-bin/www_bget?ko:K09548
comp67174_c0_seq1	K01875	SARS,	http://www.genome.jp/dbget-bin/www_bget?ko:K01875	path:ko00970
comp67174_c0_seq2	K01875	SARS,	http://www.genome.jp/dbget-bin/www_bget?ko:K01875	path:ko00970
comp67174_c0_seq3	K01875	SARS,	http://www.genome.jp/dbget-bin/www_bget?ko:K01875	path:ko00970
comp67174_c0_seq4	K01875	SARS,	http://www.genome.jp/dbget-bin/www_bget?ko:K01875	path:ko00970
comp67174_c0_seq5	K01875	SARS,	http://www.genome.jp/dbget-bin/www_bget?ko:K01875	path:ko00970
comp67174_c0_seq6	K01875	SARS,	http://www.genome.jp/dbget-bin/www_bget?ko:K01875	path:ko00970
comp67174_c0_seq7	K01875	SARS,	http://www.genome.jp/dbget-bin/www_bget?ko:K01875	path:ko00970
comp67174_c0_seq8	K01875	SARS,	http://www.genome.jp/dbget-bin/www_bget?ko:K01875	path:ko00970
comp35584_c0_seq3	K09548	PFDN1	http://www.genome.jp/dbget-bin/www_bget?ko:K09548
comp67185_c0_seq1	K12847	USP39,	http://www.genome.jp/dbget-bin/www_bget?ko:K12847	path:ko03040
comp35584_c0_seq4	K09548	PFDN1	http://www.genome.jp/dbget-bin/www_bget?ko:K09548
comp67189_c0_seq1	K05906	PCYOX1,	http://www.genome.jp/dbget-bin/www_bget?ko:K05906	path:ko00900
comp67197_c0_seq2	K01115	PLD1_2	http://www.genome.jp/dbget-bin/www_bget?ko:K01115	path:ko00564;path:ko00565;path:ko01100;path:ko04014;path:ko04024;path:ko04144;path:ko04666;path:ko04724;path:ko04912
comp67197_c0_seq3	K01115	PLD1_2	http://www.genome.jp/dbget-bin/www_bget?ko:K01115	path:ko00564;path:ko00565;path:ko01100;path:ko04014;path:ko04024;path:ko04144;path:ko04666;path:ko04724;path:ko04912
comp35595_c0_seq1	K08738	CYC	http://www.genome.jp/dbget-bin/www_bget?ko:K08738	path:ko00920;path:ko01100;path:ko01120;path:ko02020;path:ko04115;path:ko04210;path:ko04932;path:ko05010;path:ko05012;path:ko05014;path:ko05016;path:ko05134;path:ko05145;path:ko05152;path:ko05161;path:ko05164;path:ko05168;path:ko05200;path:ko05210;path:ko05222;path:ko05416
comp67221_c0_seq1	K01205	NAGLU	http://www.genome.jp/dbget-bin/www_bget?ko:K01205	path:ko00531;path:ko01100;path:ko04142
comp67221_c0_seq2	K01205	NAGLU	http://www.genome.jp/dbget-bin/www_bget?ko:K01205	path:ko00531;path:ko01100;path:ko04142
comp67221_c0_seq3	K01205	NAGLU	http://www.genome.jp/dbget-bin/www_bget?ko:K01205	path:ko00531;path:ko01100;path:ko04142
comp67221_c0_seq4	K01205	NAGLU	http://www.genome.jp/dbget-bin/www_bget?ko:K01205	path:ko00531;path:ko01100;path:ko04142
comp67221_c0_seq5	K01205	NAGLU	http://www.genome.jp/dbget-bin/www_bget?ko:K01205	path:ko00531;path:ko01100;path:ko04142
comp67221_c0_seq6	K01205	NAGLU	http://www.genome.jp/dbget-bin/www_bget?ko:K01205	path:ko00531;path:ko01100;path:ko04142
comp35595_c0_seq2	K08738	CYC	http://www.genome.jp/dbget-bin/www_bget?ko:K08738	path:ko00920;path:ko01100;path:ko01120;path:ko02020;path:ko04115;path:ko04210;path:ko04932;path:ko05010;path:ko05012;path:ko05014;path:ko05016;path:ko05134;path:ko05145;path:ko05152;path:ko05161;path:ko05164;path:ko05168;path:ko05200;path:ko05210;path:ko05222;path:ko05416
comp67221_c0_seq7	K01205	NAGLU	http://www.genome.jp/dbget-bin/www_bget?ko:K01205	path:ko00531;path:ko01100;path:ko04142
comp67228_c0_seq1	K13800	CMPK1,	http://www.genome.jp/dbget-bin/www_bget?ko:K13800	path:ko00240;path:ko01100
comp67228_c0_seq2	K13800	CMPK1,	http://www.genome.jp/dbget-bin/www_bget?ko:K13800	path:ko00240;path:ko01100
comp67228_c0_seq3	K13800	CMPK1,	http://www.genome.jp/dbget-bin/www_bget?ko:K13800	path:ko00240;path:ko01100
comp67230_c0_seq1	K07466	RFA1,	http://www.genome.jp/dbget-bin/www_bget?ko:K07466	path:ko03030;path:ko03420;path:ko03430;path:ko03440;path:ko03460
comp35600_c0_seq1	K14535	TAF9	http://www.genome.jp/dbget-bin/www_bget?ko:K14535	path:ko03008;path:ko03022
comp67230_c0_seq2	K07466	RFA1,	http://www.genome.jp/dbget-bin/www_bget?ko:K07466	path:ko03030;path:ko03420;path:ko03430;path:ko03440;path:ko03460
comp67231_c0_seq1	K03696	clpC	http://www.genome.jp/dbget-bin/www_bget?ko:K03696
comp67251_c0_seq1	K01897	ACSL,	http://www.genome.jp/dbget-bin/www_bget?ko:K01897	path:ko00061;path:ko00071;path:ko01100;path:ko01212;path:ko03320;path:ko04146;path:ko04920
comp67253_c0_seq1	K09903	pyrH	http://www.genome.jp/dbget-bin/www_bget?ko:K09903	path:ko00240;path:ko01100
comp67254_c0_seq1	K01507	ppa	http://www.genome.jp/dbget-bin/www_bget?ko:K01507	path:ko00190
comp67257_c0_seq1	K07238	TC.ZIP,	http://www.genome.jp/dbget-bin/www_bget?ko:K07238
comp67257_c0_seq2	K07238	TC.ZIP,	http://www.genome.jp/dbget-bin/www_bget?ko:K07238
comp67257_c0_seq3	K07238	TC.ZIP,	http://www.genome.jp/dbget-bin/www_bget?ko:K07238
comp67257_c0_seq4	K07238	TC.ZIP,	http://www.genome.jp/dbget-bin/www_bget?ko:K07238
comp35615_c0_seq1	K13993	HSP20	http://www.genome.jp/dbget-bin/www_bget?ko:K13993	path:ko04141
comp67263_c0_seq1	K01634	E4.1.2.27	http://www.genome.jp/dbget-bin/www_bget?ko:K01634	path:ko00600;path:ko01100
comp67263_c0_seq2	K01634	E4.1.2.27	http://www.genome.jp/dbget-bin/www_bget?ko:K01634	path:ko00600;path:ko01100
comp67263_c0_seq3	K01634	E4.1.2.27	http://www.genome.jp/dbget-bin/www_bget?ko:K01634	path:ko00600;path:ko01100
comp67263_c0_seq4	K01634	E4.1.2.27	http://www.genome.jp/dbget-bin/www_bget?ko:K01634	path:ko00600;path:ko01100
comp67263_c0_seq5	K01634	E4.1.2.27	http://www.genome.jp/dbget-bin/www_bget?ko:K01634	path:ko00600;path:ko01100
comp67263_c0_seq6	K01634	E4.1.2.27	http://www.genome.jp/dbget-bin/www_bget?ko:K01634	path:ko00600;path:ko01100
comp67263_c0_seq7	K01634	E4.1.2.27	http://www.genome.jp/dbget-bin/www_bget?ko:K01634	path:ko00600;path:ko01100
comp67263_c0_seq8	K01634	E4.1.2.27	http://www.genome.jp/dbget-bin/www_bget?ko:K01634	path:ko00600;path:ko01100
comp67263_c0_seq9	K01634	E4.1.2.27	http://www.genome.jp/dbget-bin/www_bget?ko:K01634	path:ko00600;path:ko01100
comp67263_c0_seq10	K01634	E4.1.2.27	http://www.genome.jp/dbget-bin/www_bget?ko:K01634	path:ko00600;path:ko01100
comp67263_c0_seq11	K01634	E4.1.2.27	http://www.genome.jp/dbget-bin/www_bget?ko:K01634	path:ko00600;path:ko01100
comp67263_c0_seq12	K01634	E4.1.2.27	http://www.genome.jp/dbget-bin/www_bget?ko:K01634	path:ko00600;path:ko01100
comp67263_c0_seq13	K01634	E4.1.2.27	http://www.genome.jp/dbget-bin/www_bget?ko:K01634	path:ko00600;path:ko01100
comp67263_c0_seq14	K01634	E4.1.2.27	http://www.genome.jp/dbget-bin/www_bget?ko:K01634	path:ko00600;path:ko01100
comp67263_c0_seq15	K01634	E4.1.2.27	http://www.genome.jp/dbget-bin/www_bget?ko:K01634	path:ko00600;path:ko01100
comp67263_c0_seq16	K01634	E4.1.2.27	http://www.genome.jp/dbget-bin/www_bget?ko:K01634	path:ko00600;path:ko01100
comp67267_c0_seq4	K13249	SSR1	http://www.genome.jp/dbget-bin/www_bget?ko:K13249	path:ko04141
comp67267_c0_seq7	K13249	SSR1	http://www.genome.jp/dbget-bin/www_bget?ko:K13249	path:ko04141
comp67267_c0_seq8	K13249	SSR1	http://www.genome.jp/dbget-bin/www_bget?ko:K13249	path:ko04141
comp67267_c0_seq15	K13249	SSR1	http://www.genome.jp/dbget-bin/www_bget?ko:K13249	path:ko04141
comp67267_c0_seq18	K13249	SSR1	http://www.genome.jp/dbget-bin/www_bget?ko:K13249	path:ko04141
comp67268_c0_seq1	K13789	GGPS	http://www.genome.jp/dbget-bin/www_bget?ko:K13789	path:ko00900;path:ko01100;path:ko01110
comp35629_c0_seq1	K08150	SLC2A13,	http://www.genome.jp/dbget-bin/www_bget?ko:K08150
comp67291_c0_seq1	K14567	UTP14	http://www.genome.jp/dbget-bin/www_bget?ko:K14567	path:ko03008
comp67291_c0_seq2	K14567	UTP14	http://www.genome.jp/dbget-bin/www_bget?ko:K14567	path:ko03008
comp67292_c0_seq1	K02896	RP-L24e,	http://www.genome.jp/dbget-bin/www_bget?ko:K02896	path:ko03010
comp67292_c0_seq2	K02896	RP-L24e,	http://www.genome.jp/dbget-bin/www_bget?ko:K02896	path:ko03010
comp67306_c0_seq1	K07953	SAR1	http://www.genome.jp/dbget-bin/www_bget?ko:K07953	path:ko04141;path:ko05134
comp2206_c1_seq1	K03260	EIF4G	http://www.genome.jp/dbget-bin/www_bget?ko:K03260	path:ko03013;path:ko05416
comp35643_c0_seq1	K00924	E2.7.1.-	http://www.genome.jp/dbget-bin/www_bget?ko:K00924
comp35644_c0_seq1	K09667	OGT	http://www.genome.jp/dbget-bin/www_bget?ko:K09667	path:ko00514
comp67351_c0_seq1	K11253	H3	http://www.genome.jp/dbget-bin/www_bget?ko:K11253	path:ko05034;path:ko05202;path:ko05322
comp67351_c0_seq2	K11253	H3	http://www.genome.jp/dbget-bin/www_bget?ko:K11253	path:ko05034;path:ko05202;path:ko05322
comp35648_c0_seq1	K01507	ppa	http://www.genome.jp/dbget-bin/www_bget?ko:K01507	path:ko00190
comp67351_c0_seq5	K11253	H3	http://www.genome.jp/dbget-bin/www_bget?ko:K11253	path:ko05034;path:ko05202;path:ko05322
comp35648_c0_seq2	K01507	ppa	http://www.genome.jp/dbget-bin/www_bget?ko:K01507	path:ko00190
comp35651_c0_seq1	K01772	hemH,	http://www.genome.jp/dbget-bin/www_bget?ko:K01772	path:ko00860;path:ko01100;path:ko01110
comp35651_c0_seq2	K01772	hemH,	http://www.genome.jp/dbget-bin/www_bget?ko:K01772	path:ko00860;path:ko01100;path:ko01110
comp35651_c0_seq3	K01772	hemH,	http://www.genome.jp/dbget-bin/www_bget?ko:K01772	path:ko00860;path:ko01100;path:ko01110
comp67356_c0_seq3	K05841	E2.4.1.173	http://www.genome.jp/dbget-bin/www_bget?ko:K05841
comp67356_c0_seq4	K05841	E2.4.1.173	http://www.genome.jp/dbget-bin/www_bget?ko:K05841
comp67356_c0_seq5	K05841	E2.4.1.173	http://www.genome.jp/dbget-bin/www_bget?ko:K05841
comp67362_c0_seq1	K00423	E1.10.3.3	http://www.genome.jp/dbget-bin/www_bget?ko:K00423	path:ko00053;path:ko01100
comp35655_c0_seq1	K15015	SLC32A,	http://www.genome.jp/dbget-bin/www_bget?ko:K15015	path:ko04721;path:ko04723;path:ko04727;path:ko05032;path:ko05033
comp35655_c0_seq2	K15015	SLC32A,	http://www.genome.jp/dbget-bin/www_bget?ko:K15015	path:ko04721;path:ko04723;path:ko04727;path:ko05032;path:ko05033
comp67366_c0_seq2	K00703	E2.4.1.21,	http://www.genome.jp/dbget-bin/www_bget?ko:K00703	path:ko00500;path:ko01100;path:ko01110
comp67366_c0_seq3	K00703	E2.4.1.21,	http://www.genome.jp/dbget-bin/www_bget?ko:K00703	path:ko00500;path:ko01100;path:ko01110
comp67366_c0_seq6	K00703	E2.4.1.21,	http://www.genome.jp/dbget-bin/www_bget?ko:K00703	path:ko00500;path:ko01100;path:ko01110
comp67366_c0_seq7	K00703	E2.4.1.21,	http://www.genome.jp/dbget-bin/www_bget?ko:K00703	path:ko00500;path:ko01100;path:ko01110
comp67366_c0_seq9	K00703	E2.4.1.21,	http://www.genome.jp/dbget-bin/www_bget?ko:K00703	path:ko00500;path:ko01100;path:ko01110
comp67366_c0_seq11	K00703	E2.4.1.21,	http://www.genome.jp/dbget-bin/www_bget?ko:K00703	path:ko00500;path:ko01100;path:ko01110
comp67366_c0_seq12	K00703	E2.4.1.21,	http://www.genome.jp/dbget-bin/www_bget?ko:K00703	path:ko00500;path:ko01100;path:ko01110
comp67366_c0_seq13	K00703	E2.4.1.21,	http://www.genome.jp/dbget-bin/www_bget?ko:K00703	path:ko00500;path:ko01100;path:ko01110
comp67366_c0_seq14	K00703	E2.4.1.21,	http://www.genome.jp/dbget-bin/www_bget?ko:K00703	path:ko00500;path:ko01100;path:ko01110
comp67366_c0_seq15	K00703	E2.4.1.21,	http://www.genome.jp/dbget-bin/www_bget?ko:K00703	path:ko00500;path:ko01100;path:ko01110
comp35655_c0_seq3	K15015	SLC32A,	http://www.genome.jp/dbget-bin/www_bget?ko:K15015	path:ko04721;path:ko04723;path:ko04727;path:ko05032;path:ko05033
comp67366_c0_seq16	K00703	E2.4.1.21,	http://www.genome.jp/dbget-bin/www_bget?ko:K00703	path:ko00500;path:ko01100;path:ko01110
comp67366_c0_seq17	K00703	E2.4.1.21,	http://www.genome.jp/dbget-bin/www_bget?ko:K00703	path:ko00500;path:ko01100;path:ko01110
comp67366_c0_seq18	K00703	E2.4.1.21,	http://www.genome.jp/dbget-bin/www_bget?ko:K00703	path:ko00500;path:ko01100;path:ko01110
comp67366_c0_seq19	K00703	E2.4.1.21,	http://www.genome.jp/dbget-bin/www_bget?ko:K00703	path:ko00500;path:ko01100;path:ko01110
comp67366_c0_seq20	K00703	E2.4.1.21,	http://www.genome.jp/dbget-bin/www_bget?ko:K00703	path:ko00500;path:ko01100;path:ko01110
comp67366_c0_seq24	K00703	E2.4.1.21,	http://www.genome.jp/dbget-bin/www_bget?ko:K00703	path:ko00500;path:ko01100;path:ko01110
comp67366_c0_seq25	K00703	E2.4.1.21,	http://www.genome.jp/dbget-bin/www_bget?ko:K00703	path:ko00500;path:ko01100;path:ko01110
comp67371_c0_seq1	K08287	E2.7.12.1	http://www.genome.jp/dbget-bin/www_bget?ko:K08287
comp35655_c0_seq4	K15015	SLC32A,	http://www.genome.jp/dbget-bin/www_bget?ko:K15015	path:ko04721;path:ko04723;path:ko04727;path:ko05032;path:ko05033
comp67371_c0_seq5	K08287	E2.7.12.1	http://www.genome.jp/dbget-bin/www_bget?ko:K08287
comp67371_c0_seq13	K08287	E2.7.12.1	http://www.genome.jp/dbget-bin/www_bget?ko:K08287
comp35655_c0_seq5	K15015	SLC32A,	http://www.genome.jp/dbget-bin/www_bget?ko:K15015	path:ko04721;path:ko04723;path:ko04727;path:ko05032;path:ko05033
comp67371_c0_seq16	K08287	E2.7.12.1	http://www.genome.jp/dbget-bin/www_bget?ko:K08287
comp67371_c0_seq17	K08287	E2.7.12.1	http://www.genome.jp/dbget-bin/www_bget?ko:K08287
comp67371_c0_seq20	K08287	E2.7.12.1	http://www.genome.jp/dbget-bin/www_bget?ko:K08287
comp35655_c0_seq6	K15015	SLC32A,	http://www.genome.jp/dbget-bin/www_bget?ko:K15015	path:ko04721;path:ko04723;path:ko04727;path:ko05032;path:ko05033
comp67371_c0_seq27	K08287	E2.7.12.1	http://www.genome.jp/dbget-bin/www_bget?ko:K08287
comp67371_c0_seq28	K08287	E2.7.12.1	http://www.genome.jp/dbget-bin/www_bget?ko:K08287
comp67371_c0_seq31	K08287	E2.7.12.1	http://www.genome.jp/dbget-bin/www_bget?ko:K08287
comp67371_c0_seq33	K08287	E2.7.12.1	http://www.genome.jp/dbget-bin/www_bget?ko:K08287
comp67371_c0_seq34	K08287	E2.7.12.1	http://www.genome.jp/dbget-bin/www_bget?ko:K08287
comp35655_c0_seq7	K15015	SLC32A,	http://www.genome.jp/dbget-bin/www_bget?ko:K15015	path:ko04721;path:ko04723;path:ko04727;path:ko05032;path:ko05033
comp67371_c0_seq38	K08287	E2.7.12.1	http://www.genome.jp/dbget-bin/www_bget?ko:K08287
comp67371_c0_seq46	K08287	E2.7.12.1	http://www.genome.jp/dbget-bin/www_bget?ko:K08287
comp35655_c0_seq8	K15015	SLC32A,	http://www.genome.jp/dbget-bin/www_bget?ko:K15015	path:ko04721;path:ko04723;path:ko04727;path:ko05032;path:ko05033
comp67371_c0_seq50	K08287	E2.7.12.1	http://www.genome.jp/dbget-bin/www_bget?ko:K08287
comp67371_c0_seq52	K08287	E2.7.12.1	http://www.genome.jp/dbget-bin/www_bget?ko:K08287
comp67371_c0_seq54	K08287	E2.7.12.1	http://www.genome.jp/dbget-bin/www_bget?ko:K08287
comp67371_c0_seq55	K08287	E2.7.12.1	http://www.genome.jp/dbget-bin/www_bget?ko:K08287
comp67371_c0_seq61	K08287	E2.7.12.1	http://www.genome.jp/dbget-bin/www_bget?ko:K08287
comp67384_c0_seq1	K01772	hemH,	http://www.genome.jp/dbget-bin/www_bget?ko:K01772	path:ko00860;path:ko01100;path:ko01110
comp67384_c0_seq2	K01772	hemH,	http://www.genome.jp/dbget-bin/www_bget?ko:K01772	path:ko00860;path:ko01100;path:ko01110
comp67384_c0_seq3	K01772	hemH,	http://www.genome.jp/dbget-bin/www_bget?ko:K01772	path:ko00860;path:ko01100;path:ko01110
comp67384_c0_seq4	K01772	hemH,	http://www.genome.jp/dbget-bin/www_bget?ko:K01772	path:ko00860;path:ko01100;path:ko01110
comp67384_c0_seq5	K01772	hemH,	http://www.genome.jp/dbget-bin/www_bget?ko:K01772	path:ko00860;path:ko01100;path:ko01110
comp67384_c0_seq6	K01772	hemH,	http://www.genome.jp/dbget-bin/www_bget?ko:K01772	path:ko00860;path:ko01100;path:ko01110
comp67384_c0_seq7	K01772	hemH,	http://www.genome.jp/dbget-bin/www_bget?ko:K01772	path:ko00860;path:ko01100;path:ko01110
comp67384_c0_seq8	K01772	hemH,	http://www.genome.jp/dbget-bin/www_bget?ko:K01772	path:ko00860;path:ko01100;path:ko01110
comp67384_c0_seq9	K01772	hemH,	http://www.genome.jp/dbget-bin/www_bget?ko:K01772	path:ko00860;path:ko01100;path:ko01110
comp67384_c0_seq10	K01772	hemH,	http://www.genome.jp/dbget-bin/www_bget?ko:K01772	path:ko00860;path:ko01100;path:ko01110
comp67389_c0_seq1	K00469	MIOX	http://www.genome.jp/dbget-bin/www_bget?ko:K00469	path:ko00053;path:ko00562
comp67398_c0_seq2	K14169	CTU2,	http://www.genome.jp/dbget-bin/www_bget?ko:K14169	path:ko04122
comp67398_c0_seq3	K14169	CTU2,	http://www.genome.jp/dbget-bin/www_bget?ko:K14169	path:ko04122
comp67398_c0_seq5	K14169	CTU2,	http://www.genome.jp/dbget-bin/www_bget?ko:K14169	path:ko04122
comp67398_c0_seq6	K14169	CTU2,	http://www.genome.jp/dbget-bin/www_bget?ko:K14169	path:ko04122
comp67413_c0_seq1	K13345	PEX12,	http://www.genome.jp/dbget-bin/www_bget?ko:K13345	path:ko04146
comp67416_c0_seq1	K03676	grxC,	http://www.genome.jp/dbget-bin/www_bget?ko:K03676
comp67416_c0_seq2	K03676	grxC,	http://www.genome.jp/dbget-bin/www_bget?ko:K03676
comp67416_c0_seq4	K03676	grxC,	http://www.genome.jp/dbget-bin/www_bget?ko:K03676
comp35688_c0_seq1	K06669	SMC3,	http://www.genome.jp/dbget-bin/www_bget?ko:K06669	path:ko04110;path:ko04111;path:ko04113;path:ko04114
comp67416_c0_seq5	K03676	grxC,	http://www.genome.jp/dbget-bin/www_bget?ko:K03676
comp67422_c0_seq1	K05765	CFL	http://www.genome.jp/dbget-bin/www_bget?ko:K05765	path:ko04360;path:ko04666;path:ko04810;path:ko05133
comp35701_c0_seq1	K10904	TIPIN	http://www.genome.jp/dbget-bin/www_bget?ko:K10904
comp67441_c0_seq1	K06027	NSF	http://www.genome.jp/dbget-bin/www_bget?ko:K06027	path:ko04721;path:ko04727;path:ko04962
comp35724_c0_seq1	K10775	E4.3.1.24	http://www.genome.jp/dbget-bin/www_bget?ko:K10775	path:ko00360;path:ko00940;path:ko01100;path:ko01110
comp35733_c0_seq1	K08903	psb28	http://www.genome.jp/dbget-bin/www_bget?ko:K08903	path:ko00195;path:ko01100
comp35749_c0_seq1	K05955	FNTA	http://www.genome.jp/dbget-bin/www_bget?ko:K05955	path:ko00900
comp35753_c0_seq1	K09833	HPT,	http://www.genome.jp/dbget-bin/www_bget?ko:K09833	path:ko00130;path:ko01100;path:ko01110
comp35755_c0_seq1	K12178	COPS4,	http://www.genome.jp/dbget-bin/www_bget?ko:K12178
comp35775_c0_seq1	K00799	GST,	http://www.genome.jp/dbget-bin/www_bget?ko:K00799	path:ko00480;path:ko00980;path:ko00982;path:ko05204
comp67472_c0_seq1	K03263	EIF5A	http://www.genome.jp/dbget-bin/www_bget?ko:K03263
comp67472_c0_seq2	K03263	EIF5A	http://www.genome.jp/dbget-bin/www_bget?ko:K03263
comp67472_c0_seq3	K03263	EIF5A	http://www.genome.jp/dbget-bin/www_bget?ko:K03263
comp67472_c0_seq4	K03263	EIF5A	http://www.genome.jp/dbget-bin/www_bget?ko:K03263
comp35775_c0_seq2	K00799	GST,	http://www.genome.jp/dbget-bin/www_bget?ko:K00799	path:ko00480;path:ko00980;path:ko00982;path:ko05204
comp35775_c0_seq4	K00799	GST,	http://www.genome.jp/dbget-bin/www_bget?ko:K00799	path:ko00480;path:ko00980;path:ko00982;path:ko05204
comp67486_c0_seq1	K01853	E5.4.99.8	http://www.genome.jp/dbget-bin/www_bget?ko:K01853	path:ko00100;path:ko01100;path:ko01110
comp67496_c0_seq2	K05857	PLCD	http://www.genome.jp/dbget-bin/www_bget?ko:K05857	path:ko00562;path:ko01100;path:ko04020;path:ko04070;path:ko04919
comp67496_c0_seq5	K05857	PLCD	http://www.genome.jp/dbget-bin/www_bget?ko:K05857	path:ko00562;path:ko01100;path:ko04020;path:ko04070;path:ko04919
comp67534_c0_seq2	K02641	petH	http://www.genome.jp/dbget-bin/www_bget?ko:K02641	path:ko00195;path:ko01100
comp67544_c1_seq1	K09060	GBF	http://www.genome.jp/dbget-bin/www_bget?ko:K09060
comp67544_c1_seq2	K09060	GBF	http://www.genome.jp/dbget-bin/www_bget?ko:K09060
comp35803_c0_seq1	K00797	speE,	http://www.genome.jp/dbget-bin/www_bget?ko:K00797	path:ko00270;path:ko00330;path:ko00410;path:ko00480;path:ko01100
comp67546_c1_seq1	K01090	E3.1.3.16	http://www.genome.jp/dbget-bin/www_bget?ko:K01090
comp67546_c1_seq2	K01090	E3.1.3.16	http://www.genome.jp/dbget-bin/www_bget?ko:K01090
comp67546_c1_seq3	K01090	E3.1.3.16	http://www.genome.jp/dbget-bin/www_bget?ko:K01090
comp67546_c1_seq4	K01090	E3.1.3.16	http://www.genome.jp/dbget-bin/www_bget?ko:K01090
comp67546_c1_seq5	K01090	E3.1.3.16	http://www.genome.jp/dbget-bin/www_bget?ko:K01090
comp67546_c1_seq7	K01090	E3.1.3.16	http://www.genome.jp/dbget-bin/www_bget?ko:K01090
comp67546_c1_seq8	K01090	E3.1.3.16	http://www.genome.jp/dbget-bin/www_bget?ko:K01090
comp67546_c1_seq9	K01090	E3.1.3.16	http://www.genome.jp/dbget-bin/www_bget?ko:K01090
comp67546_c1_seq10	K01090	E3.1.3.16	http://www.genome.jp/dbget-bin/www_bget?ko:K01090
comp67546_c1_seq11	K01090	E3.1.3.16	http://www.genome.jp/dbget-bin/www_bget?ko:K01090
comp67546_c1_seq13	K01090	E3.1.3.16	http://www.genome.jp/dbget-bin/www_bget?ko:K01090
comp67546_c1_seq14	K01090	E3.1.3.16	http://www.genome.jp/dbget-bin/www_bget?ko:K01090
comp67549_c0_seq3	K01681	ACO,	http://www.genome.jp/dbget-bin/www_bget?ko:K01681	path:ko00020;path:ko00630;path:ko00720;path:ko01100;path:ko01110;path:ko01120;path:ko01200;path:ko01210;path:ko01230
comp67557_c0_seq2	K11095	SNRPC	http://www.genome.jp/dbget-bin/www_bget?ko:K11095	path:ko03040
comp67559_c0_seq2	K00852	rbsK,	http://www.genome.jp/dbget-bin/www_bget?ko:K00852	path:ko00030
comp67566_c0_seq1	K13484	TTHL	http://www.genome.jp/dbget-bin/www_bget?ko:K13484	path:ko00230;path:ko01100
comp67566_c0_seq2	K13484	TTHL	http://www.genome.jp/dbget-bin/www_bget?ko:K13484	path:ko00230;path:ko01100
comp67568_c0_seq1	K14859	SSF1_2	http://www.genome.jp/dbget-bin/www_bget?ko:K14859
comp67570_c0_seq2	K14492	ARR-A	http://www.genome.jp/dbget-bin/www_bget?ko:K14492	path:ko04075
comp67570_c0_seq3	K14492	ARR-A	http://www.genome.jp/dbget-bin/www_bget?ko:K14492	path:ko04075
comp67570_c0_seq4	K14492	ARR-A	http://www.genome.jp/dbget-bin/www_bget?ko:K14492	path:ko04075
comp67584_c0_seq1	K05019	CLNS1A	http://www.genome.jp/dbget-bin/www_bget?ko:K05019	path:ko03013
comp67593_c0_seq1	K03134	TAF10	http://www.genome.jp/dbget-bin/www_bget?ko:K03134	path:ko03022;path:ko05168
comp67595_c0_seq1	K14319	RANGAP1	http://www.genome.jp/dbget-bin/www_bget?ko:K14319	path:ko03013
comp35852_c0_seq1	K01754	E4.3.1.19,	http://www.genome.jp/dbget-bin/www_bget?ko:K01754	path:ko00260;path:ko00290;path:ko01100;path:ko01110;path:ko01200;path:ko01230
comp67610_c0_seq1	K01770	ispF	http://www.genome.jp/dbget-bin/www_bget?ko:K01770	path:ko00900;path:ko01100;path:ko01110
comp67610_c0_seq3	K01770	ispF	http://www.genome.jp/dbget-bin/www_bget?ko:K01770	path:ko00900;path:ko01100;path:ko01110
comp35876_c0_seq1	K12606	RCD1,	http://www.genome.jp/dbget-bin/www_bget?ko:K12606	path:ko03018
comp67620_c0_seq1	K12736	PPWD1	http://www.genome.jp/dbget-bin/www_bget?ko:K12736
comp67620_c0_seq2	K12736	PPWD1	http://www.genome.jp/dbget-bin/www_bget?ko:K12736
comp67620_c0_seq3	K12736	PPWD1	http://www.genome.jp/dbget-bin/www_bget?ko:K12736
comp35886_c0_seq1	K02109	ATPF0B,	http://www.genome.jp/dbget-bin/www_bget?ko:K02109	path:ko00190;path:ko00195;path:ko01100
comp67625_c0_seq1	K03127	TAF13	http://www.genome.jp/dbget-bin/www_bget?ko:K03127	path:ko03022;path:ko05168
comp67625_c0_seq2	K03127	TAF13	http://www.genome.jp/dbget-bin/www_bget?ko:K03127	path:ko03022;path:ko05168
comp67625_c0_seq3	K03127	TAF13	http://www.genome.jp/dbget-bin/www_bget?ko:K03127	path:ko03022;path:ko05168
comp67625_c0_seq4	K03127	TAF13	http://www.genome.jp/dbget-bin/www_bget?ko:K03127	path:ko03022;path:ko05168
comp67626_c0_seq1	K10529	DOX1	http://www.genome.jp/dbget-bin/www_bget?ko:K10529	path:ko00592
comp67626_c0_seq2	K10529	DOX1	http://www.genome.jp/dbget-bin/www_bget?ko:K10529	path:ko00592
comp67626_c0_seq3	K10529	DOX1	http://www.genome.jp/dbget-bin/www_bget?ko:K10529	path:ko00592
comp67626_c0_seq4	K10529	DOX1	http://www.genome.jp/dbget-bin/www_bget?ko:K10529	path:ko00592
comp67626_c0_seq5	K10529	DOX1	http://www.genome.jp/dbget-bin/www_bget?ko:K10529	path:ko00592
comp67626_c0_seq6	K10529	DOX1	http://www.genome.jp/dbget-bin/www_bget?ko:K10529	path:ko00592
comp35888_c0_seq2	K03873	TCEB2	http://www.genome.jp/dbget-bin/www_bget?ko:K03873	path:ko04066;path:ko04120;path:ko05200;path:ko05211
comp67628_c0_seq1	K13412	CPK	http://www.genome.jp/dbget-bin/www_bget?ko:K13412	path:ko04626;path:ko05145
comp67628_c0_seq2	K13412	CPK	http://www.genome.jp/dbget-bin/www_bget?ko:K13412	path:ko04626;path:ko05145
comp67637_c0_seq1	K09522	DNAJC2	http://www.genome.jp/dbget-bin/www_bget?ko:K09522
comp67637_c0_seq2	K09522	DNAJC2	http://www.genome.jp/dbget-bin/www_bget?ko:K09522
comp67637_c0_seq3	K09522	DNAJC2	http://www.genome.jp/dbget-bin/www_bget?ko:K09522
comp67649_c0_seq1	K00430	E1.11.1.7	http://www.genome.jp/dbget-bin/www_bget?ko:K00430	path:ko00360;path:ko00940;path:ko01100;path:ko01110
comp67655_c0_seq1	K08490	STX5	http://www.genome.jp/dbget-bin/www_bget?ko:K08490	path:ko04130
comp67655_c0_seq2	K08490	STX5	http://www.genome.jp/dbget-bin/www_bget?ko:K08490	path:ko04130
comp67656_c0_seq1	K00962	pnp,	http://www.genome.jp/dbget-bin/www_bget?ko:K00962	path:ko00230;path:ko00240;path:ko03018
comp67656_c0_seq2	K00962	pnp,	http://www.genome.jp/dbget-bin/www_bget?ko:K00962	path:ko00230;path:ko00240;path:ko03018
comp67656_c0_seq3	K00962	pnp,	http://www.genome.jp/dbget-bin/www_bget?ko:K00962	path:ko00230;path:ko00240;path:ko03018
comp67656_c0_seq4	K00962	pnp,	http://www.genome.jp/dbget-bin/www_bget?ko:K00962	path:ko00230;path:ko00240;path:ko03018
comp67670_c0_seq1	K00261	GLUD1_2,	http://www.genome.jp/dbget-bin/www_bget?ko:K00261	path:ko00250;path:ko00330;path:ko00471;path:ko00910;path:ko01100;path:ko04964
comp35903_c0_seq1	K00888	PI4K	http://www.genome.jp/dbget-bin/www_bget?ko:K00888	path:ko00562;path:ko01100;path:ko04070
comp67693_c0_seq1	K06700	PSMF1	http://www.genome.jp/dbget-bin/www_bget?ko:K06700	path:ko03050
comp67693_c0_seq2	K06700	PSMF1	http://www.genome.jp/dbget-bin/www_bget?ko:K06700	path:ko03050
comp67693_c0_seq3	K06700	PSMF1	http://www.genome.jp/dbget-bin/www_bget?ko:K06700	path:ko03050
comp67709_c0_seq1	K14549	UTP15	http://www.genome.jp/dbget-bin/www_bget?ko:K14549	path:ko03008
comp67709_c0_seq2	K14549	UTP15	http://www.genome.jp/dbget-bin/www_bget?ko:K14549	path:ko03008
comp67717_c0_seq3	K00587	ICMT,	http://www.genome.jp/dbget-bin/www_bget?ko:K00587	path:ko00900
comp67717_c0_seq5	K00587	ICMT,	http://www.genome.jp/dbget-bin/www_bget?ko:K00587	path:ko00900
comp67717_c0_seq9	K00587	ICMT,	http://www.genome.jp/dbget-bin/www_bget?ko:K00587	path:ko00900
comp67721_c0_seq1	K13648	GAUT	http://www.genome.jp/dbget-bin/www_bget?ko:K13648	path:ko00500;path:ko00520;path:ko01110
comp67721_c0_seq2	K13648	GAUT	http://www.genome.jp/dbget-bin/www_bget?ko:K13648	path:ko00500;path:ko00520;path:ko01110
comp67721_c0_seq3	K13648	GAUT	http://www.genome.jp/dbget-bin/www_bget?ko:K13648	path:ko00500;path:ko00520;path:ko01110
comp35934_c0_seq1	K08956	AFG3	http://www.genome.jp/dbget-bin/www_bget?ko:K08956
comp67740_c0_seq1	K13950	pabAB	http://www.genome.jp/dbget-bin/www_bget?ko:K13950	path:ko00790
comp35948_c0_seq1	K09422	MYBP	http://www.genome.jp/dbget-bin/www_bget?ko:K09422
comp67740_c0_seq2	K13950	pabAB	http://www.genome.jp/dbget-bin/www_bget?ko:K13950	path:ko00790
comp67740_c0_seq3	K13950	pabAB	http://www.genome.jp/dbget-bin/www_bget?ko:K13950	path:ko00790
comp67740_c0_seq4	K13950	pabAB	http://www.genome.jp/dbget-bin/www_bget?ko:K13950	path:ko00790
comp67740_c0_seq5	K13950	pabAB	http://www.genome.jp/dbget-bin/www_bget?ko:K13950	path:ko00790
comp67740_c0_seq6	K13950	pabAB	http://www.genome.jp/dbget-bin/www_bget?ko:K13950	path:ko00790
comp67740_c0_seq7	K13950	pabAB	http://www.genome.jp/dbget-bin/www_bget?ko:K13950	path:ko00790
comp67740_c0_seq8	K13950	pabAB	http://www.genome.jp/dbget-bin/www_bget?ko:K13950	path:ko00790
comp67740_c0_seq9	K13950	pabAB	http://www.genome.jp/dbget-bin/www_bget?ko:K13950	path:ko00790
comp67740_c0_seq10	K13950	pabAB	http://www.genome.jp/dbget-bin/www_bget?ko:K13950	path:ko00790
comp67740_c0_seq11	K13950	pabAB	http://www.genome.jp/dbget-bin/www_bget?ko:K13950	path:ko00790
comp67740_c0_seq12	K13950	pabAB	http://www.genome.jp/dbget-bin/www_bget?ko:K13950	path:ko00790
comp67740_c0_seq13	K13950	pabAB	http://www.genome.jp/dbget-bin/www_bget?ko:K13950	path:ko00790
comp67740_c0_seq14	K13950	pabAB	http://www.genome.jp/dbget-bin/www_bget?ko:K13950	path:ko00790
comp67740_c0_seq15	K13950	pabAB	http://www.genome.jp/dbget-bin/www_bget?ko:K13950	path:ko00790
comp67740_c0_seq16	K13950	pabAB	http://www.genome.jp/dbget-bin/www_bget?ko:K13950	path:ko00790
comp67740_c0_seq17	K13950	pabAB	http://www.genome.jp/dbget-bin/www_bget?ko:K13950	path:ko00790
comp67740_c0_seq18	K13950	pabAB	http://www.genome.jp/dbget-bin/www_bget?ko:K13950	path:ko00790
comp67740_c0_seq19	K13950	pabAB	http://www.genome.jp/dbget-bin/www_bget?ko:K13950	path:ko00790
comp67740_c0_seq20	K13950	pabAB	http://www.genome.jp/dbget-bin/www_bget?ko:K13950	path:ko00790
comp67763_c0_seq3	K09422	MYBP	http://www.genome.jp/dbget-bin/www_bget?ko:K09422
comp67763_c0_seq4	K09422	MYBP	http://www.genome.jp/dbget-bin/www_bget?ko:K09422
comp67763_c0_seq5	K09422	MYBP	http://www.genome.jp/dbget-bin/www_bget?ko:K09422
comp67763_c0_seq7	K09422	MYBP	http://www.genome.jp/dbget-bin/www_bget?ko:K09422
comp67764_c0_seq1	K03267	ERF3,	http://www.genome.jp/dbget-bin/www_bget?ko:K03267	path:ko03015
comp67800_c0_seq1	K02903	RP-L28e,	http://www.genome.jp/dbget-bin/www_bget?ko:K02903	path:ko03010
comp67800_c0_seq2	K02903	RP-L28e,	http://www.genome.jp/dbget-bin/www_bget?ko:K02903	path:ko03010
comp67802_c0_seq1	K10999	CESA	http://www.genome.jp/dbget-bin/www_bget?ko:K10999
comp67802_c0_seq4	K10999	CESA	http://www.genome.jp/dbget-bin/www_bget?ko:K10999
comp67802_c0_seq5	K10999	CESA	http://www.genome.jp/dbget-bin/www_bget?ko:K10999
comp67802_c0_seq6	K10999	CESA	http://www.genome.jp/dbget-bin/www_bget?ko:K10999
comp67802_c0_seq7	K10999	CESA	http://www.genome.jp/dbget-bin/www_bget?ko:K10999
comp67803_c0_seq1	K03978	engB	http://www.genome.jp/dbget-bin/www_bget?ko:K03978
comp67803_c0_seq2	K03978	engB	http://www.genome.jp/dbget-bin/www_bget?ko:K03978
comp67803_c0_seq3	K03978	engB	http://www.genome.jp/dbget-bin/www_bget?ko:K03978
comp67803_c0_seq4	K03978	engB	http://www.genome.jp/dbget-bin/www_bget?ko:K03978
comp67810_c0_seq1	K06129	LYPLA3	http://www.genome.jp/dbget-bin/www_bget?ko:K06129	path:ko00564;path:ko04142
comp67810_c0_seq2	K06129	LYPLA3	http://www.genome.jp/dbget-bin/www_bget?ko:K06129	path:ko00564;path:ko04142
comp67817_c0_seq1	K02136	ATPeF1G,	http://www.genome.jp/dbget-bin/www_bget?ko:K02136	path:ko00190;path:ko01100;path:ko05010;path:ko05012;path:ko05016
comp67839_c0_seq1	K08507	USE1	http://www.genome.jp/dbget-bin/www_bget?ko:K08507	path:ko04130
comp67839_c0_seq2	K08507	USE1	http://www.genome.jp/dbget-bin/www_bget?ko:K08507	path:ko04130
comp67839_c0_seq3	K08507	USE1	http://www.genome.jp/dbget-bin/www_bget?ko:K08507	path:ko04130
comp67856_c0_seq1	K00279	CKX	http://www.genome.jp/dbget-bin/www_bget?ko:K00279	path:ko00908
comp36021_c0_seq1	K05863	SLC25A4S,	http://www.genome.jp/dbget-bin/www_bget?ko:K05863	path:ko04020;path:ko04022;path:ko05012;path:ko05016;path:ko05166
comp36031_c0_seq1	K15216	RRN3,	http://www.genome.jp/dbget-bin/www_bget?ko:K15216
comp67921_c0_seq1	K08081	TR1	http://www.genome.jp/dbget-bin/www_bget?ko:K08081	path:ko00960;path:ko01100;path:ko01110
comp67921_c0_seq2	K08081	TR1	http://www.genome.jp/dbget-bin/www_bget?ko:K08081	path:ko00960;path:ko01100;path:ko01110
comp36039_c0_seq1	K00670	E2.3.1.88	http://www.genome.jp/dbget-bin/www_bget?ko:K00670
comp67921_c0_seq5	K08081	TR1	http://www.genome.jp/dbget-bin/www_bget?ko:K08081	path:ko00960;path:ko01100;path:ko01110
comp67921_c0_seq9	K08081	TR1	http://www.genome.jp/dbget-bin/www_bget?ko:K08081	path:ko00960;path:ko01100;path:ko01110
comp67921_c0_seq10	K08081	TR1	http://www.genome.jp/dbget-bin/www_bget?ko:K08081	path:ko00960;path:ko01100;path:ko01110
comp67921_c0_seq12	K08081	TR1	http://www.genome.jp/dbget-bin/www_bget?ko:K08081	path:ko00960;path:ko01100;path:ko01110
comp67921_c0_seq13	K08081	TR1	http://www.genome.jp/dbget-bin/www_bget?ko:K08081	path:ko00960;path:ko01100;path:ko01110
comp67921_c0_seq15	K08081	TR1	http://www.genome.jp/dbget-bin/www_bget?ko:K08081	path:ko00960;path:ko01100;path:ko01110
comp67921_c0_seq16	K08081	TR1	http://www.genome.jp/dbget-bin/www_bget?ko:K08081	path:ko00960;path:ko01100;path:ko01110
comp67921_c0_seq17	K08081	TR1	http://www.genome.jp/dbget-bin/www_bget?ko:K08081	path:ko00960;path:ko01100;path:ko01110
comp67921_c0_seq20	K08081	TR1	http://www.genome.jp/dbget-bin/www_bget?ko:K08081	path:ko00960;path:ko01100;path:ko01110
comp67921_c0_seq21	K08081	TR1	http://www.genome.jp/dbget-bin/www_bget?ko:K08081	path:ko00960;path:ko01100;path:ko01110
comp67921_c0_seq25	K08081	TR1	http://www.genome.jp/dbget-bin/www_bget?ko:K08081	path:ko00960;path:ko01100;path:ko01110
comp67921_c0_seq26	K08081	TR1	http://www.genome.jp/dbget-bin/www_bget?ko:K08081	path:ko00960;path:ko01100;path:ko01110
comp67921_c0_seq27	K08081	TR1	http://www.genome.jp/dbget-bin/www_bget?ko:K08081	path:ko00960;path:ko01100;path:ko01110
comp67921_c0_seq29	K08081	TR1	http://www.genome.jp/dbget-bin/www_bget?ko:K08081	path:ko00960;path:ko01100;path:ko01110
comp67921_c0_seq30	K08081	TR1	http://www.genome.jp/dbget-bin/www_bget?ko:K08081	path:ko00960;path:ko01100;path:ko01110
comp67921_c0_seq31	K08081	TR1	http://www.genome.jp/dbget-bin/www_bget?ko:K08081	path:ko00960;path:ko01100;path:ko01110
comp67930_c0_seq1	K07739	ELP3,	http://www.genome.jp/dbget-bin/www_bget?ko:K07739
comp67947_c1_seq1	K01530	E3.6.3.1	http://www.genome.jp/dbget-bin/www_bget?ko:K01530
comp67947_c1_seq2	K01530	E3.6.3.1	http://www.genome.jp/dbget-bin/www_bget?ko:K01530
comp67948_c0_seq1	K07393	ECM4	http://www.genome.jp/dbget-bin/www_bget?ko:K07393
comp67948_c0_seq2	K07393	ECM4	http://www.genome.jp/dbget-bin/www_bget?ko:K07393
comp36067_c0_seq1	K00145	argC	http://www.genome.jp/dbget-bin/www_bget?ko:K00145	path:ko00330;path:ko01100;path:ko01110;path:ko01210;path:ko01230
comp67951_c0_seq1	K01512	acyP	http://www.genome.jp/dbget-bin/www_bget?ko:K01512	path:ko00620;path:ko00627;path:ko01120
comp67951_c0_seq3	K01512	acyP	http://www.genome.jp/dbget-bin/www_bget?ko:K01512	path:ko00620;path:ko00627;path:ko01120
comp67960_c0_seq2	K14169	CTU2,	http://www.genome.jp/dbget-bin/www_bget?ko:K14169	path:ko04122
comp67960_c0_seq4	K14169	CTU2,	http://www.genome.jp/dbget-bin/www_bget?ko:K14169	path:ko04122
comp67960_c0_seq6	K14169	CTU2,	http://www.genome.jp/dbget-bin/www_bget?ko:K14169	path:ko04122
comp36090_c0_seq1	K11979	UBR7	http://www.genome.jp/dbget-bin/www_bget?ko:K11979
comp36110_c0_seq1	K10592	HUWE1,	http://www.genome.jp/dbget-bin/www_bget?ko:K10592	path:ko04120
comp68007_c0_seq1	K01551	arsA,	http://www.genome.jp/dbget-bin/www_bget?ko:K01551
comp68007_c0_seq4	K01551	arsA,	http://www.genome.jp/dbget-bin/www_bget?ko:K01551
comp68007_c0_seq6	K01551	arsA,	http://www.genome.jp/dbget-bin/www_bget?ko:K01551
comp36129_c0_seq1	K07976	RAB	http://www.genome.jp/dbget-bin/www_bget?ko:K07976
comp68007_c0_seq7	K01551	arsA,	http://www.genome.jp/dbget-bin/www_bget?ko:K01551
comp68007_c0_seq13	K01551	arsA,	http://www.genome.jp/dbget-bin/www_bget?ko:K01551
comp68030_c0_seq1	K02931	RP-L5,	http://www.genome.jp/dbget-bin/www_bget?ko:K02931	path:ko03010
comp68031_c0_seq1	K11353	NDUFA13	http://www.genome.jp/dbget-bin/www_bget?ko:K11353	path:ko00190;path:ko01100;path:ko04932;path:ko05010;path:ko05012;path:ko05016
comp68031_c0_seq2	K11353	NDUFA13	http://www.genome.jp/dbget-bin/www_bget?ko:K11353	path:ko00190;path:ko01100;path:ko04932;path:ko05010;path:ko05012;path:ko05016
comp68036_c0_seq1	K06883	K06883	http://www.genome.jp/dbget-bin/www_bget?ko:K06883
comp68036_c0_seq2	K06883	K06883	http://www.genome.jp/dbget-bin/www_bget?ko:K06883
comp68036_c0_seq3	K06883	K06883	http://www.genome.jp/dbget-bin/www_bget?ko:K06883
comp36153_c0_seq1	K12402	AP4M1	http://www.genome.jp/dbget-bin/www_bget?ko:K12402	path:ko04142
comp36158_c0_seq1	K10206	E2.6.1.83	http://www.genome.jp/dbget-bin/www_bget?ko:K10206	path:ko00300;path:ko01100;path:ko01110;path:ko01230
comp68051_c0_seq3	K04711	YDC1	http://www.genome.jp/dbget-bin/www_bget?ko:K04711	path:ko00600
comp68051_c0_seq5	K04711	YDC1	http://www.genome.jp/dbget-bin/www_bget?ko:K04711	path:ko00600
comp68053_c0_seq1	K03263	EIF5A	http://www.genome.jp/dbget-bin/www_bget?ko:K03263
comp68053_c0_seq3	K03263	EIF5A	http://www.genome.jp/dbget-bin/www_bget?ko:K03263
comp36181_c0_seq1	K01897	ACSL,	http://www.genome.jp/dbget-bin/www_bget?ko:K01897	path:ko00061;path:ko00071;path:ko01100;path:ko01212;path:ko03320;path:ko04146;path:ko04920
comp68059_c0_seq1	K03955	NDUFAB1	http://www.genome.jp/dbget-bin/www_bget?ko:K03955	path:ko00190;path:ko01100;path:ko04932;path:ko05010;path:ko05012;path:ko05016
comp36195_c0_seq1	K00472	E1.14.11.2	http://www.genome.jp/dbget-bin/www_bget?ko:K00472	path:ko00330;path:ko01100
comp68064_c1_seq1	K04799	FEN1,	http://www.genome.jp/dbget-bin/www_bget?ko:K04799	path:ko03030;path:ko03410;path:ko03450
comp68064_c1_seq2	K04799	FEN1,	http://www.genome.jp/dbget-bin/www_bget?ko:K04799	path:ko03030;path:ko03410;path:ko03450
comp68064_c1_seq3	K04799	FEN1,	http://www.genome.jp/dbget-bin/www_bget?ko:K04799	path:ko03030;path:ko03410;path:ko03450
comp68064_c1_seq4	K04799	FEN1,	http://www.genome.jp/dbget-bin/www_bget?ko:K04799	path:ko03030;path:ko03410;path:ko03450
comp68064_c1_seq5	K04799	FEN1,	http://www.genome.jp/dbget-bin/www_bget?ko:K04799	path:ko03030;path:ko03410;path:ko03450
comp68064_c1_seq6	K04799	FEN1,	http://www.genome.jp/dbget-bin/www_bget?ko:K04799	path:ko03030;path:ko03410;path:ko03450
comp68069_c0_seq1	K10580	UBE2N,	http://www.genome.jp/dbget-bin/www_bget?ko:K10580	path:ko04120
comp36204_c0_seq1	K09919	K09919	http://www.genome.jp/dbget-bin/www_bget?ko:K09919
comp68075_c0_seq1	K09571	FKBP4_5	http://www.genome.jp/dbget-bin/www_bget?ko:K09571	path:ko04915
comp68079_c0_seq1	K14497	PP2C	http://www.genome.jp/dbget-bin/www_bget?ko:K14497	path:ko04075
comp68079_c0_seq2	K14497	PP2C	http://www.genome.jp/dbget-bin/www_bget?ko:K14497	path:ko04075
comp68079_c0_seq3	K14497	PP2C	http://www.genome.jp/dbget-bin/www_bget?ko:K14497	path:ko04075
comp68079_c0_seq4	K14497	PP2C	http://www.genome.jp/dbget-bin/www_bget?ko:K14497	path:ko04075
comp68079_c0_seq5	K14497	PP2C	http://www.genome.jp/dbget-bin/www_bget?ko:K14497	path:ko04075
comp68079_c0_seq6	K14497	PP2C	http://www.genome.jp/dbget-bin/www_bget?ko:K14497	path:ko04075
comp68079_c0_seq7	K14497	PP2C	http://www.genome.jp/dbget-bin/www_bget?ko:K14497	path:ko04075
comp68085_c0_seq1	K01858	E5.5.1.4,	http://www.genome.jp/dbget-bin/www_bget?ko:K01858	path:ko00521;path:ko00562;path:ko01100;path:ko01110
comp68089_c0_seq1	K00472	E1.14.11.2	http://www.genome.jp/dbget-bin/www_bget?ko:K00472	path:ko00330;path:ko01100
comp68091_c0_seq2	K09422	MYBP	http://www.genome.jp/dbget-bin/www_bget?ko:K09422
comp68095_c0_seq1	K02949	RP-S11e,	http://www.genome.jp/dbget-bin/www_bget?ko:K02949	path:ko03010
comp68095_c0_seq3	K02949	RP-S11e,	http://www.genome.jp/dbget-bin/www_bget?ko:K02949	path:ko03010
comp68095_c0_seq4	K02949	RP-S11e,	http://www.genome.jp/dbget-bin/www_bget?ko:K02949	path:ko03010
comp68095_c0_seq5	K02949	RP-S11e,	http://www.genome.jp/dbget-bin/www_bget?ko:K02949	path:ko03010
comp68095_c0_seq6	K02949	RP-S11e,	http://www.genome.jp/dbget-bin/www_bget?ko:K02949	path:ko03010
comp68095_c0_seq7	K02949	RP-S11e,	http://www.genome.jp/dbget-bin/www_bget?ko:K02949	path:ko03010
comp36240_c0_seq1	K03126	TAF12	http://www.genome.jp/dbget-bin/www_bget?ko:K03126	path:ko03022
comp68114_c0_seq1	K04077	groEL,	http://www.genome.jp/dbget-bin/www_bget?ko:K04077	path:ko03018;path:ko04940;path:ko05134;path:ko05152
comp68133_c0_seq1	K00052	leuB	http://www.genome.jp/dbget-bin/www_bget?ko:K00052	path:ko00290;path:ko00660;path:ko01100;path:ko01110;path:ko01210;path:ko01230
comp68146_c1_seq2	K01251	E3.3.1.1,	http://www.genome.jp/dbget-bin/www_bget?ko:K01251	path:ko00270;path:ko01100
comp68152_c0_seq1	K00999	CDIPT	http://www.genome.jp/dbget-bin/www_bget?ko:K00999	path:ko00562;path:ko00564;path:ko01100;path:ko04070
comp68152_c0_seq2	K00999	CDIPT	http://www.genome.jp/dbget-bin/www_bget?ko:K00999	path:ko00562;path:ko00564;path:ko01100;path:ko04070
comp68187_c0_seq2	K15025	EIF1AD	http://www.genome.jp/dbget-bin/www_bget?ko:K15025
comp68187_c0_seq3	K15025	EIF1AD	http://www.genome.jp/dbget-bin/www_bget?ko:K15025
comp68192_c0_seq1	K14677	ACY1	http://www.genome.jp/dbget-bin/www_bget?ko:K14677	path:ko00330;path:ko01100;path:ko01110;path:ko01210;path:ko01230
comp36306_c0_seq1	K00140	mmsA,	http://www.genome.jp/dbget-bin/www_bget?ko:K00140	path:ko00280;path:ko00410;path:ko00562;path:ko00640;path:ko01100;path:ko01200
comp68207_c0_seq1	K11344	EAF6	http://www.genome.jp/dbget-bin/www_bget?ko:K11344
comp68218_c0_seq1	K02732	PSMB1	http://www.genome.jp/dbget-bin/www_bget?ko:K02732	path:ko03050
comp68218_c0_seq2	K02732	PSMB1	http://www.genome.jp/dbget-bin/www_bget?ko:K02732	path:ko03050
comp36315_c0_seq1	K00750	GYG1,	http://www.genome.jp/dbget-bin/www_bget?ko:K00750
comp68230_c0_seq1	K02729	PSMA5	http://www.genome.jp/dbget-bin/www_bget?ko:K02729	path:ko03050
comp36322_c0_seq1	K02438	treX,	http://www.genome.jp/dbget-bin/www_bget?ko:K02438	path:ko00500;path:ko01100;path:ko01110
comp36328_c0_seq1	K12817	PRPF18,	http://www.genome.jp/dbget-bin/www_bget?ko:K12817	path:ko03040
comp68241_c0_seq3	K14561	IMP4	http://www.genome.jp/dbget-bin/www_bget?ko:K14561	path:ko03008
comp68241_c0_seq4	K14561	IMP4	http://www.genome.jp/dbget-bin/www_bget?ko:K14561	path:ko03008
comp36328_c0_seq2	K12817	PRPF18,	http://www.genome.jp/dbget-bin/www_bget?ko:K12817	path:ko03040
comp68244_c0_seq2	K01193	E3.2.1.26,	http://www.genome.jp/dbget-bin/www_bget?ko:K01193	path:ko00052;path:ko00500;path:ko01100
comp68251_c0_seq1	K10532	HGSNAT	http://www.genome.jp/dbget-bin/www_bget?ko:K10532	path:ko00531;path:ko01100;path:ko04142
comp68251_c0_seq2	K10532	HGSNAT	http://www.genome.jp/dbget-bin/www_bget?ko:K10532	path:ko00531;path:ko01100;path:ko04142
comp68251_c0_seq3	K10532	HGSNAT	http://www.genome.jp/dbget-bin/www_bget?ko:K10532	path:ko00531;path:ko01100;path:ko04142
comp68251_c0_seq4	K10532	HGSNAT	http://www.genome.jp/dbget-bin/www_bget?ko:K10532	path:ko00531;path:ko01100;path:ko04142
comp68251_c0_seq5	K10532	HGSNAT	http://www.genome.jp/dbget-bin/www_bget?ko:K10532	path:ko00531;path:ko01100;path:ko04142
comp68251_c0_seq6	K10532	HGSNAT	http://www.genome.jp/dbget-bin/www_bget?ko:K10532	path:ko00531;path:ko01100;path:ko04142
comp68251_c0_seq7	K10532	HGSNAT	http://www.genome.jp/dbget-bin/www_bget?ko:K10532	path:ko00531;path:ko01100;path:ko04142
comp68251_c0_seq8	K10532	HGSNAT	http://www.genome.jp/dbget-bin/www_bget?ko:K10532	path:ko00531;path:ko01100;path:ko04142
comp68251_c0_seq9	K10532	HGSNAT	http://www.genome.jp/dbget-bin/www_bget?ko:K10532	path:ko00531;path:ko01100;path:ko04142
comp68251_c0_seq10	K10532	HGSNAT	http://www.genome.jp/dbget-bin/www_bget?ko:K10532	path:ko00531;path:ko01100;path:ko04142
comp68251_c0_seq11	K10532	HGSNAT	http://www.genome.jp/dbget-bin/www_bget?ko:K10532	path:ko00531;path:ko01100;path:ko04142
comp68251_c0_seq12	K10532	HGSNAT	http://www.genome.jp/dbget-bin/www_bget?ko:K10532	path:ko00531;path:ko01100;path:ko04142
comp68252_c0_seq1	K09422	MYBP	http://www.genome.jp/dbget-bin/www_bget?ko:K09422
comp68252_c0_seq2	K09422	MYBP	http://www.genome.jp/dbget-bin/www_bget?ko:K09422
comp68253_c0_seq1	K01754	E4.3.1.19,	http://www.genome.jp/dbget-bin/www_bget?ko:K01754	path:ko00260;path:ko00290;path:ko01100;path:ko01110;path:ko01200;path:ko01230
comp68271_c0_seq1	K01414	prlC	http://www.genome.jp/dbget-bin/www_bget?ko:K01414
comp36355_c0_seq1	K10575	UBE2G1,	http://www.genome.jp/dbget-bin/www_bget?ko:K10575	path:ko04120;path:ko04141;path:ko05012
comp68280_c0_seq1	K01915	glnA,	http://www.genome.jp/dbget-bin/www_bget?ko:K01915	path:ko00250;path:ko00330;path:ko00630;path:ko00910;path:ko01100;path:ko01120;path:ko01230;path:ko02020;path:ko04724;path:ko04727
comp68280_c0_seq2	K01915	glnA,	http://www.genome.jp/dbget-bin/www_bget?ko:K01915	path:ko00250;path:ko00330;path:ko00630;path:ko00910;path:ko01100;path:ko01120;path:ko01230;path:ko02020;path:ko04724;path:ko04727
comp68282_c0_seq1	K14649	TAF8	http://www.genome.jp/dbget-bin/www_bget?ko:K14649	path:ko03022
comp68282_c0_seq3	K14649	TAF8	http://www.genome.jp/dbget-bin/www_bget?ko:K14649	path:ko03022
comp68282_c0_seq6	K14649	TAF8	http://www.genome.jp/dbget-bin/www_bget?ko:K14649	path:ko03022
comp68282_c0_seq7	K14649	TAF8	http://www.genome.jp/dbget-bin/www_bget?ko:K14649	path:ko03022
comp68291_c0_seq1	K01893	NARS,	http://www.genome.jp/dbget-bin/www_bget?ko:K01893	path:ko00970
comp68293_c0_seq1	K04035	E1.14.13.8	http://www.genome.jp/dbget-bin/www_bget?ko:K04035	path:ko00860;path:ko01100;path:ko01110
comp68293_c0_seq2	K04035	E1.14.13.8	http://www.genome.jp/dbget-bin/www_bget?ko:K04035	path:ko00860;path:ko01100;path:ko01110
comp36376_c0_seq1	K00029	E1.1.1.40,	http://www.genome.jp/dbget-bin/www_bget?ko:K00029	path:ko00620;path:ko00710;path:ko01100;path:ko01120;path:ko01200
comp68311_c0_seq1	K09566	PPIG	http://www.genome.jp/dbget-bin/www_bget?ko:K09566
comp68311_c0_seq3	K09566	PPIG	http://www.genome.jp/dbget-bin/www_bget?ko:K09566
comp68311_c0_seq4	K09566	PPIG	http://www.genome.jp/dbget-bin/www_bget?ko:K09566
comp68311_c0_seq7	K09566	PPIG	http://www.genome.jp/dbget-bin/www_bget?ko:K09566
comp68311_c0_seq8	K09566	PPIG	http://www.genome.jp/dbget-bin/www_bget?ko:K09566
comp68311_c0_seq9	K09566	PPIG	http://www.genome.jp/dbget-bin/www_bget?ko:K09566
comp68311_c0_seq10	K09566	PPIG	http://www.genome.jp/dbget-bin/www_bget?ko:K09566
comp68311_c0_seq11	K09566	PPIG	http://www.genome.jp/dbget-bin/www_bget?ko:K09566
comp68311_c0_seq13	K09566	PPIG	http://www.genome.jp/dbget-bin/www_bget?ko:K09566
comp68311_c0_seq15	K09566	PPIG	http://www.genome.jp/dbget-bin/www_bget?ko:K09566
comp68311_c0_seq17	K09566	PPIG	http://www.genome.jp/dbget-bin/www_bget?ko:K09566
comp68328_c0_seq1	K08509	SNAP29	http://www.genome.jp/dbget-bin/www_bget?ko:K08509	path:ko04130
comp68328_c0_seq2	K08509	SNAP29	http://www.genome.jp/dbget-bin/www_bget?ko:K08509	path:ko04130
comp36391_c0_seq1	K11866	STAMBP,	http://www.genome.jp/dbget-bin/www_bget?ko:K11866	path:ko04144
comp36391_c0_seq2	K11866	STAMBP,	http://www.genome.jp/dbget-bin/www_bget?ko:K11866	path:ko04144
comp68352_c0_seq1	K08856	STK16	http://www.genome.jp/dbget-bin/www_bget?ko:K08856
comp68352_c0_seq2	K08856	STK16	http://www.genome.jp/dbget-bin/www_bget?ko:K08856
comp68352_c0_seq3	K08856	STK16	http://www.genome.jp/dbget-bin/www_bget?ko:K08856
comp68352_c0_seq4	K08856	STK16	http://www.genome.jp/dbget-bin/www_bget?ko:K08856
comp68352_c0_seq5	K08856	STK16	http://www.genome.jp/dbget-bin/www_bget?ko:K08856
comp68352_c0_seq6	K08856	STK16	http://www.genome.jp/dbget-bin/www_bget?ko:K08856
comp68352_c0_seq7	K08856	STK16	http://www.genome.jp/dbget-bin/www_bget?ko:K08856
comp68352_c0_seq8	K08856	STK16	http://www.genome.jp/dbget-bin/www_bget?ko:K08856
comp68352_c0_seq9	K08856	STK16	http://www.genome.jp/dbget-bin/www_bget?ko:K08856
comp68358_c0_seq1	K01883	CARS,	http://www.genome.jp/dbget-bin/www_bget?ko:K01883	path:ko00970
comp68358_c0_seq2	K01883	CARS,	http://www.genome.jp/dbget-bin/www_bget?ko:K01883	path:ko00970
comp68358_c0_seq3	K01883	CARS,	http://www.genome.jp/dbget-bin/www_bget?ko:K01883	path:ko00970
comp68358_c0_seq4	K01883	CARS,	http://www.genome.jp/dbget-bin/www_bget?ko:K01883	path:ko00970
comp68358_c0_seq5	K01883	CARS,	http://www.genome.jp/dbget-bin/www_bget?ko:K01883	path:ko00970
comp68382_c0_seq1	K11996	MOCS3,	http://www.genome.jp/dbget-bin/www_bget?ko:K11996	path:ko04122
comp68382_c0_seq2	K11996	MOCS3,	http://www.genome.jp/dbget-bin/www_bget?ko:K11996	path:ko04122
comp68389_c1_seq1	K02717	psbP	http://www.genome.jp/dbget-bin/www_bget?ko:K02717	path:ko00195;path:ko01100
comp68389_c2_seq2	K07119	K07119	http://www.genome.jp/dbget-bin/www_bget?ko:K07119
comp68389_c2_seq5	K07119	K07119	http://www.genome.jp/dbget-bin/www_bget?ko:K07119
comp68389_c2_seq7	K07119	K07119	http://www.genome.jp/dbget-bin/www_bget?ko:K07119
comp68389_c2_seq11	K07119	K07119	http://www.genome.jp/dbget-bin/www_bget?ko:K07119
comp68398_c0_seq1	K00565	RNMT	http://www.genome.jp/dbget-bin/www_bget?ko:K00565	path:ko03015
comp68398_c0_seq2	K00565	RNMT	http://www.genome.jp/dbget-bin/www_bget?ko:K00565	path:ko03015
comp68398_c0_seq3	K00565	RNMT	http://www.genome.jp/dbget-bin/www_bget?ko:K00565	path:ko03015
comp68398_c0_seq4	K00565	RNMT	http://www.genome.jp/dbget-bin/www_bget?ko:K00565	path:ko03015
comp68416_c0_seq1	K01920	gshB,	http://www.genome.jp/dbget-bin/www_bget?ko:K01920	path:ko00480;path:ko01100
comp68416_c0_seq2	K01920	gshB,	http://www.genome.jp/dbget-bin/www_bget?ko:K01920	path:ko00480;path:ko01100
comp68416_c0_seq3	K01920	gshB,	http://www.genome.jp/dbget-bin/www_bget?ko:K01920	path:ko00480;path:ko01100
comp68416_c0_seq4	K01920	gshB,	http://www.genome.jp/dbget-bin/www_bget?ko:K01920	path:ko00480;path:ko01100
comp68420_c0_seq2	K00430	E1.11.1.7	http://www.genome.jp/dbget-bin/www_bget?ko:K00430	path:ko00360;path:ko00940;path:ko01100;path:ko01110
comp36458_c0_seq1	K02438	treX,	http://www.genome.jp/dbget-bin/www_bget?ko:K02438	path:ko00500;path:ko01100;path:ko01110
comp68420_c0_seq6	K00430	E1.11.1.7	http://www.genome.jp/dbget-bin/www_bget?ko:K00430	path:ko00360;path:ko00940;path:ko01100;path:ko01110
comp68420_c0_seq8	K00430	E1.11.1.7	http://www.genome.jp/dbget-bin/www_bget?ko:K00430	path:ko00360;path:ko00940;path:ko01100;path:ko01110
comp68420_c0_seq11	K00430	E1.11.1.7	http://www.genome.jp/dbget-bin/www_bget?ko:K00430	path:ko00360;path:ko00940;path:ko01100;path:ko01110
comp36458_c0_seq2	K02438	treX,	http://www.genome.jp/dbget-bin/www_bget?ko:K02438	path:ko00500;path:ko01100;path:ko01110
comp68424_c0_seq1	K00134	GAPDH,	http://www.genome.jp/dbget-bin/www_bget?ko:K00134	path:ko00010;path:ko00710;path:ko01100;path:ko01110;path:ko01120;path:ko01200;path:ko01230;path:ko04066;path:ko05010
comp68427_c0_seq1	K05016	CLCN7	http://www.genome.jp/dbget-bin/www_bget?ko:K05016
comp68427_c0_seq2	K05016	CLCN7	http://www.genome.jp/dbget-bin/www_bget?ko:K05016
comp68427_c0_seq3	K05016	CLCN7	http://www.genome.jp/dbget-bin/www_bget?ko:K05016
comp68427_c0_seq4	K05016	CLCN7	http://www.genome.jp/dbget-bin/www_bget?ko:K05016
comp68427_c0_seq5	K05016	CLCN7	http://www.genome.jp/dbget-bin/www_bget?ko:K05016
comp68427_c0_seq6	K05016	CLCN7	http://www.genome.jp/dbget-bin/www_bget?ko:K05016
comp68432_c0_seq1	K12180	COPS7,	http://www.genome.jp/dbget-bin/www_bget?ko:K12180
comp68432_c0_seq2	K12180	COPS7,	http://www.genome.jp/dbget-bin/www_bget?ko:K12180
comp68432_c0_seq3	K12180	COPS7,	http://www.genome.jp/dbget-bin/www_bget?ko:K12180
comp68432_c0_seq4	K12180	COPS7,	http://www.genome.jp/dbget-bin/www_bget?ko:K12180
comp68436_c1_seq2	K09569	FKBP2	http://www.genome.jp/dbget-bin/www_bget?ko:K09569
comp68436_c1_seq3	K09569	FKBP2	http://www.genome.jp/dbget-bin/www_bget?ko:K09569
comp68439_c0_seq1	K00830	AGXT	http://www.genome.jp/dbget-bin/www_bget?ko:K00830	path:ko00250;path:ko00260;path:ko00630;path:ko00680;path:ko01100;path:ko01110;path:ko01120;path:ko01200;path:ko04146
comp68439_c0_seq2	K00830	AGXT	http://www.genome.jp/dbget-bin/www_bget?ko:K00830	path:ko00250;path:ko00260;path:ko00630;path:ko00680;path:ko01100;path:ko01110;path:ko01120;path:ko01200;path:ko04146
comp68439_c0_seq3	K00830	AGXT	http://www.genome.jp/dbget-bin/www_bget?ko:K00830	path:ko00250;path:ko00260;path:ko00630;path:ko00680;path:ko01100;path:ko01110;path:ko01120;path:ko01200;path:ko04146
comp68439_c0_seq4	K00830	AGXT	http://www.genome.jp/dbget-bin/www_bget?ko:K00830	path:ko00250;path:ko00260;path:ko00630;path:ko00680;path:ko01100;path:ko01110;path:ko01120;path:ko01200;path:ko04146
comp68439_c0_seq5	K00830	AGXT	http://www.genome.jp/dbget-bin/www_bget?ko:K00830	path:ko00250;path:ko00260;path:ko00630;path:ko00680;path:ko01100;path:ko01110;path:ko01120;path:ko01200;path:ko04146
comp68439_c0_seq6	K00830	AGXT	http://www.genome.jp/dbget-bin/www_bget?ko:K00830	path:ko00250;path:ko00260;path:ko00630;path:ko00680;path:ko01100;path:ko01110;path:ko01120;path:ko01200;path:ko04146
comp68465_c0_seq1	K09422	MYBP	http://www.genome.jp/dbget-bin/www_bget?ko:K09422
comp36493_c0_seq1	K03021	RPC2,	http://www.genome.jp/dbget-bin/www_bget?ko:K03021	path:ko00230;path:ko00240;path:ko01100;path:ko03020;path:ko04623;path:ko05169
comp36493_c0_seq2	K03021	RPC2,	http://www.genome.jp/dbget-bin/www_bget?ko:K03021	path:ko00230;path:ko00240;path:ko01100;path:ko03020;path:ko04623;path:ko05169
comp68469_c0_seq56	K12195	CHMP6,	http://www.genome.jp/dbget-bin/www_bget?ko:K12195	path:ko04144
comp68473_c0_seq1	K03754	EIF2B2	http://www.genome.jp/dbget-bin/www_bget?ko:K03754	path:ko03013
comp68473_c0_seq2	K03754	EIF2B2	http://www.genome.jp/dbget-bin/www_bget?ko:K03754	path:ko03013
comp68473_c0_seq4	K03754	EIF2B2	http://www.genome.jp/dbget-bin/www_bget?ko:K03754	path:ko03013
comp68473_c0_seq5	K03754	EIF2B2	http://www.genome.jp/dbget-bin/www_bget?ko:K03754	path:ko03013
comp68473_c0_seq7	K03754	EIF2B2	http://www.genome.jp/dbget-bin/www_bget?ko:K03754	path:ko03013
comp68473_c0_seq8	K03754	EIF2B2	http://www.genome.jp/dbget-bin/www_bget?ko:K03754	path:ko03013
comp68473_c0_seq9	K03754	EIF2B2	http://www.genome.jp/dbget-bin/www_bget?ko:K03754	path:ko03013
comp68473_c0_seq10	K03754	EIF2B2	http://www.genome.jp/dbget-bin/www_bget?ko:K03754	path:ko03013
comp68473_c0_seq11	K03754	EIF2B2	http://www.genome.jp/dbget-bin/www_bget?ko:K03754	path:ko03013
comp68473_c0_seq12	K03754	EIF2B2	http://www.genome.jp/dbget-bin/www_bget?ko:K03754	path:ko03013
comp68473_c0_seq13	K03754	EIF2B2	http://www.genome.jp/dbget-bin/www_bget?ko:K03754	path:ko03013
comp68473_c0_seq15	K03754	EIF2B2	http://www.genome.jp/dbget-bin/www_bget?ko:K03754	path:ko03013
comp68473_c0_seq16	K03754	EIF2B2	http://www.genome.jp/dbget-bin/www_bget?ko:K03754	path:ko03013
comp68473_c0_seq17	K03754	EIF2B2	http://www.genome.jp/dbget-bin/www_bget?ko:K03754	path:ko03013
comp68473_c0_seq18	K03754	EIF2B2	http://www.genome.jp/dbget-bin/www_bget?ko:K03754	path:ko03013
comp68473_c0_seq19	K03754	EIF2B2	http://www.genome.jp/dbget-bin/www_bget?ko:K03754	path:ko03013
comp68473_c0_seq20	K03754	EIF2B2	http://www.genome.jp/dbget-bin/www_bget?ko:K03754	path:ko03013
comp36519_c0_seq1	K00600	glyA,	http://www.genome.jp/dbget-bin/www_bget?ko:K00600	path:ko00260;path:ko00460;path:ko00630;path:ko00670;path:ko00680;path:ko01100;path:ko01110;path:ko01120;path:ko01200;path:ko01230
comp36534_c0_seq1	K08819	CDK12_13	http://www.genome.jp/dbget-bin/www_bget?ko:K08819
comp68496_c0_seq1	K03124	TFIIB,	http://www.genome.jp/dbget-bin/www_bget?ko:K03124	path:ko03022;path:ko05169;path:ko05203
comp68496_c0_seq2	K03124	TFIIB,	http://www.genome.jp/dbget-bin/www_bget?ko:K03124	path:ko03022;path:ko05169;path:ko05203
comp68496_c0_seq3	K03124	TFIIB,	http://www.genome.jp/dbget-bin/www_bget?ko:K03124	path:ko03022;path:ko05169;path:ko05203
comp36538_c0_seq1	K10088	OS9	http://www.genome.jp/dbget-bin/www_bget?ko:K10088	path:ko04141
comp68500_c0_seq1	K00948	PRPS,	http://www.genome.jp/dbget-bin/www_bget?ko:K00948	path:ko00030;path:ko00230;path:ko01100;path:ko01110;path:ko01120;path:ko01200;path:ko01230
comp68514_c0_seq1	K15082	RAD7	http://www.genome.jp/dbget-bin/www_bget?ko:K15082
comp68514_c0_seq2	K15082	RAD7	http://www.genome.jp/dbget-bin/www_bget?ko:K15082
comp68514_c0_seq3	K15082	RAD7	http://www.genome.jp/dbget-bin/www_bget?ko:K15082
comp68514_c0_seq4	K15082	RAD7	http://www.genome.jp/dbget-bin/www_bget?ko:K15082
comp68514_c0_seq5	K15082	RAD7	http://www.genome.jp/dbget-bin/www_bget?ko:K15082
comp68514_c0_seq6	K15082	RAD7	http://www.genome.jp/dbget-bin/www_bget?ko:K15082
comp68521_c0_seq1	K03147	thiC	http://www.genome.jp/dbget-bin/www_bget?ko:K03147	path:ko00730;path:ko01100
comp68539_c0_seq1	K01951	guaA,	http://www.genome.jp/dbget-bin/www_bget?ko:K01951	path:ko00230;path:ko00983;path:ko01100
comp68539_c0_seq2	K01951	guaA,	http://www.genome.jp/dbget-bin/www_bget?ko:K01951	path:ko00230;path:ko00983;path:ko01100
comp68554_c0_seq1	K14815	MRT4	http://www.genome.jp/dbget-bin/www_bget?ko:K14815
comp36562_c0_seq1	K00967	PCYT2	http://www.genome.jp/dbget-bin/www_bget?ko:K00967	path:ko00440;path:ko00564;path:ko01100
comp36562_c0_seq2	K00967	PCYT2	http://www.genome.jp/dbget-bin/www_bget?ko:K00967	path:ko00440;path:ko00564;path:ko01100
comp68568_c1_seq1	K02912	RP-L32e,	http://www.genome.jp/dbget-bin/www_bget?ko:K02912	path:ko03010
comp68568_c1_seq2	K02912	RP-L32e,	http://www.genome.jp/dbget-bin/www_bget?ko:K02912	path:ko03010
comp68574_c0_seq1	K09458	fabF	http://www.genome.jp/dbget-bin/www_bget?ko:K09458	path:ko00061;path:ko00780;path:ko01100;path:ko01212
comp36563_c0_seq1	K13511	TAZ	http://www.genome.jp/dbget-bin/www_bget?ko:K13511	path:ko00564
comp68574_c0_seq2	K09458	fabF	http://www.genome.jp/dbget-bin/www_bget?ko:K09458	path:ko00061;path:ko00780;path:ko01100;path:ko01212
comp68574_c0_seq3	K09458	fabF	http://www.genome.jp/dbget-bin/www_bget?ko:K09458	path:ko00061;path:ko00780;path:ko01100;path:ko01212
comp68574_c0_seq4	K09458	fabF	http://www.genome.jp/dbget-bin/www_bget?ko:K09458	path:ko00061;path:ko00780;path:ko01100;path:ko01212
comp68574_c0_seq5	K09458	fabF	http://www.genome.jp/dbget-bin/www_bget?ko:K09458	path:ko00061;path:ko00780;path:ko01100;path:ko01212
comp68574_c0_seq6	K09458	fabF	http://www.genome.jp/dbget-bin/www_bget?ko:K09458	path:ko00061;path:ko00780;path:ko01100;path:ko01212
comp68574_c0_seq7	K09458	fabF	http://www.genome.jp/dbget-bin/www_bget?ko:K09458	path:ko00061;path:ko00780;path:ko01100;path:ko01212
comp68574_c0_seq8	K09458	fabF	http://www.genome.jp/dbget-bin/www_bget?ko:K09458	path:ko00061;path:ko00780;path:ko01100;path:ko01212
comp68579_c0_seq1	K06611	E2.4.1.67	http://www.genome.jp/dbget-bin/www_bget?ko:K06611	path:ko00052
comp68595_c0_seq1	K07759	PARG	http://www.genome.jp/dbget-bin/www_bget?ko:K07759
comp68602_c0_seq4	K00873	PK,	http://www.genome.jp/dbget-bin/www_bget?ko:K00873	path:ko00010;path:ko00230;path:ko00620;path:ko01100;path:ko01110;path:ko01120;path:ko01200;path:ko01230;path:ko04930;path:ko05203
comp68607_c0_seq1	K01785	galM,	http://www.genome.jp/dbget-bin/www_bget?ko:K01785	path:ko00010;path:ko00052;path:ko01100;path:ko01110;path:ko01120
comp36567_c0_seq1	K15161	CCNC,	http://www.genome.jp/dbget-bin/www_bget?ko:K15161
comp68607_c0_seq2	K01785	galM,	http://www.genome.jp/dbget-bin/www_bget?ko:K01785	path:ko00010;path:ko00052;path:ko01100;path:ko01110;path:ko01120
comp36578_c0_seq1	K06276	PDPK1	http://www.genome.jp/dbget-bin/www_bget?ko:K06276	path:ko03320;path:ko04068;path:ko04150;path:ko04151;path:ko04152;path:ko04510;path:ko04660;path:ko04664;path:ko04722;path:ko04910;path:ko04919;path:ko04960;path:ko05145;path:ko05160;path:ko05205;path:ko05213;path:ko05215;path:ko05223
comp68614_c0_seq1	K15121	SLC25A44	http://www.genome.jp/dbget-bin/www_bget?ko:K15121
comp36580_c0_seq1	K03841	FBP,	http://www.genome.jp/dbget-bin/www_bget?ko:K03841	path:ko00010;path:ko00030;path:ko00051;path:ko00680;path:ko00710;path:ko01100;path:ko01110;path:ko01120;path:ko01200;path:ko04152;path:ko04910
comp68614_c0_seq2	K15121	SLC25A44	http://www.genome.jp/dbget-bin/www_bget?ko:K15121
comp68614_c0_seq3	K15121	SLC25A44	http://www.genome.jp/dbget-bin/www_bget?ko:K15121
comp36580_c0_seq2	K03841	FBP,	http://www.genome.jp/dbget-bin/www_bget?ko:K03841	path:ko00010;path:ko00030;path:ko00051;path:ko00680;path:ko00710;path:ko01100;path:ko01110;path:ko01120;path:ko01200;path:ko04152;path:ko04910
comp68619_c0_seq2	K00671	E2.3.1.97,	http://www.genome.jp/dbget-bin/www_bget?ko:K00671
comp68619_c0_seq3	K00671	E2.3.1.97,	http://www.genome.jp/dbget-bin/www_bget?ko:K00671
comp68619_c0_seq4	K00671	E2.3.1.97,	http://www.genome.jp/dbget-bin/www_bget?ko:K00671
comp68633_c0_seq1	K09422	MYBP	http://www.genome.jp/dbget-bin/www_bget?ko:K09422
comp36630_c0_seq1	K01285	PRCP	http://www.genome.jp/dbget-bin/www_bget?ko:K01285	path:ko04974
comp36630_c0_seq2	K01285	PRCP	http://www.genome.jp/dbget-bin/www_bget?ko:K01285	path:ko04974
comp68646_c0_seq1	K01166	E3.1.27.1	http://www.genome.jp/dbget-bin/www_bget?ko:K01166
comp68651_c0_seq1	K14457	MOGAT2,	http://www.genome.jp/dbget-bin/www_bget?ko:K14457	path:ko04975
comp68651_c0_seq2	K14457	MOGAT2,	http://www.genome.jp/dbget-bin/www_bget?ko:K14457	path:ko04975
comp68652_c0_seq1	K12741	HNRNPA1_3	http://www.genome.jp/dbget-bin/www_bget?ko:K12741	path:ko03040
comp68652_c0_seq2	K12741	HNRNPA1_3	http://www.genome.jp/dbget-bin/www_bget?ko:K12741	path:ko03040
comp68652_c0_seq3	K12741	HNRNPA1_3	http://www.genome.jp/dbget-bin/www_bget?ko:K12741	path:ko03040
comp68652_c0_seq4	K12741	HNRNPA1_3	http://www.genome.jp/dbget-bin/www_bget?ko:K12741	path:ko03040
comp68652_c0_seq5	K12741	HNRNPA1_3	http://www.genome.jp/dbget-bin/www_bget?ko:K12741	path:ko03040
comp68652_c0_seq6	K12741	HNRNPA1_3	http://www.genome.jp/dbget-bin/www_bget?ko:K12741	path:ko03040
comp68659_c0_seq1	K11843	USP14,	http://www.genome.jp/dbget-bin/www_bget?ko:K11843
comp2932_c0_seq1	K02981	RP-S2e,	http://www.genome.jp/dbget-bin/www_bget?ko:K02981	path:ko03010
comp68667_c0_seq1	K01626	E2.5.1.54,	http://www.genome.jp/dbget-bin/www_bget?ko:K01626	path:ko00400;path:ko01100;path:ko01110;path:ko01230
comp68667_c0_seq2	K01626	E2.5.1.54,	http://www.genome.jp/dbget-bin/www_bget?ko:K01626	path:ko00400;path:ko01100;path:ko01110;path:ko01230
comp68667_c0_seq3	K01626	E2.5.1.54,	http://www.genome.jp/dbget-bin/www_bget?ko:K01626	path:ko00400;path:ko01100;path:ko01110;path:ko01230
comp68673_c0_seq1	K12173	BRE,	http://www.genome.jp/dbget-bin/www_bget?ko:K12173
comp68673_c0_seq2	K12173	BRE,	http://www.genome.jp/dbget-bin/www_bget?ko:K12173
comp68673_c0_seq3	K12173	BRE,	http://www.genome.jp/dbget-bin/www_bget?ko:K12173
comp68673_c0_seq4	K12173	BRE,	http://www.genome.jp/dbget-bin/www_bget?ko:K12173
comp68673_c0_seq5	K12173	BRE,	http://www.genome.jp/dbget-bin/www_bget?ko:K12173
comp68673_c0_seq6	K12173	BRE,	http://www.genome.jp/dbget-bin/www_bget?ko:K12173
comp68673_c0_seq7	K12173	BRE,	http://www.genome.jp/dbget-bin/www_bget?ko:K12173
comp68673_c0_seq8	K12173	BRE,	http://www.genome.jp/dbget-bin/www_bget?ko:K12173
comp36659_c2_seq1	K01761	E4.4.1.11	http://www.genome.jp/dbget-bin/www_bget?ko:K01761	path:ko00270;path:ko00450
comp68680_c0_seq1	K10849	ERCC1	http://www.genome.jp/dbget-bin/www_bget?ko:K10849	path:ko03420;path:ko03460
comp68680_c0_seq2	K10849	ERCC1	http://www.genome.jp/dbget-bin/www_bget?ko:K10849	path:ko03420;path:ko03460
comp68686_c0_seq1	K00889	E2.7.1.68,	http://www.genome.jp/dbget-bin/www_bget?ko:K00889	path:ko00562;path:ko01100;path:ko04070;path:ko04144;path:ko04666;path:ko04810
comp68686_c0_seq2	K00889	E2.7.1.68,	http://www.genome.jp/dbget-bin/www_bget?ko:K00889	path:ko00562;path:ko01100;path:ko04070;path:ko04144;path:ko04666;path:ko04810
comp68692_c0_seq2	K03105	SRP19	http://www.genome.jp/dbget-bin/www_bget?ko:K03105	path:ko03060
comp68692_c0_seq4	K03105	SRP19	http://www.genome.jp/dbget-bin/www_bget?ko:K03105	path:ko03060
comp68693_c0_seq2	K01728	E4.2.2.2,	http://www.genome.jp/dbget-bin/www_bget?ko:K01728	path:ko00040
comp68693_c0_seq4	K01728	E4.2.2.2,	http://www.genome.jp/dbget-bin/www_bget?ko:K01728	path:ko00040
comp36676_c0_seq1	K06972	K06972	http://www.genome.jp/dbget-bin/www_bget?ko:K06972
comp68720_c1_seq2	K13280	SEC11,	http://www.genome.jp/dbget-bin/www_bget?ko:K13280	path:ko03060
comp68720_c1_seq3	K13280	SEC11,	http://www.genome.jp/dbget-bin/www_bget?ko:K13280	path:ko03060
comp68722_c0_seq1	K11778	DHDDS,	http://www.genome.jp/dbget-bin/www_bget?ko:K11778	path:ko00900;path:ko01110
comp68722_c0_seq3	K11778	DHDDS,	http://www.genome.jp/dbget-bin/www_bget?ko:K11778	path:ko00900;path:ko01110
comp68722_c0_seq4	K11778	DHDDS,	http://www.genome.jp/dbget-bin/www_bget?ko:K11778	path:ko00900;path:ko01110
comp68722_c0_seq6	K11778	DHDDS,	http://www.genome.jp/dbget-bin/www_bget?ko:K11778	path:ko00900;path:ko01110
comp36683_c0_seq1	K01662	dxs	http://www.genome.jp/dbget-bin/www_bget?ko:K01662	path:ko00730;path:ko00900;path:ko01100;path:ko01110
comp68725_c0_seq1	K01090	E3.1.3.16	http://www.genome.jp/dbget-bin/www_bget?ko:K01090
comp68725_c0_seq2	K01090	E3.1.3.16	http://www.genome.jp/dbget-bin/www_bget?ko:K01090
comp68725_c0_seq3	K01090	E3.1.3.16	http://www.genome.jp/dbget-bin/www_bget?ko:K01090
comp68730_c0_seq1	K03094	SKP1,	http://www.genome.jp/dbget-bin/www_bget?ko:K03094	path:ko04110;path:ko04111;path:ko04114;path:ko04120;path:ko04141;path:ko04310;path:ko04350;path:ko04710;path:ko05168
comp36690_c0_seq1	K08681	pdxT,	http://www.genome.jp/dbget-bin/www_bget?ko:K08681	path:ko00750
comp36690_c0_seq2	K08681	pdxT,	http://www.genome.jp/dbget-bin/www_bget?ko:K08681	path:ko00750
comp36690_c0_seq3	K08681	pdxT,	http://www.genome.jp/dbget-bin/www_bget?ko:K08681	path:ko00750
comp68747_c0_seq1	K04554	UBE2J2,	http://www.genome.jp/dbget-bin/www_bget?ko:K04554	path:ko04120;path:ko04141;path:ko05012
comp68747_c0_seq2	K04554	UBE2J2,	http://www.genome.jp/dbget-bin/www_bget?ko:K04554	path:ko04120;path:ko04141;path:ko05012
comp68747_c0_seq3	K04554	UBE2J2,	http://www.genome.jp/dbget-bin/www_bget?ko:K04554	path:ko04120;path:ko04141;path:ko05012
comp68747_c0_seq4	K04554	UBE2J2,	http://www.genome.jp/dbget-bin/www_bget?ko:K04554	path:ko04120;path:ko04141;path:ko05012
comp68747_c0_seq5	K04554	UBE2J2,	http://www.genome.jp/dbget-bin/www_bget?ko:K04554	path:ko04120;path:ko04141;path:ko05012
comp68747_c0_seq6	K04554	UBE2J2,	http://www.genome.jp/dbget-bin/www_bget?ko:K04554	path:ko04120;path:ko04141;path:ko05012
comp68747_c0_seq7	K04554	UBE2J2,	http://www.genome.jp/dbget-bin/www_bget?ko:K04554	path:ko04120;path:ko04141;path:ko05012
comp68747_c0_seq8	K04554	UBE2J2,	http://www.genome.jp/dbget-bin/www_bget?ko:K04554	path:ko04120;path:ko04141;path:ko05012
comp68747_c0_seq9	K04554	UBE2J2,	http://www.genome.jp/dbget-bin/www_bget?ko:K04554	path:ko04120;path:ko04141;path:ko05012
comp68747_c0_seq11	K04554	UBE2J2,	http://www.genome.jp/dbget-bin/www_bget?ko:K04554	path:ko04120;path:ko04141;path:ko05012
comp68747_c0_seq12	K04554	UBE2J2,	http://www.genome.jp/dbget-bin/www_bget?ko:K04554	path:ko04120;path:ko04141;path:ko05012
comp68747_c0_seq13	K04554	UBE2J2,	http://www.genome.jp/dbget-bin/www_bget?ko:K04554	path:ko04120;path:ko04141;path:ko05012
comp68751_c0_seq2	K12373	HEXA_B	http://www.genome.jp/dbget-bin/www_bget?ko:K12373	path:ko00511;path:ko00520;path:ko00531;path:ko00603;path:ko00604;path:ko01100;path:ko01110;path:ko04142
comp68778_c0_seq1	K12235	SRR	http://www.genome.jp/dbget-bin/www_bget?ko:K12235	path:ko00260
comp68778_c0_seq2	K12235	SRR	http://www.genome.jp/dbget-bin/www_bget?ko:K12235	path:ko00260
comp68778_c0_seq3	K12235	SRR	http://www.genome.jp/dbget-bin/www_bget?ko:K12235	path:ko00260
comp68778_c0_seq5	K12235	SRR	http://www.genome.jp/dbget-bin/www_bget?ko:K12235	path:ko00260
comp68778_c0_seq6	K12235	SRR	http://www.genome.jp/dbget-bin/www_bget?ko:K12235	path:ko00260
comp68778_c0_seq8	K12235	SRR	http://www.genome.jp/dbget-bin/www_bget?ko:K12235	path:ko00260
comp68778_c0_seq9	K12235	SRR	http://www.genome.jp/dbget-bin/www_bget?ko:K12235	path:ko00260
comp68778_c0_seq10	K12235	SRR	http://www.genome.jp/dbget-bin/www_bget?ko:K12235	path:ko00260
comp68783_c0_seq3	K11547	NDC80,	http://www.genome.jp/dbget-bin/www_bget?ko:K11547
comp68787_c0_seq1	K04508	TBL1	http://www.genome.jp/dbget-bin/www_bget?ko:K04508	path:ko04310
comp36711_c0_seq1	K01885	EARS,	http://www.genome.jp/dbget-bin/www_bget?ko:K01885	path:ko00860;path:ko00970;path:ko01100;path:ko01110
comp68793_c0_seq7	K06892	K06892	http://www.genome.jp/dbget-bin/www_bget?ko:K06892
comp68793_c0_seq12	K06892	K06892	http://www.genome.jp/dbget-bin/www_bget?ko:K06892
comp68793_c0_seq21	K06892	K06892	http://www.genome.jp/dbget-bin/www_bget?ko:K06892
comp68793_c0_seq22	K06892	K06892	http://www.genome.jp/dbget-bin/www_bget?ko:K06892
comp68793_c0_seq27	K06892	K06892	http://www.genome.jp/dbget-bin/www_bget?ko:K06892
comp68793_c0_seq30	K06892	K06892	http://www.genome.jp/dbget-bin/www_bget?ko:K06892
comp68793_c0_seq36	K06892	K06892	http://www.genome.jp/dbget-bin/www_bget?ko:K06892
comp68793_c0_seq39	K06892	K06892	http://www.genome.jp/dbget-bin/www_bget?ko:K06892
comp68793_c0_seq42	K06892	K06892	http://www.genome.jp/dbget-bin/www_bget?ko:K06892
comp68793_c0_seq43	K06892	K06892	http://www.genome.jp/dbget-bin/www_bget?ko:K06892
comp68793_c0_seq44	K06892	K06892	http://www.genome.jp/dbget-bin/www_bget?ko:K06892
comp68793_c0_seq47	K06892	K06892	http://www.genome.jp/dbget-bin/www_bget?ko:K06892
comp68793_c0_seq51	K06892	K06892	http://www.genome.jp/dbget-bin/www_bget?ko:K06892
comp68793_c0_seq53	K06892	K06892	http://www.genome.jp/dbget-bin/www_bget?ko:K06892
comp68793_c0_seq57	K06892	K06892	http://www.genome.jp/dbget-bin/www_bget?ko:K06892
comp68793_c0_seq59	K06892	K06892	http://www.genome.jp/dbget-bin/www_bget?ko:K06892
comp68793_c0_seq62	K06892	K06892	http://www.genome.jp/dbget-bin/www_bget?ko:K06892
comp68812_c0_seq1	K14815	MRT4	http://www.genome.jp/dbget-bin/www_bget?ko:K14815
comp68812_c0_seq2	K14815	MRT4	http://www.genome.jp/dbget-bin/www_bget?ko:K14815
comp68812_c0_seq3	K14815	MRT4	http://www.genome.jp/dbget-bin/www_bget?ko:K14815
comp68813_c0_seq1	K06950	K06950	http://www.genome.jp/dbget-bin/www_bget?ko:K06950
comp36738_c0_seq1	K03111	ssb	http://www.genome.jp/dbget-bin/www_bget?ko:K03111	path:ko03030;path:ko03430;path:ko03440
comp68813_c0_seq2	K06950	K06950	http://www.genome.jp/dbget-bin/www_bget?ko:K06950
comp68813_c0_seq4	K06950	K06950	http://www.genome.jp/dbget-bin/www_bget?ko:K06950
comp68813_c0_seq5	K06950	K06950	http://www.genome.jp/dbget-bin/www_bget?ko:K06950
comp68813_c0_seq6	K06950	K06950	http://www.genome.jp/dbget-bin/www_bget?ko:K06950
comp68813_c0_seq7	K06950	K06950	http://www.genome.jp/dbget-bin/www_bget?ko:K06950
comp68826_c0_seq1	K07055	TRM12,	http://www.genome.jp/dbget-bin/www_bget?ko:K07055
comp68826_c0_seq2	K07055	TRM12,	http://www.genome.jp/dbget-bin/www_bget?ko:K07055
comp68826_c0_seq3	K07055	TRM12,	http://www.genome.jp/dbget-bin/www_bget?ko:K07055
comp68826_c0_seq4	K07055	TRM12,	http://www.genome.jp/dbget-bin/www_bget?ko:K07055
comp68826_c0_seq5	K07055	TRM12,	http://www.genome.jp/dbget-bin/www_bget?ko:K07055
comp68826_c0_seq6	K07055	TRM12,	http://www.genome.jp/dbget-bin/www_bget?ko:K07055
comp68826_c0_seq7	K07055	TRM12,	http://www.genome.jp/dbget-bin/www_bget?ko:K07055
comp68826_c0_seq8	K07055	TRM12,	http://www.genome.jp/dbget-bin/www_bget?ko:K07055
comp68835_c0_seq1	K10752	RBBP4,	http://www.genome.jp/dbget-bin/www_bget?ko:K10752
comp68842_c0_seq1	K01937	pyrG,	http://www.genome.jp/dbget-bin/www_bget?ko:K01937	path:ko00240;path:ko01100
comp68847_c0_seq1	K01969	E6.4.1.4B	http://www.genome.jp/dbget-bin/www_bget?ko:K01969	path:ko00280;path:ko01100
comp68847_c0_seq2	K01969	E6.4.1.4B	http://www.genome.jp/dbget-bin/www_bget?ko:K01969	path:ko00280;path:ko01100
comp68853_c0_seq1	K03644	lipA	http://www.genome.jp/dbget-bin/www_bget?ko:K03644	path:ko00785;path:ko01100
comp36794_c0_seq1	K07976	RAB	http://www.genome.jp/dbget-bin/www_bget?ko:K07976
comp68868_c0_seq1	K00547	mmuM	http://www.genome.jp/dbget-bin/www_bget?ko:K00547	path:ko00270;path:ko01100;path:ko01110
comp68868_c0_seq2	K00547	mmuM	http://www.genome.jp/dbget-bin/www_bget?ko:K00547	path:ko00270;path:ko01100;path:ko01110
comp36838_c0_seq1	K03639	MOCS1,	http://www.genome.jp/dbget-bin/www_bget?ko:K03639	path:ko00790;path:ko01100;path:ko04122
comp36838_c0_seq2	K03639	MOCS1,	http://www.genome.jp/dbget-bin/www_bget?ko:K03639	path:ko00790;path:ko01100;path:ko04122
comp68893_c0_seq1	K08869	ADCK,	http://www.genome.jp/dbget-bin/www_bget?ko:K08869
comp68893_c0_seq2	K08869	ADCK,	http://www.genome.jp/dbget-bin/www_bget?ko:K08869
comp68893_c0_seq3	K08869	ADCK,	http://www.genome.jp/dbget-bin/www_bget?ko:K08869
comp68893_c0_seq4	K08869	ADCK,	http://www.genome.jp/dbget-bin/www_bget?ko:K08869
comp68918_c0_seq1	K11804	WDR42A	http://www.genome.jp/dbget-bin/www_bget?ko:K11804
comp68918_c0_seq2	K11804	WDR42A	http://www.genome.jp/dbget-bin/www_bget?ko:K11804
comp68918_c0_seq3	K11804	WDR42A	http://www.genome.jp/dbget-bin/www_bget?ko:K11804
comp36870_c0_seq1	K12392	AP1B1	http://www.genome.jp/dbget-bin/www_bget?ko:K12392	path:ko04142
comp68920_c0_seq1	K12869	CRN,	http://www.genome.jp/dbget-bin/www_bget?ko:K12869	path:ko03040
comp68930_c0_seq1	K06171	NCSTN	http://www.genome.jp/dbget-bin/www_bget?ko:K06171	path:ko04330;path:ko05010
comp68930_c0_seq2	K06171	NCSTN	http://www.genome.jp/dbget-bin/www_bget?ko:K06171	path:ko04330;path:ko05010
comp68935_c0_seq1	K10571	DET1	http://www.genome.jp/dbget-bin/www_bget?ko:K10571	path:ko04120
comp68935_c0_seq2	K10571	DET1	http://www.genome.jp/dbget-bin/www_bget?ko:K10571	path:ko04120
comp36872_c0_seq1	K12849	PRPF38A	http://www.genome.jp/dbget-bin/www_bget?ko:K12849	path:ko03040
comp68945_c0_seq1	K02932	RP-L5e,	http://www.genome.jp/dbget-bin/www_bget?ko:K02932	path:ko03010
comp68946_c0_seq1	K13811	PAPSS	http://www.genome.jp/dbget-bin/www_bget?ko:K13811	path:ko00230;path:ko00450;path:ko00920;path:ko01100;path:ko01120
comp68946_c0_seq2	K13811	PAPSS	http://www.genome.jp/dbget-bin/www_bget?ko:K13811	path:ko00230;path:ko00450;path:ko00920;path:ko01100;path:ko01120
comp68948_c0_seq1	K11518	TOM40	http://www.genome.jp/dbget-bin/www_bget?ko:K11518	path:ko05014
comp68948_c0_seq2	K11518	TOM40	http://www.genome.jp/dbget-bin/www_bget?ko:K11518	path:ko05014
comp68949_c0_seq1	K04371	MAPK1_3	http://www.genome.jp/dbget-bin/www_bget?ko:K04371	path:ko04010;path:ko04012;path:ko04013;path:ko04014;path:ko04015;path:ko04022;path:ko04024;path:ko04062;path:ko04066;path:ko04068;path:ko04114;path:ko04150;path:ko04151;path:ko04261;path:ko04270;path:ko04320;path:ko04350;path:ko04360;path:ko04370;path:ko04380;path:ko04510;path:ko04520;path:ko04540;path:ko04611;path:ko04620;path:ko04621;path:ko04650;path:ko04660;path:ko04662;path:ko04664;path:ko04…
comp3065_c0_seq1	K05349	bglX	http://www.genome.jp/dbget-bin/www_bget?ko:K05349	path:ko00460;path:ko00500;path:ko00940;path:ko01100;path:ko01110
comp36885_c0_seq1	K00854	xylB,	http://www.genome.jp/dbget-bin/www_bget?ko:K00854	path:ko00040;path:ko01100
comp68949_c0_seq2	K04371	MAPK1_3	http://www.genome.jp/dbget-bin/www_bget?ko:K04371	path:ko04010;path:ko04012;path:ko04013;path:ko04014;path:ko04015;path:ko04022;path:ko04024;path:ko04062;path:ko04066;path:ko04068;path:ko04114;path:ko04150;path:ko04151;path:ko04261;path:ko04270;path:ko04320;path:ko04350;path:ko04360;path:ko04370;path:ko04380;path:ko04510;path:ko04520;path:ko04540;path:ko04611;path:ko04620;path:ko04621;path:ko04650;path:ko04660;path:ko04662;path:ko04664;path:ko04…
comp68953_c0_seq2	K09338	HD-ZIP	http://www.genome.jp/dbget-bin/www_bget?ko:K09338
comp68953_c0_seq4	K09338	HD-ZIP	http://www.genome.jp/dbget-bin/www_bget?ko:K09338
comp68953_c0_seq5	K09338	HD-ZIP	http://www.genome.jp/dbget-bin/www_bget?ko:K09338
comp68953_c0_seq6	K09338	HD-ZIP	http://www.genome.jp/dbget-bin/www_bget?ko:K09338
comp68953_c0_seq8	K09338	HD-ZIP	http://www.genome.jp/dbget-bin/www_bget?ko:K09338
comp68953_c0_seq9	K09338	HD-ZIP	http://www.genome.jp/dbget-bin/www_bget?ko:K09338
comp68953_c0_seq10	K09338	HD-ZIP	http://www.genome.jp/dbget-bin/www_bget?ko:K09338
comp68958_c0_seq1	K00652	bioF	http://www.genome.jp/dbget-bin/www_bget?ko:K00652	path:ko00780;path:ko01100
comp68958_c0_seq2	K00652	bioF	http://www.genome.jp/dbget-bin/www_bget?ko:K00652	path:ko00780;path:ko01100
comp68958_c0_seq3	K00652	bioF	http://www.genome.jp/dbget-bin/www_bget?ko:K00652	path:ko00780;path:ko01100
comp68958_c0_seq4	K00652	bioF	http://www.genome.jp/dbget-bin/www_bget?ko:K00652	path:ko00780;path:ko01100
comp68958_c0_seq5	K00652	bioF	http://www.genome.jp/dbget-bin/www_bget?ko:K00652	path:ko00780;path:ko01100
comp68958_c0_seq7	K00652	bioF	http://www.genome.jp/dbget-bin/www_bget?ko:K00652	path:ko00780;path:ko01100
comp68958_c0_seq8	K00652	bioF	http://www.genome.jp/dbget-bin/www_bget?ko:K00652	path:ko00780;path:ko01100
comp68958_c0_seq9	K00652	bioF	http://www.genome.jp/dbget-bin/www_bget?ko:K00652	path:ko00780;path:ko01100
comp68958_c0_seq10	K00652	bioF	http://www.genome.jp/dbget-bin/www_bget?ko:K00652	path:ko00780;path:ko01100
comp36915_c0_seq1	K08770	UBC	http://www.genome.jp/dbget-bin/www_bget?ko:K08770	path:ko03320
comp68980_c0_seq1	K03850	ALG10	http://www.genome.jp/dbget-bin/www_bget?ko:K03850	path:ko00510;path:ko01100
comp68980_c0_seq2	K03850	ALG10	http://www.genome.jp/dbget-bin/www_bget?ko:K03850	path:ko00510;path:ko01100
comp68980_c0_seq3	K03850	ALG10	http://www.genome.jp/dbget-bin/www_bget?ko:K03850	path:ko00510;path:ko01100
comp68980_c0_seq4	K03850	ALG10	http://www.genome.jp/dbget-bin/www_bget?ko:K03850	path:ko00510;path:ko01100
comp68980_c0_seq5	K03850	ALG10	http://www.genome.jp/dbget-bin/www_bget?ko:K03850	path:ko00510;path:ko01100
comp68980_c0_seq6	K03850	ALG10	http://www.genome.jp/dbget-bin/www_bget?ko:K03850	path:ko00510;path:ko01100
comp68980_c0_seq8	K03850	ALG10	http://www.genome.jp/dbget-bin/www_bget?ko:K03850	path:ko00510;path:ko01100
comp68980_c0_seq9	K03850	ALG10	http://www.genome.jp/dbget-bin/www_bget?ko:K03850	path:ko00510;path:ko01100
comp68980_c0_seq10	K03850	ALG10	http://www.genome.jp/dbget-bin/www_bget?ko:K03850	path:ko00510;path:ko01100
comp68980_c0_seq11	K03850	ALG10	http://www.genome.jp/dbget-bin/www_bget?ko:K03850	path:ko00510;path:ko01100
comp68980_c0_seq12	K03850	ALG10	http://www.genome.jp/dbget-bin/www_bget?ko:K03850	path:ko00510;path:ko01100
comp68980_c0_seq13	K03850	ALG10	http://www.genome.jp/dbget-bin/www_bget?ko:K03850	path:ko00510;path:ko01100
comp68980_c0_seq14	K03850	ALG10	http://www.genome.jp/dbget-bin/www_bget?ko:K03850	path:ko00510;path:ko01100
comp68980_c0_seq15	K03850	ALG10	http://www.genome.jp/dbget-bin/www_bget?ko:K03850	path:ko00510;path:ko01100
comp68980_c0_seq16	K03850	ALG10	http://www.genome.jp/dbget-bin/www_bget?ko:K03850	path:ko00510;path:ko01100
comp68980_c0_seq17	K03850	ALG10	http://www.genome.jp/dbget-bin/www_bget?ko:K03850	path:ko00510;path:ko01100
comp68980_c0_seq19	K03850	ALG10	http://www.genome.jp/dbget-bin/www_bget?ko:K03850	path:ko00510;path:ko01100
comp68980_c0_seq21	K03850	ALG10	http://www.genome.jp/dbget-bin/www_bget?ko:K03850	path:ko00510;path:ko01100
comp68980_c0_seq22	K03850	ALG10	http://www.genome.jp/dbget-bin/www_bget?ko:K03850	path:ko00510;path:ko01100
comp68980_c0_seq23	K03850	ALG10	http://www.genome.jp/dbget-bin/www_bget?ko:K03850	path:ko00510;path:ko01100
comp68980_c0_seq24	K03850	ALG10	http://www.genome.jp/dbget-bin/www_bget?ko:K03850	path:ko00510;path:ko01100
comp36926_c0_seq1	K11293	HIRA,	http://www.genome.jp/dbget-bin/www_bget?ko:K11293
comp68996_c0_seq1	K13525	VCP,	http://www.genome.jp/dbget-bin/www_bget?ko:K13525	path:ko04141;path:ko05134
comp68996_c0_seq2	K13525	VCP,	http://www.genome.jp/dbget-bin/www_bget?ko:K13525	path:ko04141;path:ko05134
comp68996_c1_seq1	K13525	VCP,	http://www.genome.jp/dbget-bin/www_bget?ko:K13525	path:ko04141;path:ko05134
comp68996_c1_seq2	K13525	VCP,	http://www.genome.jp/dbget-bin/www_bget?ko:K13525	path:ko04141;path:ko05134
comp36931_c0_seq1	K03952	NDUFA8	http://www.genome.jp/dbget-bin/www_bget?ko:K03952	path:ko00190;path:ko01100;path:ko04932;path:ko05010;path:ko05012;path:ko05016
comp69005_c0_seq1	K13354	SLC25A17,	http://www.genome.jp/dbget-bin/www_bget?ko:K13354	path:ko04146
comp69005_c0_seq2	K13354	SLC25A17,	http://www.genome.jp/dbget-bin/www_bget?ko:K13354	path:ko04146
comp36960_c0_seq1	K10389	TUBG	http://www.genome.jp/dbget-bin/www_bget?ko:K10389
comp69020_c0_seq1	K03531	ftsZ	http://www.genome.jp/dbget-bin/www_bget?ko:K03531	path:ko04112
comp69020_c0_seq2	K03531	ftsZ	http://www.genome.jp/dbget-bin/www_bget?ko:K03531	path:ko04112
comp69020_c0_seq3	K03531	ftsZ	http://www.genome.jp/dbget-bin/www_bget?ko:K03531	path:ko04112
comp69024_c0_seq1	K03595	era	http://www.genome.jp/dbget-bin/www_bget?ko:K03595
comp69024_c0_seq2	K03595	era	http://www.genome.jp/dbget-bin/www_bget?ko:K03595
comp69037_c0_seq1	K14962	WDR82,	http://www.genome.jp/dbget-bin/www_bget?ko:K14962	path:ko03015
comp69037_c0_seq3	K14962	WDR82,	http://www.genome.jp/dbget-bin/www_bget?ko:K14962	path:ko03015
comp69039_c0_seq1	K11138	RIF1	http://www.genome.jp/dbget-bin/www_bget?ko:K11138
comp69039_c0_seq2	K11138	RIF1	http://www.genome.jp/dbget-bin/www_bget?ko:K11138
comp69039_c0_seq3	K11138	RIF1	http://www.genome.jp/dbget-bin/www_bget?ko:K11138
comp69039_c0_seq4	K11138	RIF1	http://www.genome.jp/dbget-bin/www_bget?ko:K11138
comp69039_c0_seq5	K11138	RIF1	http://www.genome.jp/dbget-bin/www_bget?ko:K11138
comp69039_c0_seq6	K11138	RIF1	http://www.genome.jp/dbget-bin/www_bget?ko:K11138
comp69039_c0_seq7	K11138	RIF1	http://www.genome.jp/dbget-bin/www_bget?ko:K11138
comp69039_c0_seq8	K11138	RIF1	http://www.genome.jp/dbget-bin/www_bget?ko:K11138
comp69039_c0_seq9	K11138	RIF1	http://www.genome.jp/dbget-bin/www_bget?ko:K11138
comp69039_c0_seq10	K11138	RIF1	http://www.genome.jp/dbget-bin/www_bget?ko:K11138
comp69039_c0_seq11	K11138	RIF1	http://www.genome.jp/dbget-bin/www_bget?ko:K11138
comp69039_c0_seq12	K11138	RIF1	http://www.genome.jp/dbget-bin/www_bget?ko:K11138
comp69044_c0_seq1	K13119	FAM50,	http://www.genome.jp/dbget-bin/www_bget?ko:K13119
comp69044_c0_seq2	K13119	FAM50,	http://www.genome.jp/dbget-bin/www_bget?ko:K13119
comp69044_c0_seq3	K13119	FAM50,	http://www.genome.jp/dbget-bin/www_bget?ko:K13119
comp69069_c0_seq1	K03265	ETF1,	http://www.genome.jp/dbget-bin/www_bget?ko:K03265	path:ko03015
comp69069_c0_seq2	K03265	ETF1,	http://www.genome.jp/dbget-bin/www_bget?ko:K03265	path:ko03015
comp69069_c0_seq3	K03265	ETF1,	http://www.genome.jp/dbget-bin/www_bget?ko:K03265	path:ko03015
comp69069_c0_seq4	K03265	ETF1,	http://www.genome.jp/dbget-bin/www_bget?ko:K03265	path:ko03015
comp36999_c0_seq1	K00889	E2.7.1.68,	http://www.genome.jp/dbget-bin/www_bget?ko:K00889	path:ko00562;path:ko01100;path:ko04070;path:ko04144;path:ko04666;path:ko04810
comp69075_c0_seq4	K07560	dtd	http://www.genome.jp/dbget-bin/www_bget?ko:K07560
comp69076_c0_seq1	K13424	WRKY33	http://www.genome.jp/dbget-bin/www_bget?ko:K13424	path:ko04626
comp69080_c0_seq1	K10661	MARCH6,	http://www.genome.jp/dbget-bin/www_bget?ko:K10661	path:ko04141
comp69085_c0_seq1	K03188	ureF	http://www.genome.jp/dbget-bin/www_bget?ko:K03188
comp69085_c0_seq4	K03188	ureF	http://www.genome.jp/dbget-bin/www_bget?ko:K03188
comp69085_c0_seq5	K03188	ureF	http://www.genome.jp/dbget-bin/www_bget?ko:K03188
comp69085_c0_seq6	K03188	ureF	http://www.genome.jp/dbget-bin/www_bget?ko:K03188
comp69091_c0_seq2	K14570	REX1,	http://www.genome.jp/dbget-bin/www_bget?ko:K14570	path:ko03008
comp69094_c1_seq1	K08849	MLKL	http://www.genome.jp/dbget-bin/www_bget?ko:K08849	path:ko04668
comp69094_c1_seq2	K08849	MLKL	http://www.genome.jp/dbget-bin/www_bget?ko:K08849	path:ko04668
comp69094_c1_seq3	K08849	MLKL	http://www.genome.jp/dbget-bin/www_bget?ko:K08849	path:ko04668
comp69113_c0_seq1	K10782	FATA	http://www.genome.jp/dbget-bin/www_bget?ko:K10782	path:ko00061
comp69124_c0_seq1	K02728	PSMA4	http://www.genome.jp/dbget-bin/www_bget?ko:K02728	path:ko03050
comp69128_c0_seq2	K06685	MOB1,	http://www.genome.jp/dbget-bin/www_bget?ko:K06685	path:ko04111;path:ko04390;path:ko04391
comp69135_c0_seq1	K00873	PK,	http://www.genome.jp/dbget-bin/www_bget?ko:K00873	path:ko00010;path:ko00230;path:ko00620;path:ko01100;path:ko01110;path:ko01120;path:ko01200;path:ko01230;path:ko04930;path:ko05203
comp69135_c0_seq2	K00873	PK,	http://www.genome.jp/dbget-bin/www_bget?ko:K00873	path:ko00010;path:ko00230;path:ko00620;path:ko01100;path:ko01110;path:ko01120;path:ko01200;path:ko01230;path:ko04930;path:ko05203
comp69135_c0_seq3	K00873	PK,	http://www.genome.jp/dbget-bin/www_bget?ko:K00873	path:ko00010;path:ko00230;path:ko00620;path:ko01100;path:ko01110;path:ko01120;path:ko01200;path:ko01230;path:ko04930;path:ko05203
comp69141_c0_seq4	K15152	MED21,	http://www.genome.jp/dbget-bin/www_bget?ko:K15152
comp69141_c0_seq5	K15152	MED21,	http://www.genome.jp/dbget-bin/www_bget?ko:K15152
comp69147_c0_seq1	K01568	E4.1.1.1,	http://www.genome.jp/dbget-bin/www_bget?ko:K01568	path:ko00010;path:ko01100;path:ko01110
comp69168_c0_seq1	K02717	psbP	http://www.genome.jp/dbget-bin/www_bget?ko:K02717	path:ko00195;path:ko01100
comp69168_c0_seq2	K02717	psbP	http://www.genome.jp/dbget-bin/www_bget?ko:K02717	path:ko00195;path:ko01100
comp69168_c0_seq3	K02717	psbP	http://www.genome.jp/dbget-bin/www_bget?ko:K02717	path:ko00195;path:ko01100
comp69168_c0_seq4	K02717	psbP	http://www.genome.jp/dbget-bin/www_bget?ko:K02717	path:ko00195;path:ko01100
comp69168_c0_seq5	K02717	psbP	http://www.genome.jp/dbget-bin/www_bget?ko:K02717	path:ko00195;path:ko01100
comp69168_c0_seq6	K02717	psbP	http://www.genome.jp/dbget-bin/www_bget?ko:K02717	path:ko00195;path:ko01100
comp69175_c0_seq4	K07195	EXOC7,	http://www.genome.jp/dbget-bin/www_bget?ko:K07195	path:ko04910
comp69185_c0_seq1	K13421	UMPS	http://www.genome.jp/dbget-bin/www_bget?ko:K13421	path:ko00240;path:ko00983;path:ko01100
comp69185_c0_seq2	K13421	UMPS	http://www.genome.jp/dbget-bin/www_bget?ko:K13421	path:ko00240;path:ko00983;path:ko01100
comp69192_c0_seq1	K06630	YWHAE	http://www.genome.jp/dbget-bin/www_bget?ko:K06630	path:ko04110;path:ko04114;path:ko04151;path:ko04390;path:ko04391;path:ko04722;path:ko05169;path:ko05203
comp69192_c0_seq2	K06630	YWHAE	http://www.genome.jp/dbget-bin/www_bget?ko:K06630	path:ko04110;path:ko04114;path:ko04151;path:ko04390;path:ko04391;path:ko04722;path:ko05169;path:ko05203
comp69198_c0_seq1	K03257	EIF4A	http://www.genome.jp/dbget-bin/www_bget?ko:K03257	path:ko03013
comp69198_c0_seq2	K03257	EIF4A	http://www.genome.jp/dbget-bin/www_bget?ko:K03257	path:ko03013
comp69209_c0_seq2	K14015	NPLOC4,	http://www.genome.jp/dbget-bin/www_bget?ko:K14015	path:ko04141
comp69209_c0_seq3	K14015	NPLOC4,	http://www.genome.jp/dbget-bin/www_bget?ko:K14015	path:ko04141
comp69209_c0_seq4	K14015	NPLOC4,	http://www.genome.jp/dbget-bin/www_bget?ko:K14015	path:ko04141
comp69227_c0_seq1	K01611	speD,	http://www.genome.jp/dbget-bin/www_bget?ko:K01611	path:ko00270;path:ko00330;path:ko01100
comp69227_c0_seq2	K01611	speD,	http://www.genome.jp/dbget-bin/www_bget?ko:K01611	path:ko00270;path:ko00330;path:ko01100
comp69227_c0_seq3	K01611	speD,	http://www.genome.jp/dbget-bin/www_bget?ko:K01611	path:ko00270;path:ko00330;path:ko01100
comp69241_c0_seq1	K01362	E3.4.21.-	http://www.genome.jp/dbget-bin/www_bget?ko:K01362
comp37389_c0_seq1	K03676	grxC,	http://www.genome.jp/dbget-bin/www_bget?ko:K03676
comp69259_c0_seq1	K11294	NCL,	http://www.genome.jp/dbget-bin/www_bget?ko:K11294	path:ko05130
comp69259_c0_seq2	K11294	NCL,	http://www.genome.jp/dbget-bin/www_bget?ko:K11294	path:ko05130
comp69289_c0_seq1	K01673	cynT,	http://www.genome.jp/dbget-bin/www_bget?ko:K01673	path:ko00910
comp69289_c0_seq2	K01673	cynT,	http://www.genome.jp/dbget-bin/www_bget?ko:K01673	path:ko00910
comp69289_c0_seq3	K01673	cynT,	http://www.genome.jp/dbget-bin/www_bget?ko:K01673	path:ko00910
comp69289_c0_seq4	K01673	cynT,	http://www.genome.jp/dbget-bin/www_bget?ko:K01673	path:ko00910
comp69291_c0_seq1	K14709	SLC39A1_2_	http://www.genome.jp/dbget-bin/www_bget?ko:K14709
comp69291_c0_seq2	K14709	SLC39A1_2_	http://www.genome.jp/dbget-bin/www_bget?ko:K14709
comp69291_c1_seq1	K14709	SLC39A1_2_	http://www.genome.jp/dbget-bin/www_bget?ko:K14709
comp69297_c0_seq1	K14491	ARR-B	http://www.genome.jp/dbget-bin/www_bget?ko:K14491	path:ko04075
comp69297_c0_seq2	K14491	ARR-B	http://www.genome.jp/dbget-bin/www_bget?ko:K14491	path:ko04075
comp69297_c0_seq3	K14491	ARR-B	http://www.genome.jp/dbget-bin/www_bget?ko:K14491	path:ko04075
comp69297_c0_seq4	K14491	ARR-B	http://www.genome.jp/dbget-bin/www_bget?ko:K14491	path:ko04075
comp69297_c0_seq5	K14491	ARR-B	http://www.genome.jp/dbget-bin/www_bget?ko:K14491	path:ko04075
comp69297_c0_seq6	K14491	ARR-B	http://www.genome.jp/dbget-bin/www_bget?ko:K14491	path:ko04075
comp69302_c1_seq1	K01759	GLO1,	http://www.genome.jp/dbget-bin/www_bget?ko:K01759	path:ko00620;path:ko04011
comp69319_c0_seq1	K00850	pfkA,	http://www.genome.jp/dbget-bin/www_bget?ko:K00850	path:ko00010;path:ko00030;path:ko00051;path:ko00052;path:ko00680;path:ko01100;path:ko01110;path:ko01120;path:ko01200;path:ko01230;path:ko04152
comp69319_c0_seq4	K00850	pfkA,	http://www.genome.jp/dbget-bin/www_bget?ko:K00850	path:ko00010;path:ko00030;path:ko00051;path:ko00052;path:ko00680;path:ko01100;path:ko01110;path:ko01120;path:ko01200;path:ko01230;path:ko04152
comp69325_c0_seq3	K01433	purU	http://www.genome.jp/dbget-bin/www_bget?ko:K01433	path:ko00630;path:ko00670
comp69325_c0_seq4	K01433	purU	http://www.genome.jp/dbget-bin/www_bget?ko:K01433	path:ko00630;path:ko00670
comp69347_c0_seq1	K02997	RP-S9e,	http://www.genome.jp/dbget-bin/www_bget?ko:K02997	path:ko03010
comp69347_c0_seq2	K02997	RP-S9e,	http://www.genome.jp/dbget-bin/www_bget?ko:K02997	path:ko03010
comp69348_c0_seq1	K02951	RP-S12e,	http://www.genome.jp/dbget-bin/www_bget?ko:K02951	path:ko03010
comp69348_c0_seq3	K02951	RP-S12e,	http://www.genome.jp/dbget-bin/www_bget?ko:K02951	path:ko03010
comp69348_c0_seq4	K02951	RP-S12e,	http://www.genome.jp/dbget-bin/www_bget?ko:K02951	path:ko03010
comp69348_c0_seq5	K02951	RP-S12e,	http://www.genome.jp/dbget-bin/www_bget?ko:K02951	path:ko03010
comp69349_c0_seq1	K00927	PGK,	http://www.genome.jp/dbget-bin/www_bget?ko:K00927	path:ko00010;path:ko00710;path:ko01100;path:ko01110;path:ko01120;path:ko01200;path:ko01230
comp69357_c0_seq1	K00001	E1.1.1.1,	http://www.genome.jp/dbget-bin/www_bget?ko:K00001	path:ko00010;path:ko00071;path:ko00350;path:ko00625;path:ko00626;path:ko00830;path:ko00980;path:ko00982;path:ko01100;path:ko01110;path:ko01120;path:ko01220
comp69365_c1_seq1	K10583	UBE2S,	http://www.genome.jp/dbget-bin/www_bget?ko:K10583	path:ko04120
comp69365_c1_seq5	K10583	UBE2S,	http://www.genome.jp/dbget-bin/www_bget?ko:K10583	path:ko04120
comp69365_c1_seq12	K10583	UBE2S,	http://www.genome.jp/dbget-bin/www_bget?ko:K10583	path:ko04120
comp69371_c0_seq1	K12619	XRN2,	http://www.genome.jp/dbget-bin/www_bget?ko:K12619	path:ko03008;path:ko03018
comp69371_c0_seq2	K12619	XRN2,	http://www.genome.jp/dbget-bin/www_bget?ko:K12619	path:ko03008;path:ko03018
comp69371_c0_seq3	K12619	XRN2,	http://www.genome.jp/dbget-bin/www_bget?ko:K12619	path:ko03008;path:ko03018
comp69371_c0_seq4	K12619	XRN2,	http://www.genome.jp/dbget-bin/www_bget?ko:K12619	path:ko03008;path:ko03018
comp69371_c0_seq5	K12619	XRN2,	http://www.genome.jp/dbget-bin/www_bget?ko:K12619	path:ko03008;path:ko03018
comp69371_c0_seq6	K12619	XRN2,	http://www.genome.jp/dbget-bin/www_bget?ko:K12619	path:ko03008;path:ko03018
comp69371_c0_seq7	K12619	XRN2,	http://www.genome.jp/dbget-bin/www_bget?ko:K12619	path:ko03008;path:ko03018
comp69371_c0_seq8	K12619	XRN2,	http://www.genome.jp/dbget-bin/www_bget?ko:K12619	path:ko03008;path:ko03018
comp69371_c0_seq9	K12619	XRN2,	http://www.genome.jp/dbget-bin/www_bget?ko:K12619	path:ko03008;path:ko03018
comp69375_c0_seq2	K09458	fabF	http://www.genome.jp/dbget-bin/www_bget?ko:K09458	path:ko00061;path:ko00780;path:ko01100;path:ko01212
comp69375_c0_seq3	K09458	fabF	http://www.genome.jp/dbget-bin/www_bget?ko:K09458	path:ko00061;path:ko00780;path:ko01100;path:ko01212
comp69375_c0_seq5	K09458	fabF	http://www.genome.jp/dbget-bin/www_bget?ko:K09458	path:ko00061;path:ko00780;path:ko01100;path:ko01212
comp69375_c0_seq6	K09458	fabF	http://www.genome.jp/dbget-bin/www_bget?ko:K09458	path:ko00061;path:ko00780;path:ko01100;path:ko01212
comp69375_c0_seq7	K09458	fabF	http://www.genome.jp/dbget-bin/www_bget?ko:K09458	path:ko00061;path:ko00780;path:ko01100;path:ko01212
comp69375_c0_seq8	K09458	fabF	http://www.genome.jp/dbget-bin/www_bget?ko:K09458	path:ko00061;path:ko00780;path:ko01100;path:ko01212
comp69375_c0_seq9	K09458	fabF	http://www.genome.jp/dbget-bin/www_bget?ko:K09458	path:ko00061;path:ko00780;path:ko01100;path:ko01212
comp69375_c0_seq10	K09458	fabF	http://www.genome.jp/dbget-bin/www_bget?ko:K09458	path:ko00061;path:ko00780;path:ko01100;path:ko01212
comp69375_c0_seq14	K09458	fabF	http://www.genome.jp/dbget-bin/www_bget?ko:K09458	path:ko00061;path:ko00780;path:ko01100;path:ko01212
comp69375_c0_seq15	K09458	fabF	http://www.genome.jp/dbget-bin/www_bget?ko:K09458	path:ko00061;path:ko00780;path:ko01100;path:ko01212
comp69375_c0_seq16	K09458	fabF	http://www.genome.jp/dbget-bin/www_bget?ko:K09458	path:ko00061;path:ko00780;path:ko01100;path:ko01212
comp69375_c0_seq17	K09458	fabF	http://www.genome.jp/dbget-bin/www_bget?ko:K09458	path:ko00061;path:ko00780;path:ko01100;path:ko01212
comp69375_c0_seq19	K09458	fabF	http://www.genome.jp/dbget-bin/www_bget?ko:K09458	path:ko00061;path:ko00780;path:ko01100;path:ko01212
comp69375_c0_seq20	K09458	fabF	http://www.genome.jp/dbget-bin/www_bget?ko:K09458	path:ko00061;path:ko00780;path:ko01100;path:ko01212
comp69375_c0_seq21	K09458	fabF	http://www.genome.jp/dbget-bin/www_bget?ko:K09458	path:ko00061;path:ko00780;path:ko01100;path:ko01212
comp69375_c0_seq22	K09458	fabF	http://www.genome.jp/dbget-bin/www_bget?ko:K09458	path:ko00061;path:ko00780;path:ko01100;path:ko01212
comp69375_c0_seq23	K09458	fabF	http://www.genome.jp/dbget-bin/www_bget?ko:K09458	path:ko00061;path:ko00780;path:ko01100;path:ko01212
comp69375_c0_seq24	K09458	fabF	http://www.genome.jp/dbget-bin/www_bget?ko:K09458	path:ko00061;path:ko00780;path:ko01100;path:ko01212
comp69375_c0_seq25	K09458	fabF	http://www.genome.jp/dbget-bin/www_bget?ko:K09458	path:ko00061;path:ko00780;path:ko01100;path:ko01212
comp69375_c0_seq26	K09458	fabF	http://www.genome.jp/dbget-bin/www_bget?ko:K09458	path:ko00061;path:ko00780;path:ko01100;path:ko01212
comp69375_c0_seq28	K09458	fabF	http://www.genome.jp/dbget-bin/www_bget?ko:K09458	path:ko00061;path:ko00780;path:ko01100;path:ko01212
comp69375_c0_seq29	K09458	fabF	http://www.genome.jp/dbget-bin/www_bget?ko:K09458	path:ko00061;path:ko00780;path:ko01100;path:ko01212
comp69375_c0_seq30	K09458	fabF	http://www.genome.jp/dbget-bin/www_bget?ko:K09458	path:ko00061;path:ko00780;path:ko01100;path:ko01212
comp69375_c0_seq31	K09458	fabF	http://www.genome.jp/dbget-bin/www_bget?ko:K09458	path:ko00061;path:ko00780;path:ko01100;path:ko01212
comp69379_c0_seq1	K13210	FUBP	http://www.genome.jp/dbget-bin/www_bget?ko:K13210
comp69379_c0_seq2	K13210	FUBP	http://www.genome.jp/dbget-bin/www_bget?ko:K13210
comp69383_c0_seq1	K12881	THOC4,	http://www.genome.jp/dbget-bin/www_bget?ko:K12881	path:ko03013;path:ko03015;path:ko03040;path:ko05168
comp69383_c0_seq2	K12881	THOC4,	http://www.genome.jp/dbget-bin/www_bget?ko:K12881	path:ko03013;path:ko03015;path:ko03040;path:ko05168
comp69383_c0_seq3	K12881	THOC4,	http://www.genome.jp/dbget-bin/www_bget?ko:K12881	path:ko03013;path:ko03015;path:ko03040;path:ko05168
comp69383_c0_seq4	K12881	THOC4,	http://www.genome.jp/dbget-bin/www_bget?ko:K12881	path:ko03013;path:ko03015;path:ko03040;path:ko05168
comp69385_c0_seq1	K05929	E2.1.1.103	http://www.genome.jp/dbget-bin/www_bget?ko:K05929	path:ko00564
comp69385_c0_seq2	K05929	E2.1.1.103	http://www.genome.jp/dbget-bin/www_bget?ko:K05929	path:ko00564
comp69385_c0_seq3	K05929	E2.1.1.103	http://www.genome.jp/dbget-bin/www_bget?ko:K05929	path:ko00564
comp69385_c0_seq4	K05929	E2.1.1.103	http://www.genome.jp/dbget-bin/www_bget?ko:K05929	path:ko00564
comp69385_c0_seq5	K05929	E2.1.1.103	http://www.genome.jp/dbget-bin/www_bget?ko:K05929	path:ko00564
comp69385_c0_seq6	K05929	E2.1.1.103	http://www.genome.jp/dbget-bin/www_bget?ko:K05929	path:ko00564
comp69385_c0_seq7	K05929	E2.1.1.103	http://www.genome.jp/dbget-bin/www_bget?ko:K05929	path:ko00564
comp69385_c0_seq8	K05929	E2.1.1.103	http://www.genome.jp/dbget-bin/www_bget?ko:K05929	path:ko00564
comp69387_c0_seq1	K00232	E1.3.3.6,	http://www.genome.jp/dbget-bin/www_bget?ko:K00232	path:ko00071;path:ko00592;path:ko01040;path:ko01100;path:ko01212;path:ko03320;path:ko04024;path:ko04146
comp69396_c0_seq1	K03039	PSMD13,	http://www.genome.jp/dbget-bin/www_bget?ko:K03039	path:ko03050;path:ko05169
comp69396_c0_seq2	K03039	PSMD13,	http://www.genome.jp/dbget-bin/www_bget?ko:K03039	path:ko03050;path:ko05169
comp69399_c0_seq1	K04459	DUSP,	http://www.genome.jp/dbget-bin/www_bget?ko:K04459	path:ko04010
comp69399_c0_seq4	K04459	DUSP,	http://www.genome.jp/dbget-bin/www_bget?ko:K04459	path:ko04010
comp69405_c0_seq4	K07977	ARF	http://www.genome.jp/dbget-bin/www_bget?ko:K07977
comp69405_c0_seq6	K07977	ARF	http://www.genome.jp/dbget-bin/www_bget?ko:K07977
comp69405_c0_seq8	K07977	ARF	http://www.genome.jp/dbget-bin/www_bget?ko:K07977
comp69407_c0_seq1	K12606	RCD1,	http://www.genome.jp/dbget-bin/www_bget?ko:K12606	path:ko03018
comp69415_c0_seq1	K14432	ABF	http://www.genome.jp/dbget-bin/www_bget?ko:K14432	path:ko04075
comp69415_c0_seq2	K14432	ABF	http://www.genome.jp/dbget-bin/www_bget?ko:K14432	path:ko04075
comp69424_c0_seq1	K11885	DDI1	http://www.genome.jp/dbget-bin/www_bget?ko:K11885
comp69424_c0_seq2	K11885	DDI1	http://www.genome.jp/dbget-bin/www_bget?ko:K11885
comp69427_c0_seq1	K01074	PPT	http://www.genome.jp/dbget-bin/www_bget?ko:K01074	path:ko00062;path:ko01100;path:ko01212;path:ko04142
comp69454_c1_seq1	K03347	CUL1,	http://www.genome.jp/dbget-bin/www_bget?ko:K03347	path:ko04110;path:ko04111;path:ko04114;path:ko04120;path:ko04141;path:ko04310;path:ko04350;path:ko04710;path:ko05168
comp69454_c1_seq2	K03347	CUL1,	http://www.genome.jp/dbget-bin/www_bget?ko:K03347	path:ko04110;path:ko04111;path:ko04114;path:ko04120;path:ko04141;path:ko04310;path:ko04350;path:ko04710;path:ko05168
comp69454_c1_seq3	K03347	CUL1,	http://www.genome.jp/dbget-bin/www_bget?ko:K03347	path:ko04110;path:ko04111;path:ko04114;path:ko04120;path:ko04141;path:ko04310;path:ko04350;path:ko04710;path:ko05168
comp69454_c1_seq4	K03347	CUL1,	http://www.genome.jp/dbget-bin/www_bget?ko:K03347	path:ko04110;path:ko04111;path:ko04114;path:ko04120;path:ko04141;path:ko04310;path:ko04350;path:ko04710;path:ko05168
comp69454_c1_seq5	K03347	CUL1,	http://www.genome.jp/dbget-bin/www_bget?ko:K03347	path:ko04110;path:ko04111;path:ko04114;path:ko04120;path:ko04141;path:ko04310;path:ko04350;path:ko04710;path:ko05168
comp69454_c1_seq6	K03347	CUL1,	http://www.genome.jp/dbget-bin/www_bget?ko:K03347	path:ko04110;path:ko04111;path:ko04114;path:ko04120;path:ko04141;path:ko04310;path:ko04350;path:ko04710;path:ko05168
comp69471_c0_seq1	K12741	HNRNPA1_3	http://www.genome.jp/dbget-bin/www_bget?ko:K12741	path:ko03040
comp69482_c0_seq1	K14811	DBP3	http://www.genome.jp/dbget-bin/www_bget?ko:K14811
comp69497_c0_seq1	K01792	E5.1.3.15	http://www.genome.jp/dbget-bin/www_bget?ko:K01792	path:ko00010;path:ko01100;path:ko01110;path:ko01120
comp69497_c0_seq2	K01792	E5.1.3.15	http://www.genome.jp/dbget-bin/www_bget?ko:K01792	path:ko00010;path:ko01100;path:ko01110;path:ko01120
comp69497_c0_seq3	K01792	E5.1.3.15	http://www.genome.jp/dbget-bin/www_bget?ko:K01792	path:ko00010;path:ko01100;path:ko01110;path:ko01120
comp69499_c0_seq1	K05894	E1.3.1.42	http://www.genome.jp/dbget-bin/www_bget?ko:K05894	path:ko00592;path:ko01100
comp69499_c0_seq3	K05894	E1.3.1.42	http://www.genome.jp/dbget-bin/www_bget?ko:K05894	path:ko00592;path:ko01100
comp69499_c0_seq5	K05894	E1.3.1.42	http://www.genome.jp/dbget-bin/www_bget?ko:K05894	path:ko00592;path:ko01100
comp69499_c0_seq6	K05894	E1.3.1.42	http://www.genome.jp/dbget-bin/www_bget?ko:K05894	path:ko00592;path:ko01100
comp69499_c0_seq7	K05894	E1.3.1.42	http://www.genome.jp/dbget-bin/www_bget?ko:K05894	path:ko00592;path:ko01100
comp69509_c0_seq1	K07767	E3.6.4.3	http://www.genome.jp/dbget-bin/www_bget?ko:K07767
comp38013_c0_seq1	K01950	E6.3.5.1,	http://www.genome.jp/dbget-bin/www_bget?ko:K01950	path:ko00760;path:ko01100
comp69516_c0_seq1	K14852	RRS1	http://www.genome.jp/dbget-bin/www_bget?ko:K14852
comp69524_c0_seq1	K06941	rlmN	http://www.genome.jp/dbget-bin/www_bget?ko:K06941
comp69530_c0_seq2	K00030	IDH3	http://www.genome.jp/dbget-bin/www_bget?ko:K00030	path:ko00020;path:ko01100;path:ko01110;path:ko01120;path:ko01200;path:ko01210;path:ko01230
comp69530_c0_seq3	K00030	IDH3	http://www.genome.jp/dbget-bin/www_bget?ko:K00030	path:ko00020;path:ko01100;path:ko01110;path:ko01120;path:ko01200;path:ko01210;path:ko01230
comp69533_c0_seq1	K07407	E3.2.1.22B	http://www.genome.jp/dbget-bin/www_bget?ko:K07407	path:ko00052;path:ko00561;path:ko00600;path:ko00603
comp69550_c0_seq1	K00913	ITPK1	http://www.genome.jp/dbget-bin/www_bget?ko:K00913	path:ko00562;path:ko01100;path:ko04070
comp69586_c0_seq2	K10738	MCM9	http://www.genome.jp/dbget-bin/www_bget?ko:K10738
comp69597_c0_seq1	K04565	SOD1	http://www.genome.jp/dbget-bin/www_bget?ko:K04565	path:ko04146;path:ko05014;path:ko05016;path:ko05020
comp69597_c0_seq2	K04565	SOD1	http://www.genome.jp/dbget-bin/www_bget?ko:K04565	path:ko04146;path:ko05014;path:ko05016;path:ko05020
comp69597_c0_seq3	K04565	SOD1	http://www.genome.jp/dbget-bin/www_bget?ko:K04565	path:ko04146;path:ko05014;path:ko05016;path:ko05020
comp69597_c0_seq4	K04565	SOD1	http://www.genome.jp/dbget-bin/www_bget?ko:K04565	path:ko04146;path:ko05014;path:ko05016;path:ko05020
comp69597_c0_seq5	K04565	SOD1	http://www.genome.jp/dbget-bin/www_bget?ko:K04565	path:ko04146;path:ko05014;path:ko05016;path:ko05020
comp69597_c0_seq6	K04565	SOD1	http://www.genome.jp/dbget-bin/www_bget?ko:K04565	path:ko04146;path:ko05014;path:ko05016;path:ko05020
comp69626_c0_seq1	K00826	E2.6.1.42,	http://www.genome.jp/dbget-bin/www_bget?ko:K00826	path:ko00280;path:ko00290;path:ko00770;path:ko01100;path:ko01110;path:ko01210;path:ko01230
comp69626_c0_seq2	K00826	E2.6.1.42,	http://www.genome.jp/dbget-bin/www_bget?ko:K00826	path:ko00280;path:ko00290;path:ko00770;path:ko01100;path:ko01110;path:ko01210;path:ko01230
comp69626_c0_seq3	K00826	E2.6.1.42,	http://www.genome.jp/dbget-bin/www_bget?ko:K00826	path:ko00280;path:ko00290;path:ko00770;path:ko01100;path:ko01110;path:ko01210;path:ko01230
comp69626_c0_seq4	K00826	E2.6.1.42,	http://www.genome.jp/dbget-bin/www_bget?ko:K00826	path:ko00280;path:ko00290;path:ko00770;path:ko01100;path:ko01110;path:ko01210;path:ko01230
comp69626_c0_seq6	K00826	E2.6.1.42,	http://www.genome.jp/dbget-bin/www_bget?ko:K00826	path:ko00280;path:ko00290;path:ko00770;path:ko01100;path:ko01110;path:ko01210;path:ko01230
comp69626_c0_seq8	K00826	E2.6.1.42,	http://www.genome.jp/dbget-bin/www_bget?ko:K00826	path:ko00280;path:ko00290;path:ko00770;path:ko01100;path:ko01110;path:ko01210;path:ko01230
comp69626_c0_seq9	K00826	E2.6.1.42,	http://www.genome.jp/dbget-bin/www_bget?ko:K00826	path:ko00280;path:ko00290;path:ko00770;path:ko01100;path:ko01110;path:ko01210;path:ko01230
comp69626_c0_seq11	K00826	E2.6.1.42,	http://www.genome.jp/dbget-bin/www_bget?ko:K00826	path:ko00280;path:ko00290;path:ko00770;path:ko01100;path:ko01110;path:ko01210;path:ko01230
comp69626_c0_seq12	K00826	E2.6.1.42,	http://www.genome.jp/dbget-bin/www_bget?ko:K00826	path:ko00280;path:ko00290;path:ko00770;path:ko01100;path:ko01110;path:ko01210;path:ko01230
comp69641_c0_seq1	K10768	ALKBH6	http://www.genome.jp/dbget-bin/www_bget?ko:K10768
comp69641_c0_seq2	K10768	ALKBH6	http://www.genome.jp/dbget-bin/www_bget?ko:K10768
comp69641_c0_seq3	K10768	ALKBH6	http://www.genome.jp/dbget-bin/www_bget?ko:K10768
comp69641_c0_seq4	K10768	ALKBH6	http://www.genome.jp/dbget-bin/www_bget?ko:K10768
comp69646_c0_seq1	K03941	NDUFS8	http://www.genome.jp/dbget-bin/www_bget?ko:K03941	path:ko00190;path:ko01100;path:ko04932;path:ko05010;path:ko05012;path:ko05016
comp69646_c0_seq2	K03941	NDUFS8	http://www.genome.jp/dbget-bin/www_bget?ko:K03941	path:ko00190;path:ko01100;path:ko04932;path:ko05010;path:ko05012;path:ko05016
comp69646_c0_seq3	K03941	NDUFS8	http://www.genome.jp/dbget-bin/www_bget?ko:K03941	path:ko00190;path:ko01100;path:ko04932;path:ko05010;path:ko05012;path:ko05016
comp69680_c0_seq1	K11578	ZW10	http://www.genome.jp/dbget-bin/www_bget?ko:K11578
comp69680_c0_seq2	K11578	ZW10	http://www.genome.jp/dbget-bin/www_bget?ko:K11578
comp69680_c0_seq4	K11578	ZW10	http://www.genome.jp/dbget-bin/www_bget?ko:K11578
comp69680_c0_seq5	K11578	ZW10	http://www.genome.jp/dbget-bin/www_bget?ko:K11578
comp69680_c0_seq6	K11578	ZW10	http://www.genome.jp/dbget-bin/www_bget?ko:K11578
comp69680_c0_seq7	K11578	ZW10	http://www.genome.jp/dbget-bin/www_bget?ko:K11578
comp69688_c0_seq1	K12199	VTA1,	http://www.genome.jp/dbget-bin/www_bget?ko:K12199	path:ko04144
comp69688_c0_seq2	K12199	VTA1,	http://www.genome.jp/dbget-bin/www_bget?ko:K12199	path:ko04144
comp69688_c0_seq3	K12199	VTA1,	http://www.genome.jp/dbget-bin/www_bget?ko:K12199	path:ko04144
comp69697_c0_seq2	K11548	NUF2,	http://www.genome.jp/dbget-bin/www_bget?ko:K11548
comp69697_c0_seq4	K11548	NUF2,	http://www.genome.jp/dbget-bin/www_bget?ko:K11548
comp69715_c0_seq1	K00791	miaA,	http://www.genome.jp/dbget-bin/www_bget?ko:K00791	path:ko00908;path:ko01100;path:ko01110
comp69715_c0_seq2	K00791	miaA,	http://www.genome.jp/dbget-bin/www_bget?ko:K00791	path:ko00908;path:ko01100;path:ko01110
comp38571_c0_seq1	K00889	E2.7.1.68,	http://www.genome.jp/dbget-bin/www_bget?ko:K00889	path:ko00562;path:ko01100;path:ko04070;path:ko04144;path:ko04666;path:ko04810
comp69728_c0_seq1	K00030	IDH3	http://www.genome.jp/dbget-bin/www_bget?ko:K00030	path:ko00020;path:ko01100;path:ko01110;path:ko01120;path:ko01200;path:ko01210;path:ko01230
comp69732_c1_seq1	K06067	HDAC1_2	http://www.genome.jp/dbget-bin/www_bget?ko:K06067	path:ko04110;path:ko04330;path:ko04919;path:ko05016;path:ko05034;path:ko05169;path:ko05200;path:ko05202;path:ko05203;path:ko05220
comp69732_c1_seq2	K06067	HDAC1_2	http://www.genome.jp/dbget-bin/www_bget?ko:K06067	path:ko04110;path:ko04330;path:ko04919;path:ko05016;path:ko05034;path:ko05169;path:ko05200;path:ko05202;path:ko05203;path:ko05220
comp69750_c0_seq1	K08876	SCYL1	http://www.genome.jp/dbget-bin/www_bget?ko:K08876
comp69769_c0_seq1	K00507	SCD,	http://www.genome.jp/dbget-bin/www_bget?ko:K00507	path:ko01040;path:ko01212;path:ko03320;path:ko04152
comp69769_c0_seq2	K00507	SCD,	http://www.genome.jp/dbget-bin/www_bget?ko:K00507	path:ko01040;path:ko01212;path:ko03320;path:ko04152
comp69779_c0_seq1	K12373	HEXA_B	http://www.genome.jp/dbget-bin/www_bget?ko:K12373	path:ko00511;path:ko00520;path:ko00531;path:ko00603;path:ko00604;path:ko01100;path:ko01110;path:ko04142
comp69779_c0_seq2	K12373	HEXA_B	http://www.genome.jp/dbget-bin/www_bget?ko:K12373	path:ko00511;path:ko00520;path:ko00531;path:ko00603;path:ko00604;path:ko01100;path:ko01110;path:ko04142
comp69780_c0_seq1	K00166	BCKDHA,	http://www.genome.jp/dbget-bin/www_bget?ko:K00166	path:ko00280;path:ko01100;path:ko01110
comp69790_c0_seq1	K06689	UBE2D_E,	http://www.genome.jp/dbget-bin/www_bget?ko:K06689	path:ko04120;path:ko04141
comp69790_c0_seq2	K06689	UBE2D_E,	http://www.genome.jp/dbget-bin/www_bget?ko:K06689	path:ko04120;path:ko04141
comp69803_c0_seq1	K02997	RP-S9e,	http://www.genome.jp/dbget-bin/www_bget?ko:K02997	path:ko03010
comp69803_c0_seq2	K02997	RP-S9e,	http://www.genome.jp/dbget-bin/www_bget?ko:K02997	path:ko03010
comp69806_c0_seq1	K11650	SMARCD	http://www.genome.jp/dbget-bin/www_bget?ko:K11650
comp69806_c0_seq3	K11650	SMARCD	http://www.genome.jp/dbget-bin/www_bget?ko:K11650
comp69806_c0_seq4	K11650	SMARCD	http://www.genome.jp/dbget-bin/www_bget?ko:K11650
comp69806_c0_seq5	K11650	SMARCD	http://www.genome.jp/dbget-bin/www_bget?ko:K11650
comp69814_c0_seq1	K02372	fabZ	http://www.genome.jp/dbget-bin/www_bget?ko:K02372	path:ko00061;path:ko00780;path:ko01100;path:ko01212
comp69814_c0_seq3	K02372	fabZ	http://www.genome.jp/dbget-bin/www_bget?ko:K02372	path:ko00061;path:ko00780;path:ko01100;path:ko01212
comp69814_c0_seq4	K02372	fabZ	http://www.genome.jp/dbget-bin/www_bget?ko:K02372	path:ko00061;path:ko00780;path:ko01100;path:ko01212
comp69827_c0_seq1	K12177	COPS3,	http://www.genome.jp/dbget-bin/www_bget?ko:K12177
comp69827_c0_seq2	K12177	COPS3,	http://www.genome.jp/dbget-bin/www_bget?ko:K12177
comp69839_c0_seq1	K14492	ARR-A	http://www.genome.jp/dbget-bin/www_bget?ko:K14492	path:ko04075
comp69840_c0_seq1	K10696	BRE1	http://www.genome.jp/dbget-bin/www_bget?ko:K10696
comp69848_c0_seq1	K14801	TSR4	http://www.genome.jp/dbget-bin/www_bget?ko:K14801
comp69848_c0_seq2	K14801	TSR4	http://www.genome.jp/dbget-bin/www_bget?ko:K14801
comp69848_c0_seq3	K14801	TSR4	http://www.genome.jp/dbget-bin/www_bget?ko:K14801
comp69848_c0_seq4	K14801	TSR4	http://www.genome.jp/dbget-bin/www_bget?ko:K14801
comp69856_c0_seq2	K04382	PPP2C	http://www.genome.jp/dbget-bin/www_bget?ko:K04382	path:ko03015;path:ko04111;path:ko04113;path:ko04114;path:ko04151;path:ko04152;path:ko04261;path:ko04350;path:ko04390;path:ko04391;path:ko04530;path:ko04728;path:ko04730;path:ko05142;path:ko05160
comp69858_c0_seq2	K01719	hemD,	http://www.genome.jp/dbget-bin/www_bget?ko:K01719	path:ko00860;path:ko01100;path:ko01110
comp69858_c0_seq3	K01719	hemD,	http://www.genome.jp/dbget-bin/www_bget?ko:K01719	path:ko00860;path:ko01100;path:ko01110
comp69858_c0_seq4	K01719	hemD,	http://www.genome.jp/dbget-bin/www_bget?ko:K01719	path:ko00860;path:ko01100;path:ko01110
comp69858_c0_seq7	K01719	hemD,	http://www.genome.jp/dbget-bin/www_bget?ko:K01719	path:ko00860;path:ko01100;path:ko01110
comp69858_c0_seq10	K01719	hemD,	http://www.genome.jp/dbget-bin/www_bget?ko:K01719	path:ko00860;path:ko01100;path:ko01110
comp69858_c0_seq11	K01719	hemD,	http://www.genome.jp/dbget-bin/www_bget?ko:K01719	path:ko00860;path:ko01100;path:ko01110
comp69858_c0_seq12	K01719	hemD,	http://www.genome.jp/dbget-bin/www_bget?ko:K01719	path:ko00860;path:ko01100;path:ko01110
comp69858_c0_seq14	K01719	hemD,	http://www.genome.jp/dbget-bin/www_bget?ko:K01719	path:ko00860;path:ko01100;path:ko01110
comp69858_c0_seq15	K01719	hemD,	http://www.genome.jp/dbget-bin/www_bget?ko:K01719	path:ko00860;path:ko01100;path:ko01110
comp69858_c0_seq16	K01719	hemD,	http://www.genome.jp/dbget-bin/www_bget?ko:K01719	path:ko00860;path:ko01100;path:ko01110
comp69858_c0_seq18	K01719	hemD,	http://www.genome.jp/dbget-bin/www_bget?ko:K01719	path:ko00860;path:ko01100;path:ko01110
comp69858_c0_seq22	K01719	hemD,	http://www.genome.jp/dbget-bin/www_bget?ko:K01719	path:ko00860;path:ko01100;path:ko01110
comp69858_c0_seq24	K01719	hemD,	http://www.genome.jp/dbget-bin/www_bget?ko:K01719	path:ko00860;path:ko01100;path:ko01110
comp69858_c0_seq25	K01719	hemD,	http://www.genome.jp/dbget-bin/www_bget?ko:K01719	path:ko00860;path:ko01100;path:ko01110
comp69858_c0_seq26	K01719	hemD,	http://www.genome.jp/dbget-bin/www_bget?ko:K01719	path:ko00860;path:ko01100;path:ko01110
comp69858_c0_seq28	K01719	hemD,	http://www.genome.jp/dbget-bin/www_bget?ko:K01719	path:ko00860;path:ko01100;path:ko01110
comp69858_c0_seq29	K01719	hemD,	http://www.genome.jp/dbget-bin/www_bget?ko:K01719	path:ko00860;path:ko01100;path:ko01110
comp69858_c0_seq30	K01719	hemD,	http://www.genome.jp/dbget-bin/www_bget?ko:K01719	path:ko00860;path:ko01100;path:ko01110
comp69864_c0_seq1	K03665	hflX	http://www.genome.jp/dbget-bin/www_bget?ko:K03665
comp39009_c0_seq1	K00029	E1.1.1.40,	http://www.genome.jp/dbget-bin/www_bget?ko:K00029	path:ko00620;path:ko00710;path:ko01100;path:ko01120;path:ko01200
comp69876_c0_seq1	K00365	uaZ	http://www.genome.jp/dbget-bin/www_bget?ko:K00365	path:ko00230;path:ko00232;path:ko01100;path:ko01120
comp69890_c0_seq1	K00573	E2.1.1.77,	http://www.genome.jp/dbget-bin/www_bget?ko:K00573
comp69890_c0_seq4	K00573	E2.1.1.77,	http://www.genome.jp/dbget-bin/www_bget?ko:K00573
comp69892_c0_seq1	K14830	MAK11,	http://www.genome.jp/dbget-bin/www_bget?ko:K14830
comp39061_c0_seq1	K05868	CCNB	http://www.genome.jp/dbget-bin/www_bget?ko:K05868	path:ko04068;path:ko04110;path:ko04115;path:ko04914
comp69900_c0_seq1	K04371	MAPK1_3	http://www.genome.jp/dbget-bin/www_bget?ko:K04371	path:ko04010;path:ko04012;path:ko04013;path:ko04014;path:ko04015;path:ko04022;path:ko04024;path:ko04062;path:ko04066;path:ko04068;path:ko04114;path:ko04150;path:ko04151;path:ko04261;path:ko04270;path:ko04320;path:ko04350;path:ko04360;path:ko04370;path:ko04380;path:ko04510;path:ko04520;path:ko04540;path:ko04611;path:ko04620;path:ko04621;path:ko04650;path:ko04660;path:ko04662;path:ko04664;path:ko04…
comp69901_c0_seq1	K01792	E5.1.3.15	http://www.genome.jp/dbget-bin/www_bget?ko:K01792	path:ko00010;path:ko01100;path:ko01110;path:ko01120
comp69901_c0_seq3	K01792	E5.1.3.15	http://www.genome.jp/dbget-bin/www_bget?ko:K01792	path:ko00010;path:ko01100;path:ko01110;path:ko01120
comp69901_c0_seq4	K01792	E5.1.3.15	http://www.genome.jp/dbget-bin/www_bget?ko:K01792	path:ko00010;path:ko01100;path:ko01110;path:ko01120
comp69901_c0_seq6	K01792	E5.1.3.15	http://www.genome.jp/dbget-bin/www_bget?ko:K01792	path:ko00010;path:ko01100;path:ko01110;path:ko01120
comp69901_c0_seq7	K01792	E5.1.3.15	http://www.genome.jp/dbget-bin/www_bget?ko:K01792	path:ko00010;path:ko01100;path:ko01110;path:ko01120
comp69901_c0_seq12	K01792	E5.1.3.15	http://www.genome.jp/dbget-bin/www_bget?ko:K01792	path:ko00010;path:ko01100;path:ko01110;path:ko01120
comp69901_c0_seq15	K01792	E5.1.3.15	http://www.genome.jp/dbget-bin/www_bget?ko:K01792	path:ko00010;path:ko01100;path:ko01110;path:ko01120
comp69901_c0_seq16	K01792	E5.1.3.15	http://www.genome.jp/dbget-bin/www_bget?ko:K01792	path:ko00010;path:ko01100;path:ko01110;path:ko01120
comp69901_c0_seq17	K01792	E5.1.3.15	http://www.genome.jp/dbget-bin/www_bget?ko:K01792	path:ko00010;path:ko01100;path:ko01110;path:ko01120
comp69901_c0_seq18	K01792	E5.1.3.15	http://www.genome.jp/dbget-bin/www_bget?ko:K01792	path:ko00010;path:ko01100;path:ko01110;path:ko01120
comp69901_c0_seq22	K01792	E5.1.3.15	http://www.genome.jp/dbget-bin/www_bget?ko:K01792	path:ko00010;path:ko01100;path:ko01110;path:ko01120
comp69901_c0_seq25	K01792	E5.1.3.15	http://www.genome.jp/dbget-bin/www_bget?ko:K01792	path:ko00010;path:ko01100;path:ko01110;path:ko01120
comp69902_c0_seq1	K12502	VTE3,	http://www.genome.jp/dbget-bin/www_bget?ko:K12502	path:ko00130;path:ko01100;path:ko01110
comp69902_c0_seq2	K12502	VTE3,	http://www.genome.jp/dbget-bin/www_bget?ko:K12502	path:ko00130;path:ko01100;path:ko01110
comp69902_c0_seq3	K12502	VTE3,	http://www.genome.jp/dbget-bin/www_bget?ko:K12502	path:ko00130;path:ko01100;path:ko01110
comp39076_c0_seq2	K02141	ATPeFH,	http://www.genome.jp/dbget-bin/www_bget?ko:K02141	path:ko00190;path:ko01100
comp69921_c0_seq1	K09587	CYP90B1,	http://www.genome.jp/dbget-bin/www_bget?ko:K09587	path:ko00905;path:ko01100;path:ko01110
comp69921_c0_seq2	K09587	CYP90B1,	http://www.genome.jp/dbget-bin/www_bget?ko:K09587	path:ko00905;path:ko01100;path:ko01110
comp69921_c0_seq3	K09587	CYP90B1,	http://www.genome.jp/dbget-bin/www_bget?ko:K09587	path:ko00905;path:ko01100;path:ko01110
comp69921_c0_seq4	K09587	CYP90B1,	http://www.genome.jp/dbget-bin/www_bget?ko:K09587	path:ko00905;path:ko01100;path:ko01110
comp69923_c1_seq1	K03781	katE,	http://www.genome.jp/dbget-bin/www_bget?ko:K03781	path:ko00380;path:ko00630;path:ko01110;path:ko04068;path:ko04146;path:ko05014
comp69923_c1_seq2	K03781	katE,	http://www.genome.jp/dbget-bin/www_bget?ko:K03781	path:ko00380;path:ko00630;path:ko01110;path:ko04068;path:ko04146;path:ko05014
comp69923_c1_seq3	K03781	katE,	http://www.genome.jp/dbget-bin/www_bget?ko:K03781	path:ko00380;path:ko00630;path:ko01110;path:ko04068;path:ko04146;path:ko05014
comp69927_c0_seq1	K14492	ARR-A	http://www.genome.jp/dbget-bin/www_bget?ko:K14492	path:ko04075
comp69934_c0_seq4	K04079	htpG,	http://www.genome.jp/dbget-bin/www_bget?ko:K04079	path:ko04141;path:ko04151;path:ko04612;path:ko04621;path:ko04626;path:ko04914;path:ko04915;path:ko05200;path:ko05215
comp69934_c0_seq5	K04079	htpG,	http://www.genome.jp/dbget-bin/www_bget?ko:K04079	path:ko04141;path:ko04151;path:ko04612;path:ko04621;path:ko04626;path:ko04914;path:ko04915;path:ko05200;path:ko05215
comp69934_c0_seq8	K04079	htpG,	http://www.genome.jp/dbget-bin/www_bget?ko:K04079	path:ko04141;path:ko04151;path:ko04612;path:ko04621;path:ko04626;path:ko04914;path:ko04915;path:ko05200;path:ko05215
comp69948_c0_seq1	K00626	E2.3.1.9,	http://www.genome.jp/dbget-bin/www_bget?ko:K00626	path:ko00071;path:ko00072;path:ko00280;path:ko00310;path:ko00362;path:ko00380;path:ko00620;path:ko00630;path:ko00640;path:ko00650;path:ko00720;path:ko00900;path:ko01100;path:ko01110;path:ko01120;path:ko01200;path:ko01212;path:ko02020
comp69948_c0_seq2	K00626	E2.3.1.9,	http://www.genome.jp/dbget-bin/www_bget?ko:K00626	path:ko00071;path:ko00072;path:ko00280;path:ko00310;path:ko00362;path:ko00380;path:ko00620;path:ko00630;path:ko00640;path:ko00650;path:ko00720;path:ko00900;path:ko01100;path:ko01110;path:ko01120;path:ko01200;path:ko01212;path:ko02020
comp69948_c0_seq3	K00626	E2.3.1.9,	http://www.genome.jp/dbget-bin/www_bget?ko:K00626	path:ko00071;path:ko00072;path:ko00280;path:ko00310;path:ko00362;path:ko00380;path:ko00620;path:ko00630;path:ko00640;path:ko00650;path:ko00720;path:ko00900;path:ko01100;path:ko01110;path:ko01120;path:ko01200;path:ko01212;path:ko02020
comp69948_c0_seq4	K00626	E2.3.1.9,	http://www.genome.jp/dbget-bin/www_bget?ko:K00626	path:ko00071;path:ko00072;path:ko00280;path:ko00310;path:ko00362;path:ko00380;path:ko00620;path:ko00630;path:ko00640;path:ko00650;path:ko00720;path:ko00900;path:ko01100;path:ko01110;path:ko01120;path:ko01200;path:ko01212;path:ko02020
comp69948_c0_seq6	K00626	E2.3.1.9,	http://www.genome.jp/dbget-bin/www_bget?ko:K00626	path:ko00071;path:ko00072;path:ko00280;path:ko00310;path:ko00362;path:ko00380;path:ko00620;path:ko00630;path:ko00640;path:ko00650;path:ko00720;path:ko00900;path:ko01100;path:ko01110;path:ko01120;path:ko01200;path:ko01212;path:ko02020
comp69948_c0_seq7	K00626	E2.3.1.9,	http://www.genome.jp/dbget-bin/www_bget?ko:K00626	path:ko00071;path:ko00072;path:ko00280;path:ko00310;path:ko00362;path:ko00380;path:ko00620;path:ko00630;path:ko00640;path:ko00650;path:ko00720;path:ko00900;path:ko01100;path:ko01110;path:ko01120;path:ko01200;path:ko01212;path:ko02020
comp69948_c0_seq8	K00626	E2.3.1.9,	http://www.genome.jp/dbget-bin/www_bget?ko:K00626	path:ko00071;path:ko00072;path:ko00280;path:ko00310;path:ko00362;path:ko00380;path:ko00620;path:ko00630;path:ko00640;path:ko00650;path:ko00720;path:ko00900;path:ko01100;path:ko01110;path:ko01120;path:ko01200;path:ko01212;path:ko02020
comp69948_c0_seq9	K00626	E2.3.1.9,	http://www.genome.jp/dbget-bin/www_bget?ko:K00626	path:ko00071;path:ko00072;path:ko00280;path:ko00310;path:ko00362;path:ko00380;path:ko00620;path:ko00630;path:ko00640;path:ko00650;path:ko00720;path:ko00900;path:ko01100;path:ko01110;path:ko01120;path:ko01200;path:ko01212;path:ko02020
comp69948_c0_seq10	K00626	E2.3.1.9,	http://www.genome.jp/dbget-bin/www_bget?ko:K00626	path:ko00071;path:ko00072;path:ko00280;path:ko00310;path:ko00362;path:ko00380;path:ko00620;path:ko00630;path:ko00640;path:ko00650;path:ko00720;path:ko00900;path:ko01100;path:ko01110;path:ko01120;path:ko01200;path:ko01212;path:ko02020
comp39206_c0_seq1	K05863	SLC25A4S,	http://www.genome.jp/dbget-bin/www_bget?ko:K05863	path:ko04020;path:ko04022;path:ko05012;path:ko05016;path:ko05166
comp69950_c0_seq2	K01610	E4.1.1.49,	http://www.genome.jp/dbget-bin/www_bget?ko:K01610	path:ko00010;path:ko00020;path:ko00620;path:ko00710;path:ko01100;path:ko01110;path:ko01120;path:ko01200
comp69950_c0_seq3	K01610	E4.1.1.49,	http://www.genome.jp/dbget-bin/www_bget?ko:K01610	path:ko00010;path:ko00020;path:ko00620;path:ko00710;path:ko01100;path:ko01110;path:ko01120;path:ko01200
comp69950_c0_seq4	K01610	E4.1.1.49,	http://www.genome.jp/dbget-bin/www_bget?ko:K01610	path:ko00010;path:ko00020;path:ko00620;path:ko00710;path:ko01100;path:ko01110;path:ko01120;path:ko01200
comp69950_c0_seq5	K01610	E4.1.1.49,	http://www.genome.jp/dbget-bin/www_bget?ko:K01610	path:ko00010;path:ko00020;path:ko00620;path:ko00710;path:ko01100;path:ko01110;path:ko01120;path:ko01200
comp39257_c0_seq2	K09422	MYBP	http://www.genome.jp/dbget-bin/www_bget?ko:K09422
comp69950_c0_seq8	K01610	E4.1.1.49,	http://www.genome.jp/dbget-bin/www_bget?ko:K01610	path:ko00010;path:ko00020;path:ko00620;path:ko00710;path:ko01100;path:ko01110;path:ko01120;path:ko01200
comp69950_c0_seq9	K01610	E4.1.1.49,	http://www.genome.jp/dbget-bin/www_bget?ko:K01610	path:ko00010;path:ko00020;path:ko00620;path:ko00710;path:ko01100;path:ko01110;path:ko01120;path:ko01200
comp69950_c0_seq12	K01610	E4.1.1.49,	http://www.genome.jp/dbget-bin/www_bget?ko:K01610	path:ko00010;path:ko00020;path:ko00620;path:ko00710;path:ko01100;path:ko01110;path:ko01120;path:ko01200
comp69950_c0_seq15	K01610	E4.1.1.49,	http://www.genome.jp/dbget-bin/www_bget?ko:K01610	path:ko00010;path:ko00020;path:ko00620;path:ko00710;path:ko01100;path:ko01110;path:ko01120;path:ko01200
comp69950_c0_seq17	K01610	E4.1.1.49,	http://www.genome.jp/dbget-bin/www_bget?ko:K01610	path:ko00010;path:ko00020;path:ko00620;path:ko00710;path:ko01100;path:ko01110;path:ko01120;path:ko01200
comp69950_c0_seq18	K01610	E4.1.1.49,	http://www.genome.jp/dbget-bin/www_bget?ko:K01610	path:ko00010;path:ko00020;path:ko00620;path:ko00710;path:ko01100;path:ko01110;path:ko01120;path:ko01200
comp69950_c0_seq23	K01610	E4.1.1.49,	http://www.genome.jp/dbget-bin/www_bget?ko:K01610	path:ko00010;path:ko00020;path:ko00620;path:ko00710;path:ko01100;path:ko01110;path:ko01120;path:ko01200
comp69956_c0_seq1	K13789	GGPS	http://www.genome.jp/dbget-bin/www_bget?ko:K13789	path:ko00900;path:ko01100;path:ko01110
comp69968_c0_seq1	K08735	MSH2	http://www.genome.jp/dbget-bin/www_bget?ko:K08735	path:ko03430;path:ko05200;path:ko05210
comp69971_c0_seq1	K02984	RP-S3Ae,	http://www.genome.jp/dbget-bin/www_bget?ko:K02984	path:ko03010
comp69971_c0_seq2	K02984	RP-S3Ae,	http://www.genome.jp/dbget-bin/www_bget?ko:K02984	path:ko03010
comp69972_c0_seq2	K11437	PRMT6	http://www.genome.jp/dbget-bin/www_bget?ko:K11437
comp69973_c0_seq1	K03531	ftsZ	http://www.genome.jp/dbget-bin/www_bget?ko:K03531	path:ko04112
comp69973_c0_seq2	K03531	ftsZ	http://www.genome.jp/dbget-bin/www_bget?ko:K03531	path:ko04112
comp39322_c1_seq1	K02358	tuf,	http://www.genome.jp/dbget-bin/www_bget?ko:K02358	path:ko04626
comp39325_c0_seq1	K00279	CKX	http://www.genome.jp/dbget-bin/www_bget?ko:K00279	path:ko00908
comp69979_c0_seq3	K14496	PYL	http://www.genome.jp/dbget-bin/www_bget?ko:K14496	path:ko04075
comp39334_c0_seq1	K00615	E2.2.1.1,	http://www.genome.jp/dbget-bin/www_bget?ko:K00615	path:ko00030;path:ko00710;path:ko01051;path:ko01100;path:ko01110;path:ko01120;path:ko01200;path:ko01230
comp69993_c0_seq1	K04802	PCNA	http://www.genome.jp/dbget-bin/www_bget?ko:K04802	path:ko03030;path:ko03410;path:ko03420;path:ko03430;path:ko04110;path:ko05161;path:ko05166
comp39424_c0_seq1	K01170	E3.1.27.9	http://www.genome.jp/dbget-bin/www_bget?ko:K01170
comp70012_c0_seq1	K15174	PAF1	http://www.genome.jp/dbget-bin/www_bget?ko:K15174
comp70027_c0_seq1	K01366	CTSH	http://www.genome.jp/dbget-bin/www_bget?ko:K01366	path:ko04142
comp70037_c0_seq1	K12890	SFRS1_9	http://www.genome.jp/dbget-bin/www_bget?ko:K12890	path:ko03040;path:ko05168
comp70037_c0_seq2	K12890	SFRS1_9	http://www.genome.jp/dbget-bin/www_bget?ko:K12890	path:ko03040;path:ko05168
comp70037_c0_seq3	K12890	SFRS1_9	http://www.genome.jp/dbget-bin/www_bget?ko:K12890	path:ko03040;path:ko05168
comp70037_c0_seq4	K12890	SFRS1_9	http://www.genome.jp/dbget-bin/www_bget?ko:K12890	path:ko03040;path:ko05168
comp70037_c0_seq5	K12890	SFRS1_9	http://www.genome.jp/dbget-bin/www_bget?ko:K12890	path:ko03040;path:ko05168
comp70037_c0_seq6	K12890	SFRS1_9	http://www.genome.jp/dbget-bin/www_bget?ko:K12890	path:ko03040;path:ko05168
comp70037_c0_seq7	K12890	SFRS1_9	http://www.genome.jp/dbget-bin/www_bget?ko:K12890	path:ko03040;path:ko05168
comp70037_c0_seq8	K12890	SFRS1_9	http://www.genome.jp/dbget-bin/www_bget?ko:K12890	path:ko03040;path:ko05168
comp70037_c0_seq9	K12890	SFRS1_9	http://www.genome.jp/dbget-bin/www_bget?ko:K12890	path:ko03040;path:ko05168
comp70037_c0_seq10	K12890	SFRS1_9	http://www.genome.jp/dbget-bin/www_bget?ko:K12890	path:ko03040;path:ko05168
comp70038_c0_seq3	K12836	U2AF1	http://www.genome.jp/dbget-bin/www_bget?ko:K12836	path:ko03040;path:ko05131
comp70038_c0_seq7	K12836	U2AF1	http://www.genome.jp/dbget-bin/www_bget?ko:K12836	path:ko03040;path:ko05131
comp70038_c0_seq9	K12836	U2AF1	http://www.genome.jp/dbget-bin/www_bget?ko:K12836	path:ko03040;path:ko05131
comp70040_c0_seq1	K10398	KIF11,	http://www.genome.jp/dbget-bin/www_bget?ko:K10398
comp70040_c0_seq2	K10398	KIF11,	http://www.genome.jp/dbget-bin/www_bget?ko:K10398
comp70040_c0_seq5	K10398	KIF11,	http://www.genome.jp/dbget-bin/www_bget?ko:K10398
comp70040_c0_seq6	K10398	KIF11,	http://www.genome.jp/dbget-bin/www_bget?ko:K10398
comp70042_c1_seq1	K05841	E2.4.1.173	http://www.genome.jp/dbget-bin/www_bget?ko:K05841
comp70050_c0_seq1	K00949	thiN,	http://www.genome.jp/dbget-bin/www_bget?ko:K00949	path:ko00730;path:ko01100
comp70050_c0_seq2	K00949	thiN,	http://www.genome.jp/dbget-bin/www_bget?ko:K00949	path:ko00730;path:ko01100
comp70050_c0_seq3	K00949	thiN,	http://www.genome.jp/dbget-bin/www_bget?ko:K00949	path:ko00730;path:ko01100
comp70050_c0_seq5	K00949	thiN,	http://www.genome.jp/dbget-bin/www_bget?ko:K00949	path:ko00730;path:ko01100
comp70064_c0_seq1	K05288	PIGO	http://www.genome.jp/dbget-bin/www_bget?ko:K05288	path:ko00563;path:ko01100
comp70064_c0_seq2	K05288	PIGO	http://www.genome.jp/dbget-bin/www_bget?ko:K05288	path:ko00563;path:ko01100
comp70064_c0_seq3	K05288	PIGO	http://www.genome.jp/dbget-bin/www_bget?ko:K05288	path:ko00563;path:ko01100
comp70064_c0_seq4	K05288	PIGO	http://www.genome.jp/dbget-bin/www_bget?ko:K05288	path:ko00563;path:ko01100
comp70064_c0_seq5	K05288	PIGO	http://www.genome.jp/dbget-bin/www_bget?ko:K05288	path:ko00563;path:ko01100
comp70064_c0_seq6	K05288	PIGO	http://www.genome.jp/dbget-bin/www_bget?ko:K05288	path:ko00563;path:ko01100
comp70064_c0_seq7	K05288	PIGO	http://www.genome.jp/dbget-bin/www_bget?ko:K05288	path:ko00563;path:ko01100
comp70064_c0_seq8	K05288	PIGO	http://www.genome.jp/dbget-bin/www_bget?ko:K05288	path:ko00563;path:ko01100
comp70064_c0_seq9	K05288	PIGO	http://www.genome.jp/dbget-bin/www_bget?ko:K05288	path:ko00563;path:ko01100
comp70064_c0_seq10	K05288	PIGO	http://www.genome.jp/dbget-bin/www_bget?ko:K05288	path:ko00563;path:ko01100
comp70064_c0_seq11	K05288	PIGO	http://www.genome.jp/dbget-bin/www_bget?ko:K05288	path:ko00563;path:ko01100
comp70064_c0_seq12	K05288	PIGO	http://www.genome.jp/dbget-bin/www_bget?ko:K05288	path:ko00563;path:ko01100
comp70064_c0_seq13	K05288	PIGO	http://www.genome.jp/dbget-bin/www_bget?ko:K05288	path:ko00563;path:ko01100
comp70064_c0_seq14	K05288	PIGO	http://www.genome.jp/dbget-bin/www_bget?ko:K05288	path:ko00563;path:ko01100
comp70064_c0_seq15	K05288	PIGO	http://www.genome.jp/dbget-bin/www_bget?ko:K05288	path:ko00563;path:ko01100
comp70064_c0_seq16	K05288	PIGO	http://www.genome.jp/dbget-bin/www_bget?ko:K05288	path:ko00563;path:ko01100
comp70064_c0_seq17	K05288	PIGO	http://www.genome.jp/dbget-bin/www_bget?ko:K05288	path:ko00563;path:ko01100
comp70064_c0_seq18	K05288	PIGO	http://www.genome.jp/dbget-bin/www_bget?ko:K05288	path:ko00563;path:ko01100
comp70064_c0_seq19	K05288	PIGO	http://www.genome.jp/dbget-bin/www_bget?ko:K05288	path:ko00563;path:ko01100
comp70064_c0_seq20	K05288	PIGO	http://www.genome.jp/dbget-bin/www_bget?ko:K05288	path:ko00563;path:ko01100
comp70064_c0_seq21	K05288	PIGO	http://www.genome.jp/dbget-bin/www_bget?ko:K05288	path:ko00563;path:ko01100
comp70064_c0_seq22	K05288	PIGO	http://www.genome.jp/dbget-bin/www_bget?ko:K05288	path:ko00563;path:ko01100
comp70064_c0_seq23	K05288	PIGO	http://www.genome.jp/dbget-bin/www_bget?ko:K05288	path:ko00563;path:ko01100
comp70064_c0_seq24	K05288	PIGO	http://www.genome.jp/dbget-bin/www_bget?ko:K05288	path:ko00563;path:ko01100
comp70064_c0_seq25	K05288	PIGO	http://www.genome.jp/dbget-bin/www_bget?ko:K05288	path:ko00563;path:ko01100
comp70064_c0_seq26	K05288	PIGO	http://www.genome.jp/dbget-bin/www_bget?ko:K05288	path:ko00563;path:ko01100
comp70064_c0_seq27	K05288	PIGO	http://www.genome.jp/dbget-bin/www_bget?ko:K05288	path:ko00563;path:ko01100
comp70064_c0_seq28	K05288	PIGO	http://www.genome.jp/dbget-bin/www_bget?ko:K05288	path:ko00563;path:ko01100
comp70064_c0_seq29	K05288	PIGO	http://www.genome.jp/dbget-bin/www_bget?ko:K05288	path:ko00563;path:ko01100
comp70064_c0_seq30	K05288	PIGO	http://www.genome.jp/dbget-bin/www_bget?ko:K05288	path:ko00563;path:ko01100
comp70064_c0_seq31	K05288	PIGO	http://www.genome.jp/dbget-bin/www_bget?ko:K05288	path:ko00563;path:ko01100
comp70064_c0_seq32	K05288	PIGO	http://www.genome.jp/dbget-bin/www_bget?ko:K05288	path:ko00563;path:ko01100
comp70064_c0_seq33	K05288	PIGO	http://www.genome.jp/dbget-bin/www_bget?ko:K05288	path:ko00563;path:ko01100
comp70064_c0_seq34	K05288	PIGO	http://www.genome.jp/dbget-bin/www_bget?ko:K05288	path:ko00563;path:ko01100
comp70064_c0_seq35	K05288	PIGO	http://www.genome.jp/dbget-bin/www_bget?ko:K05288	path:ko00563;path:ko01100
comp70064_c0_seq36	K05288	PIGO	http://www.genome.jp/dbget-bin/www_bget?ko:K05288	path:ko00563;path:ko01100
comp70064_c0_seq37	K05288	PIGO	http://www.genome.jp/dbget-bin/www_bget?ko:K05288	path:ko00563;path:ko01100
comp70064_c0_seq38	K05288	PIGO	http://www.genome.jp/dbget-bin/www_bget?ko:K05288	path:ko00563;path:ko01100
comp70067_c0_seq2	K13506	GPAT3_4,	http://www.genome.jp/dbget-bin/www_bget?ko:K13506	path:ko00561;path:ko00564;path:ko01100
comp70067_c0_seq4	K13506	GPAT3_4,	http://www.genome.jp/dbget-bin/www_bget?ko:K13506	path:ko00561;path:ko00564;path:ko01100
comp70067_c0_seq5	K13506	GPAT3_4,	http://www.genome.jp/dbget-bin/www_bget?ko:K13506	path:ko00561;path:ko00564;path:ko01100
comp39653_c0_seq1	K06228	FU	http://www.genome.jp/dbget-bin/www_bget?ko:K06228	path:ko04340;path:ko05200;path:ko05217
comp70076_c0_seq1	K11145	K11145	http://www.genome.jp/dbget-bin/www_bget?ko:K11145
comp70079_c0_seq2	K02981	RP-S2e,	http://www.genome.jp/dbget-bin/www_bget?ko:K02981	path:ko03010
comp39762_c0_seq1	K09422	MYBP	http://www.genome.jp/dbget-bin/www_bget?ko:K09422
comp70089_c0_seq1	K11799	WDR21A	http://www.genome.jp/dbget-bin/www_bget?ko:K11799
comp70089_c0_seq2	K11799	WDR21A	http://www.genome.jp/dbget-bin/www_bget?ko:K11799
comp70093_c0_seq1	K09828	DHCR24	http://www.genome.jp/dbget-bin/www_bget?ko:K09828	path:ko00100;path:ko01100;path:ko01110
comp39762_c0_seq4	K09422	MYBP	http://www.genome.jp/dbget-bin/www_bget?ko:K09422
comp70100_c0_seq1	K07976	RAB	http://www.genome.jp/dbget-bin/www_bget?ko:K07976
comp70100_c0_seq2	K07976	RAB	http://www.genome.jp/dbget-bin/www_bget?ko:K07976
comp70101_c0_seq1	K03937	NDUFS4	http://www.genome.jp/dbget-bin/www_bget?ko:K03937	path:ko00190;path:ko01100;path:ko04932;path:ko05010;path:ko05012;path:ko05016
comp70103_c0_seq2	K03809	wrbA	http://www.genome.jp/dbget-bin/www_bget?ko:K03809
comp70132_c0_seq1	K14998	SURF1,	http://www.genome.jp/dbget-bin/www_bget?ko:K14998
comp70133_c0_seq2	K03844	ALG11	http://www.genome.jp/dbget-bin/www_bget?ko:K03844	path:ko00510;path:ko00513;path:ko01100
comp3971_c0_seq1	K04125	E1.14.11.1	http://www.genome.jp/dbget-bin/www_bget?ko:K04125	path:ko00904
comp70141_c1_seq1	K09338	HD-ZIP	http://www.genome.jp/dbget-bin/www_bget?ko:K09338
comp70143_c0_seq1	K14490	AHP	http://www.genome.jp/dbget-bin/www_bget?ko:K14490	path:ko04075
comp70143_c0_seq3	K14490	AHP	http://www.genome.jp/dbget-bin/www_bget?ko:K14490	path:ko04075
comp70143_c0_seq5	K14490	AHP	http://www.genome.jp/dbget-bin/www_bget?ko:K14490	path:ko04075
comp70149_c0_seq1	K14309	NUP93	http://www.genome.jp/dbget-bin/www_bget?ko:K14309	path:ko03013
comp70161_c0_seq3	K00919	ispE	http://www.genome.jp/dbget-bin/www_bget?ko:K00919	path:ko00900;path:ko01100;path:ko01110
comp70167_c0_seq1	K02938	RP-L8e,	http://www.genome.jp/dbget-bin/www_bget?ko:K02938	path:ko03010
comp70167_c0_seq2	K02938	RP-L8e,	http://www.genome.jp/dbget-bin/www_bget?ko:K02938	path:ko03010
comp40122_c0_seq1	K08237	E2.4.1.218	http://www.genome.jp/dbget-bin/www_bget?ko:K08237
comp70170_c0_seq1	K00213	DHCR7	http://www.genome.jp/dbget-bin/www_bget?ko:K00213	path:ko00100;path:ko01100;path:ko01110
comp70192_c0_seq1	K01051	E3.1.1.11	http://www.genome.jp/dbget-bin/www_bget?ko:K01051	path:ko00040;path:ko00500;path:ko01100
comp70192_c0_seq2	K01051	E3.1.1.11	http://www.genome.jp/dbget-bin/www_bget?ko:K01051	path:ko00040;path:ko00500;path:ko01100
comp70216_c0_seq8	K02886	RP-L2,	http://www.genome.jp/dbget-bin/www_bget?ko:K02886	path:ko03010
comp70216_c0_seq14	K02886	RP-L2,	http://www.genome.jp/dbget-bin/www_bget?ko:K02886	path:ko03010
comp70218_c0_seq1	K03501	gidB,	http://www.genome.jp/dbget-bin/www_bget?ko:K03501
comp70218_c0_seq2	K03501	gidB,	http://www.genome.jp/dbget-bin/www_bget?ko:K03501
comp70218_c0_seq4	K03501	gidB,	http://www.genome.jp/dbget-bin/www_bget?ko:K03501
comp70218_c0_seq5	K03501	gidB,	http://www.genome.jp/dbget-bin/www_bget?ko:K03501
comp70218_c0_seq6	K03501	gidB,	http://www.genome.jp/dbget-bin/www_bget?ko:K03501
comp70218_c0_seq7	K03501	gidB,	http://www.genome.jp/dbget-bin/www_bget?ko:K03501
comp70232_c0_seq1	K02937	RP-L7e,	http://www.genome.jp/dbget-bin/www_bget?ko:K02937	path:ko03010
comp70232_c0_seq2	K02937	RP-L7e,	http://www.genome.jp/dbget-bin/www_bget?ko:K02937	path:ko03010
comp70232_c0_seq4	K02937	RP-L7e,	http://www.genome.jp/dbget-bin/www_bget?ko:K02937	path:ko03010
comp70236_c1_seq1	K09486	HYOU1	http://www.genome.jp/dbget-bin/www_bget?ko:K09486	path:ko04141
comp70243_c0_seq3	K15235	JOSD	http://www.genome.jp/dbget-bin/www_bget?ko:K15235
comp70243_c0_seq7	K15235	JOSD	http://www.genome.jp/dbget-bin/www_bget?ko:K15235
comp70243_c0_seq10	K15235	JOSD	http://www.genome.jp/dbget-bin/www_bget?ko:K15235
comp40349_c0_seq1	K14376	PAP	http://www.genome.jp/dbget-bin/www_bget?ko:K14376	path:ko03015
comp70261_c0_seq1	K01170	E3.1.27.9	http://www.genome.jp/dbget-bin/www_bget?ko:K01170
comp70261_c0_seq3	K01170	E3.1.27.9	http://www.genome.jp/dbget-bin/www_bget?ko:K01170
comp70261_c0_seq4	K01170	E3.1.27.9	http://www.genome.jp/dbget-bin/www_bget?ko:K01170
comp70272_c0_seq1	K03626	EGD2,	http://www.genome.jp/dbget-bin/www_bget?ko:K03626
comp70272_c0_seq2	K03626	EGD2,	http://www.genome.jp/dbget-bin/www_bget?ko:K03626
comp70274_c0_seq1	K14485	TIR1	http://www.genome.jp/dbget-bin/www_bget?ko:K14485	path:ko04075
comp70274_c0_seq2	K14485	TIR1	http://www.genome.jp/dbget-bin/www_bget?ko:K14485	path:ko04075
comp70282_c0_seq1	K10999	CESA	http://www.genome.jp/dbget-bin/www_bget?ko:K10999
comp70282_c0_seq2	K10999	CESA	http://www.genome.jp/dbget-bin/www_bget?ko:K10999
comp70282_c0_seq3	K10999	CESA	http://www.genome.jp/dbget-bin/www_bget?ko:K10999
comp70282_c0_seq4	K10999	CESA	http://www.genome.jp/dbget-bin/www_bget?ko:K10999
comp70288_c0_seq1	K01061	E3.1.1.45	http://www.genome.jp/dbget-bin/www_bget?ko:K01061	path:ko00361;path:ko00364;path:ko00623;path:ko01100;path:ko01110;path:ko01120
comp70290_c0_seq1	K01836	E5.4.2.3	http://www.genome.jp/dbget-bin/www_bget?ko:K01836	path:ko00520;path:ko01110
comp70290_c0_seq3	K01836	E5.4.2.3	http://www.genome.jp/dbget-bin/www_bget?ko:K01836	path:ko00520;path:ko01110
comp70290_c0_seq4	K01836	E5.4.2.3	http://www.genome.jp/dbget-bin/www_bget?ko:K01836	path:ko00520;path:ko01110
comp70290_c0_seq6	K01836	E5.4.2.3	http://www.genome.jp/dbget-bin/www_bget?ko:K01836	path:ko00520;path:ko01110
comp70290_c0_seq7	K01836	E5.4.2.3	http://www.genome.jp/dbget-bin/www_bget?ko:K01836	path:ko00520;path:ko01110
comp70290_c0_seq9	K01836	E5.4.2.3	http://www.genome.jp/dbget-bin/www_bget?ko:K01836	path:ko00520;path:ko01110
comp70290_c0_seq10	K01836	E5.4.2.3	http://www.genome.jp/dbget-bin/www_bget?ko:K01836	path:ko00520;path:ko01110
comp70290_c0_seq12	K01836	E5.4.2.3	http://www.genome.jp/dbget-bin/www_bget?ko:K01836	path:ko00520;path:ko01110
comp70290_c0_seq13	K01836	E5.4.2.3	http://www.genome.jp/dbget-bin/www_bget?ko:K01836	path:ko00520;path:ko01110
comp70296_c0_seq1	K03061	PSMC2,	http://www.genome.jp/dbget-bin/www_bget?ko:K03061	path:ko03050;path:ko05169
comp70297_c0_seq4	K00901	E2.7.1.107	http://www.genome.jp/dbget-bin/www_bget?ko:K00901	path:ko00561;path:ko00564;path:ko01100;path:ko04070
comp70297_c0_seq13	K00901	E2.7.1.107	http://www.genome.jp/dbget-bin/www_bget?ko:K00901	path:ko00561;path:ko00564;path:ko01100;path:ko04070
comp70297_c0_seq41	K00901	E2.7.1.107	http://www.genome.jp/dbget-bin/www_bget?ko:K00901	path:ko00561;path:ko00564;path:ko01100;path:ko04070
comp70302_c0_seq1	K00122	FDH	http://www.genome.jp/dbget-bin/www_bget?ko:K00122	path:ko00630;path:ko00680;path:ko01100;path:ko01120;path:ko01200
comp70310_c0_seq1	K03842	ALG1	http://www.genome.jp/dbget-bin/www_bget?ko:K03842	path:ko00510;path:ko00513;path:ko01100
comp70310_c0_seq2	K03842	ALG1	http://www.genome.jp/dbget-bin/www_bget?ko:K03842	path:ko00510;path:ko00513;path:ko01100
comp70310_c0_seq3	K03842	ALG1	http://www.genome.jp/dbget-bin/www_bget?ko:K03842	path:ko00510;path:ko00513;path:ko01100
comp70310_c0_seq4	K03842	ALG1	http://www.genome.jp/dbget-bin/www_bget?ko:K03842	path:ko00510;path:ko00513;path:ko01100
comp70310_c0_seq5	K03842	ALG1	http://www.genome.jp/dbget-bin/www_bget?ko:K03842	path:ko00510;path:ko00513;path:ko01100
comp70310_c0_seq6	K03842	ALG1	http://www.genome.jp/dbget-bin/www_bget?ko:K03842	path:ko00510;path:ko00513;path:ko01100
comp70310_c0_seq7	K03842	ALG1	http://www.genome.jp/dbget-bin/www_bget?ko:K03842	path:ko00510;path:ko00513;path:ko01100
comp70310_c0_seq8	K03842	ALG1	http://www.genome.jp/dbget-bin/www_bget?ko:K03842	path:ko00510;path:ko00513;path:ko01100
comp70310_c0_seq9	K03842	ALG1	http://www.genome.jp/dbget-bin/www_bget?ko:K03842	path:ko00510;path:ko00513;path:ko01100
comp70310_c0_seq10	K03842	ALG1	http://www.genome.jp/dbget-bin/www_bget?ko:K03842	path:ko00510;path:ko00513;path:ko01100
comp70310_c0_seq11	K03842	ALG1	http://www.genome.jp/dbget-bin/www_bget?ko:K03842	path:ko00510;path:ko00513;path:ko01100
comp70310_c0_seq12	K03842	ALG1	http://www.genome.jp/dbget-bin/www_bget?ko:K03842	path:ko00510;path:ko00513;path:ko01100
comp70310_c0_seq13	K03842	ALG1	http://www.genome.jp/dbget-bin/www_bget?ko:K03842	path:ko00510;path:ko00513;path:ko01100
comp70310_c0_seq14	K03842	ALG1	http://www.genome.jp/dbget-bin/www_bget?ko:K03842	path:ko00510;path:ko00513;path:ko01100
comp70310_c0_seq15	K03842	ALG1	http://www.genome.jp/dbget-bin/www_bget?ko:K03842	path:ko00510;path:ko00513;path:ko01100
comp70310_c0_seq16	K03842	ALG1	http://www.genome.jp/dbget-bin/www_bget?ko:K03842	path:ko00510;path:ko00513;path:ko01100
comp70310_c0_seq17	K03842	ALG1	http://www.genome.jp/dbget-bin/www_bget?ko:K03842	path:ko00510;path:ko00513;path:ko01100
comp70310_c0_seq18	K03842	ALG1	http://www.genome.jp/dbget-bin/www_bget?ko:K03842	path:ko00510;path:ko00513;path:ko01100
comp70310_c0_seq19	K03842	ALG1	http://www.genome.jp/dbget-bin/www_bget?ko:K03842	path:ko00510;path:ko00513;path:ko01100
comp70310_c0_seq20	K03842	ALG1	http://www.genome.jp/dbget-bin/www_bget?ko:K03842	path:ko00510;path:ko00513;path:ko01100
comp70310_c0_seq21	K03842	ALG1	http://www.genome.jp/dbget-bin/www_bget?ko:K03842	path:ko00510;path:ko00513;path:ko01100
comp70310_c0_seq22	K03842	ALG1	http://www.genome.jp/dbget-bin/www_bget?ko:K03842	path:ko00510;path:ko00513;path:ko01100
comp70310_c0_seq23	K03842	ALG1	http://www.genome.jp/dbget-bin/www_bget?ko:K03842	path:ko00510;path:ko00513;path:ko01100
comp70310_c0_seq24	K03842	ALG1	http://www.genome.jp/dbget-bin/www_bget?ko:K03842	path:ko00510;path:ko00513;path:ko01100
comp70310_c0_seq25	K03842	ALG1	http://www.genome.jp/dbget-bin/www_bget?ko:K03842	path:ko00510;path:ko00513;path:ko01100
comp70310_c0_seq26	K03842	ALG1	http://www.genome.jp/dbget-bin/www_bget?ko:K03842	path:ko00510;path:ko00513;path:ko01100
comp70310_c0_seq27	K03842	ALG1	http://www.genome.jp/dbget-bin/www_bget?ko:K03842	path:ko00510;path:ko00513;path:ko01100
comp70310_c0_seq28	K03842	ALG1	http://www.genome.jp/dbget-bin/www_bget?ko:K03842	path:ko00510;path:ko00513;path:ko01100
comp70310_c0_seq29	K03842	ALG1	http://www.genome.jp/dbget-bin/www_bget?ko:K03842	path:ko00510;path:ko00513;path:ko01100
comp70310_c0_seq30	K03842	ALG1	http://www.genome.jp/dbget-bin/www_bget?ko:K03842	path:ko00510;path:ko00513;path:ko01100
comp70320_c0_seq2	K08235	E2.4.1.207	http://www.genome.jp/dbget-bin/www_bget?ko:K08235
comp70320_c0_seq3	K08235	E2.4.1.207	http://www.genome.jp/dbget-bin/www_bget?ko:K08235
comp70320_c0_seq5	K08235	E2.4.1.207	http://www.genome.jp/dbget-bin/www_bget?ko:K08235
comp70323_c0_seq1	K00036	G6PD,	http://www.genome.jp/dbget-bin/www_bget?ko:K00036	path:ko00030;path:ko00480;path:ko01100;path:ko01110;path:ko01120;path:ko01200
comp70323_c0_seq2	K00036	G6PD,	http://www.genome.jp/dbget-bin/www_bget?ko:K00036	path:ko00030;path:ko00480;path:ko01100;path:ko01110;path:ko01120;path:ko01200
comp70323_c0_seq3	K00036	G6PD,	http://www.genome.jp/dbget-bin/www_bget?ko:K00036	path:ko00030;path:ko00480;path:ko01100;path:ko01110;path:ko01120;path:ko01200
comp70323_c0_seq4	K00036	G6PD,	http://www.genome.jp/dbget-bin/www_bget?ko:K00036	path:ko00030;path:ko00480;path:ko01100;path:ko01110;path:ko01120;path:ko01200
comp70326_c0_seq1	K02320	POLA1	http://www.genome.jp/dbget-bin/www_bget?ko:K02320	path:ko00230;path:ko00240;path:ko01100;path:ko03030
comp70326_c0_seq2	K02320	POLA1	http://www.genome.jp/dbget-bin/www_bget?ko:K02320	path:ko00230;path:ko00240;path:ko01100;path:ko03030
comp70328_c0_seq2	K15104	SLC25A11,	http://www.genome.jp/dbget-bin/www_bget?ko:K15104
comp70330_c0_seq1	K10578	UBE2J1,	http://www.genome.jp/dbget-bin/www_bget?ko:K10578	path:ko04120;path:ko04141;path:ko05012
comp70330_c0_seq2	K10578	UBE2J1,	http://www.genome.jp/dbget-bin/www_bget?ko:K10578	path:ko04120;path:ko04141;path:ko05012
comp40716_c0_seq1	K00430	E1.11.1.7	http://www.genome.jp/dbget-bin/www_bget?ko:K00430	path:ko00360;path:ko00940;path:ko01100;path:ko01110
comp70344_c0_seq1	K05391	CNGF	http://www.genome.jp/dbget-bin/www_bget?ko:K05391	path:ko04626
comp70344_c0_seq2	K05391	CNGF	http://www.genome.jp/dbget-bin/www_bget?ko:K05391	path:ko04626
comp70344_c0_seq5	K05391	CNGF	http://www.genome.jp/dbget-bin/www_bget?ko:K05391	path:ko04626
comp70344_c0_seq6	K05391	CNGF	http://www.genome.jp/dbget-bin/www_bget?ko:K05391	path:ko04626
comp70357_c0_seq2	K00025	MDH1	http://www.genome.jp/dbget-bin/www_bget?ko:K00025	path:ko00020;path:ko00270;path:ko00620;path:ko00630;path:ko00710;path:ko01100;path:ko01110;path:ko01120;path:ko01200;path:ko04964
comp70357_c0_seq3	K00025	MDH1	http://www.genome.jp/dbget-bin/www_bget?ko:K00025	path:ko00020;path:ko00270;path:ko00620;path:ko00630;path:ko00710;path:ko01100;path:ko01110;path:ko01120;path:ko01200;path:ko04964
comp70358_c0_seq1	K07198	PRKAA,	http://www.genome.jp/dbget-bin/www_bget?ko:K07198	path:ko04068;path:ko04140;path:ko04150;path:ko04151;path:ko04152;path:ko04710;path:ko04910;path:ko04920;path:ko04921;path:ko04932;path:ko05410
comp70361_c0_seq2	K14820	BRX1,	http://www.genome.jp/dbget-bin/www_bget?ko:K14820
comp70361_c0_seq4	K14820	BRX1,	http://www.genome.jp/dbget-bin/www_bget?ko:K14820
comp70361_c0_seq5	K14820	BRX1,	http://www.genome.jp/dbget-bin/www_bget?ko:K14820
comp70361_c0_seq6	K14820	BRX1,	http://www.genome.jp/dbget-bin/www_bget?ko:K14820
comp70361_c0_seq9	K14820	BRX1,	http://www.genome.jp/dbget-bin/www_bget?ko:K14820
comp70365_c0_seq1	K09566	PPIG	http://www.genome.jp/dbget-bin/www_bget?ko:K09566
comp70365_c0_seq2	K09566	PPIG	http://www.genome.jp/dbget-bin/www_bget?ko:K09566
comp70380_c0_seq1	K00873	PK,	http://www.genome.jp/dbget-bin/www_bget?ko:K00873	path:ko00010;path:ko00230;path:ko00620;path:ko01100;path:ko01110;path:ko01120;path:ko01200;path:ko01230;path:ko04930;path:ko05203
comp70384_c0_seq1	K01537	E3.6.3.8	http://www.genome.jp/dbget-bin/www_bget?ko:K01537
comp70385_c0_seq1	K03093	SIGMA70	http://www.genome.jp/dbget-bin/www_bget?ko:K03093
comp70385_c0_seq2	K03093	SIGMA70	http://www.genome.jp/dbget-bin/www_bget?ko:K03093
comp70385_c0_seq3	K03093	SIGMA70	http://www.genome.jp/dbget-bin/www_bget?ko:K03093
comp70385_c0_seq4	K03093	SIGMA70	http://www.genome.jp/dbget-bin/www_bget?ko:K03093
comp70385_c0_seq5	K03093	SIGMA70	http://www.genome.jp/dbget-bin/www_bget?ko:K03093
comp70385_c0_seq6	K03093	SIGMA70	http://www.genome.jp/dbget-bin/www_bget?ko:K03093
comp70385_c0_seq7	K03093	SIGMA70	http://www.genome.jp/dbget-bin/www_bget?ko:K03093
comp70390_c0_seq1	K01090	E3.1.3.16	http://www.genome.jp/dbget-bin/www_bget?ko:K01090
comp70390_c0_seq2	K01090	E3.1.3.16	http://www.genome.jp/dbget-bin/www_bget?ko:K01090
comp70390_c0_seq3	K01090	E3.1.3.16	http://www.genome.jp/dbget-bin/www_bget?ko:K01090
comp70392_c0_seq2	K13648	GAUT	http://www.genome.jp/dbget-bin/www_bget?ko:K13648	path:ko00500;path:ko00520;path:ko01110
comp70392_c0_seq3	K13648	GAUT	http://www.genome.jp/dbget-bin/www_bget?ko:K13648	path:ko00500;path:ko00520;path:ko01110
comp70405_c0_seq1	K13416	BAK1	http://www.genome.jp/dbget-bin/www_bget?ko:K13416	path:ko04075;path:ko04626
comp70405_c0_seq4	K13416	BAK1	http://www.genome.jp/dbget-bin/www_bget?ko:K13416	path:ko04075;path:ko04626
comp70405_c0_seq5	K13416	BAK1	http://www.genome.jp/dbget-bin/www_bget?ko:K13416	path:ko04075;path:ko04626
comp70405_c0_seq6	K13416	BAK1	http://www.genome.jp/dbget-bin/www_bget?ko:K13416	path:ko04075;path:ko04626
comp40968_c0_seq1	K11492	NCAPG2,	http://www.genome.jp/dbget-bin/www_bget?ko:K11492
comp70409_c0_seq1	K02926	RP-L4,	http://www.genome.jp/dbget-bin/www_bget?ko:K02926	path:ko03010
comp70409_c0_seq2	K02926	RP-L4,	http://www.genome.jp/dbget-bin/www_bget?ko:K02926	path:ko03010
comp70409_c0_seq3	K02926	RP-L4,	http://www.genome.jp/dbget-bin/www_bget?ko:K02926	path:ko03010
comp70412_c0_seq1	K09422	MYBP	http://www.genome.jp/dbget-bin/www_bget?ko:K09422
comp70412_c0_seq2	K09422	MYBP	http://www.genome.jp/dbget-bin/www_bget?ko:K09422
[truncated: 6,664 more rows]
