# Supplementary material for: Changes in Transcript Related to Osmosis and Intracellular Ion Homeostasis in Paulownia tomentosa under Salt Stress
Source: Front Plant Sci. 2016 Mar 30;7:384. doi: 10.3389/fpls.2016.00384 (PMC4813090; doi:10.3389/fpls.2016.00384)
Supplement: Supplementary file 2 [file DataSheet2.ZIP › Additional file 2/Table S2.xlsx]

## Sheet: DEUs in PT2Svs.PT2 
Table S2A The DEUs in the comparison of PT2Svs.PT2
Unigene	logFC(PT2S/PT2)	PValue	FDR	Significant	GeneID	NR	Score	E-value	identities	EC	KO	Function(KEGG)	KOG	Molecular Function	Cellular Component	Biological Process	Swiss
comp76214_c0_seq109	1.5371	0.0014646	0.0151206	up	m.49143	gi|297738322|emb|CBI27523.3| unnamed protein product [Vitis vinifera]	318	7e-85, Method: Compositional matrix adjust.	74.38			hypothetical protein LOC100240962					sp|C0LGI2.1|Y1677_ARATH RecName: Full=Probable LRR receptor-like serine/threonine-protei n kinase At1g67720; Flags: Precursor
comp73087_c0_seq12	-1.45737	0.00213673	0.0201916	down	m.28951	gi|332269179|gb|AEE37277.1| diacylglycerol acyltransferase [Sesamum indicum]	625	e-177, Method: Compositional matrix adjust.	78.89	EC:2.3.1.20	K11155	TAG1 (TRIACYLGLYCEROL BIOSYNTHESIS DEFECT 1)					sp|Q9SLD2.2|DGAT1_ARATH RecName: Full=Diacylglycerol O-acyltransferase 1
comp73349_c0_seq3	1.54215	0.00166253	0.0165833	up	m.30194	gi|359476692|ref|XP_002266577.2| PREDICTED: ZF-HD homeobox protein At4g24660-like [Vitis vinifera]	278	2e-72, Method: Compositional matrix adjust.	47.41			hypothetical protein LOC100258112					sp|Q9SB61.1|Y4466_ARATH RecName: Full=ZF-HD homeobox protein At4g24660; Short=AtHB-22
comp75628_c0_seq25	1.57487	0.000914806	0.0105864	up	m.44196	gi|224085521|ref|XP_002307604.1| predicted protein [Populus trichocarpa] predicted protein [Populus trichocarpa]	501	e-140, Method: Compositional matrix adjust.	85.71	EC:6.4.1.4	K01968	hypothetical protein		GO:0005524		GO:0008152	sp|Q42523.2|MCCA_ARATH RecName: Full=Methylcrotonoyl-CoA carboxylase subunit alpha, mitochondrial; Short=MCCase subunit alpha; AltName: Full=3-methylcrotonyl-CoA carboxylase 1; AltName: Full=3-methylcrotonyl-CoA:carbon dioxide ligase subunit alpha; Flags: Precursor
comp68461_c0_seq2	1.3668	0.00591261	0.0433033	up	m.15961	gi|113207071|emb|CAL36575.1| deficiens H24 homologue [Misopates orontium]	338	7e-91, Method: Compositional matrix adjust.	75			MIKC mads-box transcription factor PTM5	KOG0014:1-207	GO:0043565	GO:0005634	GO:0006355	sp|O64645.1|SOC1_ARATH RecName: Full=MADS-box protein SOC1; AltName: Full=Agamous-like MADS-box protein AGL20; AltName: Full=Protein SUPPRESSOR OF CONSTANS OVEREXPRESSION 1
comp65799_c0_seq12	-2.91076	4.52262e-09	3.83931e-07	down	m.11568	gi|359487196|ref|XP_002269821.2| PREDICTED: uncharacterized protein LOC100248068 [Vitis vinifera] unnamed protein product [Vitis vinifera]	560	e-157, Method: Compositional matrix adjust.	45.45			hypothetical protein LOC100248068
comp64676_c0_seq1	3.47511	0.00646119	0.046608	up	m.10139	gi|224118990|ref|XP_002331298.1| predicted protein [Populus trichocarpa] predicted protein [Populus trichocarpa]	308	5e-82, Method: Compositional matrix adjust.	80.98	EC:6.3.2.19	K10639	hypothetical protein	euNOG05982:3-185
comp72772_c1_seq2	-1.4831	0.00239382	0.022041	down	m.27693	gi|470116531|ref|XP_004294435.1| PREDICTED: uncharacterized membrane protein YuiD-like [Fragaria vesca subsp. vesca]	130	1e-28, Method: Compositional matrix adjust.	80.26		K09775	hypothetical protein LOC100243628					sp|O32107.1|YUID_BACSU RecName: Full=Uncharacterized membrane protein YuiD
comp71417_c0_seq23	-1.85524	0.000138839	0.00243437	down	m.23265	gi|296083942|emb|CBI24330.3| unnamed protein product [Vitis vinifera]	337	1e-90, Method: Compositional matrix adjust.	77.18			hypothetical protein LOC100244484		GO:0008080		GO:0008152
comp60806_c0_seq1	-2.816	2.56157e-05	0.00061078	down	m.6925	gi|255578001|ref|XP_002529872.1| aldo-keto reductase, putative [Ricinus communis] aldo-keto reductase, putative [Ricinus communis]	347	7e-94, Method: Compositional matrix adjust.	78.92	EC:1.1.1.21		aldo-keto reductase, putative					sp|Q0PGJ6.1|AKRC9_ARATH RecName: Full=Aldo-keto reductase family 4 member C9
comp76166_c0_seq7	1.7434	0.000484522	0.00645112	up	m.48572	gi|460406433|ref|XP_004248669.1| PREDICTED: probable carboxylesterase 18-like [Solanum lycopersicum]	211	1e-52, Method: Compositional matrix adjust.	47.42			hypothetical protein LOC100265439		GO:0016787		GO:0008152	sp|Q9LT10.1|CXE18_ARATH RecName: Full=Probable carboxylesterase 18; AltName: Full=AtCXE1 8
comp73961_c0_seq13	1.971	3.95965e-05	0.000870711	up	m.33287	gi|460395905|ref|XP_004243520.1| PREDICTED: nitrate transporter 1.3-like [Solanum lycopersicum]	449	e-124, Method: Compositional matrix adjust.	73.22			hypothetical protein LOC100255020		GO:0005215	GO:0016020	GO:0006857	sp|Q9LVE0.1|PTR33_ARATH RecName: Full=Nitrate transporter 1.3
comp66807_c0_seq9	3.08804	0.00051295	0.00675202	up	m.12977	gi|225445039|ref|XP_002280214.1| PREDICTED: nudix hydrolase 8-like [Vitis vinifera]	192	3e-47, Method: Compositional matrix adjust.	72.36			hypothetical protein LOC100264581					sp|Q8L7W2.2|NUDT8_ARATH RecName: Full=Nudix hydrolase 8; Short=AtNUDT8
comp64285_c0_seq2	-2.88331	1.22064e-06	4.61388e-05	down	m.9693	gi|481048956|gb|AGJ98454.1| MFT1 [Gossypium barbadense]	240	8e-62, Method: Compositional matrix adjust.	63.64			MFT-like protein	KOG3346:4-173				sp|Q9XFK7.1|MFT_ARATH RecName: Full=Protein MOTHER of FT and TF 1
comp45067_c0_seq1	3.6313	1.77592e-05	0.000449412	up	m.2405	gi|485923207|gb|EOD48410.1| putative la domain-containing protein [Neofusicoccum parvum UCRNP2]	81.3	2e-13, Method: Compositional matrix adjust.	34.25			An08g01580
comp454860_c0_seq1	5.5303	0.00292486	0.0255607	up	m.50629
comp71427_c0_seq15	-1.62571	0.000796974	0.00950425	down	m.23344	gi|225468218|ref|XP_002263085.1| PREDICTED: methyl-CpG-binding domain-containing protein 2 [Vitis vinifera] unnamed protein product [Vitis vinifera]	379	e-103, Method: Compositional matrix adjust.	63.97			methyl binding domain protein	KOG4161:18-275	GO:0008270	GO:0005634		sp|Q8LA53.1|MBD2_ARATH RecName: Full=Methyl-CpG-binding domain-containing protein 2; Short=AtMBD2; Short=MBD02; AltName: Full=Methyl-CpG-binding protein MBD2
comp35655_c0_seq1	3.42362	1.66782e-11	2.90699e-09	up	m.1389	gi|359482241|ref|XP_002266914.2| PREDICTED: vacuolar amino acid transporter 1-like [Vitis vinifera]	556	e-156, Method: Compositional matrix adjust.	73.28		K15015	hypothetical protein LOC100265815	KOG1303:57-418				sp|P47082.1|AVT1_YEAST RecName: Full=Vacuolar amino acid transporter 1
comp52077_c0_seq2	2.30903	1.93325e-06	6.89385e-05	up	m.3546	gi|225464866|ref|XP_002272549.1| PREDICTED: momilactone A synthase-like [Vitis vinifera]	394	e-107, Method: Compositional matrix adjust.	68.52			hypothetical protein LOC100255259	KOG0725:12-268	GO:0016491		GO:0008152	sp|F1SWA0.1|ZERSY_ZINZE RecName: Full=Zerumbone synthase
comp73087_c0_seq15	-1.28039	0.00672318	0.0481209	down	m.28954	gi|332269179|gb|AEE37277.1| diacylglycerol acyltransferase [Sesamum indicum]	627	e-177, Method: Compositional matrix adjust.	77.43	EC:2.3.1.20	K11155	TAG1 (TRIACYLGLYCEROL BIOSYNTHESIS DEFECT 1)					sp|Q9SLD2.2|DGAT1_ARATH RecName: Full=Diacylglycerol O-acyltransferase 1
comp75599_c0_seq2	-1.56439	0.00242803	0.0222988	down	m.43952	gi|470112997|ref|XP_004292714.1| PREDICTED: pentatricopeptide repeat-containing protein At1g77405-like [Fragaria vesca subsp. vesca]	339	6e-91, Method: Compositional matrix adjust.	45.09			hypothetical protein LOC100261059	KOG4197:16-357				sp|Q1PFC5.1|PP130_ARATH RecName: Full=Pentatricopeptide repeat-containing protein At1g77 405
comp74289_c0_seq52	1.68434	0.00225618	0.0210544	up	m.35136	gi|255585735|ref|XP_002533549.1| calmodulin binding protein, putative [Ricinus communis] calmodulin binding protein, putative [Ricinus communis]	195	3e-48, Method: Compositional matrix adjust.	65.54			calmodulin binding protein, putative	euNOG10129:16-156	GO:0005515
comp75934_c0_seq50	-1.95709	8.12593e-05	0.00155956	down	m.46634	gi|297740564|emb|CBI30746.3| unnamed protein product [Vitis vinifera]	520	e-145, Method: Compositional matrix adjust.	67.99			hypothetical protein LOC100241193	euNOG12811:42-264	GO:0005515			sp|C0LGN2.1|Y3148_ARATH RecName: Full=Probable leucine-rich repeat receptor-like serine/threonine-protein kinase At3g14840; Flags: Precursor
comp74364_c0_seq11	-2.07106	6.71087e-05	0.0013373	down	m.35639	gi|255569621|ref|XP_002525776.1| diacylglycerol kinase, alpha, putative [Ricinus communis] diacylglycerol kinase, alpha, putative [Ricinus communis]	353	3e-95, Method: Compositional matrix adjust.	65.52	EC:2.7.1.107		diacylglycerol kinase, alpha, putative		GO:0004143		GO:0007205	sp|O75912.1|DGKI_HUMAN RecName: Full=Diacylglycerol kinase iota; Short=DAG kinase iota; AltName: Full=Diglyceride kinase iota; Short=DGK-iota
comp71544_c0_seq1	7.90333	4.02868e-10	5.21905e-08	up	m.23675	gi|460370002|ref|XP_004230844.1| PREDICTED: long chain acyl-CoA synthetase 2-like [Solanum lycopersicum]	202	2e-50, Method: Compositional matrix adjust.	76.47	EC:6.2.1.3	K01897	LACS2 (LONG-CHAIN ACYL-COA SYNTHETASE 2)		GO:0003824		GO:0008152	sp|Q9XIA9.1|LACS2_ARATH RecName: Full=Long chain acyl-CoA synthetase 2; AltName: Full=Protein Botrytis resistant 1; AltName: Full=Protein LATERAL ROOT DEVELOPMENT 2
comp74034_c0_seq6	-1.35946	0.00413783	0.0329312	down	m.33680	gi|356509460|ref|XP_003523467.1| PREDICTED: mitogen-activated protein kinase kinase kinase 1-like [Glycine max]	167	8e-40, Method: Composition-based stats.	72.55	EC:2.7.11.25	K13414	Mitogen-activated protein kinase kinase kinase, putative		GO:0005524		GO:0006468	sp|Q39008.2|M3K1_ARATH RecName: Full=Mitogen-activated protein kinase kinase kinase 1; Short=ARAKIN; Short=AtMEKK1; Short=MAP kinase kinase kinase 1
comp73867_c0_seq16	1.56647	0.00114149	0.0125192	up	m.32957	gi|460381416|ref|XP_004236445.1| PREDICTED: ABC transporter C family member 13-like [Solanum lycopersicum]	814	0.0, Method: Compositional matrix adjust.	69.69			similar to Multidrug Resistance associated Protein 1		GO:0042626	GO:0016021	GO:0055085	sp|Q9SKX0.3|AB13C_ARATH RecName: Full=ABC transporter C family member 13; Short=ABC transporter ABCC.13; Short=AtABCC13; AltName: Full=ATP-energized glutathione S-conjugate pump 11; AltName: Full=Glutathione S-conjugate-transporting ATPase 11; AltName: Full=Multidrug resistance-associated protein 11
comp68113_c0_seq21	1.52321	0.00161389	0.0161926	up	m.15295	gi|225455344|ref|XP_002272297.1| PREDICTED: nephrocystin-3-like [Vitis vinifera]	528	e-147, Method: Compositional matrix adjust.	57.6			hypothetical protein LOC100248697	KOG1840:83-489	GO:0042802			sp|A0JM23.2|NPHP3_XENTR RecName: Full=Nephrocystin-3
comp73867_c0_seq8	1.5581	0.00119789	0.0129954	up	m.32949	gi|460381416|ref|XP_004236445.1| PREDICTED: ABC transporter C family member 13-like [Solanum lycopersicum]	1353	0.0, Method: Compositional matrix adjust.	70.5			similar to Multidrug Resistance associated Protein 1	KOG0054:1-922	GO:0042626	GO:0016021	GO:0055085	sp|Q9SKX0.3|AB13C_ARATH RecName: Full=ABC transporter C family member 13; Short=ABC transporter ABCC.13; Short=AtABCC13; AltName: Full=ATP-energized glutathione S-conjugate pump 11; AltName: Full=Glutathione S-conjugate-transporting ATPase 11; AltName: Full=Multidrug resistance-associated protein 11
comp71565_c0_seq4	2.15987	9.66386e-06	0.000274324	up	m.23730
comp76214_c0_seq57	1.48126	0.00179887	0.0176295	up	m.49100	gi|224100089|ref|XP_002311739.1| predicted protein [Populus trichocarpa] predicted protein [Populus trichocarpa]	292	2e-77, Method: Compositional matrix adjust.	89.03			hypothetical protein		GO:0004672		GO:0006468	sp|C0LGI2.1|Y1677_ARATH RecName: Full=Probable LRR receptor-like serine/threonine-protei n kinase At1g67720; Flags: Precursor
comp72980_c0_seq4	-1.72707	0.000272032	0.00406854	down	m.28521	gi|460373188|ref|XP_004232403.1| PREDICTED: random slug protein 5-like isoform 1 [Solanum lycopersicum] PREDICTED: random slug protein 5-like isoform 2 [Solanum lycopersicum]	488	e-136, Method: Compositional matrix adjust.	85.39			hypothetical protein LOC100244435	KOG1470:1-290				sp|Q55CU8.1|RSC5_DICDI RecName: Full=Random slug protein 5; AltName: Full=CRAL-TRIO domain-containing protein 5
comp36930_c0_seq1	-1.57105	0.000980256	0.0112031	down	m.1714	gi|460405091|ref|XP_004248010.1| PREDICTED: MACPF domain-containing protein At1g14780-like [Solanum lycopersicum]	985	0.0, Method: Compositional matrix adjust.	76.75			hypothetical protein					sp|Q8L612.1|MACP1_ARATH RecName: Full=MACPF domain-containing protein At1g14780
comp65758_c0_seq6	-1.50008	0.00699036	0.0496375	down	m.11514	gi|75207182|sp|Q9SQ57.1|PXG_SESIN RecName: Full=Peroxygenase; AltName: Full=Caleosin; Short=SiCLO caleosin [Sesamum indicum]	392	e-107, Method: Compositional matrix adjust.	89.11			ATS1 (ARABIDOPSIS THALIANA SEED GENE 1)	euNOG11824:11-206				sp|Q9SQ57.1|PXG_SESIN RecName: Full=Peroxygenase; AltName: Full=Caleosin; Short=SiCLO
comp69425_c0_seq2	-2.21128	4.12655e-06	0.000132803	down	m.17976	gi|57012874|sp|Q9LW48.1|ERF5_NICSY RecName: Full=Ethylene-responsive transcription factor 5; AltName: Full=Ethylene-responsive element-binding factor 4; Short=EREBP-4; AltName: Full=Ethylene-responsive element-binding factor 5 homolog; AltName: Full=NsERF4 ethylene-responsive element binding factor [Nicotiana sylvestris]	207	3e-51, Method: Compositional matrix adjust.	40.94			AP2/ERF domain-containing transcription factor		GO:0003700		GO:0006355	sp|Q9LW48.1|ERF5_NICSY RecName: Full=Ethylene-responsive transcription factor 5; AltName : Full=Ethylene-responsive element-binding factor 4; Short=EREBP-4; AltName: Full=Ethylene-responsive element-binding factor 5 homolog; AltName: Full=NsERF4
comp36630_c0_seq2	1.77721	0.000269533	0.0040412	up	m.1635	gi|118487801|gb|ABK95724.1| unknown [Populus trichocarpa]	344	1e-92, Method: Compositional matrix adjust.	82.52	EC:3.4.16.2	K01285	hypothetical protein		GO:0008236		GO:0006508	sp|P42785.1|PCP_HUMAN RecName: Full=Lysosomal Pro-X carboxypeptidase; AltName: Full=Angiotensinase C; AltName: Full=Lysosomal carboxypeptidase C; AltName: Full=Proline carboxypeptidase; AltName: Full=Prolylcarboxypeptidase; Short=PRCP; Flags: Precursor
comp75508_c0_seq4	-1.36857	0.00356108	0.0296552	down	m.43326
comp66733_c0_seq3	-1.46367	0.00193765	0.0186648	down	m.12877	gi|352856148|gb|AEQ62798.1| methionine sulfoxide reducatase [Solanum melongena]	330	9e-89, Method: Compositional matrix adjust.	79.17	EC:1.8.4.11	K07304	hypothetical protein LOC100255310	KOG1635:1-194	GO:0016671		GO:0055114	sp|P54153.1|MSRA_SOLLC RecName: Full=Peptide methionine sulfoxide reductase; AltName: Full=Fruit-ripening protein E4; AltName: Full=Peptide-methionine (S)-S-oxide reductase; Short=Peptide Met(O) reductase; AltName: Full=Protein-methionine-S-oxide reductase
comp67350_c0_seq2	2.97367	0.000945269	0.0108689	up	m.13825	gi|255562015|ref|XP_002522016.1| conserved hypothetical protein [Ricinus communis] conserved hypothetical protein [Ricinus communis]	339	4e-91, Method: Compositional matrix adjust.	73.78			hypothetical protein
comp72744_c0_seq9	4.41186	5.96128e-16	3.39783e-13	up	m.27507	gi|225424885|ref|XP_002269340.1| PREDICTED: nitrate transporter 1.7 [Vitis vinifera] unnamed protein product [Vitis vinifera]	838	0.0, Method: Compositional matrix adjust.	69.19			hypothetical protein LOC100250071	KOG1237:57-626	GO:0005215	GO:0016020	GO:0006857	sp|Q8RX77.1|PTR21_ARATH RecName: Full=Nitrate transporter 1.7
comp75269_c0_seq9	-1.77912	0.000276263	0.0041044	down	m.41414	gi|460372462|ref|XP_004232049.1| PREDICTED: uncharacterized protein LOC101249132 [Solanum lycopersicum]	171	4e-40, Method: Compositional matrix adjust.	34.06			hypothetical protein LOC100245919
comp69610_c0_seq1	-2.00956	2.56711e-05	0.000611694	down	m.18290	gi|460386506|ref|XP_004238939.1| PREDICTED: uncharacterized protein LOC101257561 [Solanum lycopersicum]	183	2e-44, Method: Compositional matrix adjust.	58.76			hypothetical protein	KOG0670:7-190
comp68113_c0_seq29	1.61996	0.000801819	0.00955345	up	m.15302	gi|255561868|ref|XP_002521943.1| kinesin light chain, putative [Ricinus communis] kinesin light chain, putative [Ricinus communis]	369	e-100, Method: Compositional matrix adjust.	61.82			kinesin light chain, putative		GO:0042802			sp|A0JM23.2|NPHP3_XENTR RecName: Full=Nephrocystin-3
comp75071_c0_seq7	2.5002	1.63178e-05	0.000420326	up	m.40034	gi|359472875|ref|XP_003631206.1| PREDICTED: uncharacterized protein LOC100853946 [Vitis vinifera]	105	7e-21, Method: Compositional matrix adjust.	35.71			hypothetical protein LOC100245710
comp55367_c0_seq1	1.8871	9.9171e-05	0.00183563	up	m.4464	gi|460402138|ref|XP_004246571.1| PREDICTED: uncharacterized protein LOC101246082 [Solanum lycopersicum]	671	0.0, Method: Compositional matrix adjust.	59.97			hypothetical protein LOC100244314
comp66942_c0_seq10	-2.0874	1.54723e-05	0.000402576	down	m.13186	gi|296081175|emb|CBI18201.3| unnamed protein product [Vitis vinifera]	243	2e-62, Method: Compositional matrix adjust.	61.29			hypothetical protein					sp|Q6NMB7.1|WTR7_ARATH RecName: Full=WAT1-related protein At1g43650
comp75924_c0_seq21	1.37653	0.00427061	0.0336966	up	m.46475	gi|225457769|ref|XP_002278218.1| PREDICTED: pentatricopeptide repeat-containing protein At3g09040, mitochondrial [Vitis vinifera] unnamed protein product [Vitis vinifera]	1315	0.0, Method: Compositional matrix adjust.	65.26			hypothetical protein LOC100257512	KOG4197:9-982				sp|Q9SS83.1|PP220_ARATH RecName: Full=Pentatricopeptide repeat-containing protein At3g09040, mitochondrial; Flags: Precursor
comp68205_c0_seq7	-2.11698	5.45135e-05	0.00113283	down	m.15491	gi|462400623|gb|EMJ06180.1| hypothetical protein PRUPE_ppa003207mg [Prunus persica]	280	2e-73, Method: Compositional matrix adjust.	72.58			MLO13 protein					sp|O80961.2|MLO12_ARATH RecName: Full=MLO-like protein 12; Short=AtMlo12; Short=AtMlo18
comp70137_c0_seq5	-2.50375	3.52295e-07	1.567e-05	down	m.19589	gi|470127480|ref|XP_004299697.1| PREDICTED: UPF0483 protein AAEL000016-like [Fragaria vesca subsp. vesca]	196	2e-48, Method: Compositional matrix adjust.	78.81			hypothetical protein LOC100265992					sp|Q7QBJ0.3|U483_ANOGA RecName: Full=UPF0483 protein AGAP003155
comp73735_c0_seq8	-1.37623	0.0033827	0.0285072	down	m.32025	gi|460367499|ref|XP_004229611.1| PREDICTED: uncharacterized protein At5g08430-like [Solanum lycopersicum]	477	e-132, Method: Compositional matrix adjust.	48.34			protein binding protein, putative	KOG1946:1-345	GO:0005515	GO:0005634	GO:0016570	sp|Q9FT92.2|Y5843_ARATH RecName: Full=Uncharacterized protein At5g08430
comp67600_c0_seq38	-3.02044	1.1979e-09	1.35269e-07	down	m.14454	gi|460399014|ref|XP_004245040.1| PREDICTED: uncharacterized protein LOC101265262 [Solanum lycopersicum]	258	1e-66, Method: Compositional matrix adjust.	50.38			hypothetical protein
comp73669_c0_seq13	-1.37343	0.00351999	0.0294089	down	m.31606	gi|317106698|dbj|BAJ53199.1| JHL03K20.8 [Jatropha curcas]	330	7e-89, Method: Compositional matrix adjust.	96.88	EC:6.3.2.19	K10577	hypothetical protein	KOG0424:1-160	GO:0016881			sp|Q42551.1|SCE1_ARATH RecName: Full=SUMO-conjugating enzyme SCE1; AltName: Full=Protein EMBRYO DEFECTIVE 1637; AltName: Full=Protein hus5 homolog; AltName: Full=SUMO-conjugating enzyme 1; Short=AtSCE1
comp89397_c0_seq1	1.97074	0.000738421	0.00896415	up	m.50045	gi|470120616|ref|XP_004296395.1| PREDICTED: peptide transporter PTR3-A-like [Fragaria vesca subsp. vesca]	330	1e-88, Method: Compositional matrix adjust.	76.53			PTR3 (PEPTIDE TRANSPORTER 3)		GO:0005215	GO:0016020	GO:0006857	sp|Q9FNL7.1|PTR3A_ARATH RecName: Full=Peptide transporter PTR3-A; Short=AtPTR3
comp74364_c0_seq15	-1.96618	0.000122361	0.00219145	down	m.35643	gi|255569621|ref|XP_002525776.1| diacylglycerol kinase, alpha, putative [Ricinus communis] diacylglycerol kinase, alpha, putative [Ricinus communis]	609	e-172, Method: Compositional matrix adjust.	71.25	EC:2.7.1.107		diacylglycerol kinase, alpha, putative	KOG1169:58-432	GO:0004143		GO:0007205	sp|O75912.1|DGKI_HUMAN RecName: Full=Diacylglycerol kinase iota; Short=DAG kinase iota; AltName: Full=Diglyceride kinase iota; Short=DGK-iota
comp68958_c0_seq5	2.01346	0.0039925	0.0321883	up	m.17035	gi|460390273|ref|XP_004240762.1| PREDICTED: putative 8-amino-7-oxononanoate synthase-like [Solanum lycopersicum]	129	2e-28, Method: Compositional matrix adjust.	52.27	EC:2.3.1.47	K00652	hypothetical protein LOC100268118
comp71283_c0_seq1	-2.03121	2.19745e-05	0.000536792	down	m.22840	gi|460380541|ref|XP_004236014.1| PREDICTED: chlorophyll a-b binding protein P4, chloroplastic-like [Solanum lycopersicum]	481	e-134, Method: Compositional matrix adjust.	92.77		K08910	chlorophyll a/b-binding protein					sp|P27521.1|CA4_ARATH RecName: Full=Chlorophyll a-b binding protein 4, chloroplastic; AltName: Full=LHCI type III CAB-4; Flags: Precursor
comp71565_c0_seq2	2.10989	1.5135e-05	0.000396061	up	m.23728
comp72731_c0_seq1	2.72172	8.12633e-08	4.49536e-06	up	m.27469	gi|462418928|gb|EMJ23191.1| hypothetical protein PRUPE_ppa003252mg [Prunus persica]	450	e-124, Method: Compositional matrix adjust.	72.15		K14640	hypothetical protein LOC100247658		GO:0005315	GO:0016020	GO:0006817	sp|Q38954.1|PHT21_ARATH RecName: Full=Inorganic phosphate transporter 2-1, chloroplastic ; AltName: Full=H(+)/Pi cotransporter; Short=AtPht2;1; Flags: Precursor
comp75989_c0_seq26	-1.36581	0.00348851	0.0291803	down	m.47094	gi|460371855|ref|XP_004231750.1| PREDICTED: translocon-associated protein subunit beta-like [Solanum lycopersicum]	246	2e-63, Method: Compositional matrix adjust.	83.21		K13250	hypothetical protein LOC100241257	KOG3317:27-182				sp|P23438.1|SSRB_CANFA RecName: Full=Translocon-associated protein subunit beta; Short=TRAP-beta; AltName: Full=Glycoprotein 25H; Short=gp25H; AltName: Full=Signal sequence receptor subunit beta; Short=SSR-beta; Flags: Precursor
comp70114_c0_seq2	-1.60157	0.00118012	0.0128571	down	m.19495	gi|462397650|gb|EMJ03318.1| hypothetical protein PRUPE_ppa006923mg [Prunus persica]	212	3e-53, Method: Compositional matrix adjust.	78.4			hypothetical protein					sp|Q8NE86.1|MCU_HUMAN RecName: Full=Calcium uniporter protein, mitochondrial; AltName: Full=Coiled-coil domain-containing protein 109A
comp69959_c0_seq2	-1.81868	0.000144329	0.002511	down	m.19055	gi|462400346|gb|EMJ06014.1| hypothetical protein PRUPE_ppa027171mg, partial [Prunus persica]	490	e-136, Method: Compositional matrix adjust.	61.75			hypothetical protein LOC100264468	KOG0504:30-426	GO:0005515			sp|Q9C7A2.1|Y3236_ARATH RecName: Full=Ankyrin repeat-containing protein At3g12360
comp67600_c0_seq54	-3.03292	1.04079e-09	1.21738e-07	down	m.14470	gi|460399014|ref|XP_004245040.1| PREDICTED: uncharacterized protein LOC101265262 [Solanum lycopersicum]	297	2e-78, Method: Compositional matrix adjust.	54.98			hypothetical protein
comp53219_c0_seq1	1.46662	0.00405377	0.0325144	up	m.3799	gi|462401993|gb|EMJ07550.1| hypothetical protein PRUPE_ppa017640mg [Prunus persica]	97.1	1e-18, Method: Compositional matrix adjust.	57.75			hypothetical protein LOC100257016					sp|Q1PF16.1|BH019_ARATH RecName: Full=Transcription factor bHLH19; AltName: Full=Basic helix-loop-helix protein 19; Short=AtbHLH19; Short=bHLH 19; AltName: Full=Transcription factor EN 26; AltName: Full=bHLH transcription factor bHLH019
comp74257_c0_seq42	-2.63186	8.6112e-08	4.72091e-06	down	m.34904	gi|292677823|dbj|BAI99253.1| trehalose 6-phosphate phosphatase [Nicotiana tabacum]	360	1e-97, Method: Compositional matrix adjust.	77.25			trehalose-6-phosphate synthase, putative		GO:0003824		GO:0005992	sp|O64896.1|TPPA_ARATH RecName: Full=Trehalose-phosphate phosphatase A; Short=AtTPPA; AltName: Full=Trehalose 6-phosphate phosphatase
comp36490_c0_seq1	1.84305	0.000159101	0.00269871	up	m.1596	gi|359497371|ref|XP_003635494.1| PREDICTED: probable glucan 1,3-beta-glucosidase A-like [Vitis vinifera] unnamed protein product [Vitis vinifera]	648	0.0, Method: Compositional matrix adjust.	65.97			hypothetical protein	euNOG04076:201-493	GO:0004553		GO:0005975	sp|B0XN12.1|EXGA_ASPFC RecName: Full=Probable glucan 1,3-beta-glucosidase A; AltName: Full=Exo-1,3-beta-glucanase 1; AltName: Full=Exo-1,3-beta-glucanase A; Flags: Precursor
comp74614_c0_seq21	-1.30767	0.00571514	0.0421753	down	m.37259	gi|255554829|ref|XP_002518452.1| peroxisomal membrane protein 2, pxmp2, putative [Ricinus communis] peroxisomal membrane protein 2, pxmp2, putative [Ricinus communis]	202	3e-50, Method: Compositional matrix adjust.	71.09			peroxisomal membrane protein 2, pxmp2, putative					sp|Q9ZS51.1|PMP22_ARATH RecName: Full=Peroxisomal membrane protein PMP22; AltName: Full= 22 kDa peroxisomal membrane protein
comp62497_c0_seq3	-1.47454	0.00403699	0.0324523	down	m.8110	gi|462419301|gb|EMJ23564.1| hypothetical protein PRUPE_ppa003399mg [Prunus persica]	846	0.0, Method: Compositional matrix adjust.	71.01	EC:5.2.1.8	K09571	hypothetical protein	KOG0543:58-554	GO:0005515		GO:0006457	sp|Q38931.2|FKB62_ARATH RecName: Full=Peptidyl-prolyl cis-trans isomerase FKBP62; Short=PPIase FKBP62; AltName: Full=70 kDa peptidyl-prolyl isomerase; AltName: Full=FK506-binding protein 62; Short=AtFKBP62; AltName: Full=Immunophilin FKBP62; AltName: Full=Peptidylprolyl isomerase ROF1; AltName: Full=Protein ROTAMASE FKBP 1; AltName: Full=Rotamase
comp73888_c0_seq5	3.39202	2.16895e-06	7.62082e-05	up	m.33027	gi|460397372|ref|XP_004244241.1| PREDICTED: uncharacterized protein LOC101258771 [Solanum lycopersicum]	427	e-117, Method: Compositional matrix adjust.	72.7			hypothetical protein LOC100264152
comp73562_c0_seq2	2.76732	1.81191e-06	6.52796e-05	up	m.31285	gi|16874557|gb|AAK72467.1| MADS-box transcription factor DEFH28 [Antirrhinum majus]	290	3e-76, Method: Compositional matrix adjust.	61.26		K09264	MIKC mads-box transcription factor	KOG0014:1-245	GO:0043565	GO:0005634	GO:0006355	sp|Q42429.1|AGL8_SOLTU RecName: Full=Agamous-like MADS-box protein AGL8 homolog; AltName : Full=POTM1-1
comp59887_c1_seq3	1.4498	0.00344214	0.0289002	up	m.6359
comp72381_c0_seq11	-1.96825	3.8348e-05	0.000851127	down	m.26241	gi|460403215|ref|XP_004247089.1| PREDICTED: desumoylating isopeptidase 1-like [Solanum lycopersicum]	419	e-115, Method: Compositional matrix adjust.	74.29			hypothetical protein LOC100249956	KOG0324:1-283				sp|Q6ICB0.1|PPDE2_HUMAN RecName: Full=Desumoylating isopeptidase 1; Short=DeSI-1; AltNam e: Full=PPPDE peptidase domain-containing protein 2; AltName: Full=Protein FAM152B
comp75762_c0_seq13	1.80547	0.000155028	0.00265978	up	m.45250	gi|460402773|ref|XP_004246885.1| PREDICTED: xylem serine proteinase 1-like [Solanum lycopersicum]	228	3e-58, Method: Compositional matrix adjust.	63.58			hypothetical protein					sp|Q9LLL8.1|XSP1_ARATH RecName: Full=Xylem serine proteinase 1; Short=AtXSP1; AltName: Full=Cucumisin-like protein; Flags: Precursor
comp76214_c0_seq90	1.49445	0.00221781	0.0207936	up	m.49129	gi|225425928|ref|XP_002267668.1| PREDICTED: probable LRR receptor-like serine/threonine-protein kinase At1g67720-like [Vitis vinifera]	317	1e-84, Method: Compositional matrix adjust.	74.38			hypothetical protein LOC100240962					sp|C0LGI2.1|Y1677_ARATH RecName: Full=Probable LRR receptor-like serine/threonine-protei n kinase At1g67720; Flags: Precursor
comp66599_c1_seq3	-2.75798	1.17714e-05	0.000322672	down	m.12681	gi|297739370|emb|CBI29360.3| unnamed protein product [Vitis vinifera]	834	0.0, Method: Compositional matrix adjust.	66.5			hypothetical protein LOC100263065	KOG0123:2-603	GO:0003723			sp|Q05196.3|PABP5_ARATH RecName: Full=Polyadenylate-binding protein 5; Short=PABP-5; Short=Poly(A)-binding protein 5
comp57205_c0_seq1	-1.61691	0.00067373	0.00837889	down	m.5122
comp48664_c0_seq1	-2.10064	0.00677294	0.0483229	down	m.2827
comp72646_c0_seq7	1.30689	0.00619616	0.045104	up	m.27269	gi|460414509|ref|XP_004252611.1| PREDICTED: uncharacterized protein LOC101247595 [Solanum lycopersicum]	147	1e-33, Method: Compositional matrix adjust.	60.63			hypothetical protein LOC100247909
comp74359_c0_seq10	2.85424	1.62684e-08	1.07386e-06	up	m.35581	gi|460407182|ref|XP_004249033.1| PREDICTED: mannan endo-1,4-beta-mannosidase 6-like [Solanum lycopersicum]	689	0.0, Method: Compositional matrix adjust.	79.5			hypothetical protein	euNOG11227:72-477	GO:0004553		GO:0005975	sp|Q9LZV3.1|MAN6_ARATH RecName: Full=Mannan endo-1,4-beta-mannosidase 6; AltName: Full=Beta-mannanase 6; AltName: Full=Endo-beta-1,4-mannanase 6; Short=AtMAN6; Flags: Precursor
comp65570_c0_seq1	2.44554	3.16524e-05	0.000728126	up	m.11334	gi|18409649|ref|NP_564995.1| Caleosin-related family protein [Arabidopsis thaliana] RecName: Full=Probable peroxygenase 4; Short=AtPXG4; AltName: Full=Caleosin-4 unknown protein; 59759-58619 [Arabidopsis thaliana] At1g70670/F5A18_15 [Arabidopsis thaliana] At1g70670/F5A18_15 [Arabidopsis thaliana] Caleosin-related family protein [Arabidopsis thaliana]	285	4e-75, Method: Compositional matrix adjust.	74.43			caleosin-related family protein	euNOG11824:23-198				sp|Q9CAB7.1|PXG4_ARATH RecName: Full=Probable peroxygenase 4; Short=AtPXG4; AltName: Full=Caleosin-4
comp71741_c0_seq9	1.83804	0.00018472	0.00303297	up	m.24294	gi|359478930|ref|XP_002283389.2| PREDICTED: telomere repeat-binding protein 5-like [Vitis vinifera]	416	e-114, Method: Compositional matrix adjust.	53.13			hypothetical protein LOC100257090					sp|Q9FFY9.1|TRP4_ARATH RecName: Full=Telomere repeat-binding protein 4; AltName: Full=H-protein promoter binding factor-1; Short=AtTBP1; AltName: Full=Telomeric DNA-binding protein 1
comp75989_c0_seq10	-1.34771	0.00393062	0.0318683	down	m.47078	gi|359485864|ref|XP_002266383.2| PREDICTED: vacuolar cation/proton exchanger 5-like [Vitis vinifera]	486	e-135, Method: Compositional matrix adjust.	80.27		K07300	hypothetical protein LOC100244138					sp|Q8L783.1|CAX5_ARATH RecName: Full=Vacuolar cation/proton exchanger 5; AltName: Full=Ca(2+)/H(+) antiporter CAX5; AltName: Full=Ca(2+)/H(+) exchanger 5; AltName: Full=Protein CATION EXCHANGER 5
comp53249_c0_seq1	-2.35247	0.00329064	0.0279479	down	m.3803	gi|38679121|gb|AAR26385.1| anthocyanin 5-O-glucoside-4'''-O-malonyltransferase [Salvia splendens]	341	2e-91, Method: Compositional matrix adjust.	42.47			hypothetical protein	euNOG04572:62-481	GO:0016747			sp|Q70PR7.2|VINSY_RAUSE RecName: Full=Vinorine synthase
comp75551_c0_seq15	1.38059	0.00374104	0.030783	up	m.43564	gi|297740749|emb|CBI30931.3| unnamed protein product [Vitis vinifera]	257	6e-67, Method: Compositional matrix adjust.	78.31		K02874	hypothetical protein LOC100241180	KOG0901:1-166	GO:0003735	GO:0005840	GO:0006412	sp|B2IK72.1|RL14_BEII9 RecName: Full=50S ribosomal protein L14
comp72125_c0_seq7	1.50951	0.00141996	0.0147624	up	m.25436	gi|460400967|ref|XP_004246001.1| PREDICTED: uncharacterized protein LOC101249748 isoform 1 [Solanum lycopersicum]	598	e-169, Method: Compositional matrix adjust.	68.37			hypothetical protein LOC100264895
comp76214_c0_seq122	1.63573	0.000858981	0.0100506	up	m.49155	gi|297738322|emb|CBI27523.3| unnamed protein product [Vitis vinifera]	318	7e-85, Method: Compositional matrix adjust.	74.38			hypothetical protein LOC100240962					sp|C0LGI2.1|Y1677_ARATH RecName: Full=Probable LRR receptor-like serine/threonine-protei n kinase At1g67720; Flags: Precursor
comp75622_c1_seq1	-2.0229	0.000389083	0.00541534	down	m.44127	gi|462395264|gb|EMJ01063.1| hypothetical protein PRUPE_ppa005829mg [Prunus persica]	402	e-110, Method: Compositional matrix adjust.	51.78			hypothetical protein LOC100252098		GO:0030528		GO:0006355	sp|Q8GY61.1|BH063_ARATH RecName: Full=Transcription factor bHLH63; AltName: Full=Basic helix-loop-helix protein 63; Short=AtbHLH63; Short=bHLH 63; AltName: Full=Transcription factor EN 84; AltName: Full=bHLH transcription factor bHLH063
comp72988_c0_seq6	-3.13999	4.45687e-09	3.80147e-07	down	m.28551	gi|460376138|ref|XP_004233857.1| PREDICTED: alpha,alpha-trehalose-phosphate synthase [UDP-forming] 1-like [Solanum lycopersicum]	1126	0.0, Method: Compositional matrix adjust.	83.28	EC:2.4.1.15	K00697	ATTPS1 (TREHALOSE-6-PHOSPHATE SYNTHASE)		GO:0003824		GO:0005992	sp|Q9SYM4.1|TPS1_ARATH RecName: Full=Alpha,alpha-trehalose-phosphate synthase [UDP-forming] 1; AltName: Full=Trehalose-6-phosphate synthase 1; Short=AtTPS1
comp72015_c0_seq13	-1.669	0.000436291	0.00592989	down	m.25041	gi|225438442|ref|XP_002275036.1| PREDICTED: uncharacterized protein LOC100249111 [Vitis vinifera]	451	e-124, Method: Compositional matrix adjust.	46.09			hypothetical protein LOC100249111		GO:0005524		GO:0006468	sp|O94537.1|PPK4_SCHPO RecName: Full=Serine/threonine-protein kinase ppk4; Flags: Precursor
comp75762_c0_seq3	1.79377	0.000168729	0.00282993	up	m.45240	gi|460402773|ref|XP_004246885.1| PREDICTED: xylem serine proteinase 1-like [Solanum lycopersicum]	228	3e-58, Method: Compositional matrix adjust.	63.58			hypothetical protein					sp|Q9LLL8.1|XSP1_ARATH RecName: Full=Xylem serine proteinase 1; Short=AtXSP1; AltName: Full=Cucumisin-like protein; Flags: Precursor
comp75924_c0_seq9	1.45277	0.00276132	0.0245923	up	m.46464	gi|225457769|ref|XP_002278218.1| PREDICTED: pentatricopeptide repeat-containing protein At3g09040, mitochondrial [Vitis vinifera] unnamed protein product [Vitis vinifera]	1315	0.0, Method: Compositional matrix adjust.	65.26			hypothetical protein LOC100257512	KOG4197:9-982				sp|Q9SS83.1|PP220_ARATH RecName: Full=Pentatricopeptide repeat-containing protein At3g09040, mitochondrial; Flags: Precursor
comp74614_c0_seq15	-1.51781	0.00132482	0.013992	down	m.37255	gi|255554829|ref|XP_002518452.1| peroxisomal membrane protein 2, pxmp2, putative [Ricinus communis] peroxisomal membrane protein 2, pxmp2, putative [Ricinus communis]	204	4e-51, Method: Compositional matrix adjust.	72.66			peroxisomal membrane protein 2, pxmp2, putative					sp|Q9ZS51.1|PMP22_ARATH RecName: Full=Peroxisomal membrane protein PMP22; AltName: Full= 22 kDa peroxisomal membrane protein
comp61470_c0_seq2	1.87946	0.000118414	0.0021432	up	m.7329	gi|225439433|ref|XP_002265850.1| PREDICTED: uncharacterized protein LOC100252319 [Vitis vinifera] unnamed protein product [Vitis vinifera]	214	6e-54, Method: Compositional matrix adjust.	69.93			hypothetical protein LOC100252319					sp|Q9SR92.1|STR10_ARATH RecName: Full=Rhodanese-like domain-containing protein 10; AltNa me: Full=Sulfurtransferase 10; Short=AtStr10
comp68046_c1_seq5	1.51394	0.00530396	0.0398202	up	m.15139	gi|359487445|ref|XP_002270525.2| PREDICTED: uncharacterized MFS-type transporter C19orf28-like [Vitis vinifera] unnamed protein product [Vitis vinifera]	267	8e-70, Method: Compositional matrix adjust.	74.3			hypothetical protein LOC100259681					sp|Q6NUT3.2|MFS12_HUMAN RecName: Full=Major facilitator superfamily domain-containing protein 12
comp75396_c0_seq13	-1.74536	0.000241135	0.00372908	down	m.42580	gi|460379527|ref|XP_004235513.1| PREDICTED: d-3-phosphoglycerate dehydrogenase, chloroplastic-like [Solanum lycopersicum]	941	0.0, Method: Compositional matrix adjust.	77.54	EC:1.1.1.95	K00058	PGDH (3-PHOSPHOGLYCERATE DEHYDROGENASE)	KOG0068:105-676	GO:0051287		GO:0008152	sp|O04130.2|SERA_ARATH RecName: Full=D-3-phosphoglycerate dehydrogenase, chloroplastic; Short=3-PGDH; Flags: Precursor
comp75341_c0_seq20	-1.47009	0.00225445	0.0210437	down	m.41980
comp75467_c0_seq2	-1.6529	0.000649179	0.00815369	down	m.42970	gi|460392545|ref|XP_004241876.1| PREDICTED: alpha/beta hydrolase domain-containing protein 11-like [Solanum lycopersicum]	507	e-141, Method: Compositional matrix adjust.	78.76			catalytic, putative	KOG2382:12-315				sp|P53219.1|IMO32_YEAST RecName: Full=Abhydrolase domain-containing protein IMO32; AltNa me: Full=Intermediate cleaved by mitochondrial octapeptidyl aminopeptidase protein 32; Flags: Precursor
comp71040_c0_seq2	1.95321	4.23476e-05	0.00092273	up	m.22167	gi|60686429|gb|AAX35343.1| glutamine synthetase [Cucumis melo]	360	7e-98, Method: Compositional matrix adjust.	96.61	EC:6.3.1.2	K01915	GS2 (GLUTAMINE SYNTHETASE 2)		GO:0004356		GO:0006807	sp|Q42624.1|GLNAC_BRANA RecName: Full=Glutamine synthetase, chloroplastic; AltName: Full=GS2; AltName: Full=Glutamate--ammonia ligase; Flags: Precursor
comp67722_c0_seq6	1.60244	0.000777493	0.00934996	up	m.14704
comp72221_c0_seq7	2.87159	1.01316e-08	7.33502e-07	up	m.25694
comp75628_c0_seq8	1.45273	0.0021743	0.0204658	up	m.44181	gi|460403425|ref|XP_004247191.1| PREDICTED: methylcrotonoyl-CoA carboxylase subunit alpha, mitochondrial isoform 2 [Solanum lycopersicum]	738	0.0, Method: Compositional matrix adjust.	79.58	EC:6.4.1.4	K01968	hypothetical protein LOC100251183		GO:0016874		GO:0008152	sp|Q42523.2|MCCA_ARATH RecName: Full=Methylcrotonoyl-CoA carboxylase subunit alpha, mitochondrial; Short=MCCase subunit alpha; AltName: Full=3-methylcrotonyl-CoA carboxylase 1; AltName: Full=3-methylcrotonyl-CoA:carbon dioxide ligase subunit alpha; Flags: Precursor
comp72666_c0_seq2	1.33836	0.00548592	0.0409126	up	m.27331	gi|460411063|ref|XP_004250934.1| PREDICTED: uncharacterized protein LOC101247982 [Solanum lycopersicum]	139	3e-31, Method: Compositional matrix adjust.	63.06			hypothetical protein
comp68384_c0_seq40	2.21587	5.59423e-06	0.000173624	up	m.15850	gi|460413824|ref|XP_004252278.1| PREDICTED: uncharacterized protein LOC101248551 [Solanum lycopersicum]	150	1e-34, Method: Compositional matrix adjust.	66.37			hypothetical protein
comp75403_c0_seq3	-1.65767	0.00045997	0.00620459	down	m.42640	gi|359476121|ref|XP_002282575.2| PREDICTED: LOW QUALITY PROTEIN: cellulose synthase A catalytic subunit 1 [UDP-forming]-like [Vitis vinifera]	1469	0.0, Method: Compositional matrix adjust.	77.41	EC:2.4.1.12	K10999	hypothetical protein LOC100254408		GO:0016760	GO:0016020	GO:0030244	sp|O48946.1|CESA1_ARATH RecName: Full=Cellulose synthase A catalytic subunit 1 [UDP-forming]; Short=AtCesA1; AltName: Full=Protein RADIALLY SWOLLEN 1; Short=AtRSW1
comp75794_c0_seq8	3.64636	2.66898e-07	1.22715e-05	up	m.45606	gi|224093568|ref|XP_002309937.1| predicted protein [Populus trichocarpa] predicted protein [Populus trichocarpa]	272	6e-71, Method: Compositional matrix adjust.	68.04			hypothetical protein		GO:0005509	GO:0019898	GO:0015979	sp|Q8VY52.1|PPD2_ARATH RecName: Full=PsbP domain-containing protein 2, chloroplastic; AltName: Full=PsbP-related thylakoid lumenal protein 3; Flags: Precursor
comp73275_c0_seq2	1.50368	0.0018417	0.0179273	up	m.29902	gi|460373521|ref|XP_004232567.1| PREDICTED: uncharacterized protein LOC101257921 [Solanum lycopersicum]	520	e-145, Method: Compositional matrix adjust.	65.59			hypothetical protein LOC100248940
comp73840_c0_seq5	-2.08659	1.42256e-05	0.000375607	down	m.32764	gi|297737761|emb|CBI26962.3| unnamed protein product [Vitis vinifera]	519	e-145, Method: Compositional matrix adjust.	72.16			BAT1 (BIDIRECTIONAL AMINO ACID TRANSPORTER 1)					sp|B9EXZ6.1|BAT1_ORYSJ RecName: Full=Amino-acid permease BAT1 homolog
comp54123_c0_seq1	1.30802	0.00513264	0.0387528	up	m.4029	gi|148751481|gb|ABR10301.1| pathogen-related protein STH-2 [Salvia miltiorrhiza]	224	4e-57, Method: Compositional matrix adjust.	66.25			hypothetical protein LOC100263738					sp|O24248.1|PRU1_PRUAV RecName: Full=Major allergen Pru av 1; AltName: Full=Allergen Pru a 1; AltName: Allergen=Pru av 1
comp75628_c0_seq53	1.54103	0.00110393	0.0121788	up	m.44221	gi|359479709|ref|XP_003632341.1| PREDICTED: methylcrotonoyl-CoA carboxylase subunit alpha, mitochondrial-like [Vitis vinifera] unnamed protein product [Vitis vinifera]	560	e-157, Method: Compositional matrix adjust.	68.23	EC:6.4.1.4	K01968	MCCA		GO:0016874		GO:0008152	sp|Q42523.2|MCCA_ARATH RecName: Full=Methylcrotonoyl-CoA carboxylase subunit alpha, mitochondrial; Short=MCCase subunit alpha; AltName: Full=3-methylcrotonyl-CoA carboxylase 1; AltName: Full=3-methylcrotonyl-CoA:carbon dioxide ligase subunit alpha; Flags: Precursor
comp73753_c2_seq57	-1.81115	0.000222216	0.0035168	down	m.32137	gi|460374227|ref|XP_004232913.1| PREDICTED: protein DEHYDRATION-INDUCED 19-like [Solanum lycopersicum]	127	9e-28, Method: Compositional matrix adjust.	68.6			hypothetical protein					sp|Q6H6E6.1|DI194_ORYSJ RecName: Full=Protein DEHYDRATION-INDUCED 19 homolog 4; AltName: Full=OsDi19-4
comp74258_c0_seq3	-2.11219	1.02416e-05	0.000288669	down	m.34911	gi|460397512|ref|XP_004244311.1| PREDICTED: C2 domain-containing protein At1g53590-like [Solanum lycopersicum]	514	e-143, Method: Compositional matrix adjust.	80.33			hypothetical protein					sp|Q93XX4.2|C2D61_ARATH RecName: Full=C2 domain-containing protein At1g53590; AltName: Full=N-terminal-TM-C2 domain type 6 protein 1; Short=NTMC2TYPE6.1
comp66494_c0_seq2	3.288	1.27119e-08	8.70926e-07	up	m.12506	gi|460384646|ref|XP_004238021.1| PREDICTED: rhamnogalacturonate lyase B-like [Solanum lycopersicum]	931	0.0, Method: Compositional matrix adjust.	78.11			lyase, putative	euNOG08918:36-597				sp|Q8RJP2.1|RHIE_DICD3 RecName: Full=Rhamnogalacturonate lyase; Short=Rhamnogalacturonas e; Flags: Precursor
comp75628_c0_seq66	1.59232	0.000794989	0.00949598	up	m.44232	gi|359479709|ref|XP_003632341.1| PREDICTED: methylcrotonoyl-CoA carboxylase subunit alpha, mitochondrial-like [Vitis vinifera] unnamed protein product [Vitis vinifera]	385	e-105, Method: Compositional matrix adjust.	91.96	EC:6.4.1.4	K01968	hypothetical protein LOC100251183		GO:0005524		GO:0008152	sp|Q42523.2|MCCA_ARATH RecName: Full=Methylcrotonoyl-CoA carboxylase subunit alpha, mitochondrial; Short=MCCase subunit alpha; AltName: Full=3-methylcrotonyl-CoA carboxylase 1; AltName: Full=3-methylcrotonyl-CoA:carbon dioxide ligase subunit alpha; Flags: Precursor
comp73961_c0_seq11	2.00928	2.85957e-05	0.000667649	up	m.33285	gi|225447121|ref|XP_002274227.1| PREDICTED: nitrate transporter 1.3-like [Vitis vinifera]	372	e-101, Method: Compositional matrix adjust.	65.26			hypothetical protein LOC100255020		GO:0005215	GO:0016020	GO:0006857	sp|Q9LVE0.1|PTR33_ARATH RecName: Full=Nitrate transporter 1.3
comp66807_c0_seq35	2.39791	0.00123316	0.0132619	up	m.13002	gi|225445039|ref|XP_002280214.1| PREDICTED: nudix hydrolase 8-like [Vitis vinifera]	303	2e-80, Method: Compositional matrix adjust.	63.45			hypothetical protein LOC100264581		GO:0016787			sp|Q8L7W2.2|NUDT8_ARATH RecName: Full=Nudix hydrolase 8; Short=AtNUDT8
comp75332_c0_seq22	1.82637	0.000182068	0.00299997	up	m.41857	gi|413942361|gb|AFW75010.1| hypothetical protein ZEAMMB73_885657 [Zea mays]	366	3e-99, Method: Compositional matrix adjust.	87.77			hypothetical protein LOC100273084
comp39390_c0_seq1	3.76969	0.00183262	0.0178534	up	m.1915	gi|147845523|emb|CAN78496.1| hypothetical protein VITISV_001687 [Vitis vinifera]	155	7e-36, Method: Compositional matrix adjust.	69.57			proline rich protein 1					sp|Q9ZU91.2|E133_ARATH RecName: Full=Glucan endo-1,3-beta-glucosidase 3; AltName: Full=(1->3)-beta-glucan endohydrolase 3; Short=(1->3)-beta-glucanase 3; AltName: Full=Beta-1,3-endoglucanase 3; Short=Beta-1,3-glucanase 3; Flags: Precursor
comp71675_c0_seq14	-1.93318	6.94359e-05	0.00137452	down	m.24081	gi|225462636|ref|XP_002266003.1| PREDICTED: GEM-like protein 4-like isoform 1 [Vitis vinifera]	230	1e-58, Method: Compositional matrix adjust.	73.29			hypothetical protein LOC100264685					sp|Q9FMW6.2|GEML6_ARATH RecName: Full=GEM-like protein 6
comp484508_c0_seq1	5.5303	0.00292486	0.0255607	up	m.50684	gi|452848059|gb|EME49991.1| hypothetical protein DOTSEDRAFT_164875 [Dothistroma septosporum NZE10]	196	2e-48, Method: Compositional matrix adjust.	65.79		K14573	ribosome biogenesis (Nop4), putative					sp|O74400.1|YOCE_SCHPO RecName: Full=Uncharacterized RNA-binding protein C4F6.14
comp73528_c0_seq7	-2.41247	6.29298e-07	2.57962e-05	down	m.31065	gi|470116092|ref|XP_004294220.1| PREDICTED: probable glutathione S-transferase-like [Fragaria vesca subsp. vesca]	370	e-100, Method: Compositional matrix adjust.	79.91			hypothetical protein LOC100264557	KOG0406:1-216	GO:0005515			sp|Q9ZRW8.1|GSTUJ_ARATH RecName: Full=Glutathione S-transferase U19; Short=AtGSTU19; AltName: Full=GST class-tau member 19; AltName: Full=Glutathione S-transferase 8
comp74021_c0_seq53	-1.9579	8.905e-05	0.001683	down	m.33526	gi|255573977|ref|XP_002527906.1| catalytic, putative [Ricinus communis] catalytic, putative [Ricinus communis]	353	1e-95, Method: Compositional matrix adjust.	77.38			catalytic, putative	euNOG18798:1-218				sp|P04635.1|LIP_STAHY RecName: Full=Lipase; AltName: Full=Triacylglycerol lipase; Contains: RecName: Full=Lipase 86 kDa form; Contains: RecName: Full=Lipase 46 kDa form; Flags: Precursor
comp75949_c0_seq1	1.6029	0.000868602	0.0101499	up	m.46719	gi|225438984|ref|XP_002284345.1| PREDICTED: BTB/POZ domain-containing protein NPY2-like [Vitis vinifera]	856	0.0, Method: Compositional matrix adjust.	71.03			hypothetical protein LOC100257621		GO:0005515		GO:0009416	sp|O80970.1|NPY2_ARATH RecName: Full=BTB/POZ domain-containing protein NPY2; AltName: Full=Protein NAKED PINS IN YUC MUTANTS 2
comp73825_c0_seq93	1.82881	0.000139177	0.00243573	up	m.32629	gi|255582913|ref|XP_002532228.1| TRANSPARENT TESTA 12 protein, putative [Ricinus communis] TRANSPARENT TESTA 12 protein, putative [Ricinus communis]	332	5e-89, Method: Compositional matrix adjust.	77.14			TRANSPARENT TESTA 12 protein, putative		GO:0015297	GO:0016020	GO:0055085	sp|Q8GXM8.1|MATE7_ARATH RecName: Full=MATE efflux family protein 7; AltName: Full=Protei n DETOXIFICATION 1-like 3; AltName: Full=Protein DTX2
comp61625_c1_seq1	4.07035	7.27859e-15	3.01373e-12	up	m.7450	gi|460401831|ref|XP_004246419.1| PREDICTED: uncharacterized protein LOC101251913 [Solanum lycopersicum]	491	e-136, Method: Compositional matrix adjust.	81.69		K07025	ripening-related protein-like	KOG3109:1-299				sp|Q09893.1|YAI5_SCHPO RecName: Full=Uncharacterized protein C24B11.05
comp72647_c0_seq3	-1.47321	0.00181657	0.0177742	down	m.27274	gi|460373985|ref|XP_004232792.1| PREDICTED: vesicle-associated protein 4-2-like [Solanum lycopersicum]	400	e-109, Method: Compositional matrix adjust.	81.2			hypothetical protein	KOG0439:1-265	GO:0005198			sp|Q8VYN2.1|VAP42_ARATH RecName: Full=Vesicle-associated protein 4-2; AltName: Full=Plan t VAP homolog 4-2; Short=AtPVA42; AltName: Full=VAMP-associated protein 4-2
comp35595_c0_seq1	-1.72635	0.000293674	0.00430255	down	m.1361	gi|118022|sp|P00054.1|CYC_SESIN RecName: Full=Cytochrome c	229	2e-58, Method: Compositional matrix adjust.	95.5		K08738	Os05g0420600	KOG3453:33-144	GO:0020037			sp|P00054.1|CYC_SESIN RecName: Full=Cytochrome c
comp72752_c0_seq6	-2.66607	1.15021e-06	4.37531e-05	down	m.27546	gi|460409023|ref|XP_004249940.1| PREDICTED: uncharacterized protein LOC101259392 [Solanum lycopersicum]	292	6e-77, Method: Compositional matrix adjust.	51.13			hypothetical protein					sp|Q69IL4.1|RF2A_ORYSJ RecName: Full=Transcription factor RF2a
comp70125_c0_seq9	-2.14763	2.05455e-05	0.000507785	down	m.19539	gi|460399161|ref|XP_004245110.1| PREDICTED: pollen-specific protein SF21-like [Solanum lycopersicum]	411	e-113, Method: Compositional matrix adjust.	86.78			hypothetical protein LOC100252510					sp|O23969.1|SF21_HELAN RecName: Full=Pollen-specific protein SF21
comp75797_c0_seq1	-3.21559	1.3028e-10	1.99073e-08	down	m.45617	gi|392465167|dbj|BAM24707.1| Heat shock protein 70 [Nicotiana tabacum]	160	1e-37, Method: Compositional matrix adjust.	93.9		K03283	Os11g0703900	KOG0101:48-82				sp|P22954.2|MD37D_ARATH RecName: Full=Probable mediator of RNA polymerase II transcripti on subunit 37c; AltName: Full=Heat shock 70 kDa protein 2; AltName: Full=Heat shock cognate 70 kDa protein 2; AltName: Full=Heat shock cognate protein 70-2; Short=AtHsc70-2; AltName: Full=Heat shock protein 70-2; Short=AtHsp70-2
comp76283_c1_seq7	-1.76157	0.00106323	0.0119049	down	m.49591	gi|359490541|ref|XP_002267446.2| PREDICTED: probable inactive receptor kinase At4g23740-like [Vitis vinifera]	249	2e-64, Method: Compositional matrix adjust.	56.88			hypothetical protein LOC100243368		GO:0005524		GO:0006468	sp|Q9SUQ3.1|Y4374_ARATH RecName: Full=Probable inactive receptor kinase At4g23740; Flags : Precursor
comp72381_c0_seq8	-2.06212	1.76072e-05	0.00044714	down	m.26238	gi|225465451|ref|XP_002266369.1| PREDICTED: PPPDE peptidase domain-containing protein 2-like isoform 2 [Vitis vinifera] PREDICTED: PPPDE peptidase domain-containing protein 2-like isoform 1 [Vitis vinifera]	143	2e-32, Method: Compositional matrix adjust.	56.67			hypothetical protein LOC100249956
comp70447_c0_seq2	3.72622	1.00312e-12	2.20989e-10	up	m.20470	gi|224068592|ref|XP_002326153.1| predicted protein [Populus trichocarpa] predicted protein [Populus trichocarpa]	1062	0.0, Method: Compositional matrix adjust.	67.96	EC:1.5.1.8 1.5.1.9	K14157	lysine-ketoglutarate reductase/saccharopine dehydrogenase		GO:0016491		GO:0055114	sp|Q9SMZ4.1|AASS_ARATH RecName: Full=Alpha-aminoadipic semialdehyde synthase; AltName: Full=cAt-LKR/SDH; Short=LKR/SDH; Includes: RecName: Full=Lysine ketoglutarate reductase; Short=LKR; Includes: RecName: Full=Saccharopine dehydrogenase; AltName: Full=cAt-SDH; Short=SDH
comp70318_c0_seq4	-4.11011	5.48528e-14	1.71279e-11	down	m.20154	gi|296081318|emb|CBI17700.3| unnamed protein product [Vitis vinifera]	415	e-113, Method: Compositional matrix adjust.	45.72			hypothetical protein LOC100261110					sp|Q84ZT9.1|WVD2_ARATH RecName: Full=Protein WAVE-DAMPENED 2; Short=AtWVD2
comp71379_c0_seq5	-1.58079	0.00101993	0.0115353	down	m.23151	gi|255573655|ref|XP_002527750.1| arf gtpase-activating protein, putative [Ricinus communis] arf gtpase-activating protein, putative [Ricinus communis]	197	7e-49, Method: Compositional matrix adjust.	64.46		K12492	AGD6					sp|Q9M354.1|AGD6_ARATH RecName: Full=Probable ADP-ribosylation factor GTPase-activating protein AGD6; Short=ARF GAP AGD6; AltName: Full=Protein ARF-GAP DOMAIN 6; Short=AtAGD6; AltName: Full=Protein ZIGA2
comp66599_c1_seq7	-2.75798	1.17714e-05	0.000322672	down	m.12685	gi|297739370|emb|CBI29360.3| unnamed protein product [Vitis vinifera]	790	0.0, Method: Compositional matrix adjust.	63.64			hypothetical protein LOC100263065	KOG0123:2-581	GO:0003723			sp|Q05196.3|PABP5_ARATH RecName: Full=Polyadenylate-binding protein 5; Short=PABP-5; Short=Poly(A)-binding protein 5
comp43583_c0_seq1	5.39592	0.00487477	0.0372674	up	m.2273	gi|74622432|sp|Q8TGR8.1|YA37B_YEAST RecName: Full=Putative uncharacterized protein YAL037C-B unknown [Saccharomyces cerevisiae] hypothetical protein AWRI1631_10220 [Saccharomyces cerevisiae AWRI1631] EC1118_1A20_0364p [Saccharomyces cerevisiae EC1118]	65.9	3e-09, Method: Compositional matrix adjust.	30.47								sp|Q8TGR8.1|YA37B_YEAST RecName: Full=Putative uncharacterized protein YAL037C-B
comp74494_c1_seq4	1.67785	0.000470499	0.00630417	up	m.36483	gi|225424122|ref|XP_002280156.1| PREDICTED: pentatricopeptide repeat-containing protein At1g22960, mitochondrial-like [Vitis vinifera]	910	0.0, Method: Compositional matrix adjust.	65.67			hypothetical protein LOC100254230	KOG4197:95-771				sp|P0C7Q9.1|PPR56_ARATH RecName: Full=Pentatricopeptide repeat-containing protein At1g22960, mitochondrial; Flags: Precursor
comp76214_c0_seq94	1.69287	0.000639319	0.00805068	up	m.49133	gi|225425928|ref|XP_002267668.1| PREDICTED: probable LRR receptor-like serine/threonine-protein kinase At1g67720-like [Vitis vinifera]	317	1e-84, Method: Compositional matrix adjust.	74.38			hypothetical protein LOC100240962					sp|C0LGI2.1|Y1677_ARATH RecName: Full=Probable LRR receptor-like serine/threonine-protei n kinase At1g67720; Flags: Precursor
comp75581_c0_seq1	-1.81224	0.000191055	0.00311562	down	m.43868	gi|225425114|ref|XP_002273186.1| PREDICTED: phytosulfokine receptor 1 [Vitis vinifera]	763	0.0, Method: Compositional matrix adjust.	70.57			PSKR1 (PHYTOSULFOKIN RECEPTOR 1)		GO:0005524		GO:0006468	sp|Q8LPB4.1|PSKR1_DAUCA RecName: Full=Phytosulfokine receptor 1; Short=DcPSKR1; AltName: Full=Phytosulfokine LRR receptor kinase 1; Flags: Precursor
comp75628_c0_seq67	1.72986	0.000280418	0.00415191	up	m.44233	gi|460403423|ref|XP_004247190.1| PREDICTED: methylcrotonoyl-CoA carboxylase subunit alpha, mitochondrial isoform 1 [Solanum lycopersicum]	491	e-137, Method: Compositional matrix adjust.	90.94	EC:6.4.1.4	K01968	hypothetical protein LOC100251183		GO:0005524		GO:0008152	sp|Q42523.2|MCCA_ARATH RecName: Full=Methylcrotonoyl-CoA carboxylase subunit alpha, mitochondrial; Short=MCCase subunit alpha; AltName: Full=3-methylcrotonyl-CoA carboxylase 1; AltName: Full=3-methylcrotonyl-CoA:carbon dioxide ligase subunit alpha; Flags: Precursor
comp59354_c0_seq1	-2.12512	6.75448e-05	0.00134375	down	m.6081	gi|460404148|ref|XP_004247546.1| PREDICTED: ankyrin repeat, PH and SEC7 domain containing protein secG-like [Solanum lycopersicum]	625	e-177, Method: Compositional matrix adjust.	66.74			hypothetical protein LOC100261327	KOG0504:124-435	GO:0005515			sp|G5E8K5.1|ANK3_MOUSE RecName: Full=Ankyrin-3; Short=ANK-3; AltName: Full=Ankyrin-G
comp76214_c0_seq46	1.72682	0.000548536	0.00713911	up	m.49089	gi|225425928|ref|XP_002267668.1| PREDICTED: probable LRR receptor-like serine/threonine-protein kinase At1g67720-like [Vitis vinifera]	507	e-141, Method: Compositional matrix adjust.	74.39			hypothetical protein LOC100240962					sp|C0LGI2.1|Y1677_ARATH RecName: Full=Probable LRR receptor-like serine/threonine-protei n kinase At1g67720; Flags: Precursor
comp74021_c0_seq2	-1.93275	9.85036e-05	0.00182516	down	m.33479	gi|359806392|ref|NP_001241493.1| uncharacterized protein LOC100792292 [Glycine max] unknown [Glycine max]	177	8e-43, Method: Compositional matrix adjust.	82.11			hypothetical protein LOC100260858
comp74364_c0_seq44	-1.82756	0.000199429	0.00321279	down	m.35668	gi|255569621|ref|XP_002525776.1| diacylglycerol kinase, alpha, putative [Ricinus communis] diacylglycerol kinase, alpha, putative [Ricinus communis]	488	e-135, Method: Compositional matrix adjust.	70.36	EC:2.7.1.107		diacylglycerol kinase, alpha, putative		GO:0004143		GO:0007205	sp|O75912.1|DGKI_HUMAN RecName: Full=Diacylglycerol kinase iota; Short=DAG kinase iota; AltName: Full=Diglyceride kinase iota; Short=DGK-iota
comp73151_c0_seq23	1.99044	0.000163632	0.00276382	up	m.29281	gi|224089973|ref|XP_002308887.1| predicted protein [Populus trichocarpa] predicted protein [Populus trichocarpa]	380	e-103, Method: Compositional matrix adjust.	56.93			hypothetical protein					sp|P32138.3|YIHQ_ECOLI RecName: Full=Alpha-glucosidase YihQ
comp75695_c3_seq2	1.46779	0.00307132	0.0265115	up	m.44642	gi|225433132|ref|XP_002285184.1| PREDICTED: chromatin modification-related protein eaf6 [Vitis vinifera] unnamed protein product [Vitis vinifera]	164	5e-39, Method: Compositional matrix adjust.	68.55		K11344	hypothetical protein LOC100259638	euNOG13067:1-109				sp|Q68ER9.1|EAF6_XENTR RecName: Full=Chromatin modification-related protein MEAF6; Short=MYST/Esa1-associated factor 6; AltName: Full=Esa1-associated factor 6 homolog; Short=Protein EAF6 homolog
comp74543_c0_seq15	1.76316	0.00199586	0.0190902	up	m.36868	gi|407921094|gb|EKG14260.1| Translation elongation factor EFG/EF2 [Macrophomina phaseolina MS6]	604	e-170, Method: Compositional matrix adjust.	85.47		K03234	hypothetical protein	KOG0469:1-344	GO:0005525			sp|Q96X45.3|EF2_NEUCR RecName: Full=Elongation factor 2; Short=EF-2; AltName: Full=Colonial temperature-sensitive 3
comp68384_c0_seq36	2.30265	3.08284e-06	0.000103363	up	m.15847	gi|460413824|ref|XP_004252278.1| PREDICTED: uncharacterized protein LOC101248551 [Solanum lycopersicum]	194	8e-48, Method: Compositional matrix adjust.	57.14			hypothetical protein
comp75674_c1_seq1	-1.4855	0.00198426	0.0190058	down	m.44551	gi|225456842|ref|XP_002278889.1| PREDICTED: probable galactinol--sucrose galactosyltransferase 2 [Vitis vinifera] unnamed protein product [Vitis vinifera]	421	e-115, Method: Compositional matrix adjust.	66.45			hypothetical protein LOC100245094					sp|Q94A08.2|RFS2_ARATH RecName: Full=Probable galactinol--sucrose galactosyltransferase 2; AltName: Full=Protein SEED IMBIBITION 2; AltName: Full=Raffinose synthase 2
comp75628_c0_seq20	1.57982	0.000885076	0.0103022	up	m.44191	gi|460403423|ref|XP_004247190.1| PREDICTED: methylcrotonoyl-CoA carboxylase subunit alpha, mitochondrial isoform 1 [Solanum lycopersicum]	491	e-137, Method: Compositional matrix adjust.	90.94	EC:6.4.1.4	K01968	hypothetical protein LOC100251183		GO:0005524		GO:0008152	sp|Q42523.2|MCCA_ARATH RecName: Full=Methylcrotonoyl-CoA carboxylase subunit alpha, mitochondrial; Short=MCCase subunit alpha; AltName: Full=3-methylcrotonyl-CoA carboxylase 1; AltName: Full=3-methylcrotonyl-CoA:carbon dioxide ligase subunit alpha; Flags: Precursor
comp54509_c1_seq1	2.62078	6.19531e-06	0.000189334	up	m.4148	gi|357477255|ref|XP_003608913.1| Eukaryotic translation initiation factor 4 gamma [Medicago truncatula] Eukaryotic translation initiation factor 4 gamma [Medicago truncatula]	122	2e-26, Method: Compositional matrix adjust.	55.12			hypothetical protein
comp74257_c0_seq38	-2.83226	1.59689e-08	1.0619e-06	down	m.34900	gi|292677823|dbj|BAI99253.1| trehalose 6-phosphate phosphatase [Nicotiana tabacum]	360	1e-97, Method: Compositional matrix adjust.	77.25			trehalose-6-phosphate synthase, putative		GO:0003824		GO:0005992	sp|O64896.1|TPPA_ARATH RecName: Full=Trehalose-phosphate phosphatase A; Short=AtTPPA; AltName: Full=Trehalose 6-phosphate phosphatase
comp64505_c0_seq7	1.34557	0.00468025	0.0361426	up	m.9955	gi|296088666|emb|CBI38034.3| unnamed protein product [Vitis vinifera]	256	8e-66, Method: Compositional matrix adjust.	58.51			KEA3		GO:0015299	GO:0016021	GO:0055085	sp|Q9M0Z3.2|KEA3_ARATH RecName: Full=K(+) efflux antiporter 3, chloroplastic; Short=AtKE A3
comp54449_c0_seq2	6.19489	1.70481e-11	2.94317e-09	up	m.4127	gi|460386982|ref|XP_004239171.1| PREDICTED: uncharacterized protein LOC101255692 [Solanum lycopersicum]	286	2e-75, Method: Compositional matrix adjust.	60.34			protein binding protein, putative	KOG1039:7-237				sp|Q5ZM74.1|RN141_CHICK RecName: Full=RING finger protein 141
comp71352_c1_seq8	-2.56931	1.95263e-07	9.3117e-06	down	m.23103	gi|225448142|ref|XP_002263770.1| PREDICTED: embryogenesis-associated protein EMB8 [Vitis vinifera]	489	e-136, Method: Compositional matrix adjust.	61.04			hypothetical protein LOC100262988					sp|Q8WU67.2|ABHD3_HUMAN RecName: Full=Abhydrolase domain-containing protein 3; AltName: Full=Lung alpha/beta hydrolase 3
comp72115_c0_seq7	2.16153	1.32596e-05	0.000356659	up	m.25351	gi|460400107|ref|XP_004245577.1| PREDICTED: uncharacterized protein LOC101249946 [Solanum lycopersicum]	517	e-144, Method: Compositional matrix adjust.	74.33			hypothetical protein LOC100258700	euNOG04481:66-330				sp|Q99288.1|DET1_YEAST RecName: Full=Broad-range acid phosphatase DET1; AltName: Full=Decreased ergosterol transport protein 1
comp73011_c0_seq1	-2.06993	1.67867e-05	0.000429645	down	m.28624	gi|462422213|gb|EMJ26476.1| hypothetical protein PRUPE_ppa001427mg [Prunus persica]	1167	0.0, Method: Compositional matrix adjust.	67.55			hypothetical protein	KOG1187:1-826	GO:0005524		GO:0006468	sp|O48837.2|LRKS2_ARATH RecName: Full=Receptor like protein kinase S.2; Short=LecRK-S.2
comp66118_c0_seq1	-1.31841	0.0056353	0.0417147	down	m.11976	gi|460374268|ref|XP_004232933.1| PREDICTED: OPA3-like protein-like [Solanum lycopersicum]	243	1e-62, Method: Compositional matrix adjust.	80.41			hypothetical protein LOC100265844	KOG3335:17-168				sp|Q9P7W0.1|OPA3_SCHPO RecName: Full=OPA3-like protein
comp74299_c0_seq1	-3.07849	2.55257e-09	2.4313e-07	down	m.35269	gi|460389978|ref|XP_004240621.1| PREDICTED: LRR receptor-like serine/threonine-protein kinase FLS2-like [Solanum lycopersicum]	663	0.0, Method: Compositional matrix adjust.	61.88			hypothetical protein	euNOG04722:28-524	GO:0005524		GO:0006468	sp|C0LGP4.1|Y3475_ARATH RecName: Full=Probable LRR receptor-like serine/threonine-protei n kinase At3g47570; Flags: Precursor
comp54705_c1_seq1	-1.34406	0.00420453	0.0333732	down	m.4217	gi|460380185|ref|XP_004235838.1| PREDICTED: DNA-directed RNA polymerase II subunit RPB7-like [Solanum lycopersicum]	281	3e-74, Method: Compositional matrix adjust.	72.16			NRPE7	KOG3298:1-176	GO:0003899		GO:0006351	sp|P38421.1|RPB7_ARATH RecName: Full=DNA-directed RNA polymerase II subunit RPB7; Short=RNA polymerase II subunit B7
comp74135_c0_seq22	1.78866	0.00022663	0.00356304	up	m.34277	gi|460404200|ref|XP_004247572.1| PREDICTED: uncharacterized protein LOC101247367 [Solanum lycopersicum]	146	2e-33, Method: Compositional matrix adjust.	57.34			hypothetical protein
comp63755_c0_seq1	2.74929	8.86061e-08	4.85024e-06	up	m.9123	gi|255543186|ref|XP_002512656.1| serine carboxypeptidase, putative [Ricinus communis] serine carboxypeptidase, putative [Ricinus communis]	770	0.0, Method: Compositional matrix adjust.	78.74	EC:3.4.16.6		SCPL45 (SERINE CARBOXYPEPTIDASE-LIKE 45 PRECURSOR)	KOG1282:34-464	GO:0004185		GO:0006508	sp|Q93Y09.1|SCP45_ARATH RecName: Full=Serine carboxypeptidase-like 45; Flags: Precursor
comp35651_c0_seq2	-1.88744	7.89269e-05	0.0015213	down	m.1386	gi|255550838|ref|XP_002516467.1| ferrochelatase, putative [Ricinus communis] ferrochelatase, putative [Ricinus communis]	339	2e-91, Method: Compositional matrix adjust.	86.17	EC:4.99.1.1	K01772	ferrochelatase, putative		GO:0004325		GO:0006783	sp|Q69TB1.1|HEMH1_ORYSJ RecName: Full=Ferrochelatase-1, chloroplastic; AltName: Full=Ferrochelatase I; AltName: Full=Heme synthase 1; AltName: Full=Protoheme ferro-lyase 1; Flags: Precursor
comp67483_c0_seq44	-1.49895	0.00144302	0.0149556	down	m.14252
comp71135_c0_seq2	3.11147	2.20949e-05	0.000538091	up	m.22472	gi|73647513|gb|AAZ79355.1| aldehyde dehydrogenase [Vitis pseudoreticulata]	461	e-128, Method: Compositional matrix adjust.	85.94	EC:1.2.1.3	K00128	restorer of fertility2		GO:0016491		GO:0055114	sp|Q9SU63.1|AL2B4_ARATH RecName: Full=Aldehyde dehydrogenase family 2 member B4, mitochondrial; Short=ALDH2a; Flags: Precursor
comp75801_c0_seq40	2.30592	9.17382e-06	0.00026396	up	m.45674	gi|356549739|ref|XP_003543248.1| PREDICTED: MLO-like protein 11-like [Glycine max]	453	e-125, Method: Compositional matrix adjust.	76.41			MLO14 protein					sp|Q9FI00.1|MLO11_ARATH RecName: Full=MLO-like protein 11; Short=AtMlo11
comp54874_c0_seq1	-1.6969	0.00150848	0.0154369	down	m.4283	gi|225445535|ref|XP_002282211.1| PREDICTED: equilibrative nucleoside transporter 4-like [Vitis vinifera]	484	e-134, Method: Compositional matrix adjust.	61.04		K15014	hypothetical protein LOC100243980	KOG1479:13-402	GO:0005337	GO:0016020	GO:0006810	sp|Q84XI3.1|ENT8_ARATH RecName: Full=Equilibrative nucleotide transporter 8; Short=AtENT 8; AltName: Full=Nucleoside transporter ENT8
comp74699_c0_seq5	2.30023	9.62443e-06	0.000273637	up	m.37946	gi|460407164|ref|XP_004249025.1| PREDICTED: uncharacterized protein LOC101259093 [Solanum lycopersicum]	338	1e-90, Method: Compositional matrix adjust.	59.05			hypothetical protein
comp74257_c0_seq20	-2.6328	8.55714e-08	4.69844e-06	down	m.34883	gi|292677823|dbj|BAI99253.1| trehalose 6-phosphate phosphatase [Nicotiana tabacum]	360	1e-97, Method: Compositional matrix adjust.	77.25			trehalose-6-phosphate synthase, putative		GO:0003824		GO:0005992	sp|O64896.1|TPPA_ARATH RecName: Full=Trehalose-phosphate phosphatase A; Short=AtTPPA; AltName: Full=Trehalose 6-phosphate phosphatase
comp69163_c0_seq4	-3.37214	7.21711e-09	5.57332e-07	down	m.17455	gi|460409252|ref|XP_004250053.1| PREDICTED: armadillo repeat-containing kinesin-like protein 1-like [Solanum lycopersicum]	1355	0.0, Method: Compositional matrix adjust.	65.7			MRH2 (MORPHOGENESIS OF ROOT HAIR 2)	KOG0240:94-949	GO:0005524		GO:0007018	sp|Q9SV36.2|ARK1_ARATH RecName: Full=Armadillo repeat-containing kinesin-like protein 1; AltName: Full=Protein MORPHOGENESIS OF ROOT HAIR 2
comp67270_c0_seq7	-1.68049	0.000502934	0.00666149	down	m.13718	gi|462403939|gb|EMJ09496.1| hypothetical protein PRUPE_ppa003260mg [Prunus persica]	901	0.0, Method: Compositional matrix adjust.	73.93			hypothetical protein	KOG1237:9-572	GO:0005215	GO:0016020	GO:0006857	sp|P0CI03.1|PTR28_ARATH RecName: Full=Putative peptide/nitrate transporter At2g37900
comp74229_c0_seq3	4.37265	1.29673e-12	2.77168e-10	up	m.34765	gi|460370904|ref|XP_004231288.1| PREDICTED: phospholipase D p1-like [Solanum lycopersicum]	916	0.0, Method: Compositional matrix adjust.	75.13	EC:3.1.4.4	K01115	similar to PLDP1 (PHOSPHOLIPASE D ZETA1)	KOG1329:1-571	GO:0003824		GO:0008152	sp|Q9LRZ5.1|PLDP1_ARATH RecName: Full=Phospholipase D p1; Short=AtPLDp1; AltName: Full=Phospholipase D zeta 1; Short=PLDzeta1; AltName: Full=Phospholipase D1 PHOX and PX-containing domain protein
comp74556_c0_seq5	2.01446	0.000809116	0.00961753	up	m.37042	gi|255537489|ref|XP_002509811.1| conserved hypothetical protein [Ricinus communis] conserved hypothetical protein [Ricinus communis]	84	7e-14, Method: Compositional matrix adjust.	28.84			hypothetical protein
comp76214_c0_seq69	1.7309	0.000412239	0.00565868	up	m.49110	gi|223452325|gb|ACM89490.1| leucine-rich repeat family protein / protein kinase family protein [Glycine max]	133	1e-29, Method: Compositional matrix adjust.	79.45			hypothetical protein					sp|C0LGI2.1|Y1677_ARATH RecName: Full=Probable LRR receptor-like serine/threonine-protei n kinase At1g67720; Flags: Precursor
comp65016_c1_seq1	5.65323	0.00177786	0.0174668	up	m.10606	gi|167018103|gb|ABZ05022.1| delta-12 fatty acid desaturase [Davidia involucrata]	225	2e-57, Method: Compositional matrix adjust.	86.18	EC:1.14.19.-	K10256	hypothetical protein					sp|P48631.1|FD6E2_SOYBN RecName: Full=Omega-6 fatty acid desaturase, endoplasmic reticul um isozyme 2
comp73753_c2_seq35	-1.4917	0.00319366	0.0273051	down	m.32119	gi|255536745|ref|XP_002509439.1| conserved hypothetical protein [Ricinus communis] conserved hypothetical protein [Ricinus communis]	277	1e-72, Method: Compositional matrix adjust.	68.16			hypothetical protein					sp|Q688X9.1|DI191_ORYSJ RecName: Full=Protein DEHYDRATION-INDUCED 19; AltName: Full=OsDi 19
comp70447_c0_seq39	3.90158	5.63343e-13	1.39511e-10	up	m.20507	gi|255550269|ref|XP_002516185.1| aminoadipic semialdehyde synthase, putative [Ricinus communis] aminoadipic semialdehyde synthase, putative [Ricinus communis]	814	0.0, Method: Compositional matrix adjust.	80.89	EC:1.5.1.8 1.5.1.10	K14157	aminoadipic semialdehyde synthase, putative		GO:0016491		GO:0055114	sp|Q9SMZ4.1|AASS_ARATH RecName: Full=Alpha-aminoadipic semialdehyde synthase; AltName: Full=cAt-LKR/SDH; Short=LKR/SDH; Includes: RecName: Full=Lysine ketoglutarate reductase; Short=LKR; Includes: RecName: Full=Saccharopine dehydrogenase; AltName: Full=cAt-SDH; Short=SDH
comp44662_c1_seq1	2.89827	3.53968e-07	1.56921e-05	up	m.2378	gi|19071779|gb|AAL80009.1| ABC transporter [Monilinia fructicola]	1979	0.0, Method: Compositional matrix adjust.	71.2			similar to ABC transporter	KOG0065:1-1321	GO:0042626	GO:0016021	GO:0006810	sp|P41820.1|BFR1_SCHPO RecName: Full=Brefeldin A resistance protein
comp72125_c0_seq10	1.91684	7.41133e-05	0.00144638	up	m.25439	gi|460397755|ref|XP_004244432.1| PREDICTED: uncharacterized protein LOC101248222 isoform 2 [Solanum lycopersicum]	434	e-119, Method: Compositional matrix adjust.	78.81			hypothetical protein LOC100264895
comp74570_c1_seq7	-5.1914	3.38172e-19	4.49756e-16	down	m.37111
comp69273_c1_seq2	-1.35802	0.0037847	0.0310568	down	m.17644	gi|359479174|ref|XP_003632230.1| PREDICTED: calmodulin-related protein isoform 4 [Vitis vinifera]	302	2e-80, Method: Compositional matrix adjust.	100			hypothetical protein	KOG0027:1-149				sp|P27164.2|CALM3_PETHY RecName: Full=Calmodulin-related protein
comp63712_c0_seq1	2.54637	0.000226157	0.00355719	up	m.9087	gi|147833308|emb|CAN75190.1| hypothetical protein VITISV_035381 [Vitis vinifera]	387	e-106, Method: Compositional matrix adjust.	90.55			hypothetical protein LOC100256748		GO:0005524		GO:0006468	sp|Q93ZS4.1|NIK3_ARATH RecName: Full=Protein NSP-INTERACTING KINASE 3; AltName: Full=LRR receptor-like serine/threonine-protein kinase NIK3; Flags: Precursor
comp75538_c0_seq3	-2.11289	7.07155e-05	0.0013937	down	m.43445	gi|359497155|ref|XP_003635438.1| PREDICTED: ABC transporter G family member 11-like [Vitis vinifera]	1001	0.0, Method: Compositional matrix adjust.	67.89	EC:3.6.3.28		ATP-binding cassette transporter, putative	KOG0061:119-735	GO:0016887	GO:0016020		sp|Q8RXN0.1|AB11G_ARATH RecName: Full=ABC transporter G family member 11; Short=ABC transporter ABCG.11; Short=AtABCG11; AltName: Full=Protein CUTICULAR DEFECT AND ORGAN FUSION 1; AltName: Full=Protein DESPERADO; AltName: Full=Protein PERMEABLE LEAVES 1; AltName: Full=White-brown complex homolog protein 11; Short=AtWBC11
comp76017_c0_seq39	1.75436	0.000229807	0.00358944	up	m.47401	gi|460400965|ref|XP_004246000.1| PREDICTED: alpha-glucosidase 2-like [Solanum lycopersicum]	687	0.0, Method: Compositional matrix adjust.	75.64	EC:3.2.1.20		HGL1 (heteroglycan glucosidase 1)
comp74492_c0_seq4	1.8072	0.000147186	0.00254958	up	m.36473	gi|460399876|ref|XP_004245462.1| PREDICTED: metal-nicotianamine transporter YSL1-like [Solanum lycopersicum]	616	e-174, Method: Compositional matrix adjust.	72.29			YS1-like protein-like	euNOG04038:188-391				sp|Q6R3L0.2|YSL1_ARATH RecName: Full=Metal-nicotianamine transporter YSL1; AltName: Full=Protein YELLOW STRIPE LIKE 1; Short=AtYSL1
comp67600_c0_seq4	-3.02199	1.1822e-09	1.34477e-07	down	m.14420	gi|460399014|ref|XP_004245040.1| PREDICTED: uncharacterized protein LOC101265262 [Solanum lycopersicum]	357	2e-96, Method: Compositional matrix adjust.	57.84			hypothetical protein		GO:0016872		GO:0042398
comp72518_c0_seq15	1.54473	0.00180906	0.0177151	up	m.26804	gi|225451100|ref|XP_002266105.1| PREDICTED: uncharacterized protein LOC100267587 [Vitis vinifera] unnamed protein product [Vitis vinifera]	85.5	4e-15, Method: Compositional matrix adjust.	59.46			hypothetical protein LOC100267587
comp71675_c0_seq23	-1.37808	0.00395718	0.0320114	down	m.24090	gi|225462636|ref|XP_002266003.1| PREDICTED: GEM-like protein 4-like isoform 1 [Vitis vinifera]	216	2e-54, Method: Compositional matrix adjust.	68.71			hypothetical protein LOC100264685					sp|Q9FMW6.2|GEML6_ARATH RecName: Full=GEM-like protein 6
comp71675_c0_seq1	-2.07547	2.09956e-05	0.000517809	down	m.24068	gi|225462636|ref|XP_002266003.1| PREDICTED: GEM-like protein 4-like isoform 1 [Vitis vinifera]	254	7e-66, Method: Compositional matrix adjust.	72.56			hypothetical protein LOC100264685					sp|Q9FMW4.1|GEML8_ARATH RecName: Full=Putative GEM-like protein 8
comp59840_c0_seq2	2.30148	0.00104154	0.0117134	up	m.6339	gi|460394591|ref|XP_004242885.1| PREDICTED: L-arabinokinase-like [Solanum lycopersicum]	273	1e-71, Method: Compositional matrix adjust.	71.82	EC:2.7.1.46	K12446	hypothetical protein LOC100258651					sp|O23461.1|ARAK_ARATH RecName: Full=L-arabinokinase; Short=AtISA1
comp74021_c0_seq68	-1.34567	0.00530022	0.0398095	down	m.33538	gi|460385898|ref|XP_004238637.1| PREDICTED: lipase-like isoform 1 [Solanum lycopersicum]	280	1e-73, Method: Compositional matrix adjust.	76.09			catalytic, putative					sp|P04635.1|LIP_STAHY RecName: Full=Lipase; AltName: Full=Triacylglycerol lipase; Contains: RecName: Full=Lipase 86 kDa form; Contains: RecName: Full=Lipase 46 kDa form; Flags: Precursor
comp63046_c0_seq5	-2.34702	0.000673206	0.00837809	down	m.8547	gi|460401805|ref|XP_004246406.1| PREDICTED: regulator of chromosome condensation-like [Solanum lycopersicum]	349	4e-94, Method: Compositional matrix adjust.	58.62			hypothetical protein LOC100241084					sp|Q9FN03.1|UVR8_ARATH RecName: Full=Ultraviolet-B receptor UVR8; AltName: Full=Protein UV-B RESISTANCE 8; AltName: Full=RCC1 domain-containing protein UVR8
comp66994_c0_seq9	6.15068	2.43723e-19	3.50074e-16	up	m.13282	gi|224109124|ref|XP_002315091.1| predicted protein [Populus trichocarpa] predicted protein [Populus trichocarpa]	164	1e-38, Method: Compositional matrix adjust.	48.44		K06998	hypothetical protein	KOG3033:10-159	GO:0003824		GO:0009058	sp|Q9DCG6.2|PBLD1_MOUSE RecName: Full=Phenazine biosynthesis-like domain-containing prot ein 1
comp73753_c2_seq41	-1.50162	0.00224599	0.0209756	down	m.32125	gi|462407841|gb|EMJ13175.1| hypothetical protein PRUPE_ppa010886mg [Prunus persica]	294	1e-77, Method: Compositional matrix adjust.	64.14			hypothetical protein LOC100253877					sp|Q688X9.1|DI191_ORYSJ RecName: Full=Protein DEHYDRATION-INDUCED 19; AltName: Full=OsDi 19
comp67483_c0_seq36	-1.4941	0.00149166	0.0152953	down	m.14247
comp66677_c0_seq23	1.58967	0.000761694	0.00917225	up	m.12823	gi|482576111|gb|EOA40298.1| hypothetical protein CARUB_v10009022mg [Capsella rubella]	282	6e-74, Method: Compositional matrix adjust.	54.94	EC:1.2.4.4	K00166	hypothetical protein LOC100258429	KOG1182:89-203	GO:0016624		GO:0008152	sp|O45924.2|ODBA_CAEEL RecName: Full=2-oxoisovalerate dehydrogenase subunit alpha, mitochondrial; AltName: Full=Branched-chain alpha-keto acid dehydrogenase E1 component alpha chain; Flags: Precursor
comp66677_c0_seq1	1.81962	0.000136133	0.00239627	up	m.12801	gi|460384006|ref|XP_004237706.1| PREDICTED: 2-oxoisovalerate dehydrogenase subunit alpha, mitochondrial-like [Solanum lycopersicum]	205	7e-51, Method: Compositional matrix adjust.	60.47	EC:1.2.4.4	K00166	hypothetical protein LOC100258429	KOG1182:96-200	GO:0016624		GO:0008152	sp|Q8HXY4.1|ODBA_MACFA RecName: Full=2-oxoisovalerate dehydrogenase subunit alpha, mitochondrial; AltName: Full=Branched-chain alpha-keto acid dehydrogenase E1 component alpha chain; Short=BCKDE1A; Short=BCKDH E1-alpha; Flags: Precursor
comp72848_c2_seq25	-1.41724	0.00326138	0.0277716	down	m.28020	gi|356510972|ref|XP_003524206.1| PREDICTED: uncharacterized protein LOC100808625 [Glycine max]	187	3e-45, Method: Compositional matrix adjust.	40.97			hypothetical protein					sp|Q700D9.2|MYBF_ARATH RecName: Full=Putative Myb family transcription factor At1g14600
comp66594_c0_seq1	-1.43882	0.00220858	0.0207347	down	m.12671	gi|460368424|ref|XP_004230067.1| PREDICTED: phospholipid-transporting ATPase 1-like [Solanum lycopersicum]	1002	0.0, Method: Compositional matrix adjust.	79.17	EC:3.6.3.1		phospholipid-transporting atpase, putative	KOG0206:54-132	GO:0003824		GO:0008152	sp|P98204.1|ALA1_ARATH RecName: Full=Phospholipid-transporting ATPase 1; Short=AtALA1; AltName: Full=Aminophospholipid flippase 1
comp45735_c0_seq1	-3.1939	7.40418e-07	2.98402e-05	down	m.2449
comp76052_c2_seq1	-1.97744	4.24552e-05	0.000924513	down	m.47776	gi|460407502|ref|XP_004249191.1| PREDICTED: transcription factor bHLH48-like [Solanum lycopersicum]	350	4e-94, Method: Compositional matrix adjust.	57.26			hypothetical protein LOC100241856		GO:0030528		GO:0006355	sp|Q8VZ02.1|BH048_ARATH RecName: Full=Transcription factor bHLH48; AltName: Full=Basic helix-loop-helix protein 48; Short=AtbHLH48; Short=bHLH 48; AltName: Full=Transcription factor EN 97; AltName: Full=bHLH transcription factor bHLH048
comp74787_c0_seq3	1.54971	0.000992907	0.0113252	up	m.38389	gi|225457931|ref|XP_002273443.1| PREDICTED: DEAD-box ATP-dependent RNA helicase 28-like [Vitis vinifera]	640	0.0, Method: Compositional matrix adjust.	65.86	EC:3.6.4.13	K13181	hypothetical protein LOC100255871		GO:0008026			sp|Q0INC5.2|RH28_ORYSJ RecName: Full=DEAD-box ATP-dependent RNA helicase 28
comp72306_c0_seq33	-3.1068	8.57024e-10	1.03271e-07	down	m.26003	gi|470143911|ref|XP_004307610.1| PREDICTED: uncharacterized protein At2g39920-like [Fragaria vesca subsp. vesca]	236	3e-60, Method: Compositional matrix adjust.	50.41			hypothetical protein					sp|O04195.2|Y2992_ARATH RecName: Full=Uncharacterized protein At2g39920
comp69123_c0_seq1	-1.91398	6.01771e-05	0.00122848	down	m.17408	gi|225456209|ref|XP_002282887.1| PREDICTED: wall-associated receptor kinase 2-like isoform 3 [Vitis vinifera]	809	0.0, Method: Compositional matrix adjust.	54.37			hypothetical protein LOC100252663	euNOG05097:4-696	GO:0005524		GO:0006468	sp|Q9LMP1.1|WAK2_ARATH RecName: Full=Wall-associated receptor kinase 2; Flags: Precursor
comp76214_c0_seq75	1.75365	0.000369166	0.00518232	up	m.49114	gi|356512345|ref|XP_003524880.1| PREDICTED: probable LRR receptor-like serine/threonine-protein kinase At1g67720-like [Glycine max]	318	4e-85, Method: Compositional matrix adjust.	75.25			hypothetical protein LOC100240962					sp|C0LGI2.1|Y1677_ARATH RecName: Full=Probable LRR receptor-like serine/threonine-protei n kinase At1g67720; Flags: Precursor
comp74135_c0_seq5	1.79596	0.000215357	0.00342786	up	m.34260	gi|460404200|ref|XP_004247572.1| PREDICTED: uncharacterized protein LOC101247367 [Solanum lycopersicum]	146	2e-33, Method: Compositional matrix adjust.	57.34			hypothetical protein
comp65297_c0_seq1	1.31101	0.0054667	0.0407947	up	m.10978
comp68410_c1_seq1	-1.70488	0.000333055	0.0047667	down	m.15893	gi|462397703|gb|EMJ03371.1| hypothetical protein PRUPE_ppa006528mg [Prunus persica]	316	4e-84, Method: Compositional matrix adjust.	64.66	EC:2.7.1.91		phosphatidic acid phosphatase family protein		GO:0003824	GO:0016020		sp|Q9P6N5.1|DS1PP_SCHPO RecName: Full=Dihydrosphingosine 1-phosphate phosphatase C823.11
comp70787_c0_seq2	1.73398	0.000300343	0.00437526	up	m.21363	gi|225430726|ref|XP_002265804.1| PREDICTED: tubby-like F-box protein 5-like [Vitis vinifera]	680	0.0, Method: Compositional matrix adjust.	79.9			hypothetical protein LOC100261485	KOG2502:1-412	GO:0005515			sp|Q6Z2G9.1|TLP5_ORYSJ RecName: Full=Tubby-like F-box protein 5; Short=OsTLP5; AltName: Full=Tubby-like F-box protein 8; Short=OsTLP8
comp70660_c0_seq2	1.8325	0.00129833	0.0137649	up	m.21023
comp75341_c0_seq10	-1.39449	0.0037588	0.0308938	down	m.41974
comp72031_c0_seq4	1.69055	0.000376756	0.00527033	up	m.25099	gi|148909795|gb|ABR17985.1| unknown [Picea sitchensis]	315	5e-84, Method: Composition-based stats.	82.18			LOC100279766		GO:0005524		GO:0006468	sp|Q5Z9J0.2|MPK12_ORYSJ RecName: Full=Mitogen-activated protein kinase 12; Short=MAP kin ase 12; AltName: Full=Blast- and wound-induced MAP kinase 1; AltName: Full=MAP kinase 1; AltName: Full=OsBWMK1; AltName: Full=OsMAPK1
comp73825_c0_seq85	1.84856	0.00555757	0.0413182	up	m.32621	gi|460372403|ref|XP_004232020.1| PREDICTED: MATE efflux family protein DTX1-like [Solanum lycopersicum]	132	3e-29, Method: Compositional matrix adjust.	65.96			hypothetical protein LOC100242777					sp|Q9SIA3.2|MATE6_ARATH RecName: Full=MATE efflux family protein 6; AltName: Full=Protei n DETOXIFICATION 1-like 2; AltName: Full=Protein DTX4
comp72031_c0_seq29	1.55235	0.00101783	0.0115151	up	m.25123	gi|148909795|gb|ABR17985.1| unknown [Picea sitchensis]	615	e-174, Method: Compositional matrix adjust.	82.8			hypothetical protein LOC100259480		GO:0005524		GO:0006468	sp|Q9C9U4.3|MPK15_ARATH RecName: Full=Mitogen-activated protein kinase 15; Short=AtMPK15 ; Short=MAP kinase 15
comp62921_c0_seq3	2.78839	1.2582e-05	0.000341244	up	m.8418	gi|462395751|gb|EMJ01550.1| hypothetical protein PRUPE_ppa008130mg [Prunus persica]	81.6	1e-13, Method: Compositional matrix adjust.	41.01			hypothetical protein LOC100242433					sp|Q9T072.2|BH025_ARATH RecName: Full=Transcription factor bHLH25; AltName: Full=Basic helix-loop-helix protein 25; Short=AtbHLH25; Short=bHLH 25; AltName: Full=Transcription factor EN 29; AltName: Full=bHLH transcription factor bHLH025
comp31200_c0_seq1	3.72306	3.45893e-13	8.93575e-11	up	m.1006	gi|118486691|gb|ABK95182.1| unknown [Populus trichocarpa]	441	e-121, Method: Compositional matrix adjust.	55.53			hypothetical protein					sp|Q08298.1|RD22_ARATH RecName: Full=Dehydration-responsive protein RD22; Flags: Precurs or
comp74135_c0_seq7	1.81907	0.000178469	0.00295539	up	m.34262	gi|460404200|ref|XP_004247572.1| PREDICTED: uncharacterized protein LOC101247367 [Solanum lycopersicum]	146	2e-33, Method: Compositional matrix adjust.	57.34			hypothetical protein
comp75875_c1_seq18	1.35785	0.00513752	0.0387814	up	m.46176	gi|460386812|ref|XP_004239090.1| PREDICTED: probable S-acyltransferase At1g69420-like [Solanum lycopersicum]	198	6e-49, Method: Compositional matrix adjust.	56.35			hypothetical protein LOC100264317					sp|Q9C533.2|ZDHC1_ARATH RecName: Full=Probable S-acyltransferase At1g69420; AltName: Full=Probable palmitoyltransferase At1g69420; AltName: Full=Zinc finger DHHC domain-containing protein At1g69420
comp59408_c0_seq1	3.6313	1.77592e-05	0.000449412	up	m.6110
comp72918_c0_seq2	-1.37417	0.00409836	0.0327153	down	m.28259	gi|359473229|ref|XP_002267027.2| PREDICTED: LOW QUALITY PROTEIN: pantothenate kinase 2 [Vitis vinifera]	259	2e-67, Method: Compositional matrix adjust.	70.98			hypothetical protein LOC100258468		GO:0005524		GO:0015937	sp|O80765.2|PANK1_ARATH RecName: Full=Pantothenate kinase 1; AltName: Full=Pantothenic a cid kinase 1; Short=AtCoaA
comp71499_c0_seq1	-1.30482	0.00538369	0.0402756	down	m.23493	gi|224116190|ref|XP_002317235.1| predicted protein [Populus trichocarpa] predicted protein [Populus trichocarpa]	316	1e-84, Method: Compositional matrix adjust.	80.11	EC:3.1.3.7	K01082	hypothetical protein		GO:0004437			sp|Q38945.1|DPNPH_ARATH RecName: Full=PAP-specific phosphatase HAL2-like; AltName: Full=3'(2'),5'-bisphosphate nucleotidase; AltName: Full=3'(2'),5-bisphosphonucleoside 3'(2')-phosphohydrolase; AltName: Full=DPNPase; AltName: Full=Halotolerance protein
comp76159_c0_seq5	-1.82028	0.000159684	0.00270732	down	m.48522	gi|462395089|gb|EMJ00888.1| hypothetical protein PRUPE_ppa000559mg [Prunus persica]	601	e-169, Method: Compositional matrix adjust.	76.84	EC:2.4.1.12	K10999	hypothetical protein LOC100255463					sp|O48947.1|CESA2_ARATH RecName: Full=Cellulose synthase A catalytic subunit 2 [UDP-forming]; Short=AtCesA2; Short=Ath-A
comp72306_c0_seq43	-3.07747	1.1475e-09	1.32069e-07	down	m.26013	gi|224109384|ref|XP_002315179.1| predicted protein [Populus trichocarpa] predicted protein [Populus trichocarpa]	211	7e-53, Method: Compositional matrix adjust.	48.61			hypothetical protein		GO:0003993			sp|O04195.2|Y2992_ARATH RecName: Full=Uncharacterized protein At2g39920
comp69291_c0_seq2	-3.37588	2.68077e-10	3.71674e-08	down	m.17708	gi|224109078|ref|XP_002315075.1| ZIP transporter [Populus trichocarpa] ZIP transporter [Populus trichocarpa]	251	1e-64, Method: Compositional matrix adjust.	56.5		K14709	ZIP transporter		GO:0046873	GO:0016020	GO:0055085	sp|O81123.1|ZIP1_ARATH RecName: Full=Zinc transporter 1; AltName: Full=ZRT/IRT-like protein 1; Flags: Precursor
comp74518_c0_seq18	-1.93639	6.38532e-05	0.00128397	down	m.36697	gi|225456715|ref|XP_002274303.1| PREDICTED: ABC transporter A family member 7 [Vitis vinifera]	1482	0.0, Method: Compositional matrix adjust.	75.87			ATATH6	KOG0059:1-944	GO:0016887			sp|Q9STT5.2|AB7A_ARATH RecName: Full=ABC transporter A family member 7; Short=ABC transporter ABCA.7; Short=AtABCA7; AltName: Full=Probable ABC2 homolog 6
comp76229_c0_seq9	2.87382	1.27332e-08	8.70926e-07	up	m.49242	gi|260279128|dbj|BAI44134.1| flavonoid glycosyltransferase UGT94C2 [Veronica persica]	408	e-111, Method: Compositional matrix adjust.	52.75			hypothetical protein LOC100257356	KOG1192:29-351	GO:0016758		GO:0008152	sp|Q8GVE3.2|FLRT_CITMA RecName: Full=Flavanone 7-O-glucoside 2''-O-beta-L-rhamnosyltransferase; AltName: Full=1,2 rhamnosyltransferase
comp68360_c0_seq2	-2.22317	3.9221e-06	0.000127321	down	m.15815	gi|20146093|dbj|BAB88935.1| glucosyltransferase [Nicotiana tabacum]	705	0.0, Method: Compositional matrix adjust.	72.88			hypothetical protein LOC100260080	KOG1192:5-465	GO:0016758		GO:0008152	sp|O23406.2|U75D1_ARATH RecName: Full=UDP-glycosyltransferase 75D1
comp67022_c0_seq6	1.4058	0.00354012	0.0295358	up	m.13321	gi|460369917|ref|XP_004230803.1| PREDICTED: CDPK-related kinase 5-like [Solanum lycopersicum]	232	3e-59, Method: Compositional matrix adjust.	57.14			CPK related protein kinase 1		GO:0005524		GO:0006468	sp|Q9SCS2.1|CAMK5_ARATH RecName: Full=CDPK-related kinase 5; Short=AtCRK5; AltName: Full=Calcium/calmodulin-dependent protein kinase 1
comp76017_c0_seq8	1.89131	0.00106355	0.0119049	up	m.47371	gi|462406129|gb|EMJ11593.1| hypothetical protein PRUPE_ppa000927mg [Prunus persica]	162	4e-38, Method: Compositional matrix adjust.	69.64	EC:3.2.1.20		HGL1 (heteroglycan glucosidase 1)
comp73596_c0_seq3	-1.36198	0.00549707	0.0409617	down	m.31391	gi|359483893|ref|XP_002273434.2| PREDICTED: MLO-like protein 6-like [Vitis vinifera] unnamed protein product [Vitis vinifera]	522	e-146, Method: Compositional matrix adjust.	72.84			hypothetical protein LOC100267554					sp|O80961.2|MLO12_ARATH RecName: Full=MLO-like protein 12; Short=AtMlo12; Short=AtMlo18
comp74446_c0_seq2	-2.12132	1.93503e-05	0.000484892	down	m.36277	gi|460394921|ref|XP_004243038.1| PREDICTED: LRR receptor-like serine/threonine-protein kinase GSO2-like [Solanum lycopersicum]	465	e-128, Method: Compositional matrix adjust.	49.2			hypothetical protein LOC100260391	euNOG12811:15-381	GO:0005515			sp|O22476.1|BRI1_ARATH RecName: Full=Protein BRASSINOSTEROID INSENSITIVE 1; Short=AtBRI1 ; AltName: Full=Brassinosteroid LRR receptor kinase; Flags: Precursor
comp66291_c0_seq1	2.65014	2.34566e-06	8.16185e-05	up	m.12245
comp60750_c0_seq2	-1.31031	0.00599112	0.0438157	down	m.6875	gi|460379893|ref|XP_004235694.1| PREDICTED: uncharacterized protein LOC101245338 [Solanum lycopersicum]	442	e-122, Method: Compositional matrix adjust.	86.81			hypothetical protein LOC100264930
comp74138_c0_seq4	1.76975	0.000903615	0.0104941	up	m.34290	gi|147855809|emb|CAN79130.1| hypothetical protein VITISV_029207 [Vitis vinifera]	685	0.0, Method: Compositional matrix adjust.	41.66			hypothetical protein LOC100260391	KOG0619:24-984	GO:0005515			sp|C0LGQ5.1|GSO1_ARATH RecName: Full=LRR receptor-like serine/threonine-protein kinase GSO1; AltName: Full=Protein GASSHO 1; Flags: Precursor
comp70392_c0_seq2	-1.26669	0.00694142	0.0493388	down	m.20352	gi|462411540|gb|EMJ16589.1| hypothetical protein PRUPE_ppa005810mg [Prunus persica]	645	0.0, Method: Compositional matrix adjust.	71.81	EC:2.4.1.43	K13648	GAUT15 (Galacturonosyltransferase 15)	euNOG05483:38-458	GO:0016757			sp|Q8L4B0.1|GAUTF_ARATH RecName: Full=Probable galacturonosyltransferase 15
comp73298_c1_seq14	-1.47119	0.00179256	0.0175824	down	m.29996	gi|502151388|ref|XP_004508416.1| PREDICTED: S-acyltransferase TIP1-like [Cicer arietinum]	616	e-174, Method: Compositional matrix adjust.	70.94			TIP1 (TIP GROWTH DEFECTIVE 1)	KOG1311:147-213	GO:0008270			sp|Q52T38.1|ZDH22_ARATH RecName: Full=S-acyltransferase TIP1; AltName: Full=Ankyrin repeat-containing S-palmitoyltransferase; AltName: Full=Palmitoyltransferase TIP1; AltName: Full=Protein TIP GROWTH DEFECTIVE 1; AltName: Full=Zinc finger DHHC domain-containing protein TIP1
comp75622_c1_seq2	-2.04067	0.000379969	0.00530158	down	m.44128	gi|462395264|gb|EMJ01063.1| hypothetical protein PRUPE_ppa005829mg [Prunus persica]	400	e-109, Method: Compositional matrix adjust.	51.56			hypothetical protein LOC100252098		GO:0030528		GO:0006355	sp|Q8GY61.1|BH063_ARATH RecName: Full=Transcription factor bHLH63; AltName: Full=Basic helix-loop-helix protein 63; Short=AtbHLH63; Short=bHLH 63; AltName: Full=Transcription factor EN 84; AltName: Full=bHLH transcription factor bHLH063
comp66156_c0_seq1	2.4431	0.00152434	0.015577	up	m.12022	gi|225444235|ref|XP_002277559.1| PREDICTED: vacuolar protein sorting-associated protein 2 homolog 2-like [Vitis vinifera]	357	1e-96, Method: Compositional matrix adjust.	83.87			hypothetical protein LOC100259680	KOG3230:55-271				sp|Q0WTY4.2|VPS2B_ARATH RecName: Full=Vacuolar protein sorting-associated protein 2 homo log 2; Short=AtVPS2-2; AltName: Full=Charged multivesicular body protein 2 homolog 2; AltName: Full=ESCRT-III complex subunit VPS2 homolog 2
comp56279_c0_seq1	1.50436	0.001461	0.0151016	up	m.4768	gi|460406759|ref|XP_004248827.1| PREDICTED: uncharacterized protein LOC101254246 [Solanum lycopersicum]	374	e-101, Method: Compositional matrix adjust.	83.42			hypothetical protein LOC100257820
comp75332_c0_seq82	1.68316	0.000542362	0.00708464	up	m.41912	gi|413942361|gb|AFW75010.1| hypothetical protein ZEAMMB73_885657 [Zea mays]	366	3e-99, Method: Compositional matrix adjust.	87.77			hypothetical protein LOC100273084
comp56866_c0_seq1	4.66646	8.28724e-06	0.000241953	up	m.5012	gi|460369626|ref|XP_004230658.1| PREDICTED: transcription factor bHLH25-like [Solanum lycopersicum]	296	2e-78, Method: Compositional matrix adjust.	63.01			hypothetical protein LOC100257016		GO:0030528		GO:0006355	sp|Q9T072.2|BH025_ARATH RecName: Full=Transcription factor bHLH25; AltName: Full=Basic helix-loop-helix protein 25; Short=AtbHLH25; Short=bHLH 25; AltName: Full=Transcription factor EN 29; AltName: Full=bHLH transcription factor bHLH025
comp66324_c0_seq4	2.46966	4.61918e-07	1.99844e-05	up	m.12312	gi|460374101|ref|XP_004232850.1| PREDICTED: stem-specific protein TSJT1-like [Solanum lycopersicum]	315	3e-84, Method: Compositional matrix adjust.	72.46			Stem-specific protein TSJT1, putative					sp|P24805.1|TSJT1_TOBAC RecName: Full=Stem-specific protein TSJT1
comp62624_c0_seq3	1.32552	0.00531534	0.0398935	up	m.8192	gi|225439779|ref|XP_002275978.1| PREDICTED: WRKY transcription factor 44-like [Vitis vinifera]	484	e-134, Method: Compositional matrix adjust.	54.51			TTG2 (TRANSPARENT TESTA GLABRA 2)	euNOG12913:86-445	GO:0043565		GO:0006355	sp|Q9ZUU0.2|WRK44_ARATH RecName: Full=WRKY transcription factor 44; AltName: Full=Protei n TRANSPARENT TESTA GLABRA 2; AltName: Full=WRKY DNA-binding protein 44
comp74518_c0_seq8	-1.82069	0.000177589	0.00294552	down	m.36687	gi|225456715|ref|XP_002274303.1| PREDICTED: ABC transporter A family member 7 [Vitis vinifera]	1276	0.0, Method: Compositional matrix adjust.	78.41			ATATH6	KOG0059:1-787	GO:0016887			sp|Q9STT5.2|AB7A_ARATH RecName: Full=ABC transporter A family member 7; Short=ABC transporter ABCA.7; Short=AtABCA7; AltName: Full=Probable ABC2 homolog 6
comp72381_c0_seq13	-1.66251	0.000445165	0.00602768	down	m.26243	gi|225465451|ref|XP_002266369.1| PREDICTED: PPPDE peptidase domain-containing protein 2-like isoform 2 [Vitis vinifera] PREDICTED: PPPDE peptidase domain-containing protein 2-like isoform 1 [Vitis vinifera]	143	2e-32, Method: Compositional matrix adjust.	56.67			hypothetical protein LOC100249956
comp70621_c0_seq10	1.43295	0.00255803	0.023196	up	m.20818	gi|460368142|ref|XP_004229928.1| PREDICTED: uncharacterized protein LOC101260669 [Solanum lycopersicum]	433	e-119, Method: Compositional matrix adjust.	77.17			hypothetical protein LOC100265467		GO:0004806		GO:0016042	sp|Q9Y4D2.3|DGLA_HUMAN RecName: Full=Sn1-specific diacylglycerol lipase alpha; Short=DGL-alpha; AltName: Full=Neural stem cell-derived dendrite regulator
comp70068_c0_seq5	2.65814	7.98978e-06	0.000235361	up	m.19335
comp51395_c0_seq1	3.51604	2.43186e-09	2.35691e-07	up	m.3392	gi|283135872|gb|ADB11327.1| tau class glutathione transferase GSTU45 [Populus trichocarpa]	283	2e-74, Method: Compositional matrix adjust.	62.67			hypothetical protein LOC100264838	KOG0406:4-219	GO:0005515			sp|Q9SR36.1|GSTU8_ARATH RecName: Full=Glutathione S-transferase U8; Short=AtGSTU8; AltNa me: Full=GST class-tau member 8
comp61231_c0_seq2	-1.54189	0.00146234	0.0151111	down	m.7195	gi|460373769|ref|XP_004232686.1| PREDICTED: uncharacterized protein RSN1-like isoform 1 [Solanum lycopersicum]	262	2e-68, Method: Compositional matrix adjust.	73.84			hypothetical protein
comp72306_c0_seq34	-3.06577	2.04841e-09	2.0604e-07	down	m.26004	gi|470143911|ref|XP_004307610.1| PREDICTED: uncharacterized protein At2g39920-like [Fragaria vesca subsp. vesca]	236	3e-60, Method: Compositional matrix adjust.	50.41			hypothetical protein					sp|O04195.2|Y2992_ARATH RecName: Full=Uncharacterized protein At2g39920
comp70621_c0_seq8	1.33681	0.0045983	0.0356632	up	m.20816	gi|460368142|ref|XP_004229928.1| PREDICTED: uncharacterized protein LOC101260669 [Solanum lycopersicum]	521	e-145, Method: Compositional matrix adjust.	78.48			hypothetical protein LOC100265467		GO:0004806		GO:0016042	sp|Q9Y4D2.3|DGLA_HUMAN RecName: Full=Sn1-specific diacylglycerol lipase alpha; Short=DGL-alpha; AltName: Full=Neural stem cell-derived dendrite regulator
comp75934_c0_seq16	-1.93484	6.30089e-05	0.00127541	down	m.46601	gi|297740564|emb|CBI30746.3| unnamed protein product [Vitis vinifera]	536	e-150, Method: Compositional matrix adjust.	66.25			hypothetical protein LOC100241193	euNOG12811:42-264	GO:0005515			sp|C0LGN2.1|Y3148_ARATH RecName: Full=Probable leucine-rich repeat receptor-like serine/threonine-protein kinase At3g14840; Flags: Precursor
comp75121_c0_seq1	1.75701	0.00027524	0.00409259	up	m.40336
comp76213_c0_seq4	1.86813	0.000106744	0.00196155	up	m.49051	gi|359490251|ref|XP_002267774.2| PREDICTED: probable receptor-like protein kinase At5g39020-like [Vitis vinifera]	669	0.0, Method: Compositional matrix adjust.	59.46			hypothetical protein LOC100248716	KOG1187:267-575	GO:0005524		GO:0006468	sp|Q3ECH2.2|Y1670_ARATH RecName: Full=Probable receptor-like protein kinase At1g67000; Flags: Precursor
comp75332_c0_seq80	1.33056	0.00567838	0.0419471	up	m.41910	gi|226509886|ref|NP_001141005.1| uncharacterized protein LOC100273084 [Zea mays] unknown [Zea mays] lysine ketoglutarate reductase trans-splicing related 1 [Zea mays] lysine ketoglutarate reductase trans-splicing 1 [Zea mays]	362	4e-98, Method: Compositional matrix adjust.	82.27			hypothetical protein LOC100273084
comp75396_c0_seq7	-1.74404	0.000246096	0.00378785	down	m.42574	gi|460379527|ref|XP_004235513.1| PREDICTED: d-3-phosphoglycerate dehydrogenase, chloroplastic-like [Solanum lycopersicum]	937	0.0, Method: Compositional matrix adjust.	80.99	EC:1.1.1.95	K00058	PGDH (3-PHOSPHOGLYCERATE DEHYDROGENASE)	KOG0068:97-668	GO:0051287		GO:0008152	sp|O04130.2|SERA_ARATH RecName: Full=D-3-phosphoglycerate dehydrogenase, chloroplastic; Short=3-PGDH; Flags: Precursor
comp30849_c0_seq1	2.63947	1.09551e-07	5.76811e-06	up	m.980	gi|256857790|gb|ACV31209.1| auxin/indole-3-acetic acid 3 [Solanum tuberosum]	311	7e-83, Method: Compositional matrix adjust.	69.57			hypothetical protein					sp|O24407.1|IAA16_ARATH RecName: Full=Auxin-responsive protein IAA16; AltName: Full=Indoleacetic acid-induced protein 16
comp75779_c1_seq50	2.93913	6.92237e-08	3.92165e-06	up	m.45489	gi|460380211|ref|XP_004235851.1| PREDICTED: sucrose nonfermenting 4-like protein-like [Solanum lycopersicum]	196	3e-48, Method: Compositional matrix adjust.	55.91			hypothetical protein		GO:0005515			sp|Q944A6.1|SNF4_ARATH RecName: Full=Sucrose nonfermenting 4-like protein; Short=SNF4; AltName: Full=CBS domain-containing protein CBSCBS3; AltName: Full=SNF1-related protein kinase regulatory subunit betagamma; Short=AKIN subunit betagamma; Short=AKINbetagamma
comp73825_c0_seq10	2.16254	0.000921223	0.0106538	up	m.32553	gi|460372403|ref|XP_004232020.1| PREDICTED: MATE efflux family protein DTX1-like [Solanum lycopersicum]	185	3e-45, Method: Compositional matrix adjust.	62.5			hypothetical protein LOC100242777					sp|Q9SIA3.2|MATE6_ARATH RecName: Full=MATE efflux family protein 6; AltName: Full=Protei n DETOXIFICATION 1-like 2; AltName: Full=Protein DTX4
comp74257_c0_seq13	-2.81562	1.61758e-08	1.06972e-06	down	m.34876	gi|292677823|dbj|BAI99253.1| trehalose 6-phosphate phosphatase [Nicotiana tabacum]	610	e-172, Method: Compositional matrix adjust.	80.6			trehalose-6-phosphate synthase, putative	KOG1050:1-365	GO:0003824		GO:0005992	sp|O64896.1|TPPA_ARATH RecName: Full=Trehalose-phosphate phosphatase A; Short=AtTPPA; AltName: Full=Trehalose 6-phosphate phosphatase
comp75269_c0_seq30	-1.33988	0.00508641	0.0385432	down	m.41435	gi|460372462|ref|XP_004232049.1| PREDICTED: uncharacterized protein LOC101249132 [Solanum lycopersicum]	171	4e-40, Method: Compositional matrix adjust.	34.06			hypothetical protein LOC100245919
comp67071_c1_seq4	1.80255	0.00100728	0.0114405	up	m.13419
comp69285_c0_seq1	-5.08336	8.64399e-10	1.03812e-07	down	m.17673	gi|460391034|ref|XP_004241128.1| PREDICTED: ethylene-responsive transcription factor CRF4-like [Solanum lycopersicum]	255	1e-65, Method: Compositional matrix adjust.	51.94			AP2/ERF domain-containing transcription factor		GO:0003700		GO:0006355	sp|Q9SUE3.2|CRF4_ARATH RecName: Full=Ethylene-responsive transcription factor CRF4; AltName: Full=Protein CYTOKININ RESPONSE FACTOR 4
comp74021_c0_seq59	-1.74419	0.000340752	0.00485172	down	m.33531	gi|225468648|ref|XP_002268069.1| PREDICTED: lipase [Vitis vinifera] unnamed protein product [Vitis vinifera]	686	0.0, Method: Compositional matrix adjust.	80			hypothetical protein LOC100260858	euNOG18798:1-408				sp|P04635.1|LIP_STAHY RecName: Full=Lipase; AltName: Full=Triacylglycerol lipase; Contains: RecName: Full=Lipase 86 kDa form; Contains: RecName: Full=Lipase 46 kDa form; Flags: Precursor
comp75934_c0_seq61	-2.00561	4.65511e-05	0.000996188	down	m.46645	gi|297740561|emb|CBI30743.3| unnamed protein product [Vitis vinifera]	356	3e-96, Method: Compositional matrix adjust.	71.67			hypothetical protein LOC100249786		GO:0004672		GO:0006468	sp|C0LGN2.1|Y3148_ARATH RecName: Full=Probable leucine-rich repeat receptor-like serine/threonine-protein kinase At3g14840; Flags: Precursor
comp76214_c0_seq78	1.57887	0.0013005	0.0137798	up	m.49117	gi|225425928|ref|XP_002267668.1| PREDICTED: probable LRR receptor-like serine/threonine-protein kinase At1g67720-like [Vitis vinifera]	317	1e-84, Method: Compositional matrix adjust.	74.38			hypothetical protein LOC100240962					sp|C0LGI2.1|Y1677_ARATH RecName: Full=Probable LRR receptor-like serine/threonine-protei n kinase At1g67720; Flags: Precursor
comp68113_c0_seq28	1.76399	0.000415918	0.00570481	up	m.15301	gi|255561868|ref|XP_002521943.1| kinesin light chain, putative [Ricinus communis] kinesin light chain, putative [Ricinus communis]	208	3e-52, Method: Compositional matrix adjust.	73.72			kinesin light chain, putative					sp|Q7TNH6.2|NPHP3_MOUSE RecName: Full=Nephrocystin-3
comp75924_c0_seq17	1.38173	0.00413388	0.0329144	up	m.46472	gi|225457769|ref|XP_002278218.1| PREDICTED: pentatricopeptide repeat-containing protein At3g09040, mitochondrial [Vitis vinifera] unnamed protein product [Vitis vinifera]	1315	0.0, Method: Compositional matrix adjust.	65.26			hypothetical protein LOC100257512	KOG4197:9-982				sp|Q9SS83.1|PP220_ARATH RecName: Full=Pentatricopeptide repeat-containing protein At3g09040, mitochondrial; Flags: Precursor
comp75924_c0_seq57	1.45541	0.00269121	0.0240934	up	m.46511	gi|225457769|ref|XP_002278218.1| PREDICTED: pentatricopeptide repeat-containing protein At3g09040, mitochondrial [Vitis vinifera] unnamed protein product [Vitis vinifera]	1315	0.0, Method: Compositional matrix adjust.	65.26			hypothetical protein LOC100257512	KOG4197:9-982				sp|Q9SS83.1|PP220_ARATH RecName: Full=Pentatricopeptide repeat-containing protein At3g09040, mitochondrial; Flags: Precursor
comp75989_c0_seq17	-1.34786	0.00392701	0.0318462	down	m.47085	gi|460371855|ref|XP_004231750.1| PREDICTED: translocon-associated protein subunit beta-like [Solanum lycopersicum]	246	2e-63, Method: Compositional matrix adjust.	83.21		K13250	hypothetical protein LOC100241257	KOG3317:27-182				sp|P23438.1|SSRB_CANFA RecName: Full=Translocon-associated protein subunit beta; Short=TRAP-beta; AltName: Full=Glycoprotein 25H; Short=gp25H; AltName: Full=Signal sequence receptor subunit beta; Short=SSR-beta; Flags: Precursor
comp76214_c0_seq34	1.62952	0.000796974	0.00950425	up	m.49078	gi|223452325|gb|ACM89490.1| leucine-rich repeat family protein / protein kinase family protein [Glycine max]	133	1e-29, Method: Compositional matrix adjust.	79.45			hypothetical protein					sp|C0LGI2.1|Y1677_ARATH RecName: Full=Probable LRR receptor-like serine/threonine-protei n kinase At1g67720; Flags: Precursor
comp76214_c0_seq110	1.72004	0.000549026	0.00714051	up	m.49144	gi|356512345|ref|XP_003524880.1| PREDICTED: probable LRR receptor-like serine/threonine-protein kinase At1g67720-like [Glycine max]	318	4e-85, Method: Compositional matrix adjust.	75.25			hypothetical protein LOC100240962					sp|C0LGI2.1|Y1677_ARATH RecName: Full=Probable LRR receptor-like serine/threonine-protei n kinase At1g67720; Flags: Precursor
comp74404_c1_seq8	1.61091	0.000703764	0.00862802	up	m.35917	gi|359488777|ref|XP_002282227.2| PREDICTED: inositol hexakisphosphate and diphosphoinositol-pentakisphosphate kinase 1-like [Vitis vinifera]	1707	0.0, Method: Compositional matrix adjust.	86.53	EC:2.7.4.21 2.7.4.24	K13024	similar to Histidine acid phosphatase	KOG1057:8-965	GO:0003993			sp|Q5XHF8.1|VIP2_XENLA RecName: Full=Inositol hexakisphosphate and diphosphoinositol-pentakisphosphate kinase 2; AltName: Full=Diphosphoinositol pentakisphosphate kinase 2; AltName: Full=Histidine acid phosphatase domain-containing protein 1; AltName: Full=InsP6 and PP-IP5 kinase 2; AltName: Full=VIP1 homolog 2
comp75332_c0_seq29	1.53906	0.00137355	0.0143893	up	m.41864	gi|225452298|ref|XP_002272341.1| PREDICTED: uncharacterized protein LOC100264636 [Vitis vinifera]	440	e-121, Method: Compositional matrix adjust.	84.81			hypothetical protein LOC100264636
comp63422_c0_seq2	-1.34381	0.00503186	0.0382386	down	m.8811	gi|460414388|ref|XP_004252553.1| PREDICTED: uncharacterized protein LOC101254577 [Solanum lycopersicum]	339	5e-91, Method: Compositional matrix adjust.	63.74			hypothetical protein LOC100250529	KOG0715:1-261	GO:0031072			sp|B0S1F7.1|DNAJ_FINM2 RecName: Full=Chaperone protein DnaJ
comp74554_c0_seq25	-1.35225	0.00381246	0.0312418	down	m.36972	gi|460370074|ref|XP_004230879.1| PREDICTED: uncharacterized protein LOC101244533 [Solanum lycopersicum]	573	e-161, Method: Compositional matrix adjust.	76.36			clathrin binding protein, putative		GO:0005515			sp|Q2KJB5.1|NOSTN_BOVIN RecName: Full=Nostrin; AltName: Full=Nitric oxide synthase trafficker; AltName: Full=eNOS trafficking inducer
comp66717_c1_seq1	1.4292	0.00348856	0.0291803	up	m.12865	gi|225448926|ref|XP_002266940.1| PREDICTED: uncharacterized protein LOC100266711 [Vitis vinifera] unnamed protein product [Vitis vinifera]	631	e-178, Method: Compositional matrix adjust.	74.34			hypothetical protein LOC100266711		GO:0016597		GO:0008152	sp|Q9AC53.1|GLND_CAUCR RecName: Full=[Protein-PII] uridylyltransferase; Short=PII uridylyl-transferase; AltName: Full=UTase; AltName: Full=Uridylyl-removing enzyme sp|B8GWX0.1|GLND_CAUCN RecName: Full=[Protein-PII] uridylyltransferase; Short=PII uridylyl-transferase; AltName: Full=UTase; AltName: Full=Uridylyl-removing enzyme
comp70447_c0_seq26	4.07102	7.40423e-14	2.21565e-11	up	m.20494	gi|255550269|ref|XP_002516185.1| aminoadipic semialdehyde synthase, putative [Ricinus communis] aminoadipic semialdehyde synthase, putative [Ricinus communis]	1024	0.0, Method: Compositional matrix adjust.	76.5	EC:1.5.1.8 1.5.1.10	K14157	aminoadipic semialdehyde synthase, putative		GO:0016491		GO:0055114	sp|Q9SMZ4.1|AASS_ARATH RecName: Full=Alpha-aminoadipic semialdehyde synthase; AltName: Full=cAt-LKR/SDH; Short=LKR/SDH; Includes: RecName: Full=Lysine ketoglutarate reductase; Short=LKR; Includes: RecName: Full=Saccharopine dehydrogenase; AltName: Full=cAt-SDH; Short=SDH
comp64722_c0_seq5	-2.64454	2.14703e-07	1.01444e-05	down	m.10188	gi|462415170|gb|EMJ19907.1| hypothetical protein PRUPE_ppa008922mg [Prunus persica]	227	9e-58, Method: Compositional matrix adjust.	70.07			hypothetical protein		GO:0005544			sp|Q9ZVJ6.1|ANXD4_ARATH RecName: Full=Annexin D4; AltName: Full=AnnAt4
comp55149_c0_seq2	-1.572	0.00100781	0.0114415	down	m.4378	gi|462420169|gb|EMJ24432.1| hypothetical protein PRUPE_ppa003793mg [Prunus persica]	139	3e-31, Method: Compositional matrix adjust.	60			hypothetical protein LOC100251901
comp75801_c0_seq35	1.71501	0.000882352	0.0102771	up	m.45670	gi|356549739|ref|XP_003543248.1| PREDICTED: MLO-like protein 11-like [Glycine max]	454	e-125, Method: Compositional matrix adjust.	75.35			MLO14 protein					sp|Q9FI00.1|MLO11_ARATH RecName: Full=MLO-like protein 11; Short=AtMlo11
comp75291_c0_seq4	1.53519	0.00293869	0.0256441	up	m.41522	gi|460381414|ref|XP_004236444.1| PREDICTED: uncharacterized protein LOC101250106 [Solanum lycopersicum]	72	5e-10, Method: Compositional matrix adjust.	27.84			hypothetical protein LOC100263946
comp71319_c0_seq1	-5.94636	1.24051e-18	1.23738e-15	down	m.22968	gi|224095730|ref|XP_002310455.1| phenylcoumaran benzylic ether reductase -like protein [Populus trichocarpa] phenylcoumaran benzylic ether reductase -like protein [Populus trichocarpa]	226	2e-57, Method: Compositional matrix adjust.	73.76			isoflavone reductase-like protein 3					sp|Q15GI3.1|IGS1_PETHY RecName: Full=Isoeugenol synthase 1
comp73349_c0_seq2	1.58118	0.00123848	0.0133072	up	m.30193	gi|359476692|ref|XP_002266577.2| PREDICTED: ZF-HD homeobox protein At4g24660-like [Vitis vinifera]	276	8e-72, Method: Compositional matrix adjust.	47.14			hypothetical protein LOC100258112					sp|Q9SB61.1|Y4466_ARATH RecName: Full=ZF-HD homeobox protein At4g24660; Short=AtHB-22
comp73299_c0_seq8	-2.82347	1.94317e-07	9.27892e-06	down	m.30009	gi|317106676|dbj|BAJ53179.1| JHL18I08.13 [Jatropha curcas]	454	e-125, Method: Compositional matrix adjust.	85.08	EC:3.6.3.14	K02154	hypothetical protein		GO:0015078	GO:0033177	GO:0015991	sp|Q9SJT7.1|VHAA2_ARATH RecName: Full=Vacuolar proton ATPase a2; AltName: Full=V-type proton ATPase 95 kDa subunit a isoform 2; Short=V-ATPase 95 kDa isoform a2; AltName: Full=Vacuolar proton pump subunit a2; AltName: Full=Vacuolar proton translocating ATPase 95 kDa subunit a isoform 2
comp75989_c0_seq36	-1.33839	0.00417821	0.033201	down	m.47104	gi|460371855|ref|XP_004231750.1| PREDICTED: translocon-associated protein subunit beta-like [Solanum lycopersicum]	246	2e-63, Method: Compositional matrix adjust.	83.21		K13250	hypothetical protein LOC100241257	KOG3317:27-182				sp|P23438.1|SSRB_CANFA RecName: Full=Translocon-associated protein subunit beta; Short=TRAP-beta; AltName: Full=Glycoprotein 25H; Short=gp25H; AltName: Full=Signal sequence receptor subunit beta; Short=SSR-beta; Flags: Precursor
comp66994_c0_seq11	6.15752	2.24019e-19	3.35179e-16	up	m.13284	gi|224109124|ref|XP_002315091.1| predicted protein [Populus trichocarpa] predicted protein [Populus trichocarpa]	164	1e-38, Method: Compositional matrix adjust.	48.44		K06998	hypothetical protein	KOG3033:10-159	GO:0003824		GO:0009058	sp|Q9DCG6.2|PBLD1_MOUSE RecName: Full=Phenazine biosynthesis-like domain-containing prot ein 1
comp75801_c0_seq47	2.17261	1.54824e-05	0.000402576	up	m.45680	gi|356549739|ref|XP_003543248.1| PREDICTED: MLO-like protein 11-like [Glycine max]	489	e-136, Method: Compositional matrix adjust.	77.15			MLO14 protein					sp|Q9FI00.1|MLO11_ARATH RecName: Full=MLO-like protein 11; Short=AtMlo11
comp74021_c0_seq26	-1.34279	0.00511508	0.0387015	down	m.33501	gi|225468648|ref|XP_002268069.1| PREDICTED: lipase [Vitis vinifera] unnamed protein product [Vitis vinifera]	344	1e-92, Method: Compositional matrix adjust.	80.21			hypothetical protein LOC100260858
comp75628_c0_seq37	1.51119	0.00136594	0.0143294	up	m.44207	gi|359479709|ref|XP_003632341.1| PREDICTED: methylcrotonoyl-CoA carboxylase subunit alpha, mitochondrial-like [Vitis vinifera] unnamed protein product [Vitis vinifera]	563	e-158, Method: Compositional matrix adjust.	68.38	EC:6.4.1.4	K01968	MCCA		GO:0016874		GO:0008152	sp|Q42523.2|MCCA_ARATH RecName: Full=Methylcrotonoyl-CoA carboxylase subunit alpha, mitochondrial; Short=MCCase subunit alpha; AltName: Full=3-methylcrotonyl-CoA carboxylase 1; AltName: Full=3-methylcrotonyl-CoA:carbon dioxide ligase subunit alpha; Flags: Precursor
comp70949_c0_seq4	2.37669	0.00019684	0.00317964	up	m.21879	gi|147800375|emb|CAN62136.1| hypothetical protein VITISV_017371 [Vitis vinifera]	546	e-153, Method: Compositional matrix adjust.	63.47			hypothetical protein LOC100242465
comp73299_c0_seq34	-3.01916	7.2534e-09	5.58932e-07	down	m.30035	gi|460395177|ref|XP_004243162.1| PREDICTED: vacuolar proton ATPase a2-like [Solanum lycopersicum]	750	0.0, Method: Compositional matrix adjust.	85.22	EC:3.6.3.14	K02154	vacuolar proton atpase, putative		GO:0015078	GO:0033177	GO:0015991	sp|Q9SJT7.1|VHAA2_ARATH RecName: Full=Vacuolar proton ATPase a2; AltName: Full=V-type proton ATPase 95 kDa subunit a isoform 2; Short=V-ATPase 95 kDa isoform a2; AltName: Full=Vacuolar proton pump subunit a2; AltName: Full=Vacuolar proton translocating ATPase 95 kDa subunit a isoform 2
comp34205_c0_seq1	-1.75768	0.00555757	0.0413182	down	m.1225	gi|224063587|ref|XP_002301215.1| predicted protein [Populus trichocarpa] predicted protein [Populus trichocarpa]	355	4e-96, Method: Compositional matrix adjust.	71.67	EC:2.3.1.- 2.3.1.51	K13513	LPAT4 (LYSOPHOSPHATIDYL ACYLTRANSFERASE 4)		GO:0008415		GO:0008152	sp|Q8L4Y2.1|LPAT4_ARATH RecName: Full=Probable 1-acyl-sn-glycerol-3-phosphate acyltransferase 4; AltName: Full=Lysophosphatidyl acyltransferase 4
comp63046_c0_seq4	-2.29165	0.000290864	0.00426835	down	m.8546	gi|460401805|ref|XP_004246406.1| PREDICTED: regulator of chromosome condensation-like [Solanum lycopersicum]	535	e-149, Method: Compositional matrix adjust.	55.24			hypothetical protein LOC100241084	KOG1426:20-486				sp|Q9FN03.1|UVR8_ARATH RecName: Full=Ultraviolet-B receptor UVR8; AltName: Full=Protein UV-B RESISTANCE 8; AltName: Full=RCC1 domain-containing protein UVR8
comp66807_c0_seq15	3.194	0.000282602	0.00416925	up	m.12983	gi|225445039|ref|XP_002280214.1| PREDICTED: nudix hydrolase 8-like [Vitis vinifera]	192	3e-47, Method: Compositional matrix adjust.	72.36			hypothetical protein LOC100264581					sp|Q8L7W2.2|NUDT8_ARATH RecName: Full=Nudix hydrolase 8; Short=AtNUDT8
comp75934_c0_seq5	-2.03471	4.10068e-05	0.000897874	down	m.46590	gi|297740566|emb|CBI30748.3| unnamed protein product [Vitis vinifera]	279	4e-73, Method: Compositional matrix adjust.	67.54			hypothetical protein LOC100251456					sp|C0LGE0.1|Y1765_ARATH RecName: Full=Probable LRR receptor-like serine/threonine-protei n kinase At1g07650; Flags: Precursor
comp51441_c0_seq2	1.95467	0.000248625	0.0038186	up	m.3402
comp73058_c0_seq4	-1.60159	0.000673877	0.00837889	down	m.28829	gi|462407363|gb|EMJ12697.1| hypothetical protein PRUPE_ppa007864mg [Prunus persica]	530	e-148, Method: Compositional matrix adjust.	77.54			ALIS1 (ALA-INTERACTING SUBUNIT 1)	KOG2952:22-333				sp|Q9LTW0.1|ALIS1_ARATH RecName: Full=ALA-interacting subunit 1; Short=AtALIS1; AltName: Full=ALA3 beta-subunit 1
comp71417_c0_seq15	-1.38042	0.0036705	0.0303836	down	m.23259	gi|460415051|ref|XP_004252874.1| PREDICTED: uncharacterized protein LOC101251866 [Solanum lycopersicum]	168	4e-40, Method: Compositional matrix adjust.	71.96			hypothetical protein LOC100244484
comp48973_c0_seq1	1.59112	0.00107248	0.0119713	up	m.2899	gi|350534744|ref|NP_001234413.1| Aqp2 protein [Solanum lycopersicum] putative water channel protein [Solanum lycopersicum]	206	1e-51, Method: Compositional matrix adjust.	91.51			PIP1		GO:0005215	GO:0016020	GO:0006810	sp|Q9XF59.1|PIP12_MAIZE RecName: Full=Aquaporin PIP1-2; AltName: Full=Plasma membrane intrinsic protein 1-2; AltName: Full=ZmPIP1-2; AltName: Full=ZmPIP1;2; AltName: Full=ZmPIP1b
comp70621_c0_seq20	1.37105	0.00394093	0.0319087	up	m.20828	gi|460368142|ref|XP_004229928.1| PREDICTED: uncharacterized protein LOC101260669 [Solanum lycopersicum]	433	e-119, Method: Compositional matrix adjust.	77.17			hypothetical protein LOC100265467		GO:0004806		GO:0016042	sp|Q9Y4D2.3|DGLA_HUMAN RecName: Full=Sn1-specific diacylglycerol lipase alpha; Short=DGL-alpha; AltName: Full=Neural stem cell-derived dendrite regulator
comp68113_c0_seq13	1.50573	0.00179874	0.0176295	up	m.15287	gi|302143919|emb|CBI23024.3| unnamed protein product [Vitis vinifera]	491	e-136, Method: Compositional matrix adjust.	65.87			hypothetical protein LOC100248697		GO:0042802			sp|Q6AZT7.1|NPHP3_XENLA RecName: Full=Nephrocystin-3
comp62889_c0_seq21	1.63497	0.000648059	0.00814342	up	m.8387	gi|225454753|ref|XP_002273880.1| PREDICTED: uncharacterized protein LOC100264883 [Vitis vinifera] unnamed protein product [Vitis vinifera]	465	e-129, Method: Compositional matrix adjust.	75.42			hypothetical protein LOC100264883
comp64453_c0_seq1	-1.86842	0.000119724	0.0021613	down	m.9878	gi|460371342|ref|XP_004231499.1| PREDICTED: serine carboxypeptidase-like 34-like [Solanum lycopersicum]	687	0.0, Method: Compositional matrix adjust.	72.93	EC:3.4.16.5	K13289	hypothetical protein LOC100257982	KOG1282:87-538	GO:0004185		GO:0006508	sp|Q0WPR4.2|SCP34_ARATH RecName: Full=Serine carboxypeptidase-like 34; Flags: Precursor
comp71062_c0_seq1	1.75885	0.00146467	0.0151206	up	m.22275	gi|460387045|ref|XP_004239201.1| PREDICTED: probable inactive leucine-rich repeat receptor-like protein kinase At1g66830-like [Solanum lycopersicum]	1026	0.0, Method: Compositional matrix adjust.	74.81			hypothetical protein LOC100263011		GO:0005524	GO:0005634	GO:0006468	sp|Q9C9N5.1|Y1668_ARATH RecName: Full=Probable inactive leucine-rich repeat receptor-lik e protein kinase At1g66830; Flags: Precursor
comp72763_c0_seq32	1.58345	0.00121388	0.0131293	up	m.27642	gi|359488915|ref|XP_002278099.2| PREDICTED: protease Do-like 8, chloroplastic-like [Vitis vinifera] unnamed protein product [Vitis vinifera]	172	3e-41, Method: Compositional matrix adjust.	49.48			hypothetical protein					sp|Q9LU10.1|DEGP8_ARATH RecName: Full=Protease Do-like 8, chloroplastic; Flags: Precurso r
comp71741_c0_seq12	1.91513	9.10477e-05	0.00170638	up	m.24297	gi|359478930|ref|XP_002283389.2| PREDICTED: telomere repeat-binding protein 5-like [Vitis vinifera]	416	e-114, Method: Compositional matrix adjust.	53.13			hypothetical protein LOC100257090					sp|Q9FFY9.1|TRP4_ARATH RecName: Full=Telomere repeat-binding protein 4; AltName: Full=H-protein promoter binding factor-1; Short=AtTBP1; AltName: Full=Telomeric DNA-binding protein 1
comp63905_c0_seq4	-1.79782	0.000241577	0.00372949	down	m.9279	gi|225451455|ref|XP_002270017.1| PREDICTED: uncharacterized protein LOC100265298 isoform 1 [Vitis vinifera] unnamed protein product [Vitis vinifera]	277	8e-73, Method: Compositional matrix adjust.	75			hypothetical protein LOC100265298
comp71319_c0_seq6	-5.7668	6.60068e-17	4.64753e-14	down	m.22973	gi|224095730|ref|XP_002310455.1| phenylcoumaran benzylic ether reductase -like protein [Populus trichocarpa] phenylcoumaran benzylic ether reductase -like protein [Populus trichocarpa]	320	2e-85, Method: Compositional matrix adjust.	63.97			isoflavone reductase-like protein 3	euNOG09625:5-217				sp|Q15GI3.1|IGS1_PETHY RecName: Full=Isoeugenol synthase 1
comp76214_c0_seq14	1.55145	0.00132835	0.0140252	up	m.49063	gi|297738322|emb|CBI27523.3| unnamed protein product [Vitis vinifera]	318	7e-85, Method: Compositional matrix adjust.	74.38			hypothetical protein LOC100240962					sp|C0LGI2.1|Y1677_ARATH RecName: Full=Probable LRR receptor-like serine/threonine-protei n kinase At1g67720; Flags: Precursor
comp73825_c0_seq80	1.74121	0.000356981	0.00503094	up	m.32616	gi|460382502|ref|XP_004236978.1| PREDICTED: MATE efflux family protein DTX1-like [Solanum lycopersicum]	105	3e-21, Method: Composition-based stats.	66.29			hypothetical protein LOC100250856		GO:0015297	GO:0016020	GO:0055085	sp|Q9LUH2.1|ALF5_ARATH RecName: Full=MATE efflux family protein ALF5; AltName: Full=Protein ABERRANT LATERAL ROOT FORMATION 5; AltName: Full=Protein DTX19
comp70651_c1_seq10	-1.74782	0.000965336	0.0110642	down	m.20945	gi|460383245|ref|XP_004237341.1| PREDICTED: ribose-phosphate pyrophosphokinase 3, mitochondrial-like [Solanum lycopersicum]	213	1e-53, Method: Composition-based stats.	87.96	EC:2.7.6.1		Ribose-phosphate pyrophosphokinase, putative					sp|Q9XGA0.1|KPRS3_SPIOL RecName: Full=Ribose-phosphate pyrophosphokinase 3, mitochondria l; AltName: Full=Phosphoribosyl pyrophosphate synthase 3; Flags: Precursor
comp66807_c0_seq26	3.08559	0.00015881	0.00269505	up	m.12994	gi|225445039|ref|XP_002280214.1| PREDICTED: nudix hydrolase 8-like [Vitis vinifera]	204	7e-51, Method: Compositional matrix adjust.	70.37			hypothetical protein LOC100264581					sp|Q8L7W2.2|NUDT8_ARATH RecName: Full=Nudix hydrolase 8; Short=AtNUDT8
comp61420_c0_seq5	-1.30517	0.00520224	0.0392453	down	m.7295	gi|115477218|ref|NP_001062205.1| Os08g0510300 [Oryza sativa Japonica Group] RecName: Full=Potassium transporter 26; AltName: Full=OsHAK26 putative high-affinity potassium transporter [Oryza sativa Japonica Group] Os08g0510300 [Oryza sativa Japonica Group] hypothetical protein OsI_29834 [Oryza sativa Indica Group] hypothetical protein OsJ_27891 [Oryza sativa Japonica Group] unnamed protein product…	266	3e-69, Method: Compositional matrix adjust.	50.6			Os08g0510300		GO:0015079	GO:0016020	GO:0071805	sp|Q84YJ9.1|HAK26_ORYSJ RecName: Full=Potassium transporter 26; AltName: Full=OsHAK26
comp72974_c0_seq1	-1.93741	6.81063e-05	0.00135118	down	m.28509	gi|462407026|gb|EMJ12490.1| hypothetical protein PRUPE_ppa002513mg [Prunus persica]	273	6e-71, Method: Compositional matrix adjust.	55.92			hypothetical protein LOC100264640	euNOG20083:75-315	GO:0008168			sp|Q9FKD0.1|MT797_ARATH RecName: Full=Probable S-adenosylmethionine-dependent methyltransferase At5g37970
comp68433_c0_seq6	-4.24824	1.37968e-10	2.08163e-08	down	m.15940	gi|385211786|gb|AFI47927.1| terpene synthase 2 [Olea europaea]	394	e-107, Method: Compositional matrix adjust.	58.99			hypothetical protein		GO:0016829		GO:0008152	sp|Q84LB2.2|AFS1_MALDO RecName: Full=(E,E)-alpha-farnesene synthase; Short=MdASF1; AltName: Full=Prenyltransferase
comp57066_c1_seq1	-2.80333	0.0006078	0.00775053	down	m.5071	gi|147791794|emb|CAN72742.1| hypothetical protein VITISV_042733 [Vitis vinifera]	97.1	1e-18, Method: Compositional matrix adjust.	43.48			hypothetical protein LOC100257231					sp|Q9C983.1|WRK57_ARATH RecName: Full=Probable WRKY transcription factor 57; AltName: Full=WRKY DNA-binding protein 57
comp74117_c0_seq3	1.42421	0.00578272	0.0425603	up	m.34177	gi|460407367|ref|XP_004249124.1| PREDICTED: uncharacterized protein LOC101264685 isoform 1 [Solanum lycopersicum] PREDICTED: uncharacterized protein LOC101264685 isoform 2 [Solanum lycopersicum]	724	0.0, Method: Compositional matrix adjust.	71.6			hypothetical protein LOC100267048
comp75269_c0_seq14	-1.34306	0.00499394	0.037977	down	m.41419	gi|402169213|dbj|BAM36968.1| protein kinase [Nicotiana benthamiana]	218	3e-54, Method: Compositional matrix adjust.	37.61			hypothetical protein LOC100245919		GO:0005524		GO:0006468
comp68530_c0_seq5	-3.2038	4.46298e-05	0.000961375	down	m.16114	gi|225446491|ref|XP_002278211.1| PREDICTED: 8-hydroxyquercetin 8-O-methyltransferase [Vitis vinifera]	353	3e-95, Method: Compositional matrix adjust.	65.49			hypothetical protein LOC100254011		GO:0046983			sp|B6VJS4.2|ROMT_VITVI RecName: Full=Trans-resveratrol di-O-methyltransferase; AltName: Full=Resveratrol O-methyltransferase; Short=ROMT; Short=VvROMT
comp72548_c1_seq1	-1.68008	0.000548472	0.00713911	down	m.26915	gi|10798754|dbj|BAB16429.1| NtEIG-A1 [Nicotiana tabacum]	171	1e-40, Method: Compositional matrix adjust.	58.02			hypothetical protein LOC100250809		GO:0009055			sp|Q07488.2|BCB1_ARATH RecName: Full=Blue copper protein; AltName: Full=Blue copper-binding protein; Short=AtBCB; AltName: Full=Phytocyanin 1; AltName: Full=Stellacyanin; Flags: Precursor
comp74058_c0_seq32	1.62977	0.000723752	0.00883386	up	m.33880	gi|460379712|ref|XP_004235605.1| PREDICTED: uncharacterized protein LOC101268750 [Solanum lycopersicum]	291	7e-77, Method: Compositional matrix adjust.	66.81			hypothetical protein
comp66103_c0_seq1	-1.27675	0.00679848	0.0484736	down	m.11962	gi|225457425|ref|XP_002284929.1| PREDICTED: uncharacterized protein LOC100260374 [Vitis vinifera]	541	e-151, Method: Compositional matrix adjust.	72.06			hypothetical protein LOC100260374
comp75934_c0_seq60	-2.16425	1.51436e-05	0.000396061	down	m.46644	gi|297740564|emb|CBI30746.3| unnamed protein product [Vitis vinifera]	463	e-128, Method: Compositional matrix adjust.	62.33			hypothetical protein LOC100242933		GO:0005515			sp|C0LGE0.1|Y1765_ARATH RecName: Full=Probable LRR receptor-like serine/threonine-protei n kinase At1g07650; Flags: Precursor
comp43617_c0_seq1	3.36573	2.55616e-10	3.57156e-08	up	m.2275	gi|462422172|gb|EMJ26435.1| hypothetical protein PRUPE_ppa001861mg [Prunus persica]	283	2e-74, Method: Compositional matrix adjust.	52.24			hypothetical protein LOC100242574		GO:0016760	GO:0016020	GO:0030244	sp|Q570S7.1|CSLG1_ARATH RecName: Full=Cellulose synthase-like protein G1; Short=AtCslG1
comp75020_c0_seq1	1.49219	0.00155827	0.0157951	up	m.39595	gi|460386155|ref|XP_004238765.1| PREDICTED: nitrate transporter 1.2-like [Solanum lycopersicum]	790	0.0, Method: Compositional matrix adjust.	66.67			hypothetical protein	KOG1237:11-587	GO:0005215	GO:0016020	GO:0006857	sp|Q8H157.1|PTR19_ARATH RecName: Full=Nitrate transporter 1.2; AltName: Full=Nitrate transporter NTL1
comp75178_c0_seq3	5.7665	0.00109407	0.0121001	up	m.40821	gi|255556741|ref|XP_002519404.1| conserved hypothetical protein [Ricinus communis] conserved hypothetical protein [Ricinus communis]	220	8e-56, Method: Composition-based stats.	93.86			hypothetical protein
comp75054_c0_seq8	-2.54765	2.6358e-07	1.21501e-05	down	m.39941	gi|462400785|gb|EMJ06342.1| hypothetical protein PRUPE_ppa005230mg [Prunus persica]	206	2e-51, Method: Compositional matrix adjust.	52.75		K09284	AP2 domain-containing transcription factor		GO:0003700		GO:0006355	sp|P47927.1|AP2_ARATH RecName: Full=Floral homeotic protein APETALA 2
comp65131_c0_seq3	1.79807	0.000166313	0.00279726	up	m.10720	gi|224106031|ref|XP_002314019.1| predicted protein [Populus trichocarpa] predicted protein [Populus trichocarpa]	288	7e-76, Method: Compositional matrix adjust.	68.53			hypothetical protein		GO:0003676			sp|P82277.1|RRP2_SPIOL RecName: Full=30S ribosomal protein 2, chloroplastic; AltName: Full=Plastid-specific 30S ribosomal protein 2; Short=PSRP-2; Flags: Precursor
comp73468_c0_seq1	1.56378	0.00203339	0.0193937	up	m.30810	gi|460399048|ref|XP_004245056.1| PREDICTED: mechanosensitive ion channel protein 10-like [Solanum lycopersicum]	924	0.0, Method: Compositional matrix adjust.	59.19			MSL10 (MECHANOSENSITIVE CHANNEL OF SMALL CONDUCTANCE-LIKE 10)	KOG4629:41-789				sp|Q9LYG9.1|MSL10_ARATH RecName: Full=Mechanosensitive ion channel protein 10; AltName: Full=Mechanosensitive channel of small conductance-like 10; AltName: Full=MscS-Like protein 10; Short=AtMSL10
comp72521_c0_seq1	-1.67399	0.000394641	0.00548207	down	m.26812
comp72555_c0_seq5	1.84501	0.000678625	0.00841124	up	m.26970	gi|224070734|ref|XP_002303218.1| predicted protein [Populus trichocarpa] predicted protein [Populus trichocarpa]	311	3e-82, Method: Compositional matrix adjust.	44.88			hypothetical protein					sp|O82804.1|ELF3_ARATH RecName: Full=Protein EARLY FLOWERING 3; AltName: Full=Nematode-responsive protein
comp72922_c0_seq23	-2.15391	3.68243e-05	0.000824392	down	m.28294	gi|255566225|ref|XP_002524100.1| ATP-binding cassette transporter, putative [Ricinus communis] ATP-binding cassette transporter, putative [Ricinus communis]	135	3e-30, Method: Compositional matrix adjust.	54.72	EC:3.6.3.29		ATP-binding cassette transporter, putative					sp|Q93YS4.1|AB22G_ARATH RecName: Full=ABC transporter G family member 22; Short=ABC transporter ABCG.22; Short=AtABCG22; AltName: Full=White-brown complex homolog protein 23; Short=AtWBC23
comp74925_c0_seq1	1.2812	0.00628235	0.0456389	up	m.39018	gi|359486945|ref|XP_002264960.2| PREDICTED: uncharacterized protein LOC100248981 [Vitis vinifera]	936	0.0, Method: Compositional matrix adjust.	71.78			hypothetical protein LOC100248981
comp54499_c1_seq1	-1.63946	0.000549868	0.00714843	down	m.4142	gi|449441806|ref|XP_004138673.1| PREDICTED: LOW QUALITY PROTEIN: 12-oxophytodienoate reductase 1-like [Cucumis sativus]	247	6e-64, Method: Compositional matrix adjust.	81.02	EC:1.3.1.42	K05894	hypothetical protein LOC100244746		GO:0016491			sp|Q8GYB8.2|OPR2_ARATH RecName: Full=12-oxophytodienoate reductase 2; AltName: Full=12-oxophytodienoate-10,11-reductase 2; Short=AtOPR2; Short=OPDA-reductase 2
comp56038_c0_seq2	6.37868	4.93267e-05	0.00104685	up	m.4691	gi|260948534|ref|XP_002618564.1| conserved hypothetical protein [Clavispora lusitaniae ATCC 42720] conserved hypothetical protein [Clavispora lusitaniae ATCC 42720]	97.4	2e-18, Method: Compositional matrix adjust.	33.16			hypothetical protein
comp74021_c0_seq7	-1.32883	0.00550439	0.0409992	down	m.33483	gi|225468648|ref|XP_002268069.1| PREDICTED: lipase [Vitis vinifera] unnamed protein product [Vitis vinifera]	503	e-140, Method: Compositional matrix adjust.	83.15			hypothetical protein LOC100260858
comp64808_c0_seq1	-1.47389	0.00227237	0.0211597	down	m.10309	gi|225451989|ref|XP_002279924.1| PREDICTED: uncharacterized protein LOC100256693 [Vitis vinifera]	154	2e-35, Method: Compositional matrix adjust.	46.6			hypothetical protein LOC100256693
comp68113_c0_seq27	1.88109	0.000227655	0.00356514	up	m.15300
comp74098_c0_seq3	-2.26347	2.606e-06	8.90136e-05	down	m.34058	gi|460404485|ref|XP_004247712.1| PREDICTED: 1-aminocyclopropane-1-carboxylate oxidase homolog 1-like [Solanum lycopersicum]	333	2e-89, Method: Compositional matrix adjust.	53.74			hypothetical protein LOC100266596		GO:0016491			sp|Q84MB3.1|ACCH1_ARATH RecName: Full=1-aminocyclopropane-1-carboxylate oxidase homolog 1
comp71356_c0_seq2	4.71457	2.53045e-18	2.39121e-15	up	m.23111	gi|215398978|gb|ACJ65691.1| dehydrin [Camellia sinensis] dehydrin [Camellia sinensis]	58.5	5e-07, Method: Compositional matrix adjust.	64.29
comp71675_c0_seq15	-1.47094	0.00216481	0.0203925	down	m.24082	gi|359491774|ref|XP_003634321.1| PREDICTED: GEM-like protein 4-like isoform 2 [Vitis vinifera]	167	1e-39, Method: Compositional matrix adjust.	71.82			hypothetical protein LOC100264685					sp|Q9FMW4.1|GEML8_ARATH RecName: Full=Putative GEM-like protein 8
comp71893_c0_seq5	2.36664	3.58161e-06	0.000117884	up	m.24746	gi|460375329|ref|XP_004233459.1| PREDICTED: adenylyl-sulfate kinase, chloroplastic-like isoform 1 [Solanum lycopersicum] PREDICTED: adenylyl-sulfate kinase, chloroplastic-like isoform 2 [Solanum lycopersicum]	416	e-114, Method: Compositional matrix adjust.	66.88	EC:2.7.1.25	K00860	APK (APS KINASE)	KOG0635:59-306	GO:0016772		GO:0000103	sp|O49204.1|KAPS_CATRO RecName: Full=Adenylyl-sulfate kinase, chloroplastic; AltName: Full=ATP adenosine-5'-phosphosulfate 3'-phosphotransferase; AltName: Full=Adenosine-5'-phosphosulfate kinase; Short=APS kinase; Flags: Precursor
comp72015_c0_seq27	-1.72041	0.000296704	0.00433456	down	m.25055	gi|225438442|ref|XP_002275036.1| PREDICTED: uncharacterized protein LOC100249111 [Vitis vinifera]	697	0.0, Method: Compositional matrix adjust.	53.15			hypothetical protein LOC100249111		GO:0005524		GO:0006468	sp|Q55GJ2.1|IREA_DICDI RecName: Full=Probable serine/threonine-protein kinase ireA; AltName: Full=Inositol-requiring protein A; Flags: Precursor
comp75332_c0_seq16	1.59856	0.000899072	0.0104515	up	m.41851	gi|225452298|ref|XP_002272341.1| PREDICTED: uncharacterized protein LOC100264636 [Vitis vinifera]	598	e-169, Method: Compositional matrix adjust.	77.87			hypothetical protein LOC100264636
comp75642_c0_seq1	-2.41191	6.11735e-07	2.51913e-05	down	m.44272	gi|225461168|ref|XP_002282942.1| PREDICTED: chitin-inducible gibberellin-responsive protein 1-like [Vitis vinifera]	858	0.0, Method: Compositional matrix adjust.	74.02			GRAS family transcription factor					sp|Q69VG1.1|CIGR1_ORYSJ RecName: Full=Chitin-inducible gibberellin-responsive protein 1
comp75934_c0_seq21	-2.01726	3.34301e-05	0.000757856	down	m.46606	gi|297740564|emb|CBI30746.3| unnamed protein product [Vitis vinifera]	1396	0.0, Method: Compositional matrix adjust.	70.14			hypothetical protein LOC100241193	euNOG04799:10-965	GO:0005515		GO:0006468	sp|C0LGE0.1|Y1765_ARATH RecName: Full=Probable LRR receptor-like serine/threonine-protei n kinase At1g07650; Flags: Precursor
comp74588_c0_seq20	-1.59818	0.00112021	0.0123315	down	m.37183	gi|460376776|ref|XP_004234172.1| PREDICTED: uncharacterized protein LOC101250663 [Solanum lycopersicum]	838	0.0, Method: Compositional matrix adjust.	57.84			heat shock protein binding protein, putative	euNOG13453:1-717	GO:0031072			sp|Q5HNW7.1|DNAJ_STAEQ RecName: Full=Chaperone protein DnaJ
comp73825_c0_seq143	2.02822	0.00205977	0.0196088	up	m.32675	gi|460372403|ref|XP_004232020.1| PREDICTED: MATE efflux family protein DTX1-like [Solanum lycopersicum]	181	7e-44, Method: Compositional matrix adjust.	62.22			hypothetical protein LOC100242777					sp|Q9SIA3.2|MATE6_ARATH RecName: Full=MATE efflux family protein 6; AltName: Full=Protei n DETOXIFICATION 1-like 2; AltName: Full=Protein DTX4
comp74135_c0_seq18	1.63382	0.000962685	0.0110418	up	m.34273	gi|460404200|ref|XP_004247572.1| PREDICTED: uncharacterized protein LOC101247367 [Solanum lycopersicum]	209	3e-52, Method: Compositional matrix adjust.	71.14			hypothetical protein
comp63569_c0_seq3	1.93394	0.00263344	0.0237154	up	m.8940	gi|359487364|ref|XP_002275730.2| PREDICTED: uncharacterized protein LOC100267061 [Vitis vinifera]	164	8e-39, Method: Compositional matrix adjust.	87.06			hypothetical protein LOC100267061
comp65748_c1_seq5	1.45442	0.00254906	0.0231264	up	m.11487	gi|29839420|sp|Q9XGV9.1|COMT2_OCIBA RecName: Full=Caffeic acid 3-O-methyltransferase 2; Short=CAOMT-2; Short=COMT-2; AltName: Full=S-adenosysl-L-methionine:caffeic acid 3-O-methyltransferase 2 caffeic acid O-methyltransferase [Ocimum basilicum]	639	0.0, Method: Compositional matrix adjust.	82.97	EC:2.1.1.68	K05279	caffeic acid 3-O-methyltransferase	KOG3178:35-398	GO:0046983			sp|Q9XGV9.1|COMT2_OCIBA RecName: Full=Caffeic acid 3-O-methyltransferase 2; Short=CAOMT- 2; Short=COMT-2; AltName: Full=S-adenosysl-L-methionine:caffeic acid 3-O-methyltransferase 2
comp74359_c0_seq23	2.64346	1.85333e-07	8.96917e-06	up	m.35593	gi|416950907|gb|AFX59322.1| endo-1,4-beta-mannanase [Populus trichocarpa]	193	1e-47, Method: Compositional matrix adjust.	67.74			hypothetical protein					sp|Q9LZV3.1|MAN6_ARATH RecName: Full=Mannan endo-1,4-beta-mannosidase 6; AltName: Full=Beta-mannanase 6; AltName: Full=Endo-beta-1,4-mannanase 6; Short=AtMAN6; Flags: Precursor
comp69163_c0_seq3	-2.37681	0.00609066	0.0444209	down	m.17454	gi|460409252|ref|XP_004250053.1| PREDICTED: armadillo repeat-containing kinesin-like protein 1-like [Solanum lycopersicum]	157	1e-36, Method: Compositional matrix adjust.	49.73			MRH2 (MORPHOGENESIS OF ROOT HAIR 2)					sp|Q9SV36.2|ARK1_ARATH RecName: Full=Armadillo repeat-containing kinesin-like protein 1; AltName: Full=Protein MORPHOGENESIS OF ROOT HAIR 2
comp75779_c1_seq35	2.52428	7.83914e-07	3.13819e-05	up	m.45475	gi|460380211|ref|XP_004235851.1| PREDICTED: sucrose nonfermenting 4-like protein-like [Solanum lycopersicum]	328	1e-87, Method: Compositional matrix adjust.	56.7			hypothetical protein		GO:0005515			sp|Q944A6.1|SNF4_ARATH RecName: Full=Sucrose nonfermenting 4-like protein; Short=SNF4; AltName: Full=CBS domain-containing protein CBSCBS3; AltName: Full=SNF1-related protein kinase regulatory subunit betagamma; Short=AKIN subunit betagamma; Short=AKINbetagamma
comp75647_c0_seq2	-3.48064	1.17164e-11	2.14355e-09	down	m.44294	gi|225460933|ref|XP_002279440.1| PREDICTED: mutS protein homolog 5-like [Vitis vinifera]	737	0.0, Method: Compositional matrix adjust.	81.52		K08741	MSH5 (MUTS-HOMOLOGUE 5)	KOG0221:106-434	GO:0030983		GO:0006298	sp|F4JEP5.1|MSH5_ARATH RecName: Full=DNA mismatch repair protein MSH5; Short=AtMSH5; AltName: Full=MutS protein homolog 5
comp72306_c0_seq6	-3.07329	1.20247e-09	1.3529e-07	down	m.25978	gi|224109384|ref|XP_002315179.1| predicted protein [Populus trichocarpa] predicted protein [Populus trichocarpa]	211	7e-53, Method: Compositional matrix adjust.	48.61			hypothetical protein		GO:0003993			sp|O04195.2|Y2992_ARATH RecName: Full=Uncharacterized protein At2g39920
comp71662_c0_seq3	-1.64012	0.00160543	0.0161212	down	m.24034	gi|224065162|ref|XP_002301695.1| predicted protein [Populus trichocarpa] predicted protein [Populus trichocarpa]	139	3e-31, Method: Compositional matrix adjust.	52.83			hypothetical protein					sp|Q6NLC8.1|Y1648_ARATH RecName: Full=Uncharacterized protein At1g66480
comp71770_c0_seq1	-4.65132	7.94183e-15	3.2043e-12	down	m.24415	gi|324388032|gb|ADY38794.1| serine protease [Coffea arabica]	919	0.0, Method: Compositional matrix adjust.	61.95			hypothetical protein LOC100247957	euNOG08936:27-736	GO:0042802		GO:0043086	sp|O65351.1|SUBL_ARATH RecName: Full=Subtilisin-like protease; AltName: Full=Cucumisin-like serine protease; Flags: Precursor
comp67889_c0_seq2	-1.42771	0.00237818	0.0219138	down	m.14887	gi|470136379|ref|XP_004303971.1| PREDICTED: B2 protein-like [Fragaria vesca subsp. vesca]	496	e-138, Method: Compositional matrix adjust.	78.74			B2 protein, putative					sp|P37707.1|B2_DAUCA RecName: Full=B2 protein
comp60997_c0_seq4	3.00075	7.97168e-09	6.03914e-07	up	m.7058	gi|297742940|emb|CBI35807.3| unnamed protein product [Vitis vinifera]	482	e-134, Method: Compositional matrix adjust.	68.17			hypothetical protein LOC100253135		GO:0016788		GO:0006629	sp|Q9SSA7.2|GLIP5_ARATH RecName: Full=GDSL esterase/lipase 5; AltName: Full=Extracellula r lipase 5; Flags: Precursor
comp67071_c1_seq6	1.82268	0.000789038	0.00944767	up	m.13421	gi|297735315|emb|CBI17677.3| unnamed protein product [Vitis vinifera]	233	2e-58, Method: Compositional matrix adjust.	37.66			chromatin remodeling complex subunit
comp70556_c0_seq6	1.6377	0.00063915	0.00805068	up	m.20714	gi|297744754|emb|CBI38016.3| unnamed protein product [Vitis vinifera]	228	4e-58, Method: Compositional matrix adjust.	73.68			hypothetical protein LOC100247047
comp76017_c0_seq21	1.71037	0.000317312	0.00459079	up	m.47383	gi|296088485|emb|CBI37476.3| unnamed protein product [Vitis vinifera]	788	0.0, Method: Compositional matrix adjust.	79.7	EC:3.2.1.20		HGL1 (heteroglycan glucosidase 1)		GO:0004553		GO:0005975	sp|Q9F234.1|AGL2_BACTQ RecName: Full=Alpha-glucosidase 2; AltName: Full=Alpha-glucosidas e II
comp72115_c0_seq10	2.24293	6.43374e-06	0.00019612	up	m.25353	gi|460400107|ref|XP_004245577.1| PREDICTED: uncharacterized protein LOC101249946 [Solanum lycopersicum]	468	e-129, Method: Compositional matrix adjust.	73.38			hypothetical protein LOC100258700	euNOG04481:62-303				sp|Q99288.1|DET1_YEAST RecName: Full=Broad-range acid phosphatase DET1; AltName: Full=Decreased ergosterol transport protein 1
comp63755_c0_seq4	2.94184	1.29728e-08	8.82467e-07	up	m.9126	gi|470149213|ref|XP_004310134.1| PREDICTED: serine carboxypeptidase-like 45-like [Fragaria vesca subsp. vesca]	311	6e-83, Method: Compositional matrix adjust.	84.39			SCPL45 (SERINE CARBOXYPEPTIDASE-LIKE 45 PRECURSOR)		GO:0004185		GO:0006508	sp|Q93Y09.1|SCP45_ARATH RecName: Full=Serine carboxypeptidase-like 45; Flags: Precursor
comp54575_c0_seq1	1.70238	0.00106159	0.0118978	up	m.4175	gi|460388498|ref|XP_004239904.1| PREDICTED: scarecrow-like protein 14-like [Solanum lycopersicum]	145	2e-33, Method: Compositional matrix adjust.	51.22			GRAS family transcription factor					sp|Q9XE58.2|SCL14_ARATH RecName: Full=Scarecrow-like protein 14; Short=AtSCL14; AltName: Full=GRAS family protein 2; Short=AtGRAS-2
comp62554_c0_seq1	1.42844	0.00561262	0.0416068	up	m.8147
comp75332_c0_seq87	1.52228	0.00289536	0.0254453	up	m.41916	gi|225452298|ref|XP_002272341.1| PREDICTED: uncharacterized protein LOC100264636 [Vitis vinifera]	239	3e-61, Method: Compositional matrix adjust.	68.64			hypothetical protein LOC100264636
comp60252_c0_seq3	-1.46757	0.00227537	0.0211784	down	m.6569	gi|147818199|emb|CAN60404.1| hypothetical protein VITISV_034136 [Vitis vinifera]	316	2e-84, Method: Compositional matrix adjust.	85.64			hypothetical protein LOC100264342					sp|Q5I012.2|S38AA_MOUSE RecName: Full=Putative sodium-coupled neutral amino acid transporter 10
comp75972_c0_seq1	-1.69264	0.000545779	0.00711633	down	m.46842	gi|460373809|ref|XP_004232706.1| PREDICTED: arogenate dehydratase/prephenate dehydratase 1, chloroplastic-like [Solanum lycopersicum]	524	e-146, Method: Compositional matrix adjust.	74.16	EC:4.2.1.91		arogenate/prephenate dehydratase	KOG2797:1-345	GO:0016597		GO:0009094	sp|Q9SA96.1|AROD1_ARATH RecName: Full=Arogenate dehydratase/prephenate dehydratase 1, chloroplastic; Short=AtADT1; Short=AtPDT1; Flags: Precursor
comp74306_c0_seq2	1.48214	0.00168891	0.0167972	up	m.35315	gi|14423763|sp|Q9M7J4.1|MFP1_TOBAC RecName: Full=MAR-binding filament-like protein 1-1 MAR-binding protein MFP1 homolog [Nicotiana tabacum]	649	0.0, Method: Compositional matrix adjust.	53.1			MFP1 (MAR BINDING FILAMENT-LIKE PROTEIN 1)	euNOG04755:30-691				sp|Q9M7J4.1|MFP1_TOBAC RecName: Full=MAR-binding filament-like protein 1-1
comp72031_c0_seq20	1.75593	0.00022748	0.00356514	up	m.25115	gi|462406618|gb|EMJ12082.1| hypothetical protein PRUPE_ppa002837mg [Prunus persica]	741	0.0, Method: Compositional matrix adjust.	74.95			hypothetical protein LOC100259480	KOG0660:1-485	GO:0005524		GO:0006468	sp|Q9C9U4.3|MPK15_ARATH RecName: Full=Mitogen-activated protein kinase 15; Short=AtMPK15 ; Short=MAP kinase 15
comp71675_c0_seq6	-2.10418	1.65159e-05	0.000423924	down	m.24073	gi|225462636|ref|XP_002266003.1| PREDICTED: GEM-like protein 4-like isoform 1 [Vitis vinifera]	254	7e-66, Method: Compositional matrix adjust.	72.56			hypothetical protein LOC100264685					sp|Q9FMW4.1|GEML8_ARATH RecName: Full=Putative GEM-like protein 8
comp75934_c0_seq36	-1.44346	0.00426452	0.0336708	down	m.46621	gi|297740562|emb|CBI30744.3| unnamed protein product [Vitis vinifera]	192	2e-47, Method: Compositional matrix adjust.	63.38			hypothetical protein LOC100260019					sp|C0LGE0.1|Y1765_ARATH RecName: Full=Probable LRR receptor-like serine/threonine-protei n kinase At1g07650; Flags: Precursor
comp8310_c0_seq1	-3.59152	1.37134e-05	0.000363957	down	m.315	gi|359490932|ref|XP_002275255.2| PREDICTED: uncharacterized protein LOC100250877 [Vitis vinifera]	167	4e-39, Method: Compositional matrix adjust.	39.02			hypothetical protein LOC100250877					sp|Q9FYG7.1|TCP1_ARATH RecName: Full=Transcription factor TCP1
comp75779_c1_seq8	2.73407	1.12888e-06	4.30787e-05	up	m.45449	gi|460380211|ref|XP_004235851.1| PREDICTED: sucrose nonfermenting 4-like protein-like [Solanum lycopersicum]	141	6e-32, Method: Compositional matrix adjust.	40.89			Os04g0401300	KOG1764:2-80				sp|Q944A6.1|SNF4_ARATH RecName: Full=Sucrose nonfermenting 4-like protein; Short=SNF4; AltName: Full=CBS domain-containing protein CBSCBS3; AltName: Full=SNF1-related protein kinase regulatory subunit betagamma; Short=AKIN subunit betagamma; Short=AKINbetagamma
comp66437_c0_seq1	-1.9891	3.04442e-05	0.000703036	down	m.12427	gi|460412884|ref|XP_004251826.1| PREDICTED: chlorophyll a-b binding protein 8, chloroplastic-like [Solanum lycopersicum]	426	e-117, Method: Compositional matrix adjust.	79.12		K08909	chlorophyll a/b binding protein					sp|P27522.1|CB13_SOLLC RecName: Full=Chlorophyll a-b binding protein 8, chloroplastic; AltName: Full=LHCI type III CAB-8; Flags: Precursor
comp75551_c0_seq18	1.37417	0.00389666	0.0317362	up	m.43566	gi|297740749|emb|CBI30931.3| unnamed protein product [Vitis vinifera]	257	6e-67, Method: Compositional matrix adjust.	78.31		K02874	hypothetical protein LOC100241180	KOG0901:1-166	GO:0003735	GO:0005840	GO:0006412	sp|B2IK72.1|RL14_BEII9 RecName: Full=50S ribosomal protein L14
comp64462_c0_seq1	2.31776	3.07487e-06	0.000103192	up	m.9890	gi|317106610|dbj|BAJ53117.1| JHL07K02.7 [Jatropha curcas]	301	1e-79, Method: Compositional matrix adjust.	71.5			hypothetical protein					sp|Q67YC9.1|Y4141_ARATH RecName: Full=Uncharacterized protein At4g14100; Flags: Precurso r
comp75934_c0_seq6	-1.83674	0.000148846	0.00257462	down	m.46591	gi|297740564|emb|CBI30746.3| unnamed protein product [Vitis vinifera]	520	e-145, Method: Compositional matrix adjust.	67.99			hypothetical protein LOC100241193	euNOG12811:42-264	GO:0005515			sp|C0LGN2.1|Y3148_ARATH RecName: Full=Probable leucine-rich repeat receptor-like serine/threonine-protein kinase At3g14840; Flags: Precursor
comp72372_c0_seq1	4.8856	3.08572e-11	5.20212e-09	up	m.26221	gi|255543387|ref|XP_002512756.1| conserved hypothetical protein [Ricinus communis] conserved hypothetical protein [Ricinus communis] AP2-type transcription factor [Ricinus communis]	223	3e-56, Method: Compositional matrix adjust.	52.14		K09285	AP2 domain-containing transcription factor		GO:0003700		GO:0006355	sp|Q94AN4.1|AP2L1_ARATH RecName: Full=AP2-like ethylene-responsive transcription factor At1g16060
comp75628_c0_seq9	1.67742	0.000421282	0.00576737	up	m.44182	gi|460403423|ref|XP_004247190.1| PREDICTED: methylcrotonoyl-CoA carboxylase subunit alpha, mitochondrial isoform 1 [Solanum lycopersicum]	387	e-105, Method: Compositional matrix adjust.	70.12	EC:6.4.1.4	K01968	MCCA		GO:0016874		GO:0008152	sp|Q42523.2|MCCA_ARATH RecName: Full=Methylcrotonoyl-CoA carboxylase subunit alpha, mitochondrial; Short=MCCase subunit alpha; AltName: Full=3-methylcrotonyl-CoA carboxylase 1; AltName: Full=3-methylcrotonyl-CoA:carbon dioxide ligase subunit alpha; Flags: Precursor
comp70145_c0_seq6	4.28279	5.22018e-15	2.28599e-12	up	m.19619	gi|460385451|ref|XP_004238417.1| PREDICTED: uncharacterized protein LOC101255492 [Solanum lycopersicum]	535	e-149, Method: Compositional matrix adjust.	69.98			hypothetical protein LOC100252277	euNOG20576:50-398
comp71337_c0_seq2	-1.43044	0.00344531	0.0289128	down	m.23066	gi|460377382|ref|XP_004234472.1| PREDICTED: 5'-adenylylsulfate reductase 3, chloroplastic-like [Solanum lycopersicum]	286	9e-76, Method: Compositional matrix adjust.	78.88	EC:1.8.4.9	K05907	APR3 (APS REDUCTASE 3)	KOG0191:1-161				sp|P92980.2|APR3_ARATH RecName: Full=5'-adenylylsulfate reductase 3, chloroplastic; AltName: Full=3'-phosphoadenosine-5'-phosphosulfate reductase homolog 26; Short=PAPS reductase homolog 26; Short=Prh-26; AltName: Full=Adenosine 5'-phosphosulfate 5'-adenylylsulfate sulfotransferase 3; Short=APS sulfotransferase 3; AltName: Full=Thioredoxin-independent APS reductase 3; Flags: Precursor
comp75055_c0_seq39	1.74192	0.00157889	0.0159249	up	m.39982	gi|292677821|dbj|BAI99252.1| trehalose 6-phosphate synthase [Nicotiana tabacum]	312	2e-83, Method: Compositional matrix adjust.	86.47	EC:2.4.1.15	K00697	ATTPS1 (TREHALOSE-6-PHOSPHATE SYNTHASE)		GO:0003824		GO:0005992	sp|Q9SYM4.1|TPS1_ARATH RecName: Full=Alpha,alpha-trehalose-phosphate synthase [UDP-forming] 1; AltName: Full=Trehalose-6-phosphate synthase 1; Short=AtTPS1
comp64637_c0_seq2	-1.39932	0.00300532	0.026105	down	m.10087	gi|5821136|dbj|BAA83710.1| heat shock factor [Nicotiana tabacum]	344	1e-92, Method: Compositional matrix adjust.	61.56			HSF4 (HEAT SHOCK FACTOR 4)	KOG0627:2-283	GO:0043565	GO:0005634	GO:0006355	sp|P22335.1|HSF24_SOLPE RecName: Full=Heat shock factor protein HSF24; AltName: Full=Hea t shock transcription factor 24; Short=HSTF 24; AltName: Full=Heat stress transcription factor
comp72115_c0_seq8	2.29388	4.02879e-06	0.000130216	up	m.25352	gi|297742223|emb|CBI34372.3| unnamed protein product [Vitis vinifera]	285	4e-75, Method: Compositional matrix adjust.	67.45			hypothetical protein LOC100258700					sp|Q99288.1|DET1_YEAST RecName: Full=Broad-range acid phosphatase DET1; AltName: Full=Decreased ergosterol transport protein 1
comp76240_c0_seq1	1.60723	0.00403681	0.0324523	up	m.49334	gi|225446887|ref|XP_002279964.1| PREDICTED: uncharacterized protein LOC100255858 [Vitis vinifera]	127	6e-27, Method: Compositional matrix adjust.	28.87			hypothetical protein LOC100255858
comp75332_c0_seq7	1.72495	0.000370881	0.00520233	up	m.41843	gi|225452298|ref|XP_002272341.1| PREDICTED: uncharacterized protein LOC100264636 [Vitis vinifera]	440	e-121, Method: Compositional matrix adjust.	84.81			hypothetical protein LOC100264636
comp74031_c0_seq1	2.22568	4.28467e-06	0.000137129	up	m.33638	gi|462413322|gb|EMJ18371.1| hypothetical protein PRUPE_ppa003318mg [Prunus persica]	190	2e-46, Method: Compositional matrix adjust.	56.5		K14606	hypothetical protein LOC100241486
comp76183_c1_seq2	2.65168	6.55582e-08	3.76661e-06	up	m.48767	gi|297739626|emb|CBI29808.3| unnamed protein product [Vitis vinifera]	298	1e-78, Method: Compositional matrix adjust.	57.65			hypothetical protein LOC100257347	KOG4772:18-274				sp|Q7Z6J9.3|SEN54_HUMAN RecName: Full=tRNA-splicing endonuclease subunit Sen54; AltName: Full=SEN54 homolog; Short=HsSEN54; AltName: Full=tRNA-intron endonuclease Sen54
comp70976_c0_seq2	1.86699	0.000584118	0.00751257	up	m.21916	gi|460405874|ref|XP_004248399.1| PREDICTED: adenosine deaminase-like protein-like [Solanum lycopersicum]	284	7e-75, Method: Compositional matrix adjust.	72.54	EC:3.5.4.4	K01488	hypothetical protein		GO:0019239		GO:0009168	sp|Q6DHV7.2|ADAL_HUMAN RecName: Full=Adenosine deaminase-like protein
comp75332_c0_seq70	1.43031	0.00317434	0.0271722	up	m.41900	gi|225452298|ref|XP_002272341.1| PREDICTED: uncharacterized protein LOC100264636 [Vitis vinifera]	239	3e-61, Method: Compositional matrix adjust.	68.64			hypothetical protein LOC100264636
comp73299_c0_seq33	-3.00553	1.52519e-08	1.02179e-06	down	m.30034	gi|460395177|ref|XP_004243162.1| PREDICTED: vacuolar proton ATPase a2-like [Solanum lycopersicum]	628	e-178, Method: Compositional matrix adjust.	84.21	EC:3.6.3.14	K02154	vacuolar proton atpase, putative		GO:0015078	GO:0033177	GO:0015991	sp|Q9SJT7.1|VHAA2_ARATH RecName: Full=Vacuolar proton ATPase a2; AltName: Full=V-type proton ATPase 95 kDa subunit a isoform 2; Short=V-ATPase 95 kDa isoform a2; AltName: Full=Vacuolar proton pump subunit a2; AltName: Full=Vacuolar proton translocating ATPase 95 kDa subunit a isoform 2
comp68299_c0_seq1	1.72034	0.000725663	0.00885117	up	m.15679
comp72971_c0_seq8	-1.72277	0.000264869	0.00400302	down	m.28471	gi|460382099|ref|XP_004236777.1| PREDICTED: transcription initiation factor TFIID subunit 9-like isoform 1 [Solanum lycopersicum] PREDICTED: transcription initiation factor TFIID subunit 9-like isoform 2 [Solanum lycopersicum]	273	2e-71, Method: Compositional matrix adjust.	74.46		K03133	hypothetical protein LOC100248023	KOG3334:1-181				sp|Q16594.1|TAF9_HUMAN RecName: Full=Transcription initiation factor TFIID subunit 9; AltName: Full=RNA polymerase II TBP-associated factor subunit G; AltName: Full=STAF31/32; AltName: Full=Transcription initiation factor TFIID 31 kDa subunit; Short=TAFII-31; Short=TAFII31; AltName: Full=Transcription initiation factor TFIID 32 kDa subunit; Short=TAFII-32; Short=TAFII32
comp60252_c0_seq24	-1.63826	0.000874396	0.0102076	down	m.6590	gi|147818199|emb|CAN60404.1| hypothetical protein VITISV_034136 [Vitis vinifera]	316	2e-84, Method: Compositional matrix adjust.	85.64			hypothetical protein LOC100264342					sp|Q5I012.2|S38AA_MOUSE RecName: Full=Putative sodium-coupled neutral amino acid transporter 10
comp76017_c0_seq52	1.7376	0.00026225	0.00397013	up	m.47413	gi|296088485|emb|CBI37476.3| unnamed protein product [Vitis vinifera]	788	0.0, Method: Compositional matrix adjust.	79.7	EC:3.2.1.20		HGL1 (heteroglycan glucosidase 1)		GO:0004553		GO:0005975	sp|Q9F234.1|AGL2_BACTQ RecName: Full=Alpha-glucosidase 2; AltName: Full=Alpha-glucosidas e II
comp63504_c0_seq2	-1.98197	3.18808e-05	0.000731039	down	m.8885	gi|359472972|ref|XP_002279093.2| PREDICTED: uncharacterized protein LOC100242253 [Vitis vinifera]	295	2e-77, Method: Compositional matrix adjust.	38.81			hypothetical protein LOC100242253		GO:0003723
comp75934_c0_seq35	-1.78317	0.000285707	0.00420469	down	m.46620	gi|297740564|emb|CBI30746.3| unnamed protein product [Vitis vinifera]	291	1e-76, Method: Compositional matrix adjust.	67.94			hypothetical protein LOC100241193	euNOG22387:53-206	GO:0005515			sp|C0LGN2.1|Y3148_ARATH RecName: Full=Probable leucine-rich repeat receptor-like serine/threonine-protein kinase At3g14840; Flags: Precursor
comp62813_c0_seq1	-1.83023	0.000639569	0.00805068	down	m.8322	gi|460395400|ref|XP_004243271.1| PREDICTED: uncharacterized protein LOC101268200 [Solanum lycopersicum]	156	1e-36, Method: Compositional matrix adjust.	69.03			hypothetical protein LOC100260760		GO:0031072
comp74021_c0_seq56	-1.60235	0.00104084	0.0117134	down	m.33528	gi|225468648|ref|XP_002268069.1| PREDICTED: lipase [Vitis vinifera] unnamed protein product [Vitis vinifera]	338	4e-91, Method: Compositional matrix adjust.	82.26			hypothetical protein LOC100260858
comp66308_c0_seq5	1.45093	0.00454008	0.0352878	up	m.12288	gi|225447612|ref|XP_002273239.1| PREDICTED: auxin-induced in root cultures protein 12-like [Vitis vinifera]	246	3e-63, Method: Compositional matrix adjust.	71.78			hypothetical protein LOC100263177					sp|Q94BT2.3|AIR12_ARATH RecName: Full=Auxin-induced in root cultures protein 12; Flags: Precursor
comp73834_c0_seq10	-1.32884	0.00450123	0.0350846	down	m.32734
comp70902_c0_seq2	-1.73635	0.000251264	0.0038509	down	m.21742	gi|460367082|ref|XP_004229404.1| PREDICTED: uncharacterized protein LOC101246277 [Solanum lycopersicum]	771	0.0, Method: Compositional matrix adjust.	57.55			triacylglycerol lipase, putative		GO:0004806		GO:0006629
comp43912_c0_seq2	3.85588	0.00122209	0.0131826	up	m.2313	gi|407921156|gb|EKG14319.1| Heat shock protein Hsp70 [Macrophomina phaseolina MS6]	378	e-103, Method: Compositional matrix adjust.	81.86		K09489	hypothetical protein					sp|O74225.1|HSP88_NEUCR RecName: Full=Heat shock protein Hsp88
comp66572_c0_seq1	-1.66452	0.000475672	0.0063545	down	m.12619	gi|460401143|ref|XP_004246088.1| PREDICTED: myb-related protein Hv1-like [Solanum lycopersicum]	177	2e-42, Method: Compositional matrix adjust.	44.62		K09422	hypothetical protein					sp|Q38850.1|MYB5_ARATH RecName: Full=Transcription repressor MYB5; AltName: Full=AtM2; AltName: Full=Myb-related protein 5; Short=AtMYB5
comp67974_c0_seq1	-1.76328	0.000259709	0.00394496	down	m.15019	gi|460407452|ref|XP_004249166.1| PREDICTED: uncharacterized protein LOC101251341 [Solanum lycopersicum]	134	8e-30, Method: Compositional matrix adjust.	61.48			hypothetical protein LOC100248625
comp73299_c0_seq5	-3.05203	5.7019e-09	4.6476e-07	down	m.30006	gi|460395177|ref|XP_004243162.1| PREDICTED: vacuolar proton ATPase a2-like [Solanum lycopersicum]	1122	0.0, Method: Compositional matrix adjust.	82.55	EC:3.6.3.14	K02154	vacuolar proton atpase, putative		GO:0015078	GO:0033177	GO:0015991	sp|Q8W4S4.1|VHAA3_ARATH RecName: Full=Vacuolar proton ATPase a3; AltName: Full=V-type proton ATPase 95 kDa subunit a isoform 3; Short=V-ATPase 95 kDa isoform a3; AltName: Full=Vacuolar proton pump subunit a3; AltName: Full=Vacuolar proton translocating ATPase 95 kDa subunit a isoform 3
comp65819_c0_seq20	-1.3463	0.00474536	0.0365091	down	m.11599	gi|460378434|ref|XP_004234977.1| PREDICTED: putative aminoacrylate hydrolase RutD-like isoform 1 [Solanum lycopersicum]	511	e-142, Method: Compositional matrix adjust.	78.1			hypothetical protein LOC100255632					sp|A8IAD8.1|RUTD_AZOC5 RecName: Full=Putative aminoacrylate hydrolase RutD; AltName: Full=Aminohydrolase
comp48655_c0_seq1	4.56775	1.57894e-05	0.000408489	up	m.2822	gi|449507512|ref|XP_004163053.1| PREDICTED: LOW QUALITY PROTEIN: UDP-glucuronate:xylan alpha-glucuronosyltransferase 1-like [Cucumis sativus]	537	e-150, Method: Compositional matrix adjust.	82.21			hypothetical protein	KOG1950:1-259	GO:0016757			sp|Q9LSB1.1|GUX1_ARATH RecName: Full=UDP-glucuronate:xylan alpha-glucuronosyltransferase 1; Short=UDP-GlcA:xylan glucuronyltransferase 1; AltName: Full=Glycogenin-like protein 1; AltName: Full=Plant glycogenin-like starch initiation protein 1; AltName: Full=Protein GLUCURONIC ACID SUBSTITUTION OF XYLAN 1; Short=AtGUX1
comp73834_c0_seq2	-1.33854	0.00423043	0.0334826	down	m.32726
comp66994_c0_seq10	6.08051	5.77771e-19	6.69264e-16	up	m.13283	gi|224109124|ref|XP_002315091.1| predicted protein [Populus trichocarpa] predicted protein [Populus trichocarpa]	164	1e-38, Method: Compositional matrix adjust.	48.44		K06998	hypothetical protein	KOG3033:10-159	GO:0003824		GO:0009058	sp|Q9DCG6.2|PBLD1_MOUSE RecName: Full=Phenazine biosynthesis-like domain-containing prot ein 1
comp62689_c0_seq4	1.65693	0.00188377	0.0182428	up	m.8224	gi|225457225|ref|XP_002284112.1| PREDICTED: glucan endo-1,3-beta-glucosidase-like protein 3 [Vitis vinifera] unnamed protein product [Vitis vinifera]	200	2e-49, Method: Compositional matrix adjust.	52.43			PDCB3 (PLASMODESMATA CALLOSE-BINDING PROTEIN 3)					sp|Q9SD84.1|E13L3_ARATH RecName: Full=Glucan endo-1,3-beta-glucosidase-like protein 3; Flags: Precursor
comp52274_c0_seq1	1.77854	0.000217738	0.00345504	up	m.3593	gi|225426288|ref|XP_002267043.1| PREDICTED: uncharacterized protein LOC100264984 [Vitis vinifera] unnamed protein product [Vitis vinifera]	146	3e-33, Method: Compositional matrix adjust.	80			hypothetical protein LOC100264984
comp68384_c0_seq2	2.30696	2.95713e-06	9.96133e-05	up	m.15827	gi|460413824|ref|XP_004252278.1| PREDICTED: uncharacterized protein LOC101248551 [Solanum lycopersicum]	194	8e-48, Method: Compositional matrix adjust.	57.14			hypothetical protein
comp76017_c0_seq42	1.93899	8.25876e-05	0.00157915	up	m.47404	gi|460400965|ref|XP_004246000.1| PREDICTED: alpha-glucosidase 2-like [Solanum lycopersicum]	669	0.0, Method: Compositional matrix adjust.	80.05	EC:3.2.1.20		HGL1 (heteroglycan glucosidase 1)		GO:0004553		GO:0005975	sp|Q9F234.1|AGL2_BACTQ RecName: Full=Alpha-glucosidase 2; AltName: Full=Alpha-glucosidas e II
comp73706_c0_seq1	1.89086	8.16269e-05	0.00156578	up	m.31853	gi|460400852|ref|XP_004245946.1| PREDICTED: probable inactive shikimate kinase like 2, chloroplastic-like [Solanum lycopersicum]	428	e-117, Method: Compositional matrix adjust.	63.05	EC:2.7.1.71		shikimate kinase-like protein		GO:0005524			sp|O82290.2|SKL2_ARATH RecName: Full=Probable inactive shikimate kinase like 2, chloroplastic; Short=AtSKL2; Flags: Precursor
comp53382_c0_seq1	1.32754	0.00512314	0.0387217	up	m.3830	gi|225432183|ref|XP_002268377.1| PREDICTED: guanosine-3',5'-bis(diphosphate) 3'-pyrophosphohydrolase [Vitis vinifera] unnamed protein product [Vitis vinifera]	735	0.0, Method: Compositional matrix adjust.	70.97			hypothetical protein LOC100263094	KOG1157:57-584				sp|Q8CS97.1|RELA_STAES RecName: Full=GTP pyrophosphokinase; AltName: Full=(p)ppGpp synthase; AltName: Full=ATP:GTP 3'-pyrophosphotransferase; AltName: Full=ppGpp synthase I sp|Q5HNR8.1|RELA_STAEQ RecName: Full=GTP pyrophosphokinase; AltName: Full=(p)ppGpp synthase; AltName: Full=ATP:GTP 3'-pyrophosphotransferase; AltName: Full=ppGpp synthase I
comp70447_c0_seq11	4.10397	5.34952e-14	1.68505e-11	up	m.20479	gi|255550269|ref|XP_002516185.1| aminoadipic semialdehyde synthase, putative [Ricinus communis] aminoadipic semialdehyde synthase, putative [Ricinus communis]	1024	0.0, Method: Compositional matrix adjust.	76.5	EC:1.5.1.8 1.5.1.10	K14157	aminoadipic semialdehyde synthase, putative		GO:0016491		GO:0055114	sp|Q9SMZ4.1|AASS_ARATH RecName: Full=Alpha-aminoadipic semialdehyde synthase; AltName: Full=cAt-LKR/SDH; Short=LKR/SDH; Includes: RecName: Full=Lysine ketoglutarate reductase; Short=LKR; Includes: RecName: Full=Saccharopine dehydrogenase; AltName: Full=cAt-SDH; Short=SDH
comp67856_c0_seq1	-7.48636	3.42272e-18	2.99772e-15	down	m.14865	gi|224062075|ref|XP_002300742.1| cytokinin oxidase [Populus trichocarpa] cytokinin oxidase [Populus trichocarpa]	882	0.0, Method: Compositional matrix adjust.	80.76	EC:1.5.99.12	K00279	CKX5 (CYTOKININ OXIDASE 5)	KOG1231:1-517	GO:0050660		GO:0055114	sp|Q67YU0.1|CKX5_ARATH RecName: Full=Cytokinin dehydrogenase 5; AltName: Full=Cytokinin oxidase 5; Short=AtCKX5; Short=AtCKX6; Short=CKO5; Flags: Precursor
comp70447_c0_seq18	3.92058	4.4286e-13	1.11991e-10	up	m.20486	gi|255550269|ref|XP_002516185.1| aminoadipic semialdehyde synthase, putative [Ricinus communis] aminoadipic semialdehyde synthase, putative [Ricinus communis]	814	0.0, Method: Compositional matrix adjust.	80.89	EC:1.5.1.8 1.5.1.10	K14157	aminoadipic semialdehyde synthase, putative		GO:0016491		GO:0055114	sp|Q9SMZ4.1|AASS_ARATH RecName: Full=Alpha-aminoadipic semialdehyde synthase; AltName: Full=cAt-LKR/SDH; Short=LKR/SDH; Includes: RecName: Full=Lysine ketoglutarate reductase; Short=LKR; Includes: RecName: Full=Saccharopine dehydrogenase; AltName: Full=cAt-SDH; Short=SDH
comp74554_c0_seq37	-1.58399	0.000756722	0.00914046	down	m.36981	gi|460370074|ref|XP_004230879.1| PREDICTED: uncharacterized protein LOC101244533 [Solanum lycopersicum]	573	e-161, Method: Compositional matrix adjust.	76.36			clathrin binding protein, putative		GO:0005515			sp|Q2KJB5.1|NOSTN_BOVIN RecName: Full=Nostrin; AltName: Full=Nitric oxide synthase trafficker; AltName: Full=eNOS trafficking inducer
comp71292_c0_seq2	-4.18045	7.67101e-12	1.44933e-09	down	m.22884	gi|225462586|ref|XP_002270079.1| PREDICTED: hydroxycinnamoyl-Coenzyme A shikimate/quinate hydroxycinnamoyltransferase [Vitis vinifera]	540	e-151, Method: Compositional matrix adjust.	57.77			hypothetical protein LOC100241259		GO:0016747			sp|Q8GSM7.1|HST_TOBAC RecName: Full=Shikimate O-hydroxycinnamoyltransferase; AltName: Full=Hydroxycinnamoyl transferase; AltName: Full=Hydroxycinnamoyl-Coenzyme A shikimate/quinate hydroxycinnamoyltransferase
comp67600_c0_seq28	-2.85034	8.6793e-09	6.52019e-07	down	m.14444	gi|460399014|ref|XP_004245040.1| PREDICTED: uncharacterized protein LOC101265262 [Solanum lycopersicum]	297	2e-78, Method: Compositional matrix adjust.	54.98			hypothetical protein
comp31549_c0_seq1	6.44825	3.28845e-05	0.000748739	up	m.1042
comp75801_c0_seq12	2.07839	3.48081e-05	0.000783652	up	m.45650	gi|356549739|ref|XP_003543248.1| PREDICTED: MLO-like protein 11-like [Glycine max]	453	e-125, Method: Compositional matrix adjust.	76.41			MLO14 protein					sp|Q9FI00.1|MLO11_ARATH RecName: Full=MLO-like protein 11; Short=AtMlo11
comp74617_c1_seq3	1.93775	0.000105372	0.0019404	up	m.37276	gi|224087319|ref|XP_002308119.1| predicted protein [Populus trichocarpa] predicted protein [Populus trichocarpa]	409	e-112, Method: Compositional matrix adjust.	87.95			hypothetical protein		GO:0004252	GO:0016020	GO:0006508	sp|O65351.1|SUBL_ARATH RecName: Full=Subtilisin-like protease; AltName: Full=Cucumisin-like serine protease; Flags: Precursor
comp75332_c0_seq54	1.59545	0.000962762	0.0110418	up	m.41885	gi|225452298|ref|XP_002272341.1| PREDICTED: uncharacterized protein LOC100264636 [Vitis vinifera]	686	0.0, Method: Compositional matrix adjust.	79.01			hypothetical protein LOC100264636
comp75801_c0_seq52	2.20551	1.18583e-05	0.000324558	up	m.45684	gi|356549739|ref|XP_003543248.1| PREDICTED: MLO-like protein 11-like [Glycine max]	453	e-125, Method: Compositional matrix adjust.	76.41			MLO14 protein					sp|Q9FI00.1|MLO11_ARATH RecName: Full=MLO-like protein 11; Short=AtMlo11
comp71843_c0_seq1	-2.51191	2.4284e-07	1.13102e-05	down	m.24601	gi|462400985|gb|EMJ06542.1| hypothetical protein PRUPE_ppa007060mg [Prunus persica]	506	e-141, Method: Compositional matrix adjust.	69.63			BT4 (BTB AND TAZ DOMAIN PROTEIN 4)	KOG1778:44-374	GO:0008270	GO:0005634	GO:0006355	sp|Q9FJX5.1|BT4_ARATH RecName: Full=BTB/POZ and TAZ domain-containing protein 4; AltName : Full=BTB and TAZ domain protein 4
comp72234_c0_seq1	-1.31064	0.00511961	0.0387217	down	m.25716	gi|390979747|gb|AFM30910.1| small GTPase [Hevea brasiliensis]	409	e-112, Method: Compositional matrix adjust.	95.57	EC:3.1.4.12	K07874	protein with unknown function	KOG0084:1-203				sp|P28188.3|RAD2A_ARATH RecName: Full=Ras-related protein RABD2a; Short=AtRABD2a; AltNam e: Full=Ras-related protein Ara-5; AltName: Full=Ras-related protein Rab1B; Short=AtRab1B
comp74364_c0_seq31	-1.91411	0.000109976	0.00200974	down	m.35656	gi|255569621|ref|XP_002525776.1| diacylglycerol kinase, alpha, putative [Ricinus communis] diacylglycerol kinase, alpha, putative [Ricinus communis]	353	4e-95, Method: Compositional matrix adjust.	65.52	EC:2.7.1.107		diacylglycerol kinase, alpha, putative		GO:0004143		GO:0007205	sp|O75912.1|DGKI_HUMAN RecName: Full=Diacylglycerol kinase iota; Short=DAG kinase iota; AltName: Full=Diglyceride kinase iota; Short=DGK-iota
comp74364_c0_seq38	-2.1483	5.58831e-05	0.00115594	down	m.35663	gi|255569621|ref|XP_002525776.1| diacylglycerol kinase, alpha, putative [Ricinus communis] diacylglycerol kinase, alpha, putative [Ricinus communis]	543	e-152, Method: Compositional matrix adjust.	70.92	EC:2.7.1.107		diacylglycerol kinase, alpha, putative		GO:0004143		GO:0007205	sp|O75912.1|DGKI_HUMAN RecName: Full=Diacylglycerol kinase iota; Short=DAG kinase iota; AltName: Full=Diglyceride kinase iota; Short=DGK-iota
comp296840_c0_seq1	7.13706	2.34039e-07	1.09714e-05	up	m.50274	gi|470124556|ref|XP_004298278.1| PREDICTED: uncharacterized protein LOC101304380 [Fragaria vesca subsp. vesca]	155	7e-36, Method: Compositional matrix adjust.	68.22			lipid binding protein, putative
comp48938_c0_seq1	5.34017	5.38596e-08	3.14479e-06	up	m.2890	gi|460380798|ref|XP_004236141.1| PREDICTED: 22.7 kDa class IV heat shock protein-like [Solanum lycopersicum]	222	8e-56, Method: Compositional matrix adjust.	58.29		K13993	heat-shock protein, putative	KOG0710:95-244				sp|Q38806.1|HSP22_ARATH RecName: Full=22.0 kDa heat shock protein; Short=AtHsp22.0; Flag s: Precursor
comp76229_c0_seq8	4.51079	4.23359e-15	1.9003e-12	up	m.49241	gi|431812559|gb|AGA84058.1| UDP-glucosyltransferase isoform 2 [Picrorhiza kurrooa]	139	3e-31, Method: Compositional matrix adjust.	50.74			hypothetical protein LOC100257356		GO:0016758		GO:0008152	sp|Q5NTH0.1|UGAT_BELPE RecName: Full=Cyanidin-3-O-glucoside 2-O-glucuronosyltransferase; Short=BpUGAT; AltName: Full=UDP-glucuronic acid:anthocyanin glucuronosyltransferase
comp74554_c0_seq6	-1.50959	0.00129696	0.0137552	down	m.36955	gi|460370074|ref|XP_004230879.1| PREDICTED: uncharacterized protein LOC101244533 [Solanum lycopersicum]	573	e-161, Method: Compositional matrix adjust.	76.36			clathrin binding protein, putative		GO:0005515			sp|Q2KJB5.1|NOSTN_BOVIN RecName: Full=Nostrin; AltName: Full=Nitric oxide synthase trafficker; AltName: Full=eNOS trafficking inducer
comp74321_c0_seq1	-1.25748	0.00700504	0.0497221	down	m.35354	gi|148726578|dbj|BAF63702.1| mixed amyrin synthase [Olea europaea]	1462	0.0, Method: Compositional matrix adjust.	91.47			hypothetical protein LOC100246387	KOG0497:1-759	GO:0003824			sp|Q08IT1.1|DADIS_PANGI RecName: Full=Dammarenediol II synthase
comp74257_c0_seq27	-2.61966	1.08561e-07	5.73281e-06	down	m.34889	gi|292677823|dbj|BAI99253.1| trehalose 6-phosphate phosphatase [Nicotiana tabacum]	559	e-157, Method: Compositional matrix adjust.	80.18			trehalose-6-phosphate synthase, putative	KOG1050:1-337	GO:0003824		GO:0005992	sp|O64896.1|TPPA_ARATH RecName: Full=Trehalose-phosphate phosphatase A; Short=AtTPPA; AltName: Full=Trehalose 6-phosphate phosphatase
comp62823_c0_seq1	1.3716	0.0037874	0.0310719	up	m.8330	gi|297735238|emb|CBI17600.3| unnamed protein product [Vitis vinifera]	681	0.0, Method: Compositional matrix adjust.	84.89		K02836	hypothetical protein LOC100265078	KOG2726:82-467	GO:0016149	GO:0005737	GO:0006415	sp|P74476.2|RF2_SYNY3 RecName: Full=Peptide chain release factor 2; Short=RF-2
comp76214_c0_seq45	1.68246	0.000595454	0.00762559	up	m.49088	gi|297738322|emb|CBI27523.3| unnamed protein product [Vitis vinifera]	318	7e-85, Method: Compositional matrix adjust.	74.38			hypothetical protein LOC100240962					sp|C0LGI2.1|Y1677_ARATH RecName: Full=Probable LRR receptor-like serine/threonine-protei n kinase At1g67720; Flags: Precursor
comp70447_c0_seq32	3.71756	1.1083e-12	2.4267e-10	up	m.20500	gi|224068592|ref|XP_002326153.1| predicted protein [Populus trichocarpa] predicted protein [Populus trichocarpa]	1062	0.0, Method: Compositional matrix adjust.	67.96	EC:1.5.1.8 1.5.1.9	K14157	lysine-ketoglutarate reductase/saccharopine dehydrogenase		GO:0016491		GO:0055114	sp|Q9SMZ4.1|AASS_ARATH RecName: Full=Alpha-aminoadipic semialdehyde synthase; AltName: Full=cAt-LKR/SDH; Short=LKR/SDH; Includes: RecName: Full=Lysine ketoglutarate reductase; Short=LKR; Includes: RecName: Full=Saccharopine dehydrogenase; AltName: Full=cAt-SDH; Short=SDH
comp72848_c2_seq5	-1.45137	0.00261408	0.0236136	down	m.28001	gi|460376613|ref|XP_004234092.1| PREDICTED: uncharacterized protein LOC101251954 [Solanum lycopersicum]	113	7e-23, Method: Compositional matrix adjust.	37.79			Os12g0105600					sp|Q700D9.2|MYBF_ARATH RecName: Full=Putative Myb family transcription factor At1g14600
comp70207_c0_seq2	1.37489	0.00372791	0.030682	up	m.19761	gi|460415524|ref|XP_004253108.1| PREDICTED: probable peptide transporter At1g52190-like [Solanum lycopersicum]	540	e-151, Method: Compositional matrix adjust.	56.75			hypothetical protein	KOG1237:1-469	GO:0005215	GO:0016020	GO:0006857	sp|Q9M817.1|PTR2X_ARATH RecName: Full=Probable peptide transporter At1g52190
comp74239_c0_seq5	1.52111	0.00227238	0.0211597	up	m.34810	gi|460378910|ref|XP_004235210.1| PREDICTED: uncharacterized protein LOC101249441 [Solanum lycopersicum]	235	7e-60, Method: Compositional matrix adjust.	68.75			hypothetical protein LOC100243301
comp74554_c0_seq35	-1.49256	0.00146494	0.0151206	down	m.36979	gi|460370074|ref|XP_004230879.1| PREDICTED: uncharacterized protein LOC101244533 [Solanum lycopersicum]	573	e-161, Method: Compositional matrix adjust.	76.36			clathrin binding protein, putative		GO:0005515			sp|Q2KJB5.1|NOSTN_BOVIN RecName: Full=Nostrin; AltName: Full=Nitric oxide synthase trafficker; AltName: Full=eNOS trafficking inducer
comp52238_c0_seq4	2.06828	2.83844e-05	0.00066401	up	m.3582
comp76148_c0_seq1	2.44238	1.22995e-05	0.000334088	up	m.48445	gi|147796332|emb|CAN77320.1| hypothetical protein VITISV_009891 [Vitis vinifera]	278	1e-72, Method: Compositional matrix adjust.	65.66			hypothetical protein LOC100253815	KOG0055:139-252	GO:0042626	GO:0016021	GO:0055085	sp|Q9FHF1.1|AB7B_ARATH RecName: Full=ABC transporter B family member 7; Short=ABC transporter ABCB.7; Short=AtABCB7; AltName: Full=Multidrug resistance protein 7; AltName: Full=P-glycoprotein 7
comp55911_c0_seq1	2.14605	0.00677294	0.0483229	up	m.4659	gi|297834868|ref|XP_002885316.1| hypothetical protein ARALYDRAFT_479472 [Arabidopsis lyrata subsp. lyrata] hypothetical protein ARALYDRAFT_479472 [Arabidopsis lyrata subsp. lyrata]	94.4	2e-17, Method: Compositional matrix adjust.	53.76			AZF2 (ARABIDOPSIS ZINC-FINGER PROTEIN 2)					sp|Q9SSW2.1|AZF2_ARATH RecName: Full=Zinc finger protein AZF2; AltName: Full=Zinc-finger protein 2
comp75779_c1_seq17	2.86993	1.41427e-07	7.13273e-06	up	m.45457	gi|460380211|ref|XP_004235851.1| PREDICTED: sucrose nonfermenting 4-like protein-like [Solanum lycopersicum]	196	3e-48, Method: Compositional matrix adjust.	55.91			hypothetical protein		GO:0005515			sp|Q944A6.1|SNF4_ARATH RecName: Full=Sucrose nonfermenting 4-like protein; Short=SNF4; AltName: Full=CBS domain-containing protein CBSCBS3; AltName: Full=SNF1-related protein kinase regulatory subunit betagamma; Short=AKIN subunit betagamma; Short=AKINbetagamma
comp67701_c0_seq1	2.51178	9.74864e-05	0.00181087	up	m.14656	gi|147819777|emb|CAN76196.1| hypothetical protein VITISV_041073 [Vitis vinifera]	163	1e-38, Method: Compositional matrix adjust.	58.27			hypothetical protein LOC100267120		GO:0003677		GO:0015074	sp|P10978.1|POLX_TOBAC RecName: Full=Retrovirus-related Pol polyprotein from transposon TNT 1-94; Includes: RecName: Full=Protease; Includes: RecName: Full=Reverse transcriptase; Includes: RecName: Full=Endonuclease
comp45360_c0_seq1	6.06108	0.000272943	0.00406854	up	m.2431	gi|405119943|gb|AFR94714.1| initiation factor 5a [Cryptococcus neoformans var. grubii H99]	194	6e-48, Method: Compositional matrix adjust.	84.55		K03263	hypothetical protein	KOG3271:1-109	GO:0043022		GO:0045905	sp|O94083.1|IF5A_CANAL RecName: Full=Eukaryotic translation initiation factor 5A; Short=eIF-5A; AltName: Full=eIF-4D
comp75803_c1_seq23	1.69126	0.000508866	0.00671855	up	m.45727	gi|5931643|emb|CAB56570.1| squamosa promoter binding protein-homologue 5 [Antirrhinum majus]	223	2e-56, Method: Compositional matrix adjust.	54.37			promoter-binding protein SPL9
comp74554_c0_seq20	-1.65697	0.000438786	0.00596154	down	m.36968	gi|460370074|ref|XP_004230879.1| PREDICTED: uncharacterized protein LOC101244533 [Solanum lycopersicum]	573	e-161, Method: Compositional matrix adjust.	76.36			clathrin binding protein, putative		GO:0005515			sp|Q2KJB5.1|NOSTN_BOVIN RecName: Full=Nostrin; AltName: Full=Nitric oxide synthase trafficker; AltName: Full=eNOS trafficking inducer
comp66677_c0_seq17	1.49635	0.00146425	0.0151206	up	m.12817	gi|482576111|gb|EOA40298.1| hypothetical protein CARUB_v10009022mg [Capsella rubella]	413	e-113, Method: Compositional matrix adjust.	62.04	EC:1.2.4.4	K00166	2-oxoisovalerate dehydrogenase, putative / 3-methyl-2-oxobutanoate dehydrogenase, putative / branched-chain alpha-keto acid dehydrogenase E1 alpha subunit, putative	KOG1182:103-288	GO:0016624		GO:0008152	sp|O45924.2|ODBA_CAEEL RecName: Full=2-oxoisovalerate dehydrogenase subunit alpha, mitochondrial; AltName: Full=Branched-chain alpha-keto acid dehydrogenase E1 component alpha chain; Flags: Precursor
comp34864_c0_seq1	7.33369	5.19884e-08	3.06544e-06	up	m.1281
comp75610_c1_seq3	-2.31946	2.56025e-06	8.79771e-05	down	m.44042	gi|296084158|emb|CBI24546.3| unnamed protein product [Vitis vinifera]	778	0.0, Method: Compositional matrix adjust.	57.06			hypothetical protein LOC100259267	KOG0133,KOG1454:40-705	GO:0003913		GO:0006281
comp75166_c0_seq2	-1.53619	0.001292	0.0137213	down	m.40705	gi|359486567|ref|XP_002280470.2| PREDICTED: LOW QUALITY PROTEIN: UDP-glycosyltransferase 85A1-like [Vitis vinifera]	608	e-172, Method: Compositional matrix adjust.	59.91			hypothetical protein LOC100251340	KOG1192:10-477	GO:0016758		GO:0008152	sp|Q9LMF1.2|U85A3_ARATH RecName: Full=UDP-glycosyltransferase 85A3
comp65819_c0_seq9	-1.3805	0.00448086	0.0350018	down	m.11588	gi|460378434|ref|XP_004234977.1| PREDICTED: putative aminoacrylate hydrolase RutD-like isoform 1 [Solanum lycopersicum]	440	e-121, Method: Compositional matrix adjust.	78.73			carboxylesterase np, putative					sp|A8IAD8.1|RUTD_AZOC5 RecName: Full=Putative aminoacrylate hydrolase RutD; AltName: Full=Aminohydrolase
comp68937_c0_seq18	-1.57569	0.00135323	0.0142377	down	m.16973	gi|470136788|ref|XP_004304165.1| PREDICTED: EVI5-like protein-like [Fragaria vesca subsp. vesca]	552	e-155, Method: Compositional matrix adjust.	78.75			PAM1 (plant adhesion molecule 1)	KOG1102:1-353	GO:0005097	GO:0005622	GO:0032313	sp|Q96CN4.1|EVI5L_HUMAN RecName: Full=EVI5-like protein; AltName: Full=Ecotropic viral integration site 5-like protein
comp51598_c0_seq1	1.71055	0.000354229	0.0050059	up	m.3435	gi|225442309|ref|XP_002280297.1| PREDICTED: putative oxidoreductase GLYR1-like [Vitis vinifera]	583	e-164, Method: Compositional matrix adjust.	80.91			GLYR2 (GLYOXYLATE REDUCTASE 2)	KOG0409:40-369	GO:0004616		GO:0055114	sp|F4I907.1|GLYR2_ARATH RecName: Full=Glyoxylate/succinic semialdehyde reductase 2, chloroplastic; Short=AtGLYR2; Short=AtGR2; Short=SSA reductase 2; Flags: Precursor
comp73360_c0_seq4	2.27297	1.16043e-05	0.00031931	up	m.30249	gi|460367046|ref|XP_004229386.1| PREDICTED: uncharacterized protein LOC101266450 [Solanum lycopersicum]	627	e-177, Method: Compositional matrix adjust.	55.91			hypothetical protein LOC100260535
comp66807_c0_seq36	2.80768	0.000802182	0.00955409	up	m.13003	gi|225445039|ref|XP_002280214.1| PREDICTED: nudix hydrolase 8-like [Vitis vinifera]	204	7e-51, Method: Compositional matrix adjust.	70.37			hypothetical protein LOC100264581					sp|Q8L7W2.2|NUDT8_ARATH RecName: Full=Nudix hydrolase 8; Short=AtNUDT8
comp73867_c0_seq2	1.50482	0.00169469	0.0168432	up	m.32943	gi|460381416|ref|XP_004236445.1| PREDICTED: ABC transporter C family member 13-like [Solanum lycopersicum]	1330	0.0, Method: Compositional matrix adjust.	64.28			similar to Multidrug Resistance associated Protein 1		GO:0042626	GO:0016021	GO:0055085	sp|Q9SKX0.3|AB13C_ARATH RecName: Full=ABC transporter C family member 13; Short=ABC transporter ABCC.13; Short=AtABCC13; AltName: Full=ATP-energized glutathione S-conjugate pump 11; AltName: Full=Glutathione S-conjugate-transporting ATPase 11; AltName: Full=Multidrug resistance-associated protein 11
comp69963_c0_seq5	-2.13046	8.99856e-06	0.000260169	down	m.19060	gi|462400432|gb|EMJ06100.1| hypothetical protein PRUPE_ppa008596mg [Prunus persica]	290	4e-76, Method: Compositional matrix adjust.	54.58			DNA binding protein, putative		GO:0030528		GO:0006355	sp|Q9LT23.1|BH121_ARATH RecName: Full=Transcription factor bHLH121; AltName: Full=Basic helix-loop-helix protein 121; Short=AtbHLH121; Short=bHLH 121; AltName: Full=Transcription factor EN 138; AltName: Full=bHLH transcription factor bHLH121
comp72015_c0_seq19	-1.75878	0.000213687	0.0034043	down	m.25047	gi|225438442|ref|XP_002275036.1| PREDICTED: uncharacterized protein LOC100249111 [Vitis vinifera]	933	0.0, Method: Compositional matrix adjust.	56.81			hypothetical protein LOC100249111	KOG1027:390-831	GO:0016891		GO:0006468	sp|P32361.2|IRE1_YEAST RecName: Full=Serine/threonine-protein kinase/endoribonuclease IR E1; AltName: Full=Endoplasmic reticulum-to-nucleus signaling 1; Includes: RecName: Full=Serine/threonine-protein kinase; Includes: RecName: Full=Endoribonuclease; Flags: Precursor
comp72115_c0_seq14	2.29282	7.85358e-06	0.000232314	up	m.25356	gi|297742223|emb|CBI34372.3| unnamed protein product [Vitis vinifera]	421	e-115, Method: Compositional matrix adjust.	72.44			hypothetical protein LOC100258700	euNOG04481:62-276				sp|Q99288.1|DET1_YEAST RecName: Full=Broad-range acid phosphatase DET1; AltName: Full=Decreased ergosterol transport protein 1
comp73349_c0_seq12	1.60234	0.00107	0.0119584	up	m.30203	gi|359476692|ref|XP_002266577.2| PREDICTED: ZF-HD homeobox protein At4g24660-like [Vitis vinifera]	276	8e-72, Method: Compositional matrix adjust.	47.14			hypothetical protein LOC100258112					sp|Q9SB61.1|Y4466_ARATH RecName: Full=ZF-HD homeobox protein At4g24660; Short=AtHB-22
comp72381_c0_seq25	-2.33217	2.22896e-06	7.78598e-05	down	m.26250	gi|460403215|ref|XP_004247089.1| PREDICTED: desumoylating isopeptidase 1-like [Solanum lycopersicum]	295	2e-78, Method: Compositional matrix adjust.	88.31			hypothetical protein LOC100249956					sp|Q6ICB0.1|PPDE2_HUMAN RecName: Full=Desumoylating isopeptidase 1; Short=DeSI-1; AltNam e: Full=PPPDE peptidase domain-containing protein 2; AltName: Full=Protein FAM152B
comp72731_c0_seq2	3.04849	2.89316e-09	2.65027e-07	up	m.27470	gi|462418928|gb|EMJ23191.1| hypothetical protein PRUPE_ppa003252mg [Prunus persica]	860	0.0, Method: Compositional matrix adjust.	75.76		K14640	hypothetical protein LOC100247658	KOG2493:1-587	GO:0005315	GO:0016020	GO:0006817	sp|Q38954.1|PHT21_ARATH RecName: Full=Inorganic phosphate transporter 2-1, chloroplastic ; AltName: Full=H(+)/Pi cotransporter; Short=AtPht2;1; Flags: Precursor
comp69906_c0_seq5	1.33782	0.00455509	0.0353739	up	m.18908	gi|359478691|ref|XP_002285084.2| PREDICTED: beta-galactosidase 8-like [Vitis vinifera] unnamed protein product [Vitis vinifera]	1160	0.0, Method: Compositional matrix adjust.	76.61			BGAL8 (beta-galactosidase 8)	KOG0496:1-697	GO:0005529		GO:0005975	sp|Q9SCV4.2|BGAL8_ARATH RecName: Full=Beta-galactosidase 8; Short=Lactase 8; AltName: Full=Protein AR782; Flags: Precursor
comp76229_c0_seq1	3.22608	1.15812e-09	1.32866e-07	up	m.49238	gi|260279128|dbj|BAI44134.1| flavonoid glycosyltransferase UGT94C2 [Veronica persica]	313	3e-83, Method: Compositional matrix adjust.	56.41			hypothetical protein LOC100257356					sp|Q8GVE3.2|FLRT_CITMA RecName: Full=Flavanone 7-O-glucoside 2''-O-beta-L-rhamnosyltransferase; AltName: Full=1,2 rhamnosyltransferase
comp72947_c0_seq1	-1.77942	0.000253044	0.00386826	down	m.28380	gi|255585533|ref|XP_002533457.1| conserved hypothetical protein [Ricinus communis] conserved hypothetical protein [Ricinus communis]	373	e-101, Method: Compositional matrix adjust.	74.02			hypothetical protein	KOG1677:1-251	GO:0008270			sp|Q7F8R0.1|C3H14_ORYSJ RecName: Full=Zinc finger CCCH domain-containing protein 14; Short=OsC3H14
comp68205_c0_seq1	-2.07735	3.77928e-05	0.000842397	down	m.15485	gi|462400623|gb|EMJ06180.1| hypothetical protein PRUPE_ppa003207mg [Prunus persica]	526	e-147, Method: Compositional matrix adjust.	80.26			MLO13 protein					sp|Q94KB7.2|MLO6_ARATH RecName: Full=MLO-like protein 6; Short=AtMlo6
comp74364_c0_seq34	-1.98613	7.23863e-05	0.00142195	down	m.35659	gi|255569621|ref|XP_002525776.1| diacylglycerol kinase, alpha, putative [Ricinus communis] diacylglycerol kinase, alpha, putative [Ricinus communis]	353	4e-95, Method: Compositional matrix adjust.	65.52	EC:2.7.1.107		diacylglycerol kinase, alpha, putative		GO:0004143		GO:0007205	sp|O75912.1|DGKI_HUMAN RecName: Full=Diacylglycerol kinase iota; Short=DAG kinase iota; AltName: Full=Diglyceride kinase iota; Short=DGK-iota
comp68046_c1_seq4	1.64095	0.00278334	0.024721	up	m.15138	gi|460366940|ref|XP_004229333.1| PREDICTED: major facilitator superfamily domain-containing protein 12-like [Solanum lycopersicum]	171	6e-41, Method: Compositional matrix adjust.	67.77			hypothetical protein LOC100259681					sp|Q6NUT3.2|MFS12_HUMAN RecName: Full=Major facilitator superfamily domain-containing protein 12
comp59085_c0_seq5	1.63076	0.00144644	0.0149857	up	m.5962	gi|224089176|ref|XP_002308652.1| predicted protein [Populus trichocarpa] predicted protein [Populus trichocarpa]	220	1e-55, Method: Compositional matrix adjust.	80.95			hypothetical protein		GO:0016787			sp|Q6FW75.1|APTH1_CANGA RecName: Full=Acyl-protein thioesterase 1
comp72102_c0_seq1	-1.91652	0.000121865	0.00218366	down	m.25311	gi|460397394|ref|XP_004244252.1| PREDICTED: E3 SUMO-protein ligase MMS21-like [Solanum lycopersicum]	357	1e-96, Method: Compositional matrix adjust.	66.8			hypothetical protein	KOG2979:5-252				sp|Q8GYH7.1|NSE2_ARATH RecName: Full=E3 SUMO-protein ligase MMS21; AltName: Full=MMS21 homolog; Short=AtMMS21; AltName: Full=Protein HIGH PLOIDY 2
comp61481_c1_seq2	-2.75138	0.000322178	0.00465369	down	m.7351	gi|225430194|ref|XP_002282436.1| PREDICTED: boron transporter 4 [Vitis vinifera] unnamed protein product [Vitis vinifera]	748	0.0, Method: Compositional matrix adjust.	74.33			hypothetical protein LOC100247413					sp|Q9XI23.1|BOR4_ARATH RecName: Full=Boron transporter 4
comp76214_c0_seq86	1.67908	0.000610957	0.00777973	up	m.49125	gi|225425928|ref|XP_002267668.1| PREDICTED: probable LRR receptor-like serine/threonine-protein kinase At1g67720-like [Vitis vinifera]	317	1e-84, Method: Compositional matrix adjust.	74.38			hypothetical protein LOC100240962					sp|C0LGI2.1|Y1677_ARATH RecName: Full=Probable LRR receptor-like serine/threonine-protei n kinase At1g67720; Flags: Precursor
comp68439_c0_seq3	2.80786	1.10436e-08	7.86836e-07	up	m.15948	gi|460415053|ref|XP_004252875.1| PREDICTED: serine--glyoxylate aminotransferase isoform 1 [Solanum lycopersicum] PREDICTED: serine--glyoxylate aminotransferase isoform 2 [Solanum lycopersicum] Hop-interacting protein THI032 [Solanum lycopersicum]	789	0.0, Method: Compositional matrix adjust.	93.52	EC:2.6.1.45	K00830	AGT (ALANINE:GLYOXYLATE AMINOTRANSFERASE)	KOG2862:1-401				sp|Q56YA5.2|SGAT_ARATH RecName: Full=Serine--glyoxylate aminotransferase; AltName: Full=Alanine--glyoxylate aminotransferase; Short=AGT; AltName: Full=Serine--pyruvate aminotransferase
comp71417_c0_seq26	-1.35122	0.00551224	0.0410406	down	m.23267	gi|225435967|ref|XP_002270467.1| PREDICTED: uncharacterized protein LOC100244484 [Vitis vinifera]	156	2e-36, Method: Compositional matrix adjust.	75.76			hypothetical protein LOC100244484		GO:0008080		GO:0008152
comp72887_c0_seq5	-1.99075	5.28545e-05	0.00110539	down	m.28174	gi|460393394|ref|XP_004242294.1| PREDICTED: uncharacterized protein LOC101250899 [Solanum lycopersicum]	781	0.0, Method: Compositional matrix adjust.	46.01			hypothetical protein LOC100254101
comp66942_c0_seq38	-2.13179	1.03472e-05	0.000291416	down	m.13210	gi|296081175|emb|CBI18201.3| unnamed protein product [Vitis vinifera]	279	5e-73, Method: Compositional matrix adjust.	59.64			hypothetical protein					sp|Q6NMB7.1|WTR7_ARATH RecName: Full=WAT1-related protein At1g43650
comp70447_c0_seq30	3.70357	1.28371e-12	2.76029e-10	up	m.20498	gi|255550269|ref|XP_002516185.1| aminoadipic semialdehyde synthase, putative [Ricinus communis] aminoadipic semialdehyde synthase, putative [Ricinus communis]	1607	0.0, Method: Compositional matrix adjust.	72.77	EC:1.5.1.8 1.5.1.10	K14157	aminoadipic semialdehyde synthase, putative	KOG0172:2-1052	GO:0016491		GO:0055114	sp|Q9SMZ4.1|AASS_ARATH RecName: Full=Alpha-aminoadipic semialdehyde synthase; AltName: Full=cAt-LKR/SDH; Short=LKR/SDH; Includes: RecName: Full=Lysine ketoglutarate reductase; Short=LKR; Includes: RecName: Full=Saccharopine dehydrogenase; AltName: Full=cAt-SDH; Short=SDH
comp65400_c0_seq5	2.32671	5.92173e-06	0.000182058	up	m.11096	gi|118483131|gb|ABK93472.1| unknown [Populus trichocarpa]	87.8	9e-16, Method: Compositional matrix adjust.	90.91			hypothetical protein
comp69512_c0_seq9	1.46006	0.00284879	0.0251344	up	m.18154	gi|225430500|ref|XP_002285546.1| PREDICTED: uncharacterized protein LOC100266275 [Vitis vinifera] unnamed protein product [Vitis vinifera]	110	2e-22, Method: Compositional matrix adjust.	43.62			hypothetical protein LOC100266275
comp74697_c0_seq62	-1.5372	0.00251709	0.0229	down	m.37914	gi|225452043|ref|XP_002283875.1| PREDICTED: uncharacterized protein LOC100246370 [Vitis vinifera] unnamed protein product [Vitis vinifera]	279	4e-73, Method: Compositional matrix adjust.	58.8			ABA4 (abscisic acid (ABA)-deficient 4)
comp75873_c1_seq8	1.3931	0.00488198	0.0372865	up	m.46156	gi|460393956|ref|XP_004242573.1| PREDICTED: probable galacturonosyltransferase 6-like [Solanum lycopersicum]	797	0.0, Method: Compositional matrix adjust.	62.9	EC:2.4.1.43	K13648	GAUT6 (Galacturonosyltransferase 6)	euNOG05247:9-588	GO:0016757			sp|Q9M9Y5.1|GAUT6_ARATH RecName: Full=Probable galacturonosyltransferase 6
comp68358_c0_seq1	1.58618	0.00133298	0.0140576	up	m.15809	gi|462419825|gb|EMJ24088.1| hypothetical protein PRUPE_ppa003593mg [Prunus persica]	322	3e-86, Method: Compositional matrix adjust.	73.56	EC:6.1.1.16	K01883	hypothetical protein LOC100245851		GO:0005524	GO:0005737	GO:0006423	sp|A7HDA1.1|SYC_ANADF RecName: Full=Cysteine--tRNA ligase; AltName: Full=Cysteinyl-tRNA synthetase; Short=CysRS
comp69851_c0_seq3	2.29723	2.14726e-06	7.57425e-05	up	m.18763	gi|460369450|ref|XP_004230575.1| PREDICTED: F-box/kelch-repeat protein At1g22040-like isoform 1 [Solanum lycopersicum] PREDICTED: F-box/kelch-repeat protein At1g22040-like isoform 2 [Solanum lycopersicum] PREDICTED: F-box/kelch-repeat protein At1g22040-like isoform 3 [Solanum lycopersicum] PREDICTED: F-box/kelch-repeat protein At1g22040-like isoform 4 [Solanum lycopersicum] PREDICTED: F-box/kelch…	727	0.0, Method: Compositional matrix adjust.	73.38			hypothetical protein LOC100245120	KOG1072:1-476	GO:0005515			sp|Q9LM55.1|FBK8_ARATH RecName: Full=F-box/kelch-repeat protein At1g22040
comp73159_c0_seq4	1.39204	0.00507586	0.0384861	up	m.29338	gi|460379128|ref|XP_004235316.1| PREDICTED: probable folate-biopterin transporter 7-like [Solanum lycopersicum]	590	e-166, Method: Compositional matrix adjust.	68.93			hypothetical protein LOC100240796					sp|Q9XIQ7.1|FBT7_ARATH RecName: Full=Probable folate-biopterin transporter 7
comp60252_c0_seq38	-1.56543	0.00122211	0.0131826	down	m.6604	gi|225458918|ref|XP_002285488.1| PREDICTED: sodium-coupled neutral amino acid transporter 3 [Vitis vinifera]	421	e-115, Method: Compositional matrix adjust.	76.69			hypothetical protein LOC100264342					sp|Q5I012.2|S38AA_MOUSE RecName: Full=Putative sodium-coupled neutral amino acid transporter 10
comp66979_c0_seq6	-1.76602	0.00105749	0.0118592	down	m.13268	gi|224139934|ref|XP_002323347.1| predicted protein [Populus trichocarpa] predicted protein [Populus trichocarpa]	138	6e-31, Method: Compositional matrix adjust.	72.63	EC:2.7.1.91		phosphatidic acid phosphatase family protein
comp71598_c0_seq5	2.68205	9.47658e-08	5.12406e-06	up	m.23834	gi|225443944|ref|XP_002272106.1| PREDICTED: uncharacterized protein LOC100249766 [Vitis vinifera] unnamed protein product [Vitis vinifera]	342	1e-91, Method: Compositional matrix adjust.	44.69			hypothetical protein LOC100249766	KOG0431:1-472	GO:0031072			sp|Q0WQ57.1|AUXI2_ARATH RecName: Full=Auxilin-related protein 2
comp73825_c0_seq129	2.10605	0.000809116	0.00961753	up	m.32662	gi|460372403|ref|XP_004232020.1| PREDICTED: MATE efflux family protein DTX1-like [Solanum lycopersicum]	306	3e-81, Method: Compositional matrix adjust.	58.24			TRANSPARENT TESTA 12 protein, putative		GO:0015297	GO:0016020	GO:0055085	sp|Q9SIA3.2|MATE6_ARATH RecName: Full=MATE efflux family protein 6; AltName: Full=Protei n DETOXIFICATION 1-like 2; AltName: Full=Protein DTX4
comp75269_c0_seq26	-1.54135	0.00145398	0.0150377	down	m.41431	gi|460372462|ref|XP_004232049.1| PREDICTED: uncharacterized protein LOC101249132 [Solanum lycopersicum]	171	4e-40, Method: Compositional matrix adjust.	34.06			hypothetical protein LOC100245919
comp75599_c0_seq13	-1.51877	0.00314923	0.0270023	down	m.43961	gi|470112997|ref|XP_004292714.1| PREDICTED: pentatricopeptide repeat-containing protein At1g77405-like [Fragaria vesca subsp. vesca]	339	6e-91, Method: Compositional matrix adjust.	45.09			hypothetical protein LOC100261059	KOG4197:16-357				sp|Q1PFC5.1|PP130_ARATH RecName: Full=Pentatricopeptide repeat-containing protein At1g77 405
comp73867_c0_seq28	1.56858	0.00111895	0.0123215	up	m.32969	gi|460381416|ref|XP_004236445.1| PREDICTED: ABC transporter C family member 13-like [Solanum lycopersicum]	936	0.0, Method: Compositional matrix adjust.	71.68			similar to Multidrug Resistance associated Protein 1		GO:0042626	GO:0016021	GO:0055085	sp|Q9SKX0.3|AB13C_ARATH RecName: Full=ABC transporter C family member 13; Short=ABC transporter ABCC.13; Short=AtABCC13; AltName: Full=ATP-energized glutathione S-conjugate pump 11; AltName: Full=Glutathione S-conjugate-transporting ATPase 11; AltName: Full=Multidrug resistance-associated protein 11
comp31545_c0_seq1	-1.83392	0.000269085	0.00403616	down	m.1041	gi|225465208|ref|XP_002265141.1| PREDICTED: uncharacterized protein LOC100243774 [Vitis vinifera]	105	4e-21, Method: Composition-based stats.	59.14			hypothetical protein LOC100243774
comp53500_c0_seq1	5.39592	0.00487477	0.0372674	up	m.3864	gi|462403216|gb|EMJ08773.1| hypothetical protein PRUPE_ppa018324mg [Prunus persica]	569	e-160, Method: Compositional matrix adjust.	75.56			transporter-related	KOG1441:1-360				sp|Q8RXL8.1|Y1689_ARATH RecName: Full=Uncharacterized membrane protein At1g06890
comp72348_c0_seq6	-1.28387	0.00611865	0.0445849	down	m.26169	gi|42491254|dbj|BAD10939.1| 14-3-3 protein [Nicotiana tabacum] 14-3-3 h-1 protein [Nicotiana tabacum] 14-3-3 h-2 protein [Nicotiana tabacum]	484	e-135, Method: Compositional matrix adjust.	92.19		K06630	GRF2 (GENERAL REGULATORY FACTOR 2)	KOG0841:1-255				sp|P93784.1|14335_SOLTU RecName: Full=14-3-3-like protein 16R
comp62858_c0_seq1	1.69992	0.00034296	0.00487157	up	m.8353	gi|502156134|ref|XP_004510325.1| PREDICTED: GDSL esterase/lipase APG-like [Cicer arietinum]	571	e-161, Method: Compositional matrix adjust.	77.87			hypothetical protein LOC100242887		GO:0016788		GO:0006629	sp|Q9LU14.1|APG2_ARATH RecName: Full=GDSL esterase/lipase APG; AltName: Full=Extracellul ar lipase APG; Flags: Precursor
comp57705_c0_seq1	-1.51396	0.00179933	0.0176295	down	m.5360	gi|460370234|ref|XP_004230959.1| PREDICTED: AP-3 complex subunit sigma-like [Solanum lycopersicum]	238	5e-61, Method: Compositional matrix adjust.	83.57		K12399	clathrin adaptor complex small chain family protein	KOG0936:1-139				sp|Q8VZ37.1|AP3S_ARATH RecName: Full=AP-3 complex subunit sigma; AltName: Full=AP-3 complex subunit sigma-3; AltName: Full=Adapter-related protein complex 3 sigma subunit; AltName: Full=Sigma-adaptin 3; AltName: Full=Sigma3-adaptin
comp66306_c0_seq4	2.44492	0.000154834	0.00265899	up	m.12272	gi|359473744|ref|XP_003631354.1| PREDICTED: 65-kDa microtubule-associated protein 8-like isoform 2 [Vitis vinifera]	711	0.0, Method: Compositional matrix adjust.	75.05			hypothetical protein LOC100264256					sp|Q9C7G0.2|MA658_ARATH RecName: Full=65-kDa microtubule-associated protein 8; Short=AtMAP65-8
comp73528_c0_seq12	-2.24141	3.76583e-06	0.000123158	down	m.31068	gi|470116092|ref|XP_004294220.1| PREDICTED: probable glutathione S-transferase-like [Fragaria vesca subsp. vesca]	236	2e-60, Method: Compositional matrix adjust.	74.15			hypothetical protein LOC100264557					sp|P25317.1|GSTXA_TOBAC RecName: Full=Probable glutathione S-transferase parA; AltName: Full=Auxin-regulated protein parA; AltName: Full=STR246C protein
comp62250_c0_seq2	-3.9486	0.000378171	0.00528395	down	m.7868	gi|460401239|ref|XP_004246134.1| PREDICTED: subtilisin-like protease-like [Solanum lycopersicum]	250	1e-64, Method: Compositional matrix adjust.	64.92			similar to subtilase					sp|O65351.1|SUBL_ARATH RecName: Full=Subtilisin-like protease; AltName: Full=Cucumisin-like serine protease; Flags: Precursor
comp74021_c0_seq20	-2.11821	2.44589e-05	0.000585919	down	m.33496	gi|225468648|ref|XP_002268069.1| PREDICTED: lipase [Vitis vinifera] unnamed protein product [Vitis vinifera]	248	5e-64, Method: Compositional matrix adjust.	82.35			hypothetical protein LOC100260858
comp69202_c0_seq2	-1.38218	0.00330931	0.0280533	down	m.17562	gi|460365997|ref|XP_004228880.1| PREDICTED: uncharacterized protein At2g37660, chloroplastic-like [Solanum lycopersicum]	439	e-121, Method: Compositional matrix adjust.	88.36			hypothetical protein LOC100255039					sp|O80934.2|Y2766_ARATH RecName: Full=Uncharacterized protein At2g37660, chloroplastic; Flags: Precursor
comp66942_c0_seq22	-2.14864	9.00831e-06	0.000260241	down	m.13197	gi|296081175|emb|CBI18201.3| unnamed protein product [Vitis vinifera]	279	5e-73, Method: Compositional matrix adjust.	59.64			hypothetical protein					sp|Q6NMB7.1|WTR7_ARATH RecName: Full=WAT1-related protein At1g43650
comp35655_c0_seq6	3.45372	1.1796e-11	2.14355e-09	up	m.1394	gi|297739941|emb|CBI30123.3| unnamed protein product [Vitis vinifera]	574	e-161, Method: Compositional matrix adjust.	73.66		K15015	hypothetical protein LOC100265815	KOG1303:57-427				sp|P47082.1|AVT1_YEAST RecName: Full=Vacuolar amino acid transporter 1
comp73753_c2_seq50	-1.387	0.00556084	0.0413339	down	m.32131	gi|255536745|ref|XP_002509439.1| conserved hypothetical protein [Ricinus communis] conserved hypothetical protein [Ricinus communis]	164	5e-39, Method: Compositional matrix adjust.	69.44			hypothetical protein					sp|Q6H6E6.1|DI194_ORYSJ RecName: Full=Protein DEHYDRATION-INDUCED 19 homolog 4; AltName: Full=OsDi19-4
comp46621_c0_seq1	1.6066	0.0013018	0.0137895	up	m.2547	gi|359497527|ref|XP_003635554.1| PREDICTED: pentatricopeptide repeat-containing protein At4g22760-like [Vitis vinifera] unnamed protein product [Vitis vinifera]	826	0.0, Method: Compositional matrix adjust.	67.07			hypothetical protein LOC100260606	KOG4197:8-571				sp|P0C8Q5.1|PP336_ARATH RecName: Full=Pentatricopeptide repeat-containing protein At4g22 760
comp74879_c0_seq5	2.98217	5.6136e-07	2.3494e-05	up	m.38852	gi|460376852|ref|XP_004234210.1| PREDICTED: G-type lectin S-receptor-like serine/threonine-protein kinase At5g24080-like [Solanum lycopersicum]	609	e-172, Method: Compositional matrix adjust.	80.16	EC:2.7.11.10		ATP binding protein, putative		GO:0005529		GO:0048544	sp|Q9FLV4.1|Y5248_ARATH RecName: Full=G-type lectin S-receptor-like serine/threonine-protein kinase At5g24080; Flags: Precursor
comp76214_c0_seq2	1.6045	0.00109105	0.0121001	up	m.49053	gi|225425928|ref|XP_002267668.1| PREDICTED: probable LRR receptor-like serine/threonine-protein kinase At1g67720-like [Vitis vinifera]	317	1e-84, Method: Compositional matrix adjust.	74.38			hypothetical protein LOC100240962					sp|C0LGI2.1|Y1677_ARATH RecName: Full=Probable LRR receptor-like serine/threonine-protei n kinase At1g67720; Flags: Precursor
comp72306_c0_seq28	-3.07565	1.83596e-09	1.88364e-07	down	m.25998	gi|470143911|ref|XP_004307610.1| PREDICTED: uncharacterized protein At2g39920-like [Fragaria vesca subsp. vesca]	236	3e-60, Method: Compositional matrix adjust.	50.41			hypothetical protein					sp|O04195.2|Y2992_ARATH RecName: Full=Uncharacterized protein At2g39920
comp72763_c0_seq52	1.65385	0.000758029	0.00914046	up	m.27660	gi|359488915|ref|XP_002278099.2| PREDICTED: protease Do-like 8, chloroplastic-like [Vitis vinifera] unnamed protein product [Vitis vinifera]	461	e-127, Method: Compositional matrix adjust.	66.04	EC:3.4.21.-	K01362	DEG8		GO:0004252		GO:0006508	sp|Q9LU10.1|DEGP8_ARATH RecName: Full=Protease Do-like 8, chloroplastic; Flags: Precurso r
comp70447_c0_seq6	4.04589	9.6535e-14	2.79555e-11	up	m.20474	gi|255550269|ref|XP_002516185.1| aminoadipic semialdehyde synthase, putative [Ricinus communis] aminoadipic semialdehyde synthase, putative [Ricinus communis]	554	e-155, Method: Compositional matrix adjust.	84.26	EC:1.5.1.8 1.5.1.10	K14157	aminoadipic semialdehyde synthase, putative		GO:0016491		GO:0055114	sp|Q9SMZ4.1|AASS_ARATH RecName: Full=Alpha-aminoadipic semialdehyde synthase; AltName: Full=cAt-LKR/SDH; Short=LKR/SDH; Includes: RecName: Full=Lysine ketoglutarate reductase; Short=LKR; Includes: RecName: Full=Saccharopine dehydrogenase; AltName: Full=cAt-SDH; Short=SDH
comp73825_c0_seq32	1.98508	0.000730756	0.00889516	up	m.32574	gi|219921318|emb|CAQ51477.1| putative MATE transporter [Nicotiana tabacum]	213	1e-53, Method: Compositional matrix adjust.	64.02			hypothetical protein LOC100242777					sp|Q9SIA3.2|MATE6_ARATH RecName: Full=MATE efflux family protein 6; AltName: Full=Protei n DETOXIFICATION 1-like 2; AltName: Full=Protein DTX4
comp35655_c0_seq2	3.45005	1.18194e-11	2.14355e-09	up	m.1390	gi|359482241|ref|XP_002266914.2| PREDICTED: vacuolar amino acid transporter 1-like [Vitis vinifera]	556	e-156, Method: Compositional matrix adjust.	73.28		K15015	hypothetical protein LOC100265815	KOG1303:57-418				sp|P47082.1|AVT1_YEAST RecName: Full=Vacuolar amino acid transporter 1
comp75989_c0_seq37	-1.36997	0.00339344	0.0285797	down	m.47105	gi|460371855|ref|XP_004231750.1| PREDICTED: translocon-associated protein subunit beta-like [Solanum lycopersicum]	246	2e-63, Method: Compositional matrix adjust.	83.21		K13250	hypothetical protein LOC100241257	KOG3317:27-182				sp|P23438.1|SSRB_CANFA RecName: Full=Translocon-associated protein subunit beta; Short=TRAP-beta; AltName: Full=Glycoprotein 25H; Short=gp25H; AltName: Full=Signal sequence receptor subunit beta; Short=SSR-beta; Flags: Precursor
comp75779_c1_seq25	2.74228	4.21046e-07	1.84382e-05	up	m.45465	gi|460380211|ref|XP_004235851.1| PREDICTED: sucrose nonfermenting 4-like protein-like [Solanum lycopersicum]	245	5e-63, Method: Compositional matrix adjust.	57.39			hypothetical protein	KOG1764:7-168	GO:0005515			sp|Q944A6.1|SNF4_ARATH RecName: Full=Sucrose nonfermenting 4-like protein; Short=SNF4; AltName: Full=CBS domain-containing protein CBSCBS3; AltName: Full=SNF1-related protein kinase regulatory subunit betagamma; Short=AKIN subunit betagamma; Short=AKINbetagamma
comp72015_c0_seq40	-1.69022	0.000399671	0.00553695	down	m.25067	gi|225438442|ref|XP_002275036.1| PREDICTED: uncharacterized protein LOC100249111 [Vitis vinifera]	625	e-176, Method: Compositional matrix adjust.	52.6			hypothetical protein LOC100249111		GO:0005524		GO:0006468	sp|Q55GJ2.1|IREA_DICDI RecName: Full=Probable serine/threonine-protein kinase ireA; AltName: Full=Inositol-requiring protein A; Flags: Precursor
comp73888_c0_seq12	3.92207	7.75041e-09	5.89639e-07	up	m.33034	gi|460397372|ref|XP_004244241.1| PREDICTED: uncharacterized protein LOC101258771 [Solanum lycopersicum]	427	e-117, Method: Compositional matrix adjust.	72.7			hypothetical protein LOC100264152
comp70621_c0_seq19	1.36554	0.00409217	0.0327127	up	m.20827	gi|460368142|ref|XP_004229928.1| PREDICTED: uncharacterized protein LOC101260669 [Solanum lycopersicum]	521	e-145, Method: Compositional matrix adjust.	78.48			hypothetical protein LOC100265467		GO:0004806		GO:0016042	sp|Q9Y4D2.3|DGLA_HUMAN RecName: Full=Sn1-specific diacylglycerol lipase alpha; Short=DGL-alpha; AltName: Full=Neural stem cell-derived dendrite regulator
comp71183_c0_seq10	1.88532	9.00604e-05	0.00169318	up	m.22608	gi|225446455|ref|XP_002275230.1| PREDICTED: transcription activator GLK1-like [Vitis vinifera]	435	e-119, Method: Compositional matrix adjust.	55.81			GPRI1 (GBF'S PRO-RICH REGION-INTERACTING FACTOR 1)					sp|Q9SIV3.2|GLK1_ARATH RecName: Full=Transcription activator GLK1; AltName: Full=GBF'S PRO-RICH REGION-INTERACTING factor 1; AltName: Full=Golden2-like protein 1; Short=AtGLK1
comp73825_c0_seq92	1.91204	0.00107195	0.0119692	up	m.32628	gi|460372403|ref|XP_004232020.1| PREDICTED: MATE efflux family protein DTX1-like [Solanum lycopersicum]	306	3e-81, Method: Compositional matrix adjust.	58.24			TRANSPARENT TESTA 12 protein, putative		GO:0015297	GO:0016020	GO:0055085	sp|Q9SIA3.2|MATE6_ARATH RecName: Full=MATE efflux family protein 6; AltName: Full=Protei n DETOXIFICATION 1-like 2; AltName: Full=Protein DTX4
comp49386_c0_seq1	6.14727	0.000175464	0.00292241	up	m.2977
comp67600_c0_seq44	-2.89737	5.75072e-09	4.66688e-07	down	m.14460	gi|460399014|ref|XP_004245040.1| PREDICTED: uncharacterized protein LOC101265262 [Solanum lycopersicum]	399	e-109, Method: Compositional matrix adjust.	59.88			hypothetical protein		GO:0016872		GO:0042398
comp60252_c0_seq15	-1.59276	0.000993154	0.0113252	down	m.6581	gi|225458918|ref|XP_002285488.1| PREDICTED: sodium-coupled neutral amino acid transporter 3 [Vitis vinifera]	421	e-115, Method: Compositional matrix adjust.	76.69			hypothetical protein LOC100264342					sp|Q5I012.2|S38AA_MOUSE RecName: Full=Putative sodium-coupled neutral amino acid transporter 10
comp70137_c0_seq11	-1.67367	0.000407489	0.0056171	down	m.19593	gi|225459156|ref|XP_002285711.1| PREDICTED: UPF0483 protein AGAP003155 [Vitis vinifera] unnamed protein product [Vitis vinifera]	211	4e-53, Method: Compositional matrix adjust.	83.2			hypothetical protein LOC100265992					sp|Q94AC1.1|STR6_ARATH RecName: Full=Rhodanese-like domain-containing protein 6; AltName : Full=Sulfurtransferase 6; Short=AtStr6
comp75628_c0_seq52	1.59921	0.000721263	0.00881546	up	m.44220	gi|359479709|ref|XP_003632341.1| PREDICTED: methylcrotonoyl-CoA carboxylase subunit alpha, mitochondrial-like [Vitis vinifera] unnamed protein product [Vitis vinifera]	395	e-108, Method: Compositional matrix adjust.	61.64	EC:6.4.1.4	K01968	MCCA		GO:0016874			sp|Q42777.2|MCCA_SOYBN RecName: Full=Methylcrotonoyl-CoA carboxylase subunit alpha, mitochondrial; Short=MCCase subunit alpha; AltName: Full=3-methylcrotonyl-CoA carboxylase 1; AltName: Full=3-methylcrotonyl-CoA:carbon dioxide ligase subunit alpha; Flags: Precursor
comp73183_c0_seq4	3.64636	2.66898e-07	1.22715e-05	up	m.29479	gi|224147350|ref|XP_002336457.1| predicted protein [Populus trichocarpa] predicted protein [Populus trichocarpa]	143	2e-32, Method: Compositional matrix adjust.	60.55			hypothetical protein
comp71806_c1_seq2	-3.11334	4.34796e-08	2.6329e-06	down	m.24496	gi|359497244|ref|XP_003635462.1| PREDICTED: 15.4 kDa class V heat shock protein-like [Vitis vinifera] unnamed protein product [Vitis vinifera]	186	1e-45, Method: Compositional matrix adjust.	67.88			hypothetical protein LOC100260546	KOG0710:1-135				sp|O49710.1|HS154_ARATH RecName: Full=15.4 kDa class V heat shock protein; AltName: Full=15.4 kDa heat shock protein; Short=AtHsp15.4
comp74697_c0_seq48	-1.60916	0.00172775	0.0171055	down	m.37902	gi|225452043|ref|XP_002283875.1| PREDICTED: uncharacterized protein LOC100246370 [Vitis vinifera] unnamed protein product [Vitis vinifera]	203	2e-50, Method: Compositional matrix adjust.	55.61			ABA4 (abscisic acid (ABA)-deficient 4)
comp71499_c0_seq7	-1.47578	0.00170865	0.0169679	down	m.23499	gi|224116190|ref|XP_002317235.1| predicted protein [Populus trichocarpa] predicted protein [Populus trichocarpa]	316	1e-84, Method: Compositional matrix adjust.	80.11	EC:3.1.3.7	K01082	hypothetical protein		GO:0004437			sp|Q38945.1|DPNPH_ARATH RecName: Full=PAP-specific phosphatase HAL2-like; AltName: Full=3'(2'),5'-bisphosphate nucleotidase; AltName: Full=3'(2'),5-bisphosphonucleoside 3'(2')-phosphohydrolase; AltName: Full=DPNPase; AltName: Full=Halotolerance protein
comp27804_c0_seq1	3.90533	2.43783e-06	8.42541e-05	up	m.786	gi|255572832|ref|XP_002527348.1| conserved hypothetical protein [Ricinus communis] conserved hypothetical protein [Ricinus communis]	70.5	1e-10, Method: Compositional matrix adjust.	36.52			hypothetical protein
comp73589_c0_seq1	2.81576	2.35295e-07	1.10159e-05	up	m.31346	gi|460410298|ref|XP_004250567.1| PREDICTED: uncharacterized protein LOC101254862 [Solanum lycopersicum]	926	0.0, Method: Compositional matrix adjust.	59.21	EC:2.7.12.1	K08866	hypothetical protein LOC100262634	KOG0596:56-857	GO:0005524		GO:0006468	sp|Q54UL8.1|MPS1_DICDI RecName: Full=Probable serine/threonine-protein kinase mps1; AltName: Full=Monopolar spindle protein 1
comp53870_c0_seq1	1.98226	0.000241507	0.00372949	up	m.3954
comp74697_c0_seq45	-1.60962	0.00247083	0.0225879	down	m.37899	gi|225452043|ref|XP_002283875.1| PREDICTED: uncharacterized protein LOC100246370 [Vitis vinifera] unnamed protein product [Vitis vinifera]	102	4e-20, Method: Compositional matrix adjust.	47.75			ABA4 (abscisic acid (ABA)-deficient 4)
comp67600_c0_seq48	-2.83222	1.02995e-08	7.41175e-07	down	m.14464	gi|460399014|ref|XP_004245040.1| PREDICTED: uncharacterized protein LOC101265262 [Solanum lycopersicum]	258	1e-66, Method: Compositional matrix adjust.	50.38			hypothetical protein
comp63177_c1_seq6	-1.65698	0.000670433	0.00835053	down	m.8642	gi|225460670|ref|XP_002266148.1| PREDICTED: auxin-induced protein 5NG4 [Vitis vinifera] hypothetical protein VITISV_041298 [Vitis vinifera]	207	2e-51, Method: Compositional matrix adjust.	52.83			hypothetical protein					sp|Q6NMB7.1|WTR7_ARATH RecName: Full=WAT1-related protein At1g43650
comp75647_c0_seq13	-3.09592	7.45251e-10	9.21733e-08	down	m.44304	gi|225460933|ref|XP_002279440.1| PREDICTED: mutS protein homolog 5-like [Vitis vinifera]	463	e-128, Method: Compositional matrix adjust.	81.04		K08741	MSH5 (MUTS-HOMOLOGUE 5)	KOG0221:32-125	GO:0030983		GO:0006298	sp|F4JEP5.1|MSH5_ARATH RecName: Full=DNA mismatch repair protein MSH5; Short=AtMSH5; AltName: Full=MutS protein homolog 5
comp75647_c0_seq7	-2.98107	2.62359e-09	2.47968e-07	down	m.44299	gi|225460933|ref|XP_002279440.1| PREDICTED: mutS protein homolog 5-like [Vitis vinifera]	746	0.0, Method: Compositional matrix adjust.	81.99		K08741	MSH5 (MUTS-HOMOLOGUE 5)	KOG0221:32-125	GO:0030983		GO:0006298	sp|F4JEP5.1|MSH5_ARATH RecName: Full=DNA mismatch repair protein MSH5; Short=AtMSH5; AltName: Full=MutS protein homolog 5
comp75599_c0_seq15	-1.57771	0.00198286	0.018998	down	m.43963	gi|470112997|ref|XP_004292714.1| PREDICTED: pentatricopeptide repeat-containing protein At1g77405-like [Fragaria vesca subsp. vesca]	339	6e-91, Method: Compositional matrix adjust.	45.09			hypothetical protein LOC100261059	KOG4197:16-357				sp|Q1PFC5.1|PP130_ARATH RecName: Full=Pentatricopeptide repeat-containing protein At1g77 405
comp63578_c0_seq2	2.70172	0.0014102	0.014678	up	m.8961	gi|255558288|ref|XP_002520171.1| ER glycerol-phosphate acyltransferase [Ricinus communis] ER glycerol-phosphate acyltransferase [Ricinus communis]	624	e-176, Method: Compositional matrix adjust.	61.79	EC:2.3.1.15		ER glycerol-phosphate acyltransferase		GO:0008415		GO:0008152	sp|O80437.1|GPAT6_ARATH RecName: Full=Glycerol-3-phosphate 2-O-acyltransferase 6; Short=AtGPAT6; AltName: Full=Glycerol-3-phosphate acyltransferase 6
comp75054_c0_seq1	-2.45342	6.10821e-07	2.51825e-05	down	m.39936	gi|462402268|gb|EMJ07825.1| hypothetical protein PRUPE_ppa021782mg [Prunus persica]	248	8e-64, Method: Compositional matrix adjust.	66.33		K09284	AP2 domain-containing transcription factor		GO:0003700		GO:0006355	sp|P47927.1|AP2_ARATH RecName: Full=Floral homeotic protein APETALA 2
comp76287_c0_seq11	-1.4654	0.00385096	0.0314139	down	m.49614	gi|462413202|gb|EMJ18251.1| hypothetical protein PRUPE_ppa001190mg [Prunus persica]	84.7	9e-15, Method: Compositional matrix adjust.	30.84			hypothetical protein LOC100246444					sp|Q9FID8.1|Y5900_ARATH RecName: Full=Putative receptor-like protein kinase At5g39000; Flags: Precursor
comp75599_c0_seq7	-1.50489	0.00274033	0.0244479	down	m.43955	gi|470112997|ref|XP_004292714.1| PREDICTED: pentatricopeptide repeat-containing protein At1g77405-like [Fragaria vesca subsp. vesca]	339	6e-91, Method: Compositional matrix adjust.	45.09			hypothetical protein LOC100261059	KOG4197:16-357				sp|Q1PFC5.1|PP130_ARATH RecName: Full=Pentatricopeptide repeat-containing protein At1g77 405
comp73669_c0_seq8	-1.61629	0.000629176	0.00797496	down	m.31601	gi|317106698|dbj|BAJ53199.1| JHL03K20.8 [Jatropha curcas]	328	2e-88, Method: Compositional matrix adjust.	96.25	EC:6.3.2.19	K10577	hypothetical protein	KOG0424:1-160	GO:0016881			sp|Q42551.1|SCE1_ARATH RecName: Full=SUMO-conjugating enzyme SCE1; AltName: Full=Protein EMBRYO DEFECTIVE 1637; AltName: Full=Protein hus5 homolog; AltName: Full=SUMO-conjugating enzyme 1; Short=AtSCE1
comp75140_c0_seq1	2.1228	0.000165552	0.00278767	up	m.40487	gi|460401589|ref|XP_004246301.1| PREDICTED: uncharacterized protein LOC101266549 [Solanum lycopersicum]	301	4e-80, Method: Compositional matrix adjust.	76.11			hypothetical protein LOC100246676		GO:0005515			sp|Q5U374.2|KLH12_DANRE RecName: Full=Kelch-like protein 12
comp68384_c0_seq18	2.28961	3.49087e-06	0.000115321	up	m.15837	gi|460413824|ref|XP_004252278.1| PREDICTED: uncharacterized protein LOC101248551 [Solanum lycopersicum]	194	8e-48, Method: Compositional matrix adjust.	57.14			hypothetical protein
comp69295_c0_seq1	-3.22842	1.18646e-09	1.34477e-07	down	m.17711	gi|327493153|gb|AEA86283.1| stem-specific protein TSJT1-like protein [Solanum nigrum]	86.3	2e-15, Method: Compositional matrix adjust.	53.95			Stem-specific protein TSJT1, putative
comp57226_c0_seq1	-1.2913	0.00572209	0.0422093	down	m.5131	gi|225439641|ref|XP_002269189.1| PREDICTED: CBL-interacting protein kinase 18 isoform 1 [Vitis vinifera] hypothetical protein VITISV_040419 [Vitis vinifera] CBL-interacting protein kinase 07 [Vitis vinifera]	664	0.0, Method: Compositional matrix adjust.	72.46			CBL-interacting protein kinase 07	KOG0583:1-446	GO:0005524		GO:0007165	sp|Q5W736.1|CIPKI_ORYSJ RecName: Full=CBL-interacting protein kinase 18; AltName: Full=OsCIPK18
comp63922_c0_seq1	2.14153	1.31728e-05	0.000354589	up	m.9289	gi|224053312|ref|XP_002297758.1| predicted protein [Populus trichocarpa] predicted protein [Populus trichocarpa]	468	e-129, Method: Compositional matrix adjust.	79.64	EC:1.1.1.288	K09841	ABA2 (ABA DEFICIENT 2)	KOG0725:14-280	GO:0016491		GO:0008152	sp|Q9C826.1|ABA2_ARATH RecName: Full=Xanthoxin dehydrogenase; AltName: Full=Protein GLUCOSE INSENSITIVE 1; AltName: Full=Protein IMPAIRED SUCROSE INDUCTION 4; AltName: Full=Protein SALOBRENO 3; AltName: Full=Protein SALT RESISTANT 1; AltName: Full=Protein SUGAR INSENSITIVE 4; AltName: Full=Short-chain alcohol dehydrogenase ABA2; AltName: Full=Short-chain dehydrogenase reductase 1; Short=AtSDR1; A…
comp72306_c0_seq8	-3.27417	1.34972e-10	2.04502e-08	down	m.25980	gi|224109384|ref|XP_002315179.1| predicted protein [Populus trichocarpa] predicted protein [Populus trichocarpa]	270	4e-70, Method: Compositional matrix adjust.	47.67			hypothetical protein		GO:0003993			sp|O04195.2|Y2992_ARATH RecName: Full=Uncharacterized protein At2g39920
comp74643_c0_seq4	-1.31222	0.005106	0.0386491	down	m.37488	gi|147794801|emb|CAN71427.1| hypothetical protein VITISV_027864 [Vitis vinifera]	1551	0.0, Method: Compositional matrix adjust.	71.4			hypothetical protein LOC100258849	KOG0017:567-1045	GO:0003677		GO:0015074	sp|P10978.1|POLX_TOBAC RecName: Full=Retrovirus-related Pol polyprotein from transposon TNT 1-94; Includes: RecName: Full=Protease; Includes: RecName: Full=Reverse transcriptase; Includes: RecName: Full=Endonuclease
comp75628_c0_seq14	1.53016	0.0011914	0.0129571	up	m.44186	gi|359479709|ref|XP_003632341.1| PREDICTED: methylcrotonoyl-CoA carboxylase subunit alpha, mitochondrial-like [Vitis vinifera] unnamed protein product [Vitis vinifera]	563	e-158, Method: Compositional matrix adjust.	68.38	EC:6.4.1.4	K01968	MCCA		GO:0016874		GO:0008152	sp|Q42523.2|MCCA_ARATH RecName: Full=Methylcrotonoyl-CoA carboxylase subunit alpha, mitochondrial; Short=MCCase subunit alpha; AltName: Full=3-methylcrotonyl-CoA carboxylase 1; AltName: Full=3-methylcrotonyl-CoA:carbon dioxide ligase subunit alpha; Flags: Precursor
comp74031_c0_seq30	2.09379	1.50927e-05	0.000395305	up	m.33667	gi|225447101|ref|XP_002273536.1| PREDICTED: uncharacterized protein LOC100241486 [Vitis vinifera] unnamed protein product [Vitis vinifera]	533	e-149, Method: Compositional matrix adjust.	64.41		K14606	hypothetical protein LOC100241486
comp74021_c0_seq46	-1.38953	0.00397722	0.0321228	down	m.33519	gi|225468648|ref|XP_002268069.1| PREDICTED: lipase [Vitis vinifera] unnamed protein product [Vitis vinifera]	602	e-170, Method: Compositional matrix adjust.	80.27			hypothetical protein LOC100260858	euNOG18798:4-364				sp|P04635.1|LIP_STAHY RecName: Full=Lipase; AltName: Full=Triacylglycerol lipase; Contains: RecName: Full=Lipase 86 kDa form; Contains: RecName: Full=Lipase 46 kDa form; Flags: Precursor
comp71565_c0_seq3	2.16424	9.32742e-06	0.000267433	up	m.23729
comp75269_c0_seq34	-1.39141	0.00367242	0.0303925	down	m.41439	gi|460372462|ref|XP_004232049.1| PREDICTED: uncharacterized protein LOC101249132 [Solanum lycopersicum]	171	4e-40, Method: Compositional matrix adjust.	34.06			hypothetical protein LOC100245919
comp74364_c0_seq25	-2.0115	6.02168e-05	0.00122852	down	m.35651	gi|255569621|ref|XP_002525776.1| diacylglycerol kinase, alpha, putative [Ricinus communis] diacylglycerol kinase, alpha, putative [Ricinus communis]	353	4e-95, Method: Compositional matrix adjust.	65.52	EC:2.7.1.107		diacylglycerol kinase, alpha, putative		GO:0004143		GO:0007205	sp|O75912.1|DGKI_HUMAN RecName: Full=Diacylglycerol kinase iota; Short=DAG kinase iota; AltName: Full=Diglyceride kinase iota; Short=DGK-iota
comp75010_c0_seq2	1.91621	0.000148505	0.00256996	up	m.39526	gi|460376261|ref|XP_004233917.1| PREDICTED: probable inactive leucine-rich repeat receptor-like protein kinase At3g03770-like [Solanum lycopersicum]	747	0.0, Method: Compositional matrix adjust.	58.09			hypothetical protein LOC100261231		GO:0005515		GO:0006468	sp|Q8LFN2.1|Y3037_ARATH RecName: Full=Probable inactive leucine-rich repeat receptor-lik e protein kinase At3g03770; Flags: Precursor
comp75779_c1_seq39	2.74345	1.39945e-06	5.18072e-05	up	m.45479	gi|460380211|ref|XP_004235851.1| PREDICTED: sucrose nonfermenting 4-like protein-like [Solanum lycopersicum]	135	4e-30, Method: Compositional matrix adjust.	55.91			AMP-activated protein kinase, gamma regulatory subunit, putative		GO:0005515			sp|Q944A6.1|SNF4_ARATH RecName: Full=Sucrose nonfermenting 4-like protein; Short=SNF4; AltName: Full=CBS domain-containing protein CBSCBS3; AltName: Full=SNF1-related protein kinase regulatory subunit betagamma; Short=AKIN subunit betagamma; Short=AKINbetagamma
comp31762_c0_seq1	-1.34614	0.00399817	0.0322123	down	m.1061	gi|225446002|ref|XP_002267501.1| PREDICTED: plasma membrane ATPase 4 isoform 1 [Vitis vinifera] unnamed protein product [Vitis vinifera]	1711	0.0, Method: Compositional matrix adjust.	87.42	EC:3.6.3.6	K01535	hypothetical protein LOC100242786	KOG0205:8-954	GO:0046872	GO:0016020	GO:0008152	sp|Q03194.1|PMA4_NICPL RecName: Full=Plasma membrane ATPase 4; AltName: Full=Proton pump 4
comp60037_c0_seq2	2.86154	1.60096e-08	1.06264e-06	up	m.6434	gi|300079024|gb|ADJ67443.1| ethylene response factor 14 [Actinidia deliciosa]	152	1e-34, Method: Compositional matrix adjust.	51.18			AP2/ERF domain-containing transcription factor		GO:0003700		GO:0006355	sp|Q9FH54.1|EF114_ARATH RecName: Full=Ethylene-responsive transcription factor ERF114
comp75437_c0_seq14	-2.5845	1.80058e-07	8.78494e-06	down	m.42868	gi|460386123|ref|XP_004238749.1| PREDICTED: dnaJ homolog subfamily B member 1-like [Solanum lycopersicum]	203	1e-50, Method: Compositional matrix adjust.	65.06			hypothetical protein	KOG0714:3-74	GO:0031072			sp|O54946.4|DNJB6_MOUSE RecName: Full=DnaJ homolog subfamily B member 6; AltName: Full=Heat shock protein J2; Short=HSJ-2; AltName: Full=MRJ; AltName: Full=mDj4
comp76019_c0_seq8	1.47856	0.00287226	0.0252884	up	m.47470	gi|296081624|emb|CBI20629.3| unnamed protein product [Vitis vinifera]	442	e-122, Method: Compositional matrix adjust.	64.52			ATH1 (ARABIDOPSIS THALIANA HOMEOBOX GENE 1)	KOG0773:326-388	GO:0043565		GO:0006355	sp|P48731.1|ATH1_ARATH RecName: Full=Homeobox protein ATH1
comp75924_c0_seq25	1.38418	0.00406246	0.0325477	up	m.46479	gi|225457769|ref|XP_002278218.1| PREDICTED: pentatricopeptide repeat-containing protein At3g09040, mitochondrial [Vitis vinifera] unnamed protein product [Vitis vinifera]	1315	0.0, Method: Compositional matrix adjust.	65.26			hypothetical protein LOC100257512	KOG4197:9-982				sp|Q9SS83.1|PP220_ARATH RecName: Full=Pentatricopeptide repeat-containing protein At3g09040, mitochondrial; Flags: Precursor
comp74697_c0_seq1	-1.55947	0.00232958	0.0215709	down	m.37864	gi|225452043|ref|XP_002283875.1| PREDICTED: uncharacterized protein LOC100246370 [Vitis vinifera] unnamed protein product [Vitis vinifera]	196	1e-48, Method: Compositional matrix adjust.	60.74			ABA4 (abscisic acid (ABA)-deficient 4)
comp73825_c0_seq52	2.18796	0.000786327	0.00942463	up	m.32591	gi|460372403|ref|XP_004232020.1| PREDICTED: MATE efflux family protein DTX1-like [Solanum lycopersicum]	185	3e-45, Method: Compositional matrix adjust.	62.5			hypothetical protein LOC100242777					sp|Q9SIA3.2|MATE6_ARATH RecName: Full=MATE efflux family protein 6; AltName: Full=Protei n DETOXIFICATION 1-like 2; AltName: Full=Protein DTX4
comp65052_c1_seq2	3.47191	5.15666e-05	0.00108477	up	m.10633
comp74697_c0_seq26	-1.82789	0.000567656	0.00732972	down	m.37886	gi|225452043|ref|XP_002283875.1| PREDICTED: uncharacterized protein LOC100246370 [Vitis vinifera] unnamed protein product [Vitis vinifera]	102	4e-20, Method: Compositional matrix adjust.	47.75			ABA4 (abscisic acid (ABA)-deficient 4)
comp76214_c0_seq5	1.60726	0.0010153	0.0114938	up	m.49056	gi|297738322|emb|CBI27523.3| unnamed protein product [Vitis vinifera]	318	7e-85, Method: Compositional matrix adjust.	74.38			hypothetical protein LOC100240962					sp|C0LGI2.1|Y1677_ARATH RecName: Full=Probable LRR receptor-like serine/threonine-protei n kinase At1g67720; Flags: Precursor
comp66942_c0_seq11	-2.12613	1.10025e-05	0.00030556	down	m.13187	gi|296081175|emb|CBI18201.3| unnamed protein product [Vitis vinifera]	279	5e-73, Method: Compositional matrix adjust.	59.64			hypothetical protein					sp|Q6NMB7.1|WTR7_ARATH RecName: Full=WAT1-related protein At1g43650
comp73825_c0_seq38	2.08346	0.0014891	0.0152777	up	m.32580	gi|460372403|ref|XP_004232020.1| PREDICTED: MATE efflux family protein DTX1-like [Solanum lycopersicum]	181	7e-44, Method: Compositional matrix adjust.	62.22			hypothetical protein LOC100242777					sp|Q9SIA3.2|MATE6_ARATH RecName: Full=MATE efflux family protein 6; AltName: Full=Protei n DETOXIFICATION 1-like 2; AltName: Full=Protein DTX4
comp73825_c0_seq109	2.39765	0.00194477	0.0187174	up	m.32643	gi|460372403|ref|XP_004232020.1| PREDICTED: MATE efflux family protein DTX1-like [Solanum lycopersicum]	202	2e-50, Method: Compositional matrix adjust.	64.83			hypothetical protein LOC100242777					sp|Q9SIA3.2|MATE6_ARATH RecName: Full=MATE efflux family protein 6; AltName: Full=Protei n DETOXIFICATION 1-like 2; AltName: Full=Protein DTX4
comp72183_c0_seq4	-1.55349	0.00109806	0.0121272	down	m.25595	gi|111054505|gb|ABH04326.1| NPR1 [Nicotiana tabacum]	814	0.0, Method: Compositional matrix adjust.	72.09		K14508	Regulatory protein NPR1, putative	KOG0504:38-586	GO:0005515			sp|P93002.1|NPR1_ARATH RecName: Full=Regulatory protein NPR1; AltName: Full=BTB/POZ domain-containing protein NPR1; AltName: Full=Non-inducible immunity protein 1; Short=Nim1; AltName: Full=Nonexpresser of PR genes 1; AltName: Full=Salicylic acid insensitive 1; Short=Sai1
comp74135_c0_seq27	1.7717	0.000257591	0.00391943	up	m.34282	gi|460404200|ref|XP_004247572.1| PREDICTED: uncharacterized protein LOC101247367 [Solanum lycopersicum]	146	2e-33, Method: Compositional matrix adjust.	57.34			hypothetical protein
comp72848_c2_seq14	-1.39555	0.00461875	0.0357831	down	m.28010	gi|460376613|ref|XP_004234092.1| PREDICTED: uncharacterized protein LOC101251954 [Solanum lycopersicum]	98.2	6e-19, Method: Compositional matrix adjust.	54.74			Os12g0105600					sp|Q700D9.2|MYBF_ARATH RecName: Full=Putative Myb family transcription factor At1g14600
comp71689_c0_seq1	1.61671	0.00232551	0.0215445	up	m.24122	gi|225435546|ref|XP_002283091.1| PREDICTED: uncharacterized protein LOC100253550 [Vitis vinifera]	2080	0.0, Method: Compositional matrix adjust.	70.52			hypothetical protein LOC100253550		GO:0048037		GO:0008152	sp|B2HMK0.1|FAA32_MYCMM RecName: Full=Long-chain-fatty-acid--AMP ligase FadD32; Short=FA AL; AltName: Full=Acyl-AMP synthetase
comp75266_c0_seq8	-3.09038	2.67647e-09	2.51595e-07	down	m.41392	gi|502078852|ref|XP_004486076.1| PREDICTED: uncharacterized protein LOC101502163 isoform X2 [Cicer arietinum]	85.9	3e-15, Method: Composition-based stats.	47.62			hypothetical protein LOC100265508
comp73349_c0_seq7	1.50756	0.00206387	0.0196354	up	m.30198	gi|359476692|ref|XP_002266577.2| PREDICTED: ZF-HD homeobox protein At4g24660-like [Vitis vinifera]	276	8e-72, Method: Compositional matrix adjust.	47.14			hypothetical protein LOC100258112					sp|Q9SB61.1|Y4466_ARATH RecName: Full=ZF-HD homeobox protein At4g24660; Short=AtHB-22
comp74364_c0_seq41	-1.94283	9.49217e-05	0.00177159	down	m.35666	gi|460413296|ref|XP_004252026.1| PREDICTED: diacylglycerol kinase iota-like [Solanum lycopersicum]	723	0.0, Method: Compositional matrix adjust.	70.81	EC:2.7.1.107		diacylglycerol kinase, alpha, putative	KOG1169:30-493	GO:0004143		GO:0007205	sp|O75912.1|DGKI_HUMAN RecName: Full=Diacylglycerol kinase iota; Short=DAG kinase iota; AltName: Full=Diglyceride kinase iota; Short=DGK-iota
comp65819_c0_seq2	-1.38692	0.00369177	0.0304894	down	m.11581	gi|460378434|ref|XP_004234977.1| PREDICTED: putative aminoacrylate hydrolase RutD-like isoform 1 [Solanum lycopersicum]	440	e-121, Method: Compositional matrix adjust.	78.73			carboxylesterase np, putative					sp|A8IAD8.1|RUTD_AZOC5 RecName: Full=Putative aminoacrylate hydrolase RutD; AltName: Full=Aminohydrolase
comp54914_c0_seq2	-1.77305	0.000435031	0.00591923	down	m.4296	gi|224072717|ref|XP_002303847.1| predicted protein [Populus trichocarpa] predicted protein [Populus trichocarpa]	286	1e-74, Method: Compositional matrix adjust.	41.36			hypothetical protein					sp|Q9SD53.1|Y3720_ARATH RecName: Full=UPF0481 protein At3g47200
comp66343_c0_seq7	-2.23184	0.000116049	0.00210756	down	m.12332	gi|460372187|ref|XP_004231913.1| PREDICTED: UPF0553 protein-like [Solanum lycopersicum]	454	e-125, Method: Compositional matrix adjust.	77.26			hypothetical protein	KOG2524:4-271				sp|Q54II8.1|U553_DICDI RecName: Full=UPF0553 protein
comp66343_c0_seq3	-2.44174	1.87086e-05	0.000470453	down	m.12328	gi|460372187|ref|XP_004231913.1| PREDICTED: UPF0553 protein-like [Solanum lycopersicum]	517	e-144, Method: Compositional matrix adjust.	79.08			hypothetical protein	KOG2524:4-306				sp|Q54II8.1|U553_DICDI RecName: Full=UPF0553 protein
comp76214_c0_seq62	1.68875	0.000529411	0.0069306	up	m.49105	gi|223452325|gb|ACM89490.1| leucine-rich repeat family protein / protein kinase family protein [Glycine max]	133	1e-29, Method: Compositional matrix adjust.	79.45			hypothetical protein					sp|C0LGI2.1|Y1677_ARATH RecName: Full=Probable LRR receptor-like serine/threonine-protei n kinase At1g67720; Flags: Precursor
comp70137_c0_seq10	-2.03051	2.31483e-05	0.000559376	down	m.19592	gi|225459156|ref|XP_002285711.1| PREDICTED: UPF0483 protein AGAP003155 [Vitis vinifera] unnamed protein product [Vitis vinifera]	332	4e-89, Method: Compositional matrix adjust.	78.71			hypothetical protein LOC100265992	KOG2551:1-202				sp|Q7QBJ0.3|U483_ANOGA RecName: Full=UPF0483 protein AGAP003155
comp66404_c0_seq2	-1.35315	0.00412683	0.0328903	down	m.12396	gi|460388712|ref|XP_004240009.1| PREDICTED: iron-sulfur assembly protein IscA, chloroplastic-like [Solanum lycopersicum]	240	2e-61, Method: Compositional matrix adjust.	83.72		K13628	hypothetical protein LOC100249101					sp|Q9XIK3.2|ISCAP_ARATH RecName: Full=Iron-sulfur assembly protein IscA, chloroplastic; AltName: Full=Plastid SufA-like protein; AltName: Full=Protein scaffold protein AtCpIscA; Flags: Precursor
comp66677_c0_seq14	1.48354	0.0016023	0.0161033	up	m.12814	gi|482576111|gb|EOA40298.1| hypothetical protein CARUB_v10009022mg [Capsella rubella]	336	3e-90, Method: Compositional matrix adjust.	57.69	EC:1.2.4.4	K00166	2-oxoisovalerate dehydrogenase, putative / 3-methyl-2-oxobutanoate dehydrogenase, putative / branched-chain alpha-keto acid dehydrogenase E1 alpha subunit, putative	KOG1182:103-286	GO:0016624		GO:0008152	sp|O45924.2|ODBA_CAEEL RecName: Full=2-oxoisovalerate dehydrogenase subunit alpha, mitochondrial; AltName: Full=Branched-chain alpha-keto acid dehydrogenase E1 component alpha chain; Flags: Precursor
comp69808_c0_seq1	2.07474	2.18719e-05	0.000535378	up	m.18661	gi|460399886|ref|XP_004245467.1| PREDICTED: uncharacterized protein LOC101267149 [Solanum lycopersicum]	360	2e-97, Method: Compositional matrix adjust.	61.72			hypothetical protein
comp76019_c0_seq29	2.20423	1.91647e-05	0.000480575	up	m.47486	gi|296081624|emb|CBI20629.3| unnamed protein product [Vitis vinifera]	442	e-121, Method: Compositional matrix adjust.	64.52			ATH1 (ARABIDOPSIS THALIANA HOMEOBOX GENE 1)	KOG0773:373-435	GO:0043565		GO:0006355	sp|P48731.1|ATH1_ARATH RecName: Full=Homeobox protein ATH1
comp73151_c0_seq45	1.37149	0.00574149	0.0423089	up	m.29302	gi|224089973|ref|XP_002308887.1| predicted protein [Populus trichocarpa] predicted protein [Populus trichocarpa]	380	e-103, Method: Compositional matrix adjust.	56.93			hypothetical protein					sp|P32138.3|YIHQ_ECOLI RecName: Full=Alpha-glucosidase YihQ
comp75779_c1_seq10	2.6031	1.81246e-06	6.52796e-05	up	m.45451	gi|460380211|ref|XP_004235851.1| PREDICTED: sucrose nonfermenting 4-like protein-like [Solanum lycopersicum]	138	4e-31, Method: Compositional matrix adjust.	49.07			AMP-activated protein kinase, gamma regulatory subunit, putative	KOG1616:4-161				sp|Q944A6.1|SNF4_ARATH RecName: Full=Sucrose nonfermenting 4-like protein; Short=SNF4; AltName: Full=CBS domain-containing protein CBSCBS3; AltName: Full=SNF1-related protein kinase regulatory subunit betagamma; Short=AKIN subunit betagamma; Short=AKINbetagamma
comp70976_c0_seq14	1.59284	0.00194663	0.0187303	up	m.21928	gi|460405874|ref|XP_004248399.1| PREDICTED: adenosine deaminase-like protein-like [Solanum lycopersicum]	284	7e-75, Method: Compositional matrix adjust.	72.54	EC:3.5.4.4	K01488	hypothetical protein		GO:0019239		GO:0009168	sp|Q6DHV7.2|ADAL_HUMAN RecName: Full=Adenosine deaminase-like protein
comp75269_c0_seq19	-1.75919	0.000325163	0.00468323	down	m.41424	gi|460372462|ref|XP_004232049.1| PREDICTED: uncharacterized protein LOC101249132 [Solanum lycopersicum]	171	4e-40, Method: Compositional matrix adjust.	34.06			hypothetical protein LOC100245919
comp76074_c0_seq10	6.14972	5.75567e-20	1.0334e-16	up	m.47884	gi|225436373|ref|XP_002271001.1| PREDICTED: putative phospholipid:diacylglycerol acyltransferase 2 [Vitis vinifera]	200	3e-49, Method: Compositional matrix adjust.	60.98	EC:2.3.1.158	K00679	hypothetical protein LOC100243077					sp|Q9FYC7.1|PDAT2_ARATH RecName: Full=Putative phospholipid:diacylglycerol acyltransfera se 2; Short=AtPDAT2
comp69610_c0_seq2	-2.16137	6.96242e-06	0.000210095	down	m.18291	gi|460386506|ref|XP_004238939.1| PREDICTED: uncharacterized protein LOC101257561 [Solanum lycopersicum]	176	3e-42, Method: Compositional matrix adjust.	57.59			hypothetical protein	KOG0670:7-186
comp76074_c0_seq8	5.85077	2.84467e-19	3.92881e-16	up	m.47882	gi|225436373|ref|XP_002271001.1| PREDICTED: putative phospholipid:diacylglycerol acyltransferase 2 [Vitis vinifera]	200	3e-49, Method: Compositional matrix adjust.	60.98	EC:2.3.1.158	K00679	hypothetical protein LOC100243077					sp|Q9FYC7.1|PDAT2_ARATH RecName: Full=Putative phospholipid:diacylglycerol acyltransfera se 2; Short=AtPDAT2
comp56576_c0_seq12	3.01925	2.71718e-08	1.71178e-06	up	m.4906	gi|297738806|emb|CBI28051.3| unnamed protein product [Vitis vinifera]	170	5e-40, Method: Compositional matrix adjust.	41.2			hypothetical protein LOC100266194					sp|Q5JMF2.1|ABIL5_ORYSJ RecName: Full=Probable protein ABIL5; AltName: Full=Abl interactor-like protein 5
comp76019_c0_seq23	1.5451	0.00229394	0.0213181	up	m.47481	gi|224142875|ref|XP_002324760.1| predicted protein [Populus trichocarpa] predicted protein [Populus trichocarpa]	238	4e-61, Method: Compositional matrix adjust.	80			ATH1 (ARABIDOPSIS THALIANA HOMEOBOX GENE 1)	KOG0773:54-116	GO:0043565		GO:0006355	sp|P48731.1|ATH1_ARATH RecName: Full=Homeobox protein ATH1
comp76017_c0_seq28	1.97278	4.84365e-05	0.00103162	up	m.47390	gi|359474648|ref|XP_002263148.2| PREDICTED: alpha-glucosidase 2-like [Vitis vinifera]	827	0.0, Method: Compositional matrix adjust.	84.53	EC:3.2.1.20		HGL1 (heteroglycan glucosidase 1)	KOG1066:3-469	GO:0004553		GO:0005975	sp|Q9F234.1|AGL2_BACTQ RecName: Full=Alpha-glucosidase 2; AltName: Full=Alpha-glucosidas e II
comp57298_c0_seq8	-2.4589	5.13675e-07	2.18033e-05	down	m.5158	gi|356524435|ref|XP_003530834.1| PREDICTED: uncharacterized protein LOC100805126 [Glycine max]	157	8e-37, Method: Compositional matrix adjust.	84.09			hypothetical protein LOC100246735	KOG4661:39-114	GO:0003676			sp|Q10422.1|YDC1_SCHPO RecName: Full=Uncharacterized RNA-binding protein C25G10.01
comp55105_c0_seq2	-1.63039	0.000607379	0.00775053	down	m.4363	gi|349891716|gb|AEQ20639.1| translationally controlled tumor protein [Hevea brasiliensis]	241	1e-61, Method: Compositional matrix adjust.	62.62			hypothetical protein LOC100254426	KOG1727:45-250				sp|Q5J907.1|TCTP_ELAGV RecName: Full=Translationally-controlled tumor protein homolog; Short=TCTP
comp62663_c0_seq3	1.50388	0.00138811	0.0145069	up	m.8210	gi|460413847|ref|XP_004252288.1| PREDICTED: uncharacterized protein LOC101252852 isoform 1 [Solanum lycopersicum]	620	e-175, Method: Compositional matrix adjust.	65.77			hypothetical protein
comp69175_c0_seq2	-3.11916	3.84449e-07	1.69389e-05	down	m.17495	gi|460402478|ref|XP_004246739.1| PREDICTED: uncharacterized protein LOC778219 [Solanum lycopersicum]	164	9e-39, Method: Compositional matrix adjust.	80.21			hypothetical protein
comp72824_c0_seq2	2.93584	2.80306e-09	2.58754e-07	up	m.27863	gi|225434859|ref|XP_002282236.1| PREDICTED: ribulose bisphosphate carboxylase/oxygenase activase 2, chloroplastic isoform 1 [Vitis vinifera] unnamed protein product [Vitis vinifera]	771	0.0, Method: Compositional matrix adjust.	84.9			hypothetical protein LOC100263871	KOG0651:1-434	GO:0005524			sp|Q40281.1|RCA_MALDO RecName: Full=Ribulose bisphosphate carboxylase/oxygenase activase , chloroplastic; Short=RA; Short=RuBisCO activase; Flags: Precursor
comp74554_c0_seq13	-1.44166	0.00209721	0.0198913	down	m.36961	gi|460370074|ref|XP_004230879.1| PREDICTED: uncharacterized protein LOC101244533 [Solanum lycopersicum]	573	e-161, Method: Compositional matrix adjust.	76.36			clathrin binding protein, putative		GO:0005515			sp|Q2KJB5.1|NOSTN_BOVIN RecName: Full=Nostrin; AltName: Full=Nitric oxide synthase trafficker; AltName: Full=eNOS trafficking inducer
comp76246_c1_seq3	-1.95525	0.000130409	0.00231138	down	m.49377	gi|147792168|emb|CAN77499.1| hypothetical protein VITISV_002404 [Vitis vinifera]	90.1	2e-15, Method: Compositional matrix adjust.	30.6			hypothetical protein LOC100248502
comp73525_c1_seq6	-2.64557	1.25999e-05	0.000341471	down	m.31043	gi|21542440|sp|P42039.3|RLA2_CLAHE RecName: Full=60S acidic ribosomal protein P2; AltName: Full=Allergen Cla h 3; AltName: Full=Allergen Cla h 4; AltName: Full=Allergen Cla h III; AltName: Full=Allergen Cla h IV; AltName: Full=Minor allergen Cla h 5; AltName: Allergen=Cla h 5 minor allergen, ribosomal protein P2 [Davidiella tassiana]	63.9	1e-08, Method: Compositional matrix adjust.	59.68		K02943	60S acidic ribosomal protein P2/allergen Asp F 8	KOG3449:1-62	GO:0003735	GO:0005840	GO:0006414	sp|P42039.3|RLA2_CLAHE RecName: Full=60S acidic ribosomal protein P2; AltName: Full=Allergen Cla h 3; AltName: Full=Allergen Cla h 4; AltName: Full=Allergen Cla h III; AltName: Full=Allergen Cla h IV; AltName: Full=Minor allergen Cla h 5; AltName: Allergen=Cla h 5
comp74364_c0_seq18	-2.1483	5.58831e-05	0.00115594	down	m.35645	gi|255569621|ref|XP_002525776.1| diacylglycerol kinase, alpha, putative [Ricinus communis] diacylglycerol kinase, alpha, putative [Ricinus communis]	543	e-152, Method: Compositional matrix adjust.	71.43	EC:2.7.1.107		diacylglycerol kinase, alpha, putative		GO:0004143		GO:0007205	sp|O75912.1|DGKI_HUMAN RecName: Full=Diacylglycerol kinase iota; Short=DAG kinase iota; AltName: Full=Diglyceride kinase iota; Short=DGK-iota
comp70769_c0_seq1	-2.26784	2.56766e-06	8.8063e-05	down	m.21279	gi|255583607|ref|XP_002532559.1| calcium-dependent protein kinase, putative [Ricinus communis] calcium-dependent protein kinase, putative [Ricinus communis]	872	0.0, Method: Compositional matrix adjust.	78.17	EC:2.7.11.1	K13412	CPK9 (calmodulin-domain protein kinase 9)	KOG0032:58-522	GO:0005524		GO:0006468	sp|Q38868.1|CDPK9_ARATH RecName: Full=Calcium-dependent protein kinase 9; AltName: Full=Calmodulin-domain protein kinase CDPK isoform 9
comp72971_c0_seq24	-1.74517	0.000222218	0.0035168	down	m.28486	gi|460382099|ref|XP_004236777.1| PREDICTED: transcription initiation factor TFIID subunit 9-like isoform 1 [Solanum lycopersicum] PREDICTED: transcription initiation factor TFIID subunit 9-like isoform 2 [Solanum lycopersicum]	273	2e-71, Method: Compositional matrix adjust.	74.46		K03133	hypothetical protein LOC100248023	KOG3334:1-181				sp|Q16594.1|TAF9_HUMAN RecName: Full=Transcription initiation factor TFIID subunit 9; AltName: Full=RNA polymerase II TBP-associated factor subunit G; AltName: Full=STAF31/32; AltName: Full=Transcription initiation factor TFIID 31 kDa subunit; Short=TAFII-31; Short=TAFII31; AltName: Full=Transcription initiation factor TFIID 32 kDa subunit; Short=TAFII-32; Short=TAFII32
comp74629_c0_seq2	1.44806	0.00265834	0.0238765	up	m.37360	gi|224098756|ref|XP_002311258.1| predicted protein [Populus trichocarpa] predicted protein [Populus trichocarpa]	362	3e-98, Method: Compositional matrix adjust.	74.32			phosphatidylcholine-sterol O-acyltransferase					sp|Q93V61.1|LCAT3_ARATH RecName: Full=Phospholipase A(1) LCAT3; AltName: Full=Lecithin-cholesterol acyltransferase-like 3
comp66807_c0_seq2	2.58435	0.00041111	0.0056475	up	m.12970	gi|225445039|ref|XP_002280214.1| PREDICTED: nudix hydrolase 8-like [Vitis vinifera]	290	1e-76, Method: Compositional matrix adjust.	79.88			hypothetical protein LOC100264581		GO:0016787			sp|Q8L7W2.2|NUDT8_ARATH RecName: Full=Nudix hydrolase 8; Short=AtNUDT8
comp75229_c0_seq5	-1.47588	0.00188595	0.018259	down	m.41171	gi|449463619|ref|XP_004149529.1| PREDICTED: OTU domain-containing protein DDB_G0284757-like [Cucumis sativus] PREDICTED: OTU domain-containing protein DDB_G0284757-like [Cucumis sativus]	325	6e-87, Method: Compositional matrix adjust.	69.78			hypothetical protein	KOG2605:22-226				sp|Q54P70.2|Y4757_DICDI RecName: Full=OTU domain-containing protein DDB_G0284757
comp69613_c0_seq8	2.06009	0.000606748	0.00774536	up	m.18297
comp73735_c0_seq7	-1.372	0.00348147	0.0291481	down	m.32024	gi|460367499|ref|XP_004229611.1| PREDICTED: uncharacterized protein At5g08430-like [Solanum lycopersicum]	477	e-132, Method: Compositional matrix adjust.	48.34			protein binding protein, putative	KOG1946:1-345	GO:0005515	GO:0005634	GO:0016570	sp|Q9FT92.2|Y5843_ARATH RecName: Full=Uncharacterized protein At5g08430
comp72806_c0_seq2	1.7687	0.000211464	0.00337337	up	m.27783	gi|470122896|ref|XP_004297474.1| PREDICTED: 1,4-Dihydroxy-2-naphthoyl-CoA synthase, peroxisomal-like [Fragaria vesca subsp. vesca]	558	e-157, Method: Compositional matrix adjust.	78.25	EC:4.1.3.36	K01661	ECHID (ENOYL-COA HYDRATASE/ISOMERASE D)	KOG1680:7-337	GO:0003824		GO:0008152	sp|Q8GYN9.2|MENB_ARATH RecName: Full=1,4-Dihydroxy-2-naphthoyl-CoA synthase, peroxisomal ; Short=DHNS; AltName: Full=Enoyl-CoA hydratase/isomerase D; Short=ECHID; AltName: Full=Naphthoate synthase
comp73968_c0_seq2	-1.44252	0.00234809	0.0217034	down	m.33298	gi|462419376|gb|EMJ23639.1| hypothetical protein PRUPE_ppa006131mg [Prunus persica]	432	e-119, Method: Compositional matrix adjust.	64.79			protein binding protein, putative	KOG1609:40-358
comp75762_c0_seq14	1.7406	0.000256155	0.00390253	up	m.45251	gi|460402773|ref|XP_004246885.1| PREDICTED: xylem serine proteinase 1-like [Solanum lycopersicum]	228	3e-58, Method: Compositional matrix adjust.	63.58			hypothetical protein					sp|Q9LLL8.1|XSP1_ARATH RecName: Full=Xylem serine proteinase 1; Short=AtXSP1; AltName: Full=Cucumisin-like protein; Flags: Precursor
comp66259_c1_seq1	1.6681	0.000758261	0.00914046	up	m.12204	gi|296081604|emb|CBI20609.3| unnamed protein product [Vitis vinifera]	159	6e-37, Method: Compositional matrix adjust.	46.35			hypothetical protein LOC100255961					sp|O82804.1|ELF3_ARATH RecName: Full=Protein EARLY FLOWERING 3; AltName: Full=Nematode-responsive protein
comp74937_c0_seq28	-3.82039	4.26815e-07	1.86454e-05	down	m.39096
comp70976_c0_seq10	1.61037	0.00172832	0.0171065	up	m.21924	gi|460405874|ref|XP_004248399.1| PREDICTED: adenosine deaminase-like protein-like [Solanum lycopersicum]	276	2e-72, Method: Compositional matrix adjust.	72.73	EC:3.5.4.4	K01488	hypothetical protein		GO:0019239		GO:0009168	sp|Q80SY6.1|ADAL_MOUSE RecName: Full=Adenosine deaminase-like protein
comp65541_c0_seq1	3.87379	3.09389e-06	0.00010354	up	m.11282	gi|460390554|ref|XP_004240894.1| PREDICTED: uncharacterized protein LOC101265035 [Solanum lycopersicum]	77	1e-12, Method: Compositional matrix adjust.	52.78			metal ion binding		GO:0046872		GO:0030001
comp75949_c0_seq16	1.56907	0.00115596	0.0126322	up	m.46734	gi|225438984|ref|XP_002284345.1| PREDICTED: BTB/POZ domain-containing protein NPY2-like [Vitis vinifera]	856	0.0, Method: Compositional matrix adjust.	71.03			hypothetical protein LOC100257621		GO:0005515		GO:0009416	sp|O80970.1|NPY2_ARATH RecName: Full=BTB/POZ domain-containing protein NPY2; AltName: Full=Protein NAKED PINS IN YUC MUTANTS 2
comp64923_c1_seq1	-1.67129	0.000401651	0.00556009	down	m.10511	gi|255539463|ref|XP_002510796.1| Remorin, putative [Ricinus communis] Remorin, putative [Ricinus communis]	196	4e-48, Method: Compositional matrix adjust.	61.82			Remorin, putative					sp|P93788.1|REMO_SOLTU RecName: Full=Remorin; AltName: Full=pp34
comp76017_c0_seq3	1.7257	0.00028154	0.00416042	up	m.47366	gi|460400965|ref|XP_004246000.1| PREDICTED: alpha-glucosidase 2-like [Solanum lycopersicum]	1656	0.0, Method: Compositional matrix adjust.	78	EC:3.2.1.20		HGL1 (heteroglycan glucosidase 1)	KOG1066:7-992	GO:0004553		GO:0005975	sp|Q9F234.1|AGL2_BACTQ RecName: Full=Alpha-glucosidase 2; AltName: Full=Alpha-glucosidas e II
comp70385_c0_seq4	-1.77219	0.000282898	0.0041719	down	m.20336	gi|460376790|ref|XP_004234179.1| PREDICTED: RNA polymerase sigma factor sigE, chloroplastic/mitochondrial-like isoform 1 [Solanum lycopersicum]	721	0.0, Method: Compositional matrix adjust.	70.41		K03093	SIGE (SIGMA FACTOR E)	euNOG21652:1-513	GO:0016987		GO:0006355	sp|Q9ZNX9.1|SIGE_ARATH RecName: Full=RNA polymerase sigma factor sigE, chloroplastic/mitochondrial; Short=Sigma factor E; Short=Sigma-E; AltName: Full=RNA polymerase sigma factor sig5; Short=Atsig5; Short=Sigma factor 5; Flags: Precursor
comp75924_c0_seq44	1.45064	0.00265565	0.0238584	up	m.46498	gi|225457769|ref|XP_002278218.1| PREDICTED: pentatricopeptide repeat-containing protein At3g09040, mitochondrial [Vitis vinifera] unnamed protein product [Vitis vinifera]	1315	0.0, Method: Compositional matrix adjust.	65.26			hypothetical protein LOC100257512	KOG4197:9-982				sp|Q9SS83.1|PP220_ARATH RecName: Full=Pentatricopeptide repeat-containing protein At3g09040, mitochondrial; Flags: Precursor
comp75353_c0_seq6	1.66082	0.000707096	0.00866	up	m.42194	gi|225444351|ref|XP_002264641.1| PREDICTED: RNA pseudourine synthase 6, chloroplastic [Vitis vinifera] unnamed protein product [Vitis vinifera]	681	0.0, Method: Compositional matrix adjust.	73.51			hypothetical protein LOC100248694	KOG1919:58-511	GO:0009982		GO:0009451	sp|Q9SVS0.1|PUS6_ARATH RecName: Full=RNA pseudourine synthase 6, chloroplastic; AltName: Full=RNA pseudouridylate synthase 6; AltName: Full=RNA-uridine isomerase 6; Flags: Precursor
comp74257_c0_seq35	-2.61943	9.77492e-08	5.24675e-06	down	m.34897	gi|292677823|dbj|BAI99253.1| trehalose 6-phosphate phosphatase [Nicotiana tabacum]	559	e-157, Method: Compositional matrix adjust.	80.18			trehalose-6-phosphate synthase, putative	KOG1050:1-337	GO:0003824		GO:0005992	sp|O64896.1|TPPA_ARATH RecName: Full=Trehalose-phosphate phosphatase A; Short=AtTPPA; AltName: Full=Trehalose 6-phosphate phosphatase
comp75628_c0_seq38	1.60705	0.000677708	0.00841124	up	m.44208	gi|460403423|ref|XP_004247190.1| PREDICTED: methylcrotonoyl-CoA carboxylase subunit alpha, mitochondrial isoform 1 [Solanum lycopersicum]	225	3e-57, Method: Compositional matrix adjust.	61.35	EC:6.4.1.4	K01968	MCCA		GO:0016874			sp|Q42777.2|MCCA_SOYBN RecName: Full=Methylcrotonoyl-CoA carboxylase subunit alpha, mitochondrial; Short=MCCase subunit alpha; AltName: Full=3-methylcrotonyl-CoA carboxylase 1; AltName: Full=3-methylcrotonyl-CoA:carbon dioxide ligase subunit alpha; Flags: Precursor
comp75801_c0_seq22	2.14165	3.07996e-05	0.000709873	up	m.45658	gi|356549739|ref|XP_003543248.1| PREDICTED: MLO-like protein 11-like [Glycine max]	453	e-125, Method: Compositional matrix adjust.	76.41			MLO14 protein					sp|Q9FI00.1|MLO11_ARATH RecName: Full=MLO-like protein 11; Short=AtMlo11
comp75269_c0_seq1	-1.5717	0.00119841	0.0129966	down	m.41406	gi|460372462|ref|XP_004232049.1| PREDICTED: uncharacterized protein LOC101249132 [Solanum lycopersicum]	171	4e-40, Method: Compositional matrix adjust.	34.06			hypothetical protein LOC100245919
comp75873_c1_seq1	1.38172	0.00523307	0.0394601	up	m.46149	gi|460393956|ref|XP_004242573.1| PREDICTED: probable galacturonosyltransferase 6-like [Solanum lycopersicum]	797	0.0, Method: Compositional matrix adjust.	62.9	EC:2.4.1.43	K13648	GAUT6 (Galacturonosyltransferase 6)	euNOG05247:9-588	GO:0016757			sp|Q9M9Y5.1|GAUT6_ARATH RecName: Full=Probable galacturonosyltransferase 6
comp74258_c0_seq4	-2.0938	1.20769e-05	0.000329287	down	m.34912	gi|460397512|ref|XP_004244311.1| PREDICTED: C2 domain-containing protein At1g53590-like [Solanum lycopersicum]	672	0.0, Method: Compositional matrix adjust.	78.61			hypothetical protein		GO:0005515			sp|Q93XX4.2|C2D61_ARATH RecName: Full=C2 domain-containing protein At1g53590; AltName: Full=N-terminal-TM-C2 domain type 6 protein 1; Short=NTMC2TYPE6.1
comp54124_c0_seq4	-1.33981	0.00504244	0.038281	down	m.4033	gi|372126615|gb|AEX88470.1| Pirin1 [Triphysaria versicolor]	356	1e-96, Method: Compositional matrix adjust.	87.11		K06911	hypothetical protein					sp|Q9SEE4.1|PIRL_SOLLC RecName: Full=Pirin-like protein
comp558746_c0_seq1	5.5303	0.00292486	0.0255607	up	m.50848	gi|449302185|gb|EMC98194.1| hypothetical protein BAUCODRAFT_32189 [Baudoinia compniacensis UAMH 10762]	118	5e-25, Method: Compositional matrix adjust.	72		K14792	hypothetical protein		GO:0003723			sp|O74835.1|RRP5_SCHPO RecName: Full=rRNA biogenesis protein rrp5; AltName: Full=Ribosom al RNA-processing protein 5; AltName: Full=U3 small nucleolar RNA-associated protein rrp5; Short=U3 snoRNA-associated protein rrp5
comp61084_c0_seq1	1.34447	0.00555109	0.0412956	up	m.7110	gi|297742118|emb|CBI33905.3| unnamed protein product [Vitis vinifera]	385	e-105, Method: Compositional matrix adjust.	80.69			hypothetical protein
comp76214_c0_seq85	1.61073	0.00102184	0.0115496	up	m.49124	gi|225425928|ref|XP_002267668.1| PREDICTED: probable LRR receptor-like serine/threonine-protein kinase At1g67720-like [Vitis vinifera]	317	1e-84, Method: Compositional matrix adjust.	74.38			hypothetical protein LOC100240962					sp|C0LGI2.1|Y1677_ARATH RecName: Full=Probable LRR receptor-like serine/threonine-protei n kinase At1g67720; Flags: Precursor
comp76214_c0_seq118	1.64835	0.000656707	0.0082367	up	m.49151	gi|225425928|ref|XP_002267668.1| PREDICTED: probable LRR receptor-like serine/threonine-protein kinase At1g67720-like [Vitis vinifera]	317	1e-84, Method: Compositional matrix adjust.	74.38			hypothetical protein LOC100240962					sp|C0LGI2.1|Y1677_ARATH RecName: Full=Probable LRR receptor-like serine/threonine-protei n kinase At1g67720; Flags: Precursor
comp74257_c0_seq17	-2.43796	5.80187e-07	2.41133e-05	down	m.34880	gi|292677823|dbj|BAI99253.1| trehalose 6-phosphate phosphatase [Nicotiana tabacum]	360	1e-97, Method: Compositional matrix adjust.	77.25			trehalose-6-phosphate synthase, putative		GO:0003824		GO:0005992	sp|O64896.1|TPPA_ARATH RecName: Full=Trehalose-phosphate phosphatase A; Short=AtTPPA; AltName: Full=Trehalose 6-phosphate phosphatase
comp56576_c0_seq21	2.87583	1.33749e-07	6.80283e-06	up	m.4915	gi|356523846|ref|XP_003530545.1| PREDICTED: probable protein ABIL5-like [Glycine max]	150	4e-34, Method: Compositional matrix adjust.	41.06			hypothetical protein LOC100266194					sp|Q5JMF2.1|ABIL5_ORYSJ RecName: Full=Probable protein ABIL5; AltName: Full=Abl interactor-like protein 5
comp67722_c0_seq5	1.57816	0.0009232	0.0106733	up	m.14703
comp99961_c0_seq1	-4.64868	5.67544e-12	1.10162e-09	down	m.50076	gi|255544033|ref|XP_002513079.1| conserved hypothetical protein [Ricinus communis] conserved hypothetical protein [Ricinus communis]	106	2e-21, Method: Compositional matrix adjust.	51.3			hypothetical protein
comp71779_c0_seq4	-1.5715	0.00109257	0.0121001	down	m.24433	gi|5932420|gb|AAD56951.1|AF184886_1 LIM domain protein WLIM2 [Nicotiana tabacum] LIM-domain SF3 protein [Nicotiana tabacum]	370	e-101, Method: Compositional matrix adjust.	94.18			Pollen-specific protein SF3, putative	KOG1700:1-181	GO:0008270			sp|P29675.1|SF3_HELAN RecName: Full=Pollen-specific protein SF3
comp36280_c0_seq2	2.93483	4.43438e-09	3.80034e-07	up	m.1539	gi|359473865|ref|XP_002275105.2| PREDICTED: heparan-alpha-glucosaminide N-acetyltransferase-like [Vitis vinifera] unnamed protein product [Vitis vinifera]	596	e-168, Method: Compositional matrix adjust.	71.39			hypothetical protein LOC100257389	KOG4683:66-456				sp|Q3UDW8.2|HGNAT_MOUSE RecName: Full=Heparan-alpha-glucosaminide N-acetyltransferase; AltName: Full=Transmembrane protein 76
comp35595_c0_seq2	-2.57747	1.46957e-07	7.38053e-06	down	m.1362	gi|118022|sp|P00054.1|CYC_SESIN RecName: Full=Cytochrome c	227	1e-57, Method: Compositional matrix adjust.	96.4		K08738	Os05g0420600	KOG3453:1-112	GO:0020037			sp|P00054.1|CYC_SESIN RecName: Full=Cytochrome c
comp72125_c0_seq8	1.43586	0.00235177	0.0217318	up	m.25437	gi|460400967|ref|XP_004246001.1| PREDICTED: uncharacterized protein LOC101249748 isoform 1 [Solanum lycopersicum]	658	0.0, Method: Compositional matrix adjust.	69.15			hypothetical protein LOC100264895
comp74518_c0_seq9	-1.93503	6.45912e-05	0.00129576	down	m.36688	gi|225456715|ref|XP_002274303.1| PREDICTED: ABC transporter A family member 7 [Vitis vinifera]	1176	0.0, Method: Compositional matrix adjust.	72.53			ATATH6	KOG0059:1-785	GO:0016887			sp|Q9STT5.2|AB7A_ARATH RecName: Full=ABC transporter A family member 7; Short=ABC transporter ABCA.7; Short=AtABCA7; AltName: Full=Probable ABC2 homolog 6
comp71125_c0_seq1	2.1405	0.000116151	0.00210756	up	m.22447
comp72314_c0_seq1	2.03365	2.79194e-05	0.00065632	up	m.26037	gi|225436136|ref|XP_002274971.1| PREDICTED: uncharacterized protein LOC100252988 [Vitis vinifera]	930	0.0, Method: Compositional matrix adjust.	53.07			hypothetical protein LOC100252988					sp|Q9XIN0.1|LHW_ARATH RecName: Full=Transcription factor LHW; AltName: Full=BHLH transcription factor delta; Short=bHLH delta; AltName: Full=Basic helix-loop-helix protein 156; Short=AtbHLH156; Short=bHLH 156; AltName: Full=Protein LONESOME HIGHWAY; AltName: Full=bHLH transcription factor bHLH156
comp75628_c0_seq11	1.50067	0.00146904	0.0151585	up	m.44184	gi|359479709|ref|XP_003632341.1| PREDICTED: methylcrotonoyl-CoA carboxylase subunit alpha, mitochondrial-like [Vitis vinifera] unnamed protein product [Vitis vinifera]	912	0.0, Method: Compositional matrix adjust.	75.38	EC:6.4.1.4	K01968	MCCA		GO:0016874		GO:0008152	sp|Q42523.2|MCCA_ARATH RecName: Full=Methylcrotonoyl-CoA carboxylase subunit alpha, mitochondrial; Short=MCCase subunit alpha; AltName: Full=3-methylcrotonyl-CoA carboxylase 1; AltName: Full=3-methylcrotonyl-CoA:carbon dioxide ligase subunit alpha; Flags: Precursor
comp75548_c0_seq3	-1.53085	0.00135884	0.0142841	down	m.43519	gi|460411804|ref|XP_004251295.1| PREDICTED: receptor-like protein kinase HERK 1-like [Solanum lycopersicum]	1228	0.0, Method: Compositional matrix adjust.	71.53			hypothetical protein	KOG1187:5-829	GO:0004672		GO:0006468	sp|Q9LX66.1|HERK_ARATH RecName: Full=Receptor-like protein kinase HERK 1; AltName: Full=Protein HERCULES RECEPTOR KINASE 1; Flags: Precursor
comp71027_c0_seq3	-1.47734	0.00243195	0.0223233	down	m.22135	gi|460382034|ref|XP_004236745.1| PREDICTED: protein kinase APK1A, chloroplastic-like [Solanum lycopersicum]	328	2e-88, Method: Compositional matrix adjust.	90.42			hypothetical protein		GO:0004672		GO:0006468	sp|P46573.2|APK1B_ARATH RecName: Full=Protein kinase APK1B, chloroplastic; Flags: Precur sor
comp70621_c0_seq9	1.36737	0.00405296	0.0325144	up	m.20817	gi|460368142|ref|XP_004229928.1| PREDICTED: uncharacterized protein LOC101260669 [Solanum lycopersicum]	433	e-119, Method: Compositional matrix adjust.	77.17			hypothetical protein LOC100265467		GO:0004806		GO:0016042	sp|Q9Y4D2.3|DGLA_HUMAN RecName: Full=Sn1-specific diacylglycerol lipase alpha; Short=DGL-alpha; AltName: Full=Neural stem cell-derived dendrite regulator
comp72502_c0_seq20	-1.64437	0.00051147	0.00674738	down	m.26753	gi|225456559|ref|XP_002264600.1| PREDICTED: protein COBRA [Vitis vinifera] unnamed protein product [Vitis vinifera]	598	e-169, Method: Compositional matrix adjust.	77.16			hypothetical protein LOC100263971					sp|Q94KT8.1|COBRA_ARATH RecName: Full=Protein COBRA; AltName: Full=Cell expansion protei n; Flags: Precursor
comp52661_c0_seq1	-3.45664	2.36863e-08	1.5054e-06	down	m.3660	gi|359490266|ref|XP_002265664.2| PREDICTED: uncharacterized protein LOC100252544 [Vitis vinifera]	1237	0.0, Method: Compositional matrix adjust.	72.17			IRE (INCOMPLETE ROOT HAIR ELONGATION)	KOG0606:94-827	GO:0005524		GO:0006468	sp|Q559T8.1|Y0701_DICDI RecName: Full=Probable serine/threonine-protein kinase DDB_G0272 282
comp68384_c0_seq41	2.32393	2.56603e-06	8.8063e-05	up	m.15851	gi|460413824|ref|XP_004252278.1| PREDICTED: uncharacterized protein LOC101248551 [Solanum lycopersicum]	194	8e-48, Method: Compositional matrix adjust.	57.14			hypothetical protein
comp391035_c0_seq1	3.76969	0.00183262	0.0178534	up	m.50480	gi|359489909|ref|XP_002274752.2| PREDICTED: uncharacterized protein LOC100257868 [Vitis vinifera]	538	e-151, Method: Compositional matrix adjust.	90.85	EC:2.7.11.1	K06228	hypothetical protein LOC100257868	KOG0597:12-275	GO:0005524		GO:0006468	sp|Q2QAV0.1|TIO_ARATH RecName: Full=Serine/threonine-protein kinase TIO; AltName: Full=Fused homolog; Short=AtFUSED; AltName: Full=Protein TWO-IN-ONE; Short=AtTIO
comp71541_c0_seq8	-2.21893	3.87329e-06	0.000125984	down	m.23658	gi|359477151|ref|XP_002274108.2| PREDICTED: major allergen Pru ar 1 [Vitis vinifera]	234	4e-60, Method: Compositional matrix adjust.	72.9			PR10.4					sp|O50001.1|PRU1_PRUAR RecName: Full=Major allergen Pru ar 1; AltName: Allergen=Pru ar 1
comp76170_c1_seq17	5.87152	0.000681211	0.00841352	up	m.48605	gi|297603248|ref|NP_001053665.2| Os04g0583700 [Oryza sativa Japonica Group] Os04g0583700 [Oryza sativa Japonica Group]	90.5	1e-16, Method: Composition-based stats.	43.48			Os04g0583700
comp74492_c0_seq1	1.77859	0.000186013	0.00304724	up	m.36470	gi|225426607|ref|XP_002280483.1| PREDICTED: metal-nicotianamine transporter YSL1 [Vitis vinifera]	949	0.0, Method: Compositional matrix adjust.	68.5			YS1-like protein-like	euNOG04038:27-663				sp|Q2EF88.1|YSL3_ARATH RecName: Full=Metal-nicotianamine transporter YSL3; AltName: Full=Protein YELLOW STRIPE LIKE 3; Short=AtYSL3
comp73826_c0_seq10	-1.27982	0.00643407	0.0465152	down	m.32689	gi|147819419|emb|CAN60165.1| hypothetical protein VITISV_040087 [Vitis vinifera]	272	2e-70, Method: Compositional matrix adjust.	45.86			hypothetical protein LOC100250913					sp|Q9LDD4.1|ARID2_ARATH RecName: Full=AT-rich interactive domain-containing protein 2; Short=ARID domain-containing protein 2; AltName: Full=ARID and ELM2 domain-containing protein 2
comp74737_c0_seq6	1.43154	0.00569433	0.0420429	up	m.38110	gi|255549888|ref|XP_002515995.1| hypothetical protein RCOM_1491960 [Ricinus communis] hypothetical protein RCOM_1491960 [Ricinus communis]	520	e-145, Method: Compositional matrix adjust.	54.41			hypothetical protein					sp|Q06493.1|YLH47_YEAST RecName: Full=LETM1 domain-containing protein YLH47, mitochondri al; AltName: Full=LETM1 homolog; Flags: Precursor
comp66599_c1_seq6	-2.70038	2.79977e-05	0.000657104	down	m.12684	gi|297739370|emb|CBI29360.3| unnamed protein product [Vitis vinifera]	672	0.0, Method: Compositional matrix adjust.	62.71			hypothetical protein LOC100263065	KOG0123:3-504	GO:0003723			sp|Q05196.3|PABP5_ARATH RecName: Full=Polyadenylate-binding protein 5; Short=PABP-5; Short=Poly(A)-binding protein 5
comp73961_c0_seq6	2.83878	2.86132e-08	1.79822e-06	up	m.33280	gi|460412291|ref|XP_004251535.1| PREDICTED: nitrate transporter 1.3-like [Solanum lycopersicum]	313	1e-83, Method: Compositional matrix adjust.	78.45			hypothetical protein LOC100255020		GO:0005215	GO:0016020	GO:0006857	sp|Q9LVE0.1|PTR33_ARATH RecName: Full=Nitrate transporter 1.3
comp75628_c0_seq49	1.87461	0.000942611	0.0108557	up	m.44217	gi|462396488|gb|EMJ02287.1| hypothetical protein PRUPE_ppa007037mg [Prunus persica]	378	e-103, Method: Compositional matrix adjust.	81.19	EC:2.7.10.2		protein kinase atmrk1, putative		GO:0005524		GO:0006468	sp|Q2MHE4.1|HT1_ARATH RecName: Full=Serine/threonine-protein kinase HT1; AltName: Full=High leaf temperature protein 1
comp74021_c0_seq50	-1.90758	0.000119775	0.0021613	down	m.33523	gi|359806392|ref|NP_001241493.1| uncharacterized protein LOC100792292 [Glycine max] unknown [Glycine max]	178	5e-43, Method: Compositional matrix adjust.	81.25			hypothetical protein LOC100260858
comp72752_c0_seq7	-2.67295	1.0784e-06	4.16384e-05	down	m.27547	gi|460409023|ref|XP_004249940.1| PREDICTED: uncharacterized protein LOC101259392 [Solanum lycopersicum]	292	6e-77, Method: Compositional matrix adjust.	51.13			hypothetical protein					sp|Q69IL4.1|RF2A_ORYSJ RecName: Full=Transcription factor RF2a
comp61403_c0_seq2	-2.06846	2.12226e-05	0.00052269	down	m.7286	gi|460380268|ref|XP_004235879.1| PREDICTED: uncharacterized protein LOC101252570 [Solanum lycopersicum]	129	2e-28, Method: Compositional matrix adjust.	61.54			hypothetical protein LOC100256982
comp55149_c0_seq1	-1.73104	0.000319557	0.00462141	down	m.4377	gi|462420169|gb|EMJ24432.1| hypothetical protein PRUPE_ppa003793mg [Prunus persica]	155	2e-36, Method: Compositional matrix adjust.	62.02			hypothetical protein LOC100251901
comp69659_c0_seq10	-2.17059	1.33953e-05	0.000358696	down	m.18390	gi|359474834|ref|XP_002278046.2| PREDICTED: phytoene dehydrogenase-like [Vitis vinifera]	775	0.0, Method: Compositional matrix adjust.	70.6			hypothetical protein LOC100260621					sp|P29273.2|CRTI_SYNY3 RecName: Full=Phytoene dehydrogenase; AltName: Full=Phytoene desaturase
comp72581_c1_seq1	-1.81145	0.000226761	0.00356304	down	m.27065	gi|300431227|gb|ADK12003.1| beta-amyrin synthase [Aralia elata]	655	0.0, Method: Compositional matrix adjust.	87.29			hypothetical protein		GO:0003824			sp|A8CDT2.1|BAS_BRUGY RecName: Full=Beta-amyrin synthase; Short=BgbAS
comp74359_c0_seq8	3.18944	3.15838e-09	2.84961e-07	up	m.35580	gi|416950907|gb|AFX59322.1| endo-1,4-beta-mannanase [Populus trichocarpa]	193	1e-47, Method: Compositional matrix adjust.	67.74			hypothetical protein					sp|Q9LZV3.1|MAN6_ARATH RecName: Full=Mannan endo-1,4-beta-mannosidase 6; AltName: Full=Beta-mannanase 6; AltName: Full=Endo-beta-1,4-mannanase 6; Short=AtMAN6; Flags: Precursor
comp73275_c0_seq1	1.52382	0.00158479	0.0159634	up	m.29901	gi|460373521|ref|XP_004232567.1| PREDICTED: uncharacterized protein LOC101257921 [Solanum lycopersicum]	520	e-145, Method: Compositional matrix adjust.	65.59			hypothetical protein LOC100248940
comp60280_c0_seq1	3.99579	5.40295e-12	1.0719e-09	up	m.6612	gi|388505062|gb|AFK40597.1| unknown [Lotus japonicus]	138	4e-31, Method: Compositional matrix adjust.	65.42			hypothetical protein LOC100262405	KOG3430:1-99				sp|O96860.1|DYL2_DROME RecName: Full=Dynein light chain 2, cytoplasmic; AltName: Full=8 kDa dynein light chain
comp68676_c0_seq4	-1.7975	0.00274288	0.0244645	down	m.16425	gi|460397606|ref|XP_004244358.1| PREDICTED: uncharacterized protein LOC101244097 [Solanum lycopersicum]	135	4e-30, Method: Compositional matrix adjust.	74.12			hypothetical protein LOC100245235
comp74404_c1_seq7	1.63593	0.000583667	0.00750946	up	m.35916	gi|359488777|ref|XP_002282227.2| PREDICTED: inositol hexakisphosphate and diphosphoinositol-pentakisphosphate kinase 1-like [Vitis vinifera]	1872	0.0, Method: Compositional matrix adjust.	86.6	EC:2.7.4.21 2.7.4.24	K13024	similar to Histidine acid phosphatase	KOG1057:8-1052	GO:0003993			sp|Q5XHF8.1|VIP2_XENLA RecName: Full=Inositol hexakisphosphate and diphosphoinositol-pentakisphosphate kinase 2; AltName: Full=Diphosphoinositol pentakisphosphate kinase 2; AltName: Full=Histidine acid phosphatase domain-containing protein 1; AltName: Full=InsP6 and PP-IP5 kinase 2; AltName: Full=VIP1 homolog 2
comp72744_c0_seq1	4.38836	7.81362e-16	4.2512e-13	up	m.27500	gi|225424885|ref|XP_002269340.1| PREDICTED: nitrate transporter 1.7 [Vitis vinifera] unnamed protein product [Vitis vinifera]	838	0.0, Method: Compositional matrix adjust.	69.19			hypothetical protein LOC100250071	KOG1237:41-622	GO:0005215	GO:0016020	GO:0006857	sp|Q8RX77.1|PTR21_ARATH RecName: Full=Nitrate transporter 1.7
comp70447_c0_seq4	3.78055	5.40786e-13	1.34855e-10	up	m.20472	gi|224068592|ref|XP_002326153.1| predicted protein [Populus trichocarpa] predicted protein [Populus trichocarpa]	822	0.0, Method: Compositional matrix adjust.	72.44	EC:1.5.1.8 1.5.1.9	K14157	lysine-ketoglutarate reductase/saccharopine dehydrogenase		GO:0016491		GO:0055114	sp|Q9SMZ4.1|AASS_ARATH RecName: Full=Alpha-aminoadipic semialdehyde synthase; AltName: Full=cAt-LKR/SDH; Short=LKR/SDH; Includes: RecName: Full=Lysine ketoglutarate reductase; Short=LKR; Includes: RecName: Full=Saccharopine dehydrogenase; AltName: Full=cAt-SDH; Short=SDH
comp36699_c0_seq1	1.59324	0.000829975	0.00979092	up	m.1655	gi|495025553|gb|AGL39683.1| NAC transcription factor 027 [Jatropha curcas]	124	1e-26, Method: Compositional matrix adjust.	50.7			NAC domain protein, IPR003441					sp|O49255.1|NAC29_ARATH RecName: Full=NAC transcription factor 29; Short=AtNAC029; AltNa me: Full=Protein NAC-LIKE, ACTIVATED BY AP3/PI; Short=AtNAP
comp75779_c1_seq16	2.79033	2.69745e-07	1.2355e-05	up	m.45456	gi|460380211|ref|XP_004235851.1| PREDICTED: sucrose nonfermenting 4-like protein-like [Solanum lycopersicum]	200	2e-49, Method: Compositional matrix adjust.	56.38			hypothetical protein		GO:0005515			sp|Q944A6.1|SNF4_ARATH RecName: Full=Sucrose nonfermenting 4-like protein; Short=SNF4; AltName: Full=CBS domain-containing protein CBSCBS3; AltName: Full=SNF1-related protein kinase regulatory subunit betagamma; Short=AKIN subunit betagamma; Short=AKINbetagamma
comp70447_c0_seq41	3.98331	3.2333e-13	8.4748e-11	up	m.20508	gi|255550269|ref|XP_002516185.1| aminoadipic semialdehyde synthase, putative [Ricinus communis] aminoadipic semialdehyde synthase, putative [Ricinus communis]	554	e-155, Method: Compositional matrix adjust.	84.26	EC:1.5.1.8 1.5.1.10	K14157	aminoadipic semialdehyde synthase, putative		GO:0016491		GO:0055114	sp|Q9SMZ4.1|AASS_ARATH RecName: Full=Alpha-aminoadipic semialdehyde synthase; AltName: Full=cAt-LKR/SDH; Short=LKR/SDH; Includes: RecName: Full=Lysine ketoglutarate reductase; Short=LKR; Includes: RecName: Full=Saccharopine dehydrogenase; AltName: Full=cAt-SDH; Short=SDH
comp67005_c0_seq2	-2.73088	7.85615e-08	4.36698e-06	down	m.13299	gi|460372552|ref|XP_004232093.1| PREDICTED: E3 ubiquitin-protein ligase RMA1-like isoform 1 [Solanum lycopersicum]	236	4e-60, Method: Compositional matrix adjust.	68.67	EC:6.3.2.19	K10666	hypothetical protein	KOG0823:27-144				sp|Q09463.1|RNF5_CAEEL RecName: Full=RING finger protein 5
comp76214_c0_seq93	1.72043	0.000460644	0.00620918	up	m.49132	gi|297738322|emb|CBI27523.3| unnamed protein product [Vitis vinifera]	318	7e-85, Method: Compositional matrix adjust.	74.38			hypothetical protein LOC100240962					sp|C0LGI2.1|Y1677_ARATH RecName: Full=Probable LRR receptor-like serine/threonine-protei n kinase At1g67720; Flags: Precursor
comp75674_c1_seq2	-1.58333	0.000851883	0.00999993	down	m.44552	gi|224133736|ref|XP_002321648.1| predicted protein [Populus trichocarpa] predicted protein [Populus trichocarpa]	1064	0.0, Method: Compositional matrix adjust.	66.32			hypothetical protein	euNOG04300:107-854				sp|Q94A08.2|RFS2_ARATH RecName: Full=Probable galactinol--sucrose galactosyltransferase 2; AltName: Full=Protein SEED IMBIBITION 2; AltName: Full=Raffinose synthase 2
comp67889_c0_seq1	-1.4216	0.00247803	0.022632	down	m.14886	gi|470136379|ref|XP_004303971.1| PREDICTED: B2 protein-like [Fragaria vesca subsp. vesca]	496	e-138, Method: Compositional matrix adjust.	78.74			B2 protein, putative					sp|P37707.1|B2_DAUCA RecName: Full=B2 protein
comp72717_c0_seq2	2.08346	0.0014891	0.0152777	up	m.27444	gi|297734403|emb|CBI15650.3| unnamed protein product [Vitis vinifera]	159	3e-37, Method: Compositional matrix adjust.	56.55			hypothetical protein LOC100266414					sp|Q8BPY9.1|FIGL1_MOUSE RecName: Full=Fidgetin-like protein 1
comp59523_c0_seq2	-3.24084	1.92401e-06	6.87487e-05	down	m.6172	gi|53748513|emb|CAH59449.1| tetracycline transporter-like protein 1 [Plantago major]	132	3e-29, Method: Compositional matrix adjust.	81.48			hypothetical protein
comp75628_c0_seq42	1.60225	0.000702964	0.0086241	up	m.44210	gi|359479709|ref|XP_003632341.1| PREDICTED: methylcrotonoyl-CoA carboxylase subunit alpha, mitochondrial-like [Vitis vinifera] unnamed protein product [Vitis vinifera]	399	e-109, Method: Compositional matrix adjust.	61.88	EC:6.4.1.4	K01968	MCCA		GO:0016874			sp|Q42777.2|MCCA_SOYBN RecName: Full=Methylcrotonoyl-CoA carboxylase subunit alpha, mitochondrial; Short=MCCase subunit alpha; AltName: Full=3-methylcrotonyl-CoA carboxylase 1; AltName: Full=3-methylcrotonyl-CoA:carbon dioxide ligase subunit alpha; Flags: Precursor
comp66343_c0_seq6	-2.53603	9.16561e-06	0.00026396	down	m.12331	gi|460372187|ref|XP_004231913.1| PREDICTED: UPF0553 protein-like [Solanum lycopersicum]	319	3e-85, Method: Compositional matrix adjust.	77.04			hypothetical protein	KOG2524:19-196				sp|Q54II8.1|U553_DICDI RecName: Full=UPF0553 protein
comp46053_c0_seq1	-3.47142	0.000284623	0.00419212	down	m.2483	gi|462419494|gb|EMJ23757.1| hypothetical protein PRUPE_ppa008364mg [Prunus persica]	141	6e-32, Method: Compositional matrix adjust.	42.63			hypothetical protein
comp66240_c0_seq1	-1.70723	0.000865507	0.0101203	down	m.12183	gi|224072717|ref|XP_002303847.1| predicted protein [Populus trichocarpa] predicted protein [Populus trichocarpa]	139	3e-31, Method: Compositional matrix adjust.	45.28			hypothetical protein					sp|Q9SD53.1|Y3720_ARATH RecName: Full=UPF0481 protein At3g47200
comp71691_c2_seq1	-1.72342	0.000279771	0.00414794	down	m.24126	gi|462416201|gb|EMJ20938.1| hypothetical protein PRUPE_ppa026125mg [Prunus persica]	200	3e-49, Method: Compositional matrix adjust.	44.57			hypothetical protein LOC100258754	euNOG12913:104-225	GO:0043565		GO:0006355	sp|Q9LY00.1|WRK70_ARATH RecName: Full=Probable WRKY transcription factor 70; AltName: Full=WRKY DNA-binding protein 70
comp75581_c0_seq2	-1.82227	0.000194653	0.00315281	down	m.43869	gi|225425114|ref|XP_002273186.1| PREDICTED: phytosulfokine receptor 1 [Vitis vinifera]	941	0.0, Method: Compositional matrix adjust.	68.28			PSKR1 (PHYTOSULFOKIN RECEPTOR 1)		GO:0005524		GO:0006468	sp|Q8LPB4.1|PSKR1_DAUCA RecName: Full=Phytosulfokine receptor 1; Short=DcPSKR1; AltName: Full=Phytosulfokine LRR receptor kinase 1; Flags: Precursor
comp74359_c0_seq30	3.3329	6.10813e-10	7.61586e-08	up	m.35600	gi|460407182|ref|XP_004249033.1| PREDICTED: mannan endo-1,4-beta-mannosidase 6-like [Solanum lycopersicum]	689	0.0, Method: Compositional matrix adjust.	79.5			hypothetical protein	euNOG11227:72-477	GO:0004553		GO:0005975	sp|Q9LZV3.1|MAN6_ARATH RecName: Full=Mannan endo-1,4-beta-mannosidase 6; AltName: Full=Beta-mannanase 6; AltName: Full=Endo-beta-1,4-mannanase 6; Short=AtMAN6; Flags: Precursor
comp75797_c0_seq2	-3.22082	1.17508e-10	1.81879e-08	down	m.45618	gi|225434984|ref|XP_002284008.1| PREDICTED: heat shock cognate 70 kDa protein isoform 1 [Vitis vinifera] hypothetical protein VITISV_017873 [Vitis vinifera]	1197	0.0, Method: Compositional matrix adjust.	90.59		K03283	hypothetical protein	KOG0101:1-618				sp|P27322.1|HSP72_SOLLC RecName: Full=Heat shock cognate 70 kDa protein 2
comp72015_c0_seq38	-1.69404	0.000351122	0.00497374	down	m.25065	gi|225438442|ref|XP_002275036.1| PREDICTED: uncharacterized protein LOC100249111 [Vitis vinifera]	553	e-155, Method: Compositional matrix adjust.	49.29			hypothetical protein LOC100249111		GO:0005524		GO:0006468	sp|O94537.1|PPK4_SCHPO RecName: Full=Serine/threonine-protein kinase ppk4; Flags: Precursor
comp72381_c0_seq7	-2.08126	1.71402e-05	0.000437445	down	m.26237	gi|460403215|ref|XP_004247089.1| PREDICTED: desumoylating isopeptidase 1-like [Solanum lycopersicum]	272	2e-71, Method: Compositional matrix adjust.	88.65			hypothetical protein LOC100249956	KOG0324:6-141				sp|Q6ICB0.1|PPDE2_HUMAN RecName: Full=Desumoylating isopeptidase 1; Short=DeSI-1; AltNam e: Full=PPPDE peptidase domain-containing protein 2; AltName: Full=Protein FAM152B
comp76017_c0_seq36	1.70817	0.000322603	0.00465797	up	m.47398	gi|296088485|emb|CBI37476.3| unnamed protein product [Vitis vinifera]	1665	0.0, Method: Compositional matrix adjust.	79.11	EC:3.2.1.20		HGL1 (heteroglycan glucosidase 1)	KOG1066:93-1078	GO:0004553		GO:0005975	sp|Q9F234.1|AGL2_BACTQ RecName: Full=Alpha-glucosidase 2; AltName: Full=Alpha-glucosidas e II
comp35910_c0_seq2	-1.86112	8.70593e-05	0.00165059	down	m.1462	gi|460390718|ref|XP_004240972.1| PREDICTED: probable 6-phosphogluconolactonase 4, chloroplastic-like [Solanum lycopersicum]	332	9e-89, Method: Compositional matrix adjust.	67.32	EC:3.1.1.31		6-phosphogluconolactonase, putative	KOG3147:1-275				sp|Q84WW2.1|6PGL5_ARATH RecName: Full=Probable 6-phosphogluconolactonase 5, chloroplasti c; Short=6PGL 5; AltName: Full=Protein EMBRYO DEFECTIVE 2024; Flags: Precursor
comp67722_c0_seq10	1.42396	0.00293721	0.0256429	up	m.14708	gi|388514527|gb|AFK45325.1| unknown [Medicago truncatula]	145	4e-33, Method: Compositional matrix adjust.	80.95			hypothetical protein LOC100252601
comp71304_c0_seq2	2.25201	0.00408795	0.0326962	up	m.22905	gi|462411548|gb|EMJ16597.1| hypothetical protein PRUPE_ppa005895mg [Prunus persica]	139	2e-31, Method: Compositional matrix adjust.	78.82			hypothetical protein LOC100250861
comp73867_c0_seq15	1.54115	0.00136131	0.0142933	up	m.32956	gi|460381416|ref|XP_004236445.1| PREDICTED: ABC transporter C family member 13-like [Solanum lycopersicum]	911	0.0, Method: Compositional matrix adjust.	71.17			similar to Multidrug Resistance associated Protein 1		GO:0042626	GO:0016021	GO:0055085	sp|Q9SKX0.3|AB13C_ARATH RecName: Full=ABC transporter C family member 13; Short=ABC transporter ABCC.13; Short=AtABCC13; AltName: Full=ATP-energized glutathione S-conjugate pump 11; AltName: Full=Glutathione S-conjugate-transporting ATPase 11; AltName: Full=Multidrug resistance-associated protein 11
comp67961_c0_seq1	2.1103	0.00126773	0.0135526	up	m.14996	gi|460402398|ref|XP_004246699.1| PREDICTED: probable LRR receptor-like serine/threonine-protein kinase At1g67720-like [Solanum lycopersicum]	87.8	9e-16, Method: Composition-based stats.	44.33			hypothetical protein
comp62714_c0_seq1	1.81285	0.000223857	0.00353185	up	m.8253	gi|147767601|emb|CAN73381.1| hypothetical protein VITISV_003162 [Vitis vinifera]	269	5e-70, Method: Compositional matrix adjust.	60.17			hypothetical protein LOC100253040
comp75538_c0_seq5	-2.03563	0.000661554	0.00827438	down	m.43447	gi|359497424|ref|XP_002267117.2| PREDICTED: ABC transporter G family member 11-like [Vitis vinifera]	474	e-131, Method: Compositional matrix adjust.	73.72	EC:3.6.3.28		ATP-binding cassette transporter, putative	KOG0061:53-291	GO:0016887			sp|Q8RXN0.1|AB11G_ARATH RecName: Full=ABC transporter G family member 11; Short=ABC transporter ABCG.11; Short=AtABCG11; AltName: Full=Protein CUTICULAR DEFECT AND ORGAN FUSION 1; AltName: Full=Protein DESPERADO; AltName: Full=Protein PERMEABLE LEAVES 1; AltName: Full=White-brown complex homolog protein 11; Short=AtWBC11
comp44746_c0_seq2	2.70611	7.6198e-05	0.00147982	up	m.2383	gi|188011481|gb|ACD45060.1| beta-1,3-glucanase [Vitis riparia]	302	4e-80, Method: Compositional matrix adjust.	67.65			hypothetical protein LOC100267413		GO:0004553		GO:0005975	sp|P52408.1|E13B_PRUPE RecName: Full=Glucan endo-1,3-beta-glucosidase, basic isoform; AltName: Full=(1->3)-beta-glucan endohydrolase; Short=(1->3)-beta-glucanase; AltName: Full=Beta-1,3-endoglucanase; AltName: Full=PpGns1; Flags: Precursor
comp73867_c0_seq9	1.54039	0.00135839	0.0142835	up	m.32950	gi|460381416|ref|XP_004236445.1| PREDICTED: ABC transporter C family member 13-like [Solanum lycopersicum]	814	0.0, Method: Compositional matrix adjust.	69.69			similar to Multidrug Resistance associated Protein 1		GO:0042626	GO:0016021	GO:0055085	sp|Q9SKX0.3|AB13C_ARATH RecName: Full=ABC transporter C family member 13; Short=ABC transporter ABCC.13; Short=AtABCC13; AltName: Full=ATP-energized glutathione S-conjugate pump 11; AltName: Full=Glutathione S-conjugate-transporting ATPase 11; AltName: Full=Multidrug resistance-associated protein 11
comp74518_c0_seq19	-2.13429	3.33249e-05	0.000756482	down	m.36698	gi|297734006|emb|CBI15253.3| unnamed protein product [Vitis vinifera]	303	7e-81, Method: Compositional matrix adjust.	90.06			hypothetical protein LOC100253652					sp|Q9FLT8.1|AB12A_ARATH RecName: Full=ABC transporter A family member 12; Short=ABC transporter ABCA.12; Short=AtABCA12; AltName: Full=Putative ABC2 homolog 16
comp70427_c0_seq3	1.5761	0.00187679	0.0182	up	m.20412	gi|462397908|gb|EMJ03576.1| hypothetical protein PRUPE_ppa009334mg [Prunus persica]	446	e-123, Method: Compositional matrix adjust.	72.82			ATPP2-A13, putative					sp|Q9LF92.1|P2A15_ARATH RecName: Full=F-box protein PP2-A15; AltName: Full=Protein PHLOE M PROTEIN 2-LIKE A15; Short=AtPP2-A15
comp52077_c0_seq1	2.42206	6.59101e-07	2.68645e-05	up	m.3545	gi|225464866|ref|XP_002272549.1| PREDICTED: momilactone A synthase-like [Vitis vinifera]	265	4e-69, Method: Compositional matrix adjust.	67.03			hypothetical protein LOC100255259		GO:0016491		GO:0008152	sp|F1SWA0.1|ZERSY_ZINZE RecName: Full=Zerumbone synthase
comp66246_c0_seq3	-1.71603	0.000620976	0.00787659	down	m.12187	gi|460370222|ref|XP_004230953.1| PREDICTED: flavoprotein WrbA-like [Solanum lycopersicum]	288	3e-76, Method: Compositional matrix adjust.	81.18			hypothetical protein LOC100257247	KOG3135:19-185				sp|P42058.1|ALTA7_ALTAL RecName: Full=Minor allergen Alt a 7; AltName: Full=Allergen Alt a VII; AltName: Allergen=Alt a 7
comp73151_c0_seq24	1.97345	0.000128817	0.00229107	up	m.29282	gi|224089973|ref|XP_002308887.1| predicted protein [Populus trichocarpa] predicted protein [Populus trichocarpa]	463	e-128, Method: Compositional matrix adjust.	60.42			hypothetical protein					sp|P32138.3|YIHQ_ECOLI RecName: Full=Alpha-glucosidase YihQ
comp76166_c0_seq6	1.74023	0.000492804	0.00653958	up	m.48571	gi|460406433|ref|XP_004248669.1| PREDICTED: probable carboxylesterase 18-like [Solanum lycopersicum]	211	1e-52, Method: Compositional matrix adjust.	47.42			hypothetical protein LOC100265439		GO:0016787		GO:0008152	sp|Q9LT10.1|CXE18_ARATH RecName: Full=Probable carboxylesterase 18; AltName: Full=AtCXE1 8
comp71741_c0_seq1	1.93108	7.90443e-05	0.00152275	up	m.24286	gi|359478930|ref|XP_002283389.2| PREDICTED: telomere repeat-binding protein 5-like [Vitis vinifera]	354	3e-95, Method: Compositional matrix adjust.	50.91			hypothetical protein LOC100257090					sp|Q9FFY9.1|TRP4_ARATH RecName: Full=Telomere repeat-binding protein 4; AltName: Full=H-protein promoter binding factor-1; Short=AtTBP1; AltName: Full=Telomeric DNA-binding protein 1
comp66426_c0_seq1	2.66805	2.30459e-07	1.08603e-05	up	m.12412	gi|476007226|sp|J7LH11.1|TPS8_PHYDL RecName: Full=(+)-epi-alpha-bisabolol synthase; AltName: Full=Terpene synthase 8; Short=LdTPS8 (+)-epi-alpha-bisabolol synthase [Phyla dulcis]	818	0.0, Method: Compositional matrix adjust.	70.7			(-)-a-terpineol synthase		GO:0016829		GO:0008152	sp|Q6PWU2.1|ATESY_VITVI RecName: Full=(-)-alpha-terpineol synthase
comp63755_c0_seq2	2.84815	3.19864e-08	1.99064e-06	up	m.9124	gi|255543186|ref|XP_002512656.1| serine carboxypeptidase, putative [Ricinus communis] serine carboxypeptidase, putative [Ricinus communis]	675	0.0, Method: Compositional matrix adjust.	76.76	EC:3.4.16.6		SCPL45 (SERINE CARBOXYPEPTIDASE-LIKE 45 PRECURSOR)	KOG1282:34-416	GO:0004185		GO:0006508	sp|Q93Y09.1|SCP45_ARATH RecName: Full=Serine carboxypeptidase-like 45; Flags: Precursor
comp60252_c0_seq1	-1.45002	0.00247388	0.0226042	down	m.6567	gi|302142154|emb|CBI19357.3| unnamed protein product [Vitis vinifera]	365	5e-99, Method: Compositional matrix adjust.	76.32			hypothetical protein LOC100264342					sp|Q5I012.2|S38AA_MOUSE RecName: Full=Putative sodium-coupled neutral amino acid transporter 10
comp71565_c0_seq5	2.13691	1.19121e-05	0.000325533	up	m.23731
comp325645_c0_seq1	2.26881	0.000150418	0.00259813	up	m.50328	gi|449441384|ref|XP_004138462.1| PREDICTED: ribulose bisphosphate carboxylase/oxygenase activase 1, chloroplastic-like [Cucumis sativus]	221	6e-56, Method: Compositional matrix adjust.	91.96			hypothetical protein LOC100266698		GO:0005524		GO:0051085	sp|Q42450.1|RCAB_HORVU RecName: Full=Ribulose bisphosphate carboxylase/oxygenase activas e B, chloroplastic; Short=RA B; Short=RuBisCO activase B; Flags: Precursor
comp71544_c0_seq2	4.01023	1.20152e-11	2.16812e-09	up	m.23676	gi|460370002|ref|XP_004230844.1| PREDICTED: long chain acyl-CoA synthetase 2-like [Solanum lycopersicum]	892	0.0, Method: Compositional matrix adjust.	81.17	EC:6.2.1.3	K01897	long-chain-fatty-acid-CoA ligase		GO:0003824		GO:0008152	sp|Q9XIA9.1|LACS2_ARATH RecName: Full=Long chain acyl-CoA synthetase 2; AltName: Full=Protein Botrytis resistant 1; AltName: Full=Protein LATERAL ROOT DEVELOPMENT 2
comp74257_c0_seq26	-2.65265	6.9834e-08	3.94909e-06	down	m.34888	gi|292677823|dbj|BAI99253.1| trehalose 6-phosphate phosphatase [Nicotiana tabacum]	637	e-180, Method: Compositional matrix adjust.	80.21			trehalose-6-phosphate synthase, putative	KOG1050:1-379	GO:0003824		GO:0005992	sp|O64896.1|TPPA_ARATH RecName: Full=Trehalose-phosphate phosphatase A; Short=AtTPPA; AltName: Full=Trehalose 6-phosphate phosphatase
comp76011_c0_seq2	-2.06587	5.69404e-05	0.00117442	down	m.47329	gi|225461166|ref|XP_002282916.1| PREDICTED: probable leucine-rich repeat receptor-like serine/threonine-protein kinase At5g15730 [Vitis vinifera] unnamed protein product [Vitis vinifera]	505	e-141, Method: Compositional matrix adjust.	80.73			hypothetical protein LOC100245235		GO:0004672		GO:0006468	sp|Q9LFV3.1|Y5157_ARATH RecName: Full=Probable leucine-rich repeat receptor-like serine/threonine-protein kinase At5g15730
comp72814_c0_seq17	-1.33094	0.00474601	0.0365091	down	m.27848	gi|462402277|gb|EMJ07834.1| hypothetical protein PRUPE_ppa020782mg [Prunus persica]	319	2e-85, Method: Compositional matrix adjust.	74.26			hypothetical protein LOC100267918
comp27888_c0_seq1	3.94769	2.37008e-07	1.10817e-05	up	m.793
comp67304_c0_seq6	3.2774	4.65958e-07	2.01107e-05	up	m.13761	gi|460385201|ref|XP_004238293.1| PREDICTED: transmembrane protein 136-like [Solanum lycopersicum]	358	7e-97, Method: Compositional matrix adjust.	72.17			hypothetical protein LOC100259200	KOG4474:2-221				sp|Q0VD42.1|TM136_BOVIN RecName: Full=Transmembrane protein 136
comp65799_c0_seq13	-2.89456	5.30864e-09	4.38225e-07	down	m.11569	gi|359487196|ref|XP_002269821.2| PREDICTED: uncharacterized protein LOC100248068 [Vitis vinifera] unnamed protein product [Vitis vinifera]	560	e-157, Method: Compositional matrix adjust.	45.45			hypothetical protein LOC100248068
comp72667_c0_seq1	1.4056	0.00268986	0.0240873	up	m.27333	gi|350538149|ref|NP_001234585.1| chloroplast sedoheptulose-1,7-bisphosphatase [Solanum lycopersicum] chloroplast sedoheptulose-1,7-bisphosphatase [Solanum lycopersicum]	707	0.0, Method: Compositional matrix adjust.	86.26	EC:3.1.3.37	K01100	SBPASE (sedoheptulose-bisphosphatase)	KOG1458:1-393	GO:0042578		GO:0005975	sp|O20252.1|S17P_SPIOL RecName: Full=Sedoheptulose-1,7-bisphosphatase, chloroplastic; AltName: Full=SED(1,7)P2ase; AltName: Full=Sedoheptulose bisphosphatase; Short=SBPase; Flags: Precursor
comp48461_c0_seq1	5.2153	1.48789e-07	7.44131e-06	up	m.2768	gi|147837823|emb|CAN63125.1| hypothetical protein VITISV_010768 [Vitis vinifera]	60.5	1e-07, Method: Compositional matrix adjust.	39.74
comp61417_c0_seq1	1.69048	0.000895565	0.0104141	up	m.7290	gi|460404190|ref|XP_004247567.1| PREDICTED: uncharacterized protein LOC101245884 [Solanum lycopersicum]	366	7e-99, Method: Compositional matrix adjust.	43.61			hypothetical protein LOC100257987
comp68384_c0_seq4	2.20998	6.17772e-06	0.000188957	up	m.15829	gi|460413824|ref|XP_004252278.1| PREDICTED: uncharacterized protein LOC101248551 [Solanum lycopersicum]	150	1e-34, Method: Compositional matrix adjust.	66.37			hypothetical protein
comp72115_c0_seq6	2.21639	8.28766e-06	0.000241953	up	m.25350	gi|297742223|emb|CBI34372.3| unnamed protein product [Vitis vinifera]	285	4e-75, Method: Compositional matrix adjust.	67.45			hypothetical protein LOC100258700					sp|Q99288.1|DET1_YEAST RecName: Full=Broad-range acid phosphatase DET1; AltName: Full=Decreased ergosterol transport protein 1
comp74286_c0_seq11	2.63776	1.48692e-06	5.45948e-05	up	m.35058	gi|462417292|gb|EMJ22029.1| hypothetical protein PRUPE_ppa027079mg [Prunus persica]	246	1e-63, Method: Compositional matrix adjust.	75			PtrProT6					sp|F4HW02.1|GAT1_ARATH RecName: Full=GABA transporter 1; Short=AtGAT1; AltName: Full=Bidirectional amino acid transporter 1
comp75617_c0_seq4	3.87379	3.09389e-06	0.00010354	up	m.44081	gi|225459538|ref|XP_002285848.1| PREDICTED: lysM domain-containing GPI-anchored protein 1 [Vitis vinifera]	172	3e-41, Method: Compositional matrix adjust.	83.67			LYM1 (LYSM DOMAIN GPI-ANCHORED PROTEIN 1 PRECURSOR)					sp|Q93ZH0.1|LYM1_ARATH RecName: Full=LysM domain-containing GPI-anchored protein 1; Flag s: Precursor
comp72381_c0_seq12	-1.99789	3.05529e-05	0.000705094	down	m.26242	gi|460403215|ref|XP_004247089.1| PREDICTED: desumoylating isopeptidase 1-like [Solanum lycopersicum]	255	5e-66, Method: Compositional matrix adjust.	67.51			hypothetical protein LOC100249956					sp|Q6GLM5.1|PPDE2_XENLA RecName: Full=Desumoylating isopeptidase 1; Short=DeSI-1; AltNam e: Full=PPPDE peptidase domain-containing protein 2; AltName: Full=Protein FAM152B
comp71352_c1_seq1	-2.60746	1.32577e-07	6.76238e-06	down	m.23096	gi|225448142|ref|XP_002263770.1| PREDICTED: embryogenesis-associated protein EMB8 [Vitis vinifera]	403	e-110, Method: Compositional matrix adjust.	71.2			hypothetical protein LOC100262988					sp|Q8WU67.2|ABHD3_HUMAN RecName: Full=Abhydrolase domain-containing protein 3; AltName: Full=Lung alpha/beta hydrolase 3
comp74554_c0_seq15	-1.53427	0.0010928	0.0121001	down	m.36963	gi|460370074|ref|XP_004230879.1| PREDICTED: uncharacterized protein LOC101244533 [Solanum lycopersicum]	573	e-161, Method: Compositional matrix adjust.	76.36			clathrin binding protein, putative		GO:0005515			sp|Q2KJB5.1|NOSTN_BOVIN RecName: Full=Nostrin; AltName: Full=Nitric oxide synthase trafficker; AltName: Full=eNOS trafficking inducer
comp72502_c0_seq17	-1.55516	0.000982233	0.0112221	down	m.26750	gi|225456559|ref|XP_002264600.1| PREDICTED: protein COBRA [Vitis vinifera] unnamed protein product [Vitis vinifera]	446	e-123, Method: Compositional matrix adjust.	77.9			COB (COBRA)					sp|Q94KT8.1|COBRA_ARATH RecName: Full=Protein COBRA; AltName: Full=Cell expansion protei n; Flags: Precursor
comp72031_c0_seq19	1.65171	0.00051658	0.00679482	up	m.25114	gi|148909795|gb|ABR17985.1| unknown [Picea sitchensis]	615	e-174, Method: Compositional matrix adjust.	82.8			hypothetical protein LOC100259480		GO:0005524		GO:0006468	sp|Q9C9U4.3|MPK15_ARATH RecName: Full=Mitogen-activated protein kinase 15; Short=AtMPK15 ; Short=MAP kinase 15
comp73525_c1_seq8	-2.69301	1.69595e-06	6.1515e-05	down	m.31045	gi|21542440|sp|P42039.3|RLA2_CLAHE RecName: Full=60S acidic ribosomal protein P2; AltName: Full=Allergen Cla h 3; AltName: Full=Allergen Cla h 4; AltName: Full=Allergen Cla h III; AltName: Full=Allergen Cla h IV; AltName: Full=Minor allergen Cla h 5; AltName: Allergen=Cla h 5 minor allergen, ribosomal protein P2 [Davidiella tassiana]	63.9	1e-08, Method: Compositional matrix adjust.	59.68		K02943	60S acidic ribosomal protein P2/allergen Asp F 8	KOG3449:1-62	GO:0003735	GO:0005840	GO:0006414	sp|P42039.3|RLA2_CLAHE RecName: Full=60S acidic ribosomal protein P2; AltName: Full=Allergen Cla h 3; AltName: Full=Allergen Cla h 4; AltName: Full=Allergen Cla h III; AltName: Full=Allergen Cla h IV; AltName: Full=Minor allergen Cla h 5; AltName: Allergen=Cla h 5
comp76945_c0_seq1	-1.33286	0.00445578	0.0348589	down	m.49888	gi|350536853|ref|NP_001234524.1| uncharacterized protein LOC543930 [Solanum lycopersicum] unknown protein [Solanum lycopersicum]	256	3e-66, Method: Compositional matrix adjust.	63.33			hypothetical protein
comp70114_c0_seq3	-1.51683	0.00208899	0.0198187	down	m.19496	gi|462397650|gb|EMJ03318.1| hypothetical protein PRUPE_ppa006923mg [Prunus persica]	389	e-106, Method: Compositional matrix adjust.	60.9			hypothetical protein LOC100251398	KOG2966:1-322				sp|Q8NE86.1|MCU_HUMAN RecName: Full=Calcium uniporter protein, mitochondrial; AltName: Full=Coiled-coil domain-containing protein 109A
comp68937_c0_seq7	-1.57173	0.00172355	0.0170827	down	m.16963	gi|470136788|ref|XP_004304165.1| PREDICTED: EVI5-like protein-like [Fragaria vesca subsp. vesca]	265	8e-69, Method: Compositional matrix adjust.	74.44			PAM1 (plant adhesion molecule 1)		GO:0005097	GO:0005622	GO:0032313	sp|Q9VYY9.3|Y1727_DROME RecName: Full=TBC1 domain family member CG11727
comp60997_c0_seq1	3.07807	3.78103e-09	3.27164e-07	up	m.7055	gi|297742940|emb|CBI35807.3| unnamed protein product [Vitis vinifera]	244	4e-63, Method: Compositional matrix adjust.	62.64			GLIP5		GO:0016788		GO:0006629	sp|Q9SSA7.2|GLIP5_ARATH RecName: Full=GDSL esterase/lipase 5; AltName: Full=Extracellula r lipase 5; Flags: Precursor
comp72980_c0_seq1	-1.74689	0.00023343	0.00363497	down	m.28518	gi|460373188|ref|XP_004232403.1| PREDICTED: random slug protein 5-like isoform 1 [Solanum lycopersicum] PREDICTED: random slug protein 5-like isoform 2 [Solanum lycopersicum]	488	e-136, Method: Compositional matrix adjust.	85.39			hypothetical protein LOC100244435	KOG1470:1-290				sp|Q55CU8.1|RSC5_DICDI RecName: Full=Random slug protein 5; AltName: Full=CRAL-TRIO domain-containing protein 5
comp62321_c0_seq4	-2.16409	0.00306617	0.0264926	down	m.7901	gi|147859321|emb|CAN81841.1| hypothetical protein VITISV_019533 [Vitis vinifera]	82	1e-13, Method: Compositional matrix adjust.	41.86			hypothetical protein LOC100245132
comp61613_c0_seq1	2.3271	2.87833e-06	9.71408e-05	up	m.7441	gi|225433322|ref|XP_002282518.1| PREDICTED: uncharacterized protein LOC100251153 [Vitis vinifera] unnamed protein product [Vitis vinifera]	170	3e-40, Method: Compositional matrix adjust.	43.8			hypothetical protein LOC100251153
comp75989_c0_seq25	-1.33242	0.00434382	0.0341543	down	m.47093	gi|359485864|ref|XP_002266383.2| PREDICTED: vacuolar cation/proton exchanger 5-like [Vitis vinifera]	486	e-135, Method: Compositional matrix adjust.	80.27		K07300	hypothetical protein LOC100244138					sp|Q8L783.1|CAX5_ARATH RecName: Full=Vacuolar cation/proton exchanger 5; AltName: Full=Ca(2+)/H(+) antiporter CAX5; AltName: Full=Ca(2+)/H(+) exchanger 5; AltName: Full=Protein CATION EXCHANGER 5
comp74359_c0_seq37	2.72069	8.24896e-08	4.54313e-06	up	m.35606	gi|460407182|ref|XP_004249033.1| PREDICTED: mannan endo-1,4-beta-mannosidase 6-like [Solanum lycopersicum]	689	0.0, Method: Compositional matrix adjust.	79.5			hypothetical protein	euNOG11227:72-477	GO:0004553		GO:0005975	sp|Q9LZV3.1|MAN6_ARATH RecName: Full=Mannan endo-1,4-beta-mannosidase 6; AltName: Full=Beta-mannanase 6; AltName: Full=Endo-beta-1,4-mannanase 6; Short=AtMAN6; Flags: Precursor
comp54705_c1_seq9	-1.35007	0.00404068	0.032463	down	m.4225	gi|460380185|ref|XP_004235838.1| PREDICTED: DNA-directed RNA polymerase II subunit RPB7-like [Solanum lycopersicum]	281	5e-74, Method: Compositional matrix adjust.	72.16			NRPE7	KOG3298:21-196	GO:0003899		GO:0006351	sp|P38421.1|RPB7_ARATH RecName: Full=DNA-directed RNA polymerase II subunit RPB7; Short=RNA polymerase II subunit B7
comp66599_c1_seq2	-2.70038	2.79977e-05	0.000657104	down	m.12680	gi|359495203|ref|XP_002263507.2| PREDICTED: LOW QUALITY PROTEIN: polyadenylate-binding protein 3 [Vitis vinifera]	717	0.0, Method: Compositional matrix adjust.	65.99			hypothetical protein LOC100263065	KOG0123:1-526	GO:0003723			sp|O64380.1|PABP3_ARATH RecName: Full=Polyadenylate-binding protein 3; Short=PABP-3; Short=Poly(A)-binding protein 3
comp51517_c0_seq1	3.76969	0.00183262	0.0178534	up	m.3423	gi|470137883|ref|XP_004304689.1| PREDICTED: uncharacterized membrane protein At3g27390-like [Fragaria vesca subsp. vesca]	85.1	6e-15, Method: Composition-based stats.	51.16			hypothetical protein					sp|Q8GUM4.2|Y3739_ARATH RecName: Full=Uncharacterized membrane protein At3g27390
comp67850_c0_seq1	2.07887	1.81421e-05	0.000458454	up	m.14861	gi|388270415|gb|AFK26308.1| chitinase 3 [Avicennia marina]	483	e-134, Method: Compositional matrix adjust.	77.67			hypothetical protein	KOG4701:52-319	GO:0004553		GO:0005975	sp|P29060.1|CHIA_TOBAC RecName: Full=Acidic endochitinase; Flags: Precursor
comp76017_c0_seq26	1.86371	0.000101988	0.00188486	up	m.47388	gi|359474648|ref|XP_002263148.2| PREDICTED: alpha-glucosidase 2-like [Vitis vinifera]	897	0.0, Method: Compositional matrix adjust.	82.29	EC:3.2.1.20		HGL1 (heteroglycan glucosidase 1)	KOG1066:3-535	GO:0004553		GO:0005975	sp|Q9F234.1|AGL2_BACTQ RecName: Full=Alpha-glucosidase 2; AltName: Full=Alpha-glucosidas e II
comp74697_c0_seq54	-1.45019	0.00390252	0.0317624	down	m.37907	gi|147810589|emb|CAN71965.1| hypothetical protein VITISV_017398 [Vitis vinifera]	151	5e-35, Method: Compositional matrix adjust.	50.97			ABA4 (abscisic acid (ABA)-deficient 4)
comp41531_c0_seq1	5.5303	0.00292486	0.0255607	up	m.2082	gi|225438756|ref|XP_002282867.1| PREDICTED: caffeoyl-CoA O-methyltransferase [Vitis vinifera] unnamed protein product [Vitis vinifera]	282	3e-74, Method: Compositional matrix adjust.	85	EC:2.1.1.104	K00588	trans-caffeoyl-coa 3-o-methyltransferase		GO:0008171			sp|Q43095.1|CAMT_POPTM RecName: Full=Caffeoyl-CoA O-methyltransferase; AltName: Full=Trans-caffeoyl-CoA 3-O-methyltransferase; Short=CCoAMT; Short=CCoAOMT
comp55367_c0_seq2	1.85718	0.000125573	0.00224116	up	m.4465	gi|460402138|ref|XP_004246571.1| PREDICTED: uncharacterized protein LOC101246082 [Solanum lycopersicum]	671	0.0, Method: Compositional matrix adjust.	59.97			hypothetical protein LOC100244314
comp73888_c0_seq6	3.12376	7.04117e-07	2.84411e-05	up	m.33028	gi|460397372|ref|XP_004244241.1| PREDICTED: uncharacterized protein LOC101258771 [Solanum lycopersicum]	427	e-117, Method: Compositional matrix adjust.	72.7			hypothetical protein LOC100264152
comp74031_c0_seq26	2.06017	2.02644e-05	0.000503581	up	m.33663	gi|225447101|ref|XP_002273536.1| PREDICTED: uncharacterized protein LOC100241486 [Vitis vinifera] unnamed protein product [Vitis vinifera]	830	0.0, Method: Compositional matrix adjust.	74.3		K14606	hypothetical protein LOC100241486
comp74628_c0_seq14	-1.28444	0.00640159	0.0463737	down	m.37333	gi|460364942|ref|XP_004228365.1| PREDICTED: phospholipid-transporting ATPase 3-like [Solanum lycopersicum]	591	e-166, Method: Compositional matrix adjust.	74.42	EC:3.6.3.1	K14802	ALA3 (Aminophospholipid ATPase3)		GO:0046872			sp|Q9XIE6.2|ALA3_ARATH RecName: Full=Phospholipid-transporting ATPase 3; Short=AtALA3; AltName: Full=Aminophospholipid ATPase 3; AltName: Full=Aminophospholipid flippase 3; AltName: Full=Protein IRREGULAR TRICHOME BRANCH 2
comp74364_c0_seq12	-1.83452	0.000371306	0.00520626	down	m.35640	gi|255569621|ref|XP_002525776.1| diacylglycerol kinase, alpha, putative [Ricinus communis] diacylglycerol kinase, alpha, putative [Ricinus communis]	488	e-135, Method: Compositional matrix adjust.	70.36	EC:2.7.1.107		diacylglycerol kinase, alpha, putative		GO:0004143		GO:0007205	sp|O75912.1|DGKI_HUMAN RecName: Full=Diacylglycerol kinase iota; Short=DAG kinase iota; AltName: Full=Diglyceride kinase iota; Short=DGK-iota
comp68958_c0_seq2	1.48061	0.00347391	0.0290984	up	m.17032	gi|356517746|ref|XP_003527547.1| PREDICTED: 8-amino-7-oxononanoate synthase-like [Glycine max]	453	e-125, Method: Compositional matrix adjust.	71	EC:2.3.1.47	K00652	ATBIOF (BIOTIN F)		GO:0030170		GO:0009058	sp|Q0A5W2.1|BIOF_ALHEH RecName: Full=8-amino-7-oxononanoate synthase; Short=AONS; AltNam e: Full=7-keto-8-amino-pelargonic acid synthase; Short=7-KAP synthase; Short=KAPA synthase; AltName: Full=8-amino-7-ketopelargonate synthase; AltName: Full=L-alanine--pimeloyl-CoA ligase
comp66677_c0_seq20	1.54071	0.00108701	0.0120996	up	m.12820	gi|482576111|gb|EOA40298.1| hypothetical protein CARUB_v10009022mg [Capsella rubella]	336	3e-90, Method: Compositional matrix adjust.	57.69	EC:1.2.4.4	K00166	2-oxoisovalerate dehydrogenase, putative / 3-methyl-2-oxobutanoate dehydrogenase, putative / branched-chain alpha-keto acid dehydrogenase E1 alpha subunit, putative	KOG1182:103-286	GO:0016624		GO:0008152	sp|O45924.2|ODBA_CAEEL RecName: Full=2-oxoisovalerate dehydrogenase subunit alpha, mitochondrial; AltName: Full=Branched-chain alpha-keto acid dehydrogenase E1 component alpha chain; Flags: Precursor
comp74021_c0_seq85	-1.62334	0.000795188	0.00949598	down	m.33553	gi|225468648|ref|XP_002268069.1| PREDICTED: lipase [Vitis vinifera] unnamed protein product [Vitis vinifera]	344	1e-92, Method: Compositional matrix adjust.	80.21			hypothetical protein LOC100260858
comp65928_c1_seq1	-1.4921	0.00309203	0.026658	down	m.11739	gi|147845818|emb|CAN80104.1| hypothetical protein VITISV_040344 [Vitis vinifera]	139	4e-31, Method: Compositional matrix adjust.	57.04	EC:1.14.19.-	K10257	hypothetical protein LOC100247097		GO:0016717		GO:0055114	sp|P48621.1|FAD3C_SOYBN RecName: Full=Omega-3 fatty acid desaturase, chloroplastic; Flag s: Precursor
comp75896_c0_seq1	1.71536	0.000478834	0.00638961	up	m.46288
comp71183_c0_seq19	1.76659	0.000255416	0.00389623	up	m.22616	gi|225446455|ref|XP_002275230.1| PREDICTED: transcription activator GLK1-like [Vitis vinifera]	327	3e-87, Method: Compositional matrix adjust.	52.21			GPRI1 (GBF'S PRO-RICH REGION-INTERACTING FACTOR 1)					sp|Q9SIV3.2|GLK1_ARATH RecName: Full=Transcription activator GLK1; AltName: Full=GBF'S PRO-RICH REGION-INTERACTING factor 1; AltName: Full=Golden2-like protein 1; Short=AtGLK1
comp68113_c0_seq8	1.63161	0.000744339	0.00901751	up	m.15282	gi|255561868|ref|XP_002521943.1| kinesin light chain, putative [Ricinus communis] kinesin light chain, putative [Ricinus communis]	369	e-100, Method: Compositional matrix adjust.	62.46			kinesin light chain, putative		GO:0042802			sp|A0JM23.2|NPHP3_XENTR RecName: Full=Nephrocystin-3
comp72252_c0_seq3	-1.7816	0.000189065	0.00309019	down	m.25753	gi|40781598|gb|AAR89808.1| reductase 2 [Hydrangea macrophylla] reductase 2 [Hydrangea macrophylla]	488	e-136, Method: Compositional matrix adjust.	70.85	EC:2.3.1.170		aldo-keto reductase, putative	KOG1577:14-323				sp|Q9SQ64.1|COR2_PAPSO RecName: Full=Non-functional NADPH-dependent codeinone reductase 2
comp75071_c0_seq8	3.1057	6.76299e-08	3.86093e-06	up	m.40035	gi|297737709|emb|CBI26910.3| unnamed protein product [Vitis vinifera]	283	7e-74, Method: Compositional matrix adjust.	44.87			hypothetical protein LOC100245710
comp75140_c0_seq7	1.8843	0.00016412	0.00277075	up	m.40493	gi|225439558|ref|XP_002264808.1| PREDICTED: uncharacterized protein LOC100267149 [Vitis vinifera]	777	0.0, Method: Compositional matrix adjust.	60.4			hypothetical protein LOC100267149	KOG1072:56-670	GO:0005515			sp|Q9NR64.1|KLHL1_HUMAN RecName: Full=Kelch-like protein 1
comp29914_c0_seq1	3.76969	0.00183262	0.0178534	up	m.916	gi|460381063|ref|XP_004236272.1| PREDICTED: uncharacterized protein LOC101245536 [Solanum lycopersicum]	273	2e-71, Method: Compositional matrix adjust.	64.02			hypothetical protein LOC100243254
comp65131_c0_seq1	1.76631	0.000229667	0.00358944	up	m.10718	gi|224106031|ref|XP_002314019.1| predicted protein [Populus trichocarpa] predicted protein [Populus trichocarpa]	333	2e-89, Method: Compositional matrix adjust.	78.97			hypothetical protein	KOG0118:45-250	GO:0003676			sp|P82277.1|RRP2_SPIOL RecName: Full=30S ribosomal protein 2, chloroplastic; AltName: Full=Plastid-specific 30S ribosomal protein 2; Short=PSRP-2; Flags: Precursor
comp75989_c0_seq65	-1.34141	0.00409655	0.0327153	down	m.47132	gi|460371855|ref|XP_004231750.1| PREDICTED: translocon-associated protein subunit beta-like [Solanum lycopersicum]	246	2e-63, Method: Compositional matrix adjust.	83.21		K13250	hypothetical protein LOC100241257	KOG3317:27-182				sp|P23438.1|SSRB_CANFA RecName: Full=Translocon-associated protein subunit beta; Short=TRAP-beta; AltName: Full=Glycoprotein 25H; Short=gp25H; AltName: Full=Signal sequence receptor subunit beta; Short=SSR-beta; Flags: Precursor
comp76051_c1_seq3	1.89587	0.000205296	0.00329125	up	m.47767
comp66246_c0_seq1	-1.63643	0.000872686	0.010191	down	m.12186	gi|460370222|ref|XP_004230953.1| PREDICTED: flavoprotein WrbA-like [Solanum lycopersicum]	335	1e-89, Method: Compositional matrix adjust.	65.02			Minor allergen Alt a, putative	KOG3135:1-260				sp|P42058.1|ALTA7_ALTAL RecName: Full=Minor allergen Alt a 7; AltName: Full=Allergen Alt a VII; AltName: Allergen=Alt a 7
comp69094_c0_seq2	-3.33745	1.79499e-10	2.64165e-08	down	m.17366
comp75934_c0_seq29	-1.85509	0.000301851	0.00439544	down	m.46614	gi|297740566|emb|CBI30748.3| unnamed protein product [Vitis vinifera]	279	3e-73, Method: Compositional matrix adjust.	67.54			hypothetical protein LOC100251456					sp|C0LGE0.1|Y1765_ARATH RecName: Full=Probable LRR receptor-like serine/threonine-protei n kinase At1g07650; Flags: Precursor
comp71048_c1_seq1	-1.44699	0.00223647	0.0209142	down	m.22171	gi|343795733|gb|AEM63394.1| delila2 [Antirrhinum majus]	884	0.0, Method: Compositional matrix adjust.	68.22			myc anthocyanin regulatory protein		GO:0030528		GO:0006355	sp|Q9FN69.1|GL3_ARATH RecName: Full=Transcription factor GLABRA 3; AltName: Full=Basic helix-loop-helix protein 1; Short=AtMYC6; Short=AtbHLH1; Short=bHLH 1; AltName: Full=Protein SHAPESHIFTER; AltName: Full=Transcription factor EN 31; AltName: Full=bHLH transcription factor bHLH001
comp76214_c0_seq102	1.55057	0.00157576	0.0159122	up	m.49139	gi|225425928|ref|XP_002267668.1| PREDICTED: probable LRR receptor-like serine/threonine-protein kinase At1g67720-like [Vitis vinifera]	317	1e-84, Method: Compositional matrix adjust.	74.38			hypothetical protein LOC100240962					sp|C0LGI2.1|Y1677_ARATH RecName: Full=Probable LRR receptor-like serine/threonine-protei n kinase At1g67720; Flags: Precursor
comp70320_c0_seq2	3.51344	3.93101e-05	0.000867068	up	m.20156	gi|255543280|ref|XP_002512703.1| Xyloglucan endotransglucosylase/hydrolase protein A precursor, putative [Ricinus communis] Xyloglucan endotransglucosylase/hydrolase protein A precursor, putative [Ricinus communis]	306	8e-82, Method: Compositional matrix adjust.	90.38	EC:2.4.1.207	K08235	Xyloglucan endotransglucosylase/hydrolase protein A precursor, putative		GO:0016762	GO:0048046	GO:0006073	sp|Q39857.1|XTH_SOYBN RecName: Full=Probable xyloglucan endotransglucosylase/hydrolase; Flags: Precursor
comp74058_c0_seq14	1.55543	0.00118703	0.0129231	up	m.33876	gi|460379712|ref|XP_004235605.1| PREDICTED: uncharacterized protein LOC101268750 [Solanum lycopersicum]	345	8e-93, Method: Compositional matrix adjust.	65.36			hypothetical protein
comp71387_c0_seq2	4.08729	0.000378171	0.00528395	up	m.23170	gi|350537913|ref|NP_001234317.1| TBG6 protein precursor [Solanum lycopersicum] putative beta-galactosidase [Solanum lycopersicum]	384	e-105, Method: Compositional matrix adjust.	89.85			BGAL3 (beta-galactosidase 3)		GO:0004553		GO:0005975	sp|Q9SCV9.1|BGAL3_ARATH RecName: Full=Beta-galactosidase 3; Short=Lactase 3; Flags: Precursor
comp65310_c0_seq1	3.2442	0.000210936	0.00336785	up	m.11012	gi|359488751|ref|XP_003633812.1| PREDICTED: probable peptide/nitrate transporter At5g14940-like [Vitis vinifera]	727	0.0, Method: Compositional matrix adjust.	67.66			amino acid permease, putative	KOG1237:1-536	GO:0005215	GO:0016020	GO:0006857	sp|Q9LFR1.1|PTR50_ARATH RecName: Full=Probable peptide/nitrate transporter At5g14940
comp62846_c0_seq1	4.32997	1.73297e-15	8.29725e-13	up	m.8346	gi|225458798|ref|XP_002285196.1| PREDICTED: acyl-CoA-binding domain-containing protein 3 isoform 1 [Vitis vinifera]	152	2e-34, Method: Compositional matrix adjust.	54.74			hypothetical protein LOC100248941	KOG0817:303-398	GO:0000062			sp|Q9STP8.1|ACBP2_ARATH RecName: Full=Acyl-CoA-binding domain-containing protein 2; Short=Acyl-CoA binding protein 2
comp64722_c0_seq6	-2.42912	2.1046e-06	7.45307e-05	down	m.10189	gi|462415170|gb|EMJ19907.1| hypothetical protein PRUPE_ppa008922mg [Prunus persica]	228	5e-58, Method: Compositional matrix adjust.	70.07			hypothetical protein		GO:0005544			sp|Q9ZVJ6.1|ANXD4_ARATH RecName: Full=Annexin D4; AltName: Full=AnnAt4
comp75197_c0_seq16	-1.77632	0.00601101	0.0439343	down	m.40926	gi|255574025|ref|XP_002527930.1| conserved hypothetical protein [Ricinus communis] conserved hypothetical protein [Ricinus communis]	114	6e-24, Method: Compositional matrix adjust.	43.48			hypothetical protein
comp70068_c0_seq6	2.23317	0.00154686	0.0157221	up	m.19336
comp75359_c0_seq2	2.05293	2.03602e-05	0.000505262	up	m.42224	gi|12043533|emb|CAC19789.1| MYB-like DNA-binding protein [Catharanthus roseus]	774	0.0, Method: Compositional matrix adjust.	59.8			TBP1 (TELOMERIC DNA BINDING PROTEIN 1)					sp|Q9FFY9.1|TRP4_ARATH RecName: Full=Telomere repeat-binding protein 4; AltName: Full=H-protein promoter binding factor-1; Short=AtTBP1; AltName: Full=Telomeric DNA-binding protein 1
comp64996_c0_seq1	3.49998	9.46057e-08	5.12406e-06	up	m.10582	gi|225432390|ref|XP_002276777.1| PREDICTED: inactive beta-amylase 9 [Vitis vinifera]	265	3e-69, Method: Compositional matrix adjust.	74.25			BMY3		GO:0016161		GO:0000272	sp|Q8VYW2.1|BAM9_ARATH RecName: Full=Inactive beta-amylase 9; AltName: Full=1,4-alpha-D-glucan maltohydrolase; AltName: Full=Inactive beta-amylase 3
comp70621_c0_seq13	1.30056	0.00581324	0.0427499	up	m.20821	gi|460368142|ref|XP_004229928.1| PREDICTED: uncharacterized protein LOC101260669 [Solanum lycopersicum]	519	e-145, Method: Compositional matrix adjust.	79.12			hypothetical protein LOC100265467		GO:0004806		GO:0016042	sp|Q9Y4D2.3|DGLA_HUMAN RecName: Full=Sn1-specific diacylglycerol lipase alpha; Short=DGL-alpha; AltName: Full=Neural stem cell-derived dendrite regulator
comp68113_c0_seq20	1.66913	0.000782276	0.00938549	up	m.15294	gi|225455344|ref|XP_002272297.1| PREDICTED: nephrocystin-3-like [Vitis vinifera]	234	5e-60, Method: Compositional matrix adjust.	62.64			hypothetical protein LOC100248697					sp|Q7TNH6.2|NPHP3_MOUSE RecName: Full=Nephrocystin-3
comp70342_c0_seq14	2.06343	2.24166e-05	0.000544258	up	m.20217	gi|255562258|ref|XP_002522137.1| serine carboxypeptidase, putative [Ricinus communis] serine carboxypeptidase, putative [Ricinus communis]	266	3e-69, Method: Compositional matrix adjust.	57.21	EC:3.4.16.5		serine carboxypeptidase, putative	KOG1282:28-96	GO:0004185		GO:0006508	sp|Q9C7Z9.2|SCP18_ARATH RecName: Full=Serine carboxypeptidase-like 18; Flags: Precursor
comp75396_c0_seq10	-1.6862	0.000390469	0.00543253	down	m.42577	gi|225443272|ref|XP_002273552.1| PREDICTED: d-3-phosphoglycerate dehydrogenase, chloroplastic-like [Vitis vinifera]	734	0.0, Method: Compositional matrix adjust.	86.84	EC:1.1.1.95	K00058	PGDH (3-PHOSPHOGLYCERATE DEHYDROGENASE)		GO:0048037		GO:0008152	sp|O04130.2|SERA_ARATH RecName: Full=D-3-phosphoglycerate dehydrogenase, chloroplastic; Short=3-PGDH; Flags: Precursor
comp61470_c0_seq1	1.81117	0.000222954	0.00352689	up	m.7328	gi|225439433|ref|XP_002265850.1| PREDICTED: uncharacterized protein LOC100252319 [Vitis vinifera] unnamed protein product [Vitis vinifera]	323	2e-86, Method: Compositional matrix adjust.	72.15			hypothetical protein LOC100252319					sp|Q9SR92.1|STR10_ARATH RecName: Full=Rhodanese-like domain-containing protein 10; AltNa me: Full=Sulfurtransferase 10; Short=AtStr10
comp35831_c2_seq1	2.78419	2.9207e-08	1.83036e-06	up	m.1440	gi|318136780|gb|ADV41669.1| beta-D-galactosidase [Actinidia deliciosa var. deliciosa]	281	3e-74, Method: Compositional matrix adjust.	87.18	EC:3.2.1.23		beta-galactosidase, putative					sp|P48980.1|BGAL_SOLLC RecName: Full=Beta-galactosidase; AltName: Full=Acid beta-galactosidase; Short=Lactase; AltName: Full=Exo-(1-->4)-beta-D-galactanase; Flags: Precursor
comp75403_c0_seq4	-1.6349	0.000546757	0.0071239	down	m.42641	gi|359476121|ref|XP_002282575.2| PREDICTED: LOW QUALITY PROTEIN: cellulose synthase A catalytic subunit 1 [UDP-forming]-like [Vitis vinifera]	1739	0.0, Method: Compositional matrix adjust.	76.06	EC:2.4.1.12	K10999	Cellulose synthase A catalytic subunit 6 [UDP-forming], putative		GO:0016760	GO:0016020	GO:0030244	sp|O48946.1|CESA1_ARATH RecName: Full=Cellulose synthase A catalytic subunit 1 [UDP-form ing]; Short=AtCesA1; AltName: Full=Protein RADIALLY SWOLLEN 1; Short=AtRSW1
comp65819_c0_seq12	-1.3988	0.00345831	0.0289812	down	m.11591	gi|460378434|ref|XP_004234977.1| PREDICTED: putative aminoacrylate hydrolase RutD-like isoform 1 [Solanum lycopersicum]	358	6e-97, Method: Compositional matrix adjust.	78.44			hypothetical protein LOC100255632					sp|A8IAD8.1|RUTD_AZOC5 RecName: Full=Putative aminoacrylate hydrolase RutD; AltName: Full=Aminohydrolase
comp66958_c0_seq3	1.68698	0.00148633	0.0152737	up	m.13249
comp54788_c0_seq1	3.66854	1.37134e-05	0.000363957	up	m.4251	gi|359492526|ref|XP_002285467.2| PREDICTED: AP2-like ethylene-responsive transcription factor ANT-like [Vitis vinifera]	786	0.0, Method: Compositional matrix adjust.	62.28		K09285	AP2 domain-containing transcription factor		GO:0003700		GO:0006355	sp|Q38914.2|ANT_ARATH RecName: Full=AP2-like ethylene-responsive transcription factor ANT; AltName: Full=Complementing a protein kinase C mutant protein 1; AltName: Full=Protein AINTEGUMENTA; AltName: Full=Protein DRAGON; AltName: Full=Protein OVULE MUTANT
comp51040_c0_seq1	2.65556	6.33867e-05	0.00128034	up	m.3318	gi|225430200|ref|XP_002284962.1| PREDICTED: uncharacterized protein LOC100252479 [Vitis vinifera]	177	6e-43, Method: Composition-based stats.	81.82			hypothetical protein LOC100252479
comp74697_c0_seq6	-1.41247	0.0046756	0.0361145	down	m.37869	gi|147810589|emb|CAN71965.1| hypothetical protein VITISV_017398 [Vitis vinifera]	151	5e-35, Method: Compositional matrix adjust.	50.97			ABA4 (abscisic acid (ABA)-deficient 4)
comp71801_c0_seq2	-1.75469	0.000265713	0.00400734	down	m.24487	gi|147828418|emb|CAN77708.1| hypothetical protein VITISV_037394 [Vitis vinifera]	56.2	3e-06, Method: Composition-based stats.	48.89
comp70145_c0_seq5	4.24986	7.86274e-15	3.2043e-12	up	m.19618	gi|460385451|ref|XP_004238417.1| PREDICTED: uncharacterized protein LOC101255492 [Solanum lycopersicum]	640	0.0, Method: Compositional matrix adjust.	71.28			hypothetical protein LOC100252277	euNOG20576:50-465
comp74359_c0_seq2	2.72685	7.76627e-08	4.33716e-06	up	m.35575	gi|460407182|ref|XP_004249033.1| PREDICTED: mannan endo-1,4-beta-mannosidase 6-like [Solanum lycopersicum]	689	0.0, Method: Compositional matrix adjust.	79.5			hypothetical protein	euNOG11227:72-477	GO:0004553		GO:0005975	sp|Q9LZV3.1|MAN6_ARATH RecName: Full=Mannan endo-1,4-beta-mannosidase 6; AltName: Full=Beta-mannanase 6; AltName: Full=Endo-beta-1,4-mannanase 6; Short=AtMAN6; Flags: Precursor
comp27727_c0_seq1	3.28221	4.46298e-05	0.000961375	up	m.779	gi|359473015|ref|XP_003631230.1| PREDICTED: phosphate transporter PHO1 homolog 1 isoform 2 [Vitis vinifera] unnamed protein product [Vitis vinifera]	351	1e-94, Method: Compositional matrix adjust.	64.79			hypothetical protein LOC100245828					sp|Q93ZF5.1|PHO11_ARATH RecName: Full=Phosphate transporter PHO1 homolog 1; AltName: Full=Protein PHO1 homolog 1; Short=AtPHO1;H1
comp67600_c0_seq7	-2.81206	1.29757e-08	8.82467e-07	down	m.14423	gi|460399014|ref|XP_004245040.1| PREDICTED: uncharacterized protein LOC101265262 [Solanum lycopersicum]	258	1e-66, Method: Compositional matrix adjust.	50.38			hypothetical protein
comp75332_c0_seq18	1.64652	0.000632911	0.00800992	up	m.41853	gi|225452298|ref|XP_002272341.1| PREDICTED: uncharacterized protein LOC100264636 [Vitis vinifera]	440	e-121, Method: Compositional matrix adjust.	84.81			hypothetical protein LOC100264636
comp74098_c0_seq8	-2.61877	8.02907e-08	4.45619e-06	down	m.34063	gi|460404485|ref|XP_004247712.1| PREDICTED: 1-aminocyclopropane-1-carboxylate oxidase homolog 1-like [Solanum lycopersicum]	333	2e-89, Method: Compositional matrix adjust.	53.74			hypothetical protein LOC100266596		GO:0016491			sp|Q84MB3.1|ACCH1_ARATH RecName: Full=1-aminocyclopropane-1-carboxylate oxidase homolog 1
comp72141_c0_seq3	1.69746	0.00140911	0.0146751	up	m.25466	gi|460400433|ref|XP_004245739.1| PREDICTED: probable trehalose-phosphate phosphatase G-like [Solanum lycopersicum]	609	e-172, Method: Compositional matrix adjust.	76.64	EC:3.1.3.12		trehalose-6-phosphate synthase, putative	KOG1050:1-387	GO:0003824		GO:0005992	sp|Q9SUW0.1|TPPG_ARATH RecName: Full=Probable trehalose-phosphate phosphatase G; Short=AtTPPG; AltName: Full=Trehalose 6-phosphate phosphatase; AltName: Full=Trehalose-phosphate phosphatase 6
comp64481_c0_seq1	-1.6989	0.000326051	0.00469158	down	m.9935	gi|460408493|ref|XP_004249679.1| PREDICTED: protein LURP-one-related 15-like [Solanum lycopersicum]	350	8e-95, Method: Compositional matrix adjust.	78.04			hypothetical protein LOC100244761	euNOG20539:8-205				sp|Q9LZX1.1|LOR15_ARATH RecName: Full=Protein LURP-one-related 15
comp73825_c0_seq75	2.02822	0.00205977	0.0196088	up	m.32612	gi|460372403|ref|XP_004232020.1| PREDICTED: MATE efflux family protein DTX1-like [Solanum lycopersicum]	202	2e-50, Method: Compositional matrix adjust.	64.83			hypothetical protein LOC100242777					sp|Q9SIA3.2|MATE6_ARATH RecName: Full=MATE efflux family protein 6; AltName: Full=Protei n DETOXIFICATION 1-like 2; AltName: Full=Protein DTX4
comp65473_c0_seq1	1.27461	0.0069029	0.0490941	up	m.11215	gi|460404279|ref|XP_004247611.1| PREDICTED: stem-specific protein TSJT1-like [Solanum lycopersicum]	430	e-118, Method: Compositional matrix adjust.	80.95			Stem-specific protein TSJT1, putative					sp|P24805.1|TSJT1_TOBAC RecName: Full=Stem-specific protein TSJT1
comp72421_c0_seq1	3.02942	2.07463e-09	2.07653e-07	up	m.26387	gi|255539306|ref|XP_002510718.1| conserved hypothetical protein [Ricinus communis] conserved hypothetical protein [Ricinus communis]	1090	0.0, Method: Compositional matrix adjust.	65.82			PMI1 (PLASTID MOVEMENT IMPAIRED1)
comp72814_c0_seq12	-1.29727	0.00588059	0.0431039	down	m.27843	gi|460375305|ref|XP_004233447.1| PREDICTED: uncharacterized protein LOC101268835 [Solanum lycopersicum]	209	7e-52, Method: Compositional matrix adjust.	59.43			hypothetical protein LOC100247452
comp59883_c1_seq2	2.16145	0.00230963	0.021414	up	m.6355	gi|255557847|ref|XP_002519953.1| 50S ribosomal protein L19, putative [Ricinus communis] 50S ribosomal protein L19, putative [Ricinus communis]	126	2e-27, Method: Compositional matrix adjust.	85.51			50S ribosomal protein L19, putative		GO:0003735	GO:0005840	GO:0006412	sp|P82413.2|RK19_SPIOL RecName: Full=50S ribosomal protein L19, chloroplastic; AltName: Full=CL19; Flags: Precursor
comp74697_c0_seq14	-1.50423	0.0031343	0.0269257	down	m.37874	gi|225452043|ref|XP_002283875.1| PREDICTED: uncharacterized protein LOC100246370 [Vitis vinifera] unnamed protein product [Vitis vinifera]	196	1e-48, Method: Compositional matrix adjust.	60.74			ABA4 (abscisic acid (ABA)-deficient 4)
comp75955_c0_seq1	-1.5107	0.00154273	0.0157156	down	m.46765	gi|460408167|ref|XP_004249518.1| PREDICTED: ankyrin repeat-containing protein At3g12360-like [Solanum lycopersicum]	493	e-137, Method: Compositional matrix adjust.	85.61			hypothetical protein LOC100260111		GO:0005515			sp|Q9C7A2.1|Y3236_ARATH RecName: Full=Ankyrin repeat-containing protein At3g12360
comp73349_c0_seq1	1.51234	0.00202665	0.0193396	up	m.30192	gi|359476692|ref|XP_002266577.2| PREDICTED: ZF-HD homeobox protein At4g24660-like [Vitis vinifera]	278	2e-72, Method: Compositional matrix adjust.	47.41			hypothetical protein LOC100258112					sp|Q9SB61.1|Y4466_ARATH RecName: Full=ZF-HD homeobox protein At4g24660; Short=AtHB-22
comp74697_c0_seq88	-1.43114	0.00409886	0.0327153	down	m.37936	gi|225452043|ref|XP_002283875.1| PREDICTED: uncharacterized protein LOC100246370 [Vitis vinifera] unnamed protein product [Vitis vinifera]	196	1e-48, Method: Compositional matrix adjust.	60.74			ABA4 (abscisic acid (ABA)-deficient 4)
comp75779_c1_seq51	2.83876	2.00425e-07	9.53254e-06	up	m.45490	gi|460380211|ref|XP_004235851.1| PREDICTED: sucrose nonfermenting 4-like protein-like [Solanum lycopersicum]	138	4e-31, Method: Compositional matrix adjust.	49.07			AMP-activated protein kinase, gamma regulatory subunit, putative	KOG1616:4-161				sp|Q944A6.1|SNF4_ARATH RecName: Full=Sucrose nonfermenting 4-like protein; Short=SNF4; AltName: Full=CBS domain-containing protein CBSCBS3; AltName: Full=SNF1-related protein kinase regulatory subunit betagamma; Short=AKIN subunit betagamma; Short=AKINbetagamma
comp70621_c0_seq5	1.33329	0.00469581	0.0362316	up	m.20813	gi|460368142|ref|XP_004229928.1| PREDICTED: uncharacterized protein LOC101260669 [Solanum lycopersicum]	519	e-145, Method: Compositional matrix adjust.	79.12			hypothetical protein LOC100265467		GO:0004806		GO:0016042	sp|Q9Y4D2.3|DGLA_HUMAN RecName: Full=Sn1-specific diacylglycerol lipase alpha; Short=DGL-alpha; AltName: Full=Neural stem cell-derived dendrite regulator
comp70447_c0_seq3	3.77019	6.07591e-13	1.47419e-10	up	m.20471	gi|224068592|ref|XP_002326153.1| predicted protein [Populus trichocarpa] predicted protein [Populus trichocarpa]	822	0.0, Method: Compositional matrix adjust.	72.44	EC:1.5.1.8 1.5.1.9	K14157	lysine-ketoglutarate reductase/saccharopine dehydrogenase		GO:0016491		GO:0055114	sp|Q9SMZ4.1|AASS_ARATH RecName: Full=Alpha-aminoadipic semialdehyde synthase; AltName: Full=cAt-LKR/SDH; Short=LKR/SDH; Includes: RecName: Full=Lysine ketoglutarate reductase; Short=LKR; Includes: RecName: Full=Saccharopine dehydrogenase; AltName: Full=cAt-SDH; Short=SDH
comp74257_c0_seq40	-2.88228	1.02719e-08	7.40669e-07	down	m.34902	gi|292677823|dbj|BAI99253.1| trehalose 6-phosphate phosphatase [Nicotiana tabacum]	360	1e-97, Method: Compositional matrix adjust.	77.25			trehalose-6-phosphate synthase, putative		GO:0003824		GO:0005992	sp|O64896.1|TPPA_ARATH RecName: Full=Trehalose-phosphate phosphatase A; Short=AtTPPA; AltName: Full=Trehalose 6-phosphate phosphatase
comp66807_c0_seq14	3.2927	0.00015802	0.00268927	up	m.12982	gi|225445039|ref|XP_002280214.1| PREDICTED: nudix hydrolase 8-like [Vitis vinifera]	206	2e-51, Method: Compositional matrix adjust.	54.69			hypothetical protein LOC100264581					sp|Q8L7W2.2|NUDT8_ARATH RecName: Full=Nudix hydrolase 8; Short=AtNUDT8
comp13821_c0_seq1	-3.87556	0.000555241	0.00720049	down	m.449	gi|462418219|gb|EMJ22668.1| hypothetical protein PRUPE_ppa003369mg [Prunus persica]	69.7	3e-10, Method: Composition-based stats.	41.1			hypothetical protein LOC100258908		GO:0030599
comp53153_c0_seq1	3.85071	4.04048e-10	5.21905e-08	up	m.3789	gi|339521619|gb|AEJ84000.1| CONSTANS protein [Nicotiana tabacum]	204	8e-51, Method: Compositional matrix adjust.	67.95			COL1 (constans-like 1)		GO:0008270	GO:0005622		sp|O50055.1|COL1_ARATH RecName: Full=Zinc finger protein CONSTANS-LIKE 1
comp76214_c0_seq72	1.56481	0.00140731	0.0146681	up	m.49111	gi|225425928|ref|XP_002267668.1| PREDICTED: probable LRR receptor-like serine/threonine-protein kinase At1g67720-like [Vitis vinifera]	317	1e-84, Method: Compositional matrix adjust.	74.38			hypothetical protein LOC100240962					sp|C0LGI2.1|Y1677_ARATH RecName: Full=Probable LRR receptor-like serine/threonine-protei n kinase At1g67720; Flags: Precursor
comp75291_c0_seq5	1.51948	0.00221168	0.0207523	up	m.41523	gi|298204770|emb|CBI25268.3| unnamed protein product [Vitis vinifera]	168	6e-39, Method: Compositional matrix adjust.	42.34			hypothetical protein LOC100263946
comp73825_c0_seq54	2.39765	0.00194477	0.0187174	up	m.32593	gi|460372403|ref|XP_004232020.1| PREDICTED: MATE efflux family protein DTX1-like [Solanum lycopersicum]	181	7e-44, Method: Compositional matrix adjust.	62.22			hypothetical protein LOC100242777					sp|Q9SIA3.2|MATE6_ARATH RecName: Full=MATE efflux family protein 6; AltName: Full=Protei n DETOXIFICATION 1-like 2; AltName: Full=Protein DTX4
comp75949_c0_seq15	1.55793	0.00126715	0.0135504	up	m.46733	gi|225438984|ref|XP_002284345.1| PREDICTED: BTB/POZ domain-containing protein NPY2-like [Vitis vinifera]	856	0.0, Method: Compositional matrix adjust.	71.03			hypothetical protein LOC100257621		GO:0005515		GO:0009416	sp|O80970.1|NPY2_ARATH RecName: Full=BTB/POZ domain-containing protein NPY2; AltName: Full=Protein NAKED PINS IN YUC MUTANTS 2
comp76214_c0_seq20	1.448	0.00279902	0.0248304	up	m.49068	gi|225425928|ref|XP_002267668.1| PREDICTED: probable LRR receptor-like serine/threonine-protein kinase At1g67720-like [Vitis vinifera]	317	1e-84, Method: Compositional matrix adjust.	74.38			hypothetical protein LOC100240962					sp|C0LGI2.1|Y1677_ARATH RecName: Full=Probable LRR receptor-like serine/threonine-protei n kinase At1g67720; Flags: Precursor
comp48473_c0_seq1	3.2442	0.000210936	0.00336785	up	m.2770	gi|460393722|ref|XP_004242458.1| PREDICTED: uncharacterized protein LOC101263424 [Solanum lycopersicum]	452	e-125, Method: Compositional matrix adjust.	61.92			hypothetical protein	KOG4293:43-384				sp|Q8K385.1|FRRS1_MOUSE RecName: Full=Ferric-chelate reductase 1; AltName: Full=Stromal cell-derived receptor 2; Short=SDR-2
comp62044_c0_seq1	-4.54543	3.999e-14	1.30644e-11	down	m.7711	gi|225442030|ref|XP_002269039.1| PREDICTED: dnaJ homolog subfamily B member 7 [Vitis vinifera]	146	2e-33, Method: Compositional matrix adjust.	71.84			hypothetical protein LOC100251506	KOG0714:10-103	GO:0031072			sp|O35723.1|DNJB3_MOUSE RecName: Full=DnaJ homolog subfamily B member 3; Short=DnaJ protein homolog 3; AltName: Full=Heat shock protein J3; Short=HSJ-3; AltName: Full=MSJ-1
comp70447_c0_seq29	3.74198	8.3898e-13	1.89478e-10	up	m.20497	gi|255550269|ref|XP_002516185.1| aminoadipic semialdehyde synthase, putative [Ricinus communis] aminoadipic semialdehyde synthase, putative [Ricinus communis]	1607	0.0, Method: Compositional matrix adjust.	72.77	EC:1.5.1.8 1.5.1.10	K14157	aminoadipic semialdehyde synthase, putative	KOG0172:2-1052	GO:0016491		GO:0055114	sp|Q9SMZ4.1|AASS_ARATH RecName: Full=Alpha-aminoadipic semialdehyde synthase; AltName: Full=cAt-LKR/SDH; Short=LKR/SDH; Includes: RecName: Full=Lysine ketoglutarate reductase; Short=LKR; Includes: RecName: Full=Saccharopine dehydrogenase; AltName: Full=cAt-SDH; Short=SDH
comp67071_c1_seq5	1.53752	0.00471142	0.0362974	up	m.13420	gi|297735315|emb|CBI17677.3| unnamed protein product [Vitis vinifera]	231	3e-58, Method: Compositional matrix adjust.	37.09			chromatin remodeling complex subunit
comp74138_c0_seq3	3.24578	8.15141e-06	0.000239166	up	m.34289	gi|224097947|ref|XP_002334582.1| predicted protein [Populus trichocarpa] predicted protein [Populus trichocarpa]	313	1e-82, Method: Compositional matrix adjust.	37.91			hypothetical protein LOC100249217	euNOG12811:63-523	GO:0005515			sp|Q9FL28.1|FLS2_ARATH RecName: Full=LRR receptor-like serine/threonine-protein kinase FLS2; AltName: Full=Protein FLAGELLIN-SENSING 2; AltName: Full=Protein FLAGELLIN-SENSITIVE 2; Flags: Precursor
comp73102_c2_seq3	-1.82756	0.000291614	0.00427435	down	m.29033	gi|255556894|ref|XP_002519480.1| s-adenosylmethionine synthetase, putative [Ricinus communis] s-adenosylmethionine synthetase, putative [Ricinus communis]	221	7e-56, Method: Compositional matrix adjust.	95.41	EC:2.5.1.6	K00789	MAT3 (methionine adenosyltransferase 3)		GO:0004478			sp|Q96553.1|METK3_CATRO RecName: Full=S-adenosylmethionine synthase 3; Short=AdoMet synthase 3; AltName: Full=Methionine adenosyltransferase 3; Short=MAT 3
comp68384_c0_seq25	2.52933	8.68572e-07	3.44256e-05	up	m.15841	gi|460413824|ref|XP_004252278.1| PREDICTED: uncharacterized protein LOC101248551 [Solanum lycopersicum]	133	2e-29, Method: Compositional matrix adjust.	80.26			hypothetical protein LOC100260840
comp296745_c0_seq1	2.46314	0.00451911	0.0351553	up	m.50273	gi|494834251|gb|EON69920.1| hypothetical protein W97_09184 [Coniosporium apollinis CBS 100218]	176	1e-42, Method: Compositional matrix adjust.	80.61			hypothetical protein
comp68733_c0_seq8	2.01346	0.0039925	0.0321883	up	m.16509
comp68668_c0_seq2	-1.53565	0.00109289	0.0121001	down	m.16405	gi|356576034|ref|XP_003556140.1| PREDICTED: phosphomannomutase/phosphoglucomutase-like [Glycine max]	829	0.0, Method: Compositional matrix adjust.	78.35			similar to phosphoglucomutase, putative / glucose phosphomutase, putative	KOG1220:3-521	GO:0016868		GO:0005975	sp|Q88BD4.1|ALGC_PSESM RecName: Full=Phosphomannomutase/phosphoglucomutase; Short=PMM / PGM
comp63849_c0_seq4	-1.61512	0.00133478	0.0140694	down	m.9244	gi|460368503|ref|XP_004230105.1| PREDICTED: annexin D3-like [Solanum lycopersicum]	222	2e-56, Method: Compositional matrix adjust.	71.72			ANNAT3 (ANNEXIN ARABIDOPSIS 3)		GO:0005544			sp|Q9SE45.2|ANXD3_ARATH RecName: Full=Annexin D3; AltName: Full=AnnAt3
comp76214_c0_seq123	1.47966	0.00248556	0.0226936	up	m.49156	gi|225425928|ref|XP_002267668.1| PREDICTED: probable LRR receptor-like serine/threonine-protein kinase At1g67720-like [Vitis vinifera]	317	1e-84, Method: Compositional matrix adjust.	74.38			hypothetical protein LOC100240962					sp|C0LGI2.1|Y1677_ARATH RecName: Full=Probable LRR receptor-like serine/threonine-protei n kinase At1g67720; Flags: Precursor
comp65147_c0_seq2	-1.3007	0.00563066	0.0416976	down	m.10771	gi|365222866|gb|AEW69785.1| Hop-interacting protein THI012 [Solanum lycopersicum]	710	0.0, Method: Compositional matrix adjust.	75.78			hypothetical protein LOC100263866	euNOG05781:1-442	GO:0005515			sp|Q94B55.1|XB31_ARATH RecName: Full=Putative E3 ubiquitin-protein ligase XBAT31; AltNam e: Full=Ankyrin repeat domain and RING finger-containing protein XBAT31; AltName: Full=Protein XB3 homolog 1
comp67992_c0_seq1	-2.36822	0.00019408	0.00314637	down	m.15038									GO:0003968		GO:0006351
comp59160_c0_seq1	3.5538	3.00661e-05	0.000696095	up	m.6017	gi|460398021|ref|XP_004244563.1| PREDICTED: DNA mismatch repair protein MSH4-like [Solanum lycopersicum]	323	7e-87, Method: Compositional matrix adjust.	80.33		K08740	MSH4 (MUTS HOMOLOG 4)		GO:0030983		GO:0006298	sp|F4JP48.1|MSH4_ARATH RecName: Full=DNA mismatch repair protein MSH4; Short=AtMSH4; AltName: Full=MutS protein homolog 4
comp72598_c0_seq3	3.45235	1.24996e-09	1.38107e-07	up	m.27088	gi|462418848|gb|EMJ23111.1| hypothetical protein PRUPE_ppa026797mg [Prunus persica]	314	3e-83, Method: Compositional matrix adjust.	48.04			hypothetical protein LOC100245743
comp74348_c0_seq1	2.14267	0.000120448	0.00216562	up	m.35531	gi|255542662|ref|XP_002512394.1| serine-threonine protein kinase, plant-type, putative [Ricinus communis] serine-threonine protein kinase, plant-type, putative [Ricinus communis]	234	3e-59, Method: Compositional matrix adjust.	39.76			serine-threonine protein kinase, plant-type, putative	KOG1187:26-348	GO:0004672		GO:0006468	sp|Q39191.2|WAK1_ARATH RecName: Full=Wall-associated receptor kinase 1; Flags: Precursor
comp72752_c0_seq4	-2.57656	2.1862e-06	7.67391e-05	down	m.27544	gi|460409023|ref|XP_004249940.1| PREDICTED: uncharacterized protein LOC101259392 [Solanum lycopersicum]	292	6e-77, Method: Compositional matrix adjust.	51.13			hypothetical protein					sp|Q69IL4.1|RF2A_ORYSJ RecName: Full=Transcription factor RF2a
comp72814_c0_seq5	-1.39253	0.00321288	0.0274432	down	m.27836	gi|460375305|ref|XP_004233447.1| PREDICTED: uncharacterized protein LOC101268835 [Solanum lycopersicum]	615	e-173, Method: Compositional matrix adjust.	67.69			hypothetical protein					sp|P91341.2|PWP2_CAEEL RecName: Full=Periodic tryptophan protein 2 homolog
comp71352_c1_seq9	-2.62697	1.11225e-07	5.83062e-06	down	m.23104	gi|225448142|ref|XP_002263770.1| PREDICTED: embryogenesis-associated protein EMB8 [Vitis vinifera]	369	e-100, Method: Compositional matrix adjust.	72			hypothetical protein LOC100262988					sp|Q8WU67.2|ABHD3_HUMAN RecName: Full=Abhydrolase domain-containing protein 3; AltName: Full=Lung alpha/beta hydrolase 3
comp75581_c0_seq3	-1.54581	0.00243887	0.0223525	down	m.43870	gi|460365292|ref|XP_004228537.1| PREDICTED: phytosulfokine receptor 1-like [Solanum lycopersicum]	345	1e-92, Method: Compositional matrix adjust.	56.97			PSKR1 (PHYTOSULFOKIN RECEPTOR 1)		GO:0005515			sp|Q8LPB4.1|PSKR1_DAUCA RecName: Full=Phytosulfokine receptor 1; Short=DcPSKR1; AltName: Full=Phytosulfokine LRR receptor kinase 1; Flags: Precursor
comp75266_c0_seq22	-3.07557	3.14813e-09	2.84751e-07	down	m.41399	gi|502078852|ref|XP_004486076.1| PREDICTED: uncharacterized protein LOC101502163 isoform X2 [Cicer arietinum]	85.9	3e-15, Method: Composition-based stats.	47.62			hypothetical protein LOC100265508
comp75050_c0_seq2	-1.87207	8.8903e-05	0.00168111	down	m.39895	gi|460374225|ref|XP_004232912.1| PREDICTED: MACPF domain-containing protein NSL1-like [Solanum lycopersicum]	960	0.0, Method: Compositional matrix adjust.	76.26			NSL1 (necrotic spotted lesions 1)					sp|Q9SGN6.1|NSL1_ARATH RecName: Full=MACPF domain-containing protein NSL1; AltName: Full=Protein NECROTIC SPOTTED LESIONS 1; Short=Protein NSL1
comp68113_c0_seq14	1.59406	0.000934141	0.0107789	up	m.15288	gi|225455344|ref|XP_002272297.1| PREDICTED: nephrocystin-3-like [Vitis vinifera]	529	e-148, Method: Compositional matrix adjust.	57.97			hypothetical protein LOC100248697	KOG1840:83-486	GO:0042802			sp|A0JM23.2|NPHP3_XENTR RecName: Full=Nephrocystin-3
comp74364_c0_seq7	-2.06494	8.64287e-05	0.00164188	down	m.35636	gi|255569621|ref|XP_002525776.1| diacylglycerol kinase, alpha, putative [Ricinus communis] diacylglycerol kinase, alpha, putative [Ricinus communis]	353	3e-95, Method: Compositional matrix adjust.	65.52	EC:2.7.1.107		diacylglycerol kinase, alpha, putative		GO:0004143		GO:0007205	sp|O75912.1|DGKI_HUMAN RecName: Full=Diacylglycerol kinase iota; Short=DAG kinase iota; AltName: Full=Diglyceride kinase iota; Short=DGK-iota
comp66807_c0_seq13	2.43717	0.000986367	0.0112592	up	m.12981	gi|225445039|ref|XP_002280214.1| PREDICTED: nudix hydrolase 8-like [Vitis vinifera]	433	e-119, Method: Compositional matrix adjust.	62.69			hypothetical protein LOC100264581	KOG0648:40-327	GO:0016787			sp|Q8L7W2.2|NUDT8_ARATH RecName: Full=Nudix hydrolase 8; Short=AtNUDT8
comp69163_c0_seq1	-3.45664	2.36863e-08	1.5054e-06	down	m.17452	gi|359486877|ref|XP_002273191.2| PREDICTED: armadillo repeat-containing kinesin-like protein 1-like [Vitis vinifera]	599	e-169, Method: Compositional matrix adjust.	64.14			hypothetical protein		GO:0005515			sp|Q9SV36.2|ARK1_ARATH RecName: Full=Armadillo repeat-containing kinesin-like protein 1; AltName: Full=Protein MORPHOGENESIS OF ROOT HAIR 2
comp73669_c0_seq5	-1.33553	0.00439649	0.0344627	down	m.31598	gi|356496923|ref|XP_003517314.1| PREDICTED: SUMO-conjugating enzyme SCE1-like [Glycine max]	224	6e-57, Method: Compositional matrix adjust.	95.41	EC:6.3.2.19	K10577	hypothetical protein LOC100242395	KOG0424:5-91	GO:0016881			sp|Q42551.1|SCE1_ARATH RecName: Full=SUMO-conjugating enzyme SCE1; AltName: Full=Protein EMBRYO DEFECTIVE 1637; AltName: Full=Protein hus5 homolog; AltName: Full=SUMO-conjugating enzyme 1; Short=AtSCE1
comp68941_c0_seq2	1.67273	0.00394018	0.0319087	up	m.16983	gi|283362120|dbj|BAI65913.1| UDP-sugar:glycosyltransferase [Forsythia x intermedia]	383	e-104, Method: Compositional matrix adjust.	63.18			hypothetical protein		GO:0016758		GO:0008152	sp|Q40285.1|UFOG2_MANES RecName: Full=Anthocyanidin 3-O-glucosyltransferase 2; AltName: Full=Flavonol 3-O-glucosyltransferase 2; AltName: Full=UDP-glucose flavonoid 3-O-glucosyltransferase 2
comp73525_c1_seq11	-2.36822	0.00019408	0.00314637	down	m.31047	gi|371943007|gb|AEX60999.1| 60S acidic ribosomal Phosphoprotein P1 [Cladosporium cladosporioides]	94.4	9e-18, Method: Compositional matrix adjust.	58.51		K02942	hypothetical protein	KOG1762:17-110	GO:0003735	GO:0005840	GO:0006414	sp|P50344.1|RLA1_CLAHE RecName: Full=60S acidic ribosomal protein P1; AltName: Full=Allergen Cla h XII; AltName: Allergen=Cla h 12
comp73825_c0_seq14	1.82764	0.000180931	0.00298716	up	m.32557	gi|460382502|ref|XP_004236978.1| PREDICTED: MATE efflux family protein DTX1-like [Solanum lycopersicum]	105	3e-21, Method: Composition-based stats.	66.29			hypothetical protein LOC100250856		GO:0015297	GO:0016020	GO:0055085	sp|Q9LUH2.1|ALF5_ARATH RecName: Full=MATE efflux family protein ALF5; AltName: Full=Protein ABERRANT LATERAL ROOT FORMATION 5; AltName: Full=Protein DTX19
comp75291_c0_seq2	1.43247	0.0038319	0.0313439	up	m.41521	gi|298204770|emb|CBI25268.3| unnamed protein product [Vitis vinifera]	168	6e-39, Method: Compositional matrix adjust.	42.34			hypothetical protein LOC100263946
comp71541_c0_seq10	-2.21246	4.12732e-06	0.000132803	down	m.23659	gi|359477151|ref|XP_002274108.2| PREDICTED: major allergen Pru ar 1 [Vitis vinifera]	233	1e-59, Method: Compositional matrix adjust.	72.26			PR10.4					sp|O50001.1|PRU1_PRUAR RecName: Full=Major allergen Pru ar 1; AltName: Allergen=Pru ar 1
comp65819_c0_seq25	-1.32883	0.00550439	0.0409992	down	m.11604	gi|460378434|ref|XP_004234977.1| PREDICTED: putative aminoacrylate hydrolase RutD-like isoform 1 [Solanum lycopersicum]	270	8e-71, Method: Compositional matrix adjust.	76.92			hypothetical protein					sp|Q01398.1|DEH1_MORSB RecName: Full=Haloacetate dehalogenase H-1
comp54509_c1_seq2	2.7201	2.70916e-06	9.2225e-05	up	m.4149	gi|357477255|ref|XP_003608913.1| Eukaryotic translation initiation factor 4 gamma [Medicago truncatula] Eukaryotic translation initiation factor 4 gamma [Medicago truncatula]	123	2e-26, Method: Compositional matrix adjust.	55.12			hypothetical protein
comp72125_c0_seq11	1.45253	0.00207626	0.0197135	up	m.25440	gi|460400967|ref|XP_004246001.1| PREDICTED: uncharacterized protein LOC101249748 isoform 1 [Solanum lycopersicum]	635	e-180, Method: Compositional matrix adjust.	72.09			hypothetical protein LOC100264895
comp69105_c0_seq2	-2.10312	5.62704e-05	0.00116127	down	m.17381	gi|225453740|ref|XP_002269833.1| PREDICTED: F-box protein PP2-A13 [Vitis vinifera] unnamed protein product [Vitis vinifera]	418	e-115, Method: Compositional matrix adjust.	69.47			hypothetical protein LOC100243753					sp|Q9LEX0.1|P2A13_ARATH RecName: Full=F-box protein PP2-A13; AltName: Full=Protein PHLOE M PROTEIN 2-LIKE A13; Short=AtPP2-A13; AltName: Full=SKP1-interacting partner 9
comp65799_c0_seq5	-2.896	5.27248e-09	4.37251e-07	down	m.11561	gi|359487196|ref|XP_002269821.2| PREDICTED: uncharacterized protein LOC100248068 [Vitis vinifera] unnamed protein product [Vitis vinifera]	533	e-149, Method: Compositional matrix adjust.	44.37			hypothetical protein LOC100248068
comp49781_c0_seq1	1.86603	0.000267418	0.0040162	up	m.3050	gi|225459257|ref|XP_002285770.1| PREDICTED: UDP-glycosyltransferase 85A2 [Vitis vinifera]	630	e-178, Method: Compositional matrix adjust.	62.87			hypothetical protein LOC100265988	KOG1192:8-478	GO:0016758		GO:0008152	sp|Q9ZWJ3.1|U85A2_ARATH RecName: Full=UDP-glycosyltransferase 85A2
comp72015_c0_seq31	-1.72544	0.000284681	0.00419212	down	m.25058	gi|225438442|ref|XP_002275036.1| PREDICTED: uncharacterized protein LOC100249111 [Vitis vinifera]	725	0.0, Method: Compositional matrix adjust.	53.68			hypothetical protein LOC100249111		GO:0005524		GO:0006468	sp|Q55GJ2.1|IREA_DICDI RecName: Full=Probable serine/threonine-protein kinase ireA; AltName: Full=Inositol-requiring protein A; Flags: Precursor
comp66994_c0_seq8	6.03299	1.08172e-18	1.10981e-15	up	m.13281	gi|224109124|ref|XP_002315091.1| predicted protein [Populus trichocarpa] predicted protein [Populus trichocarpa]	164	1e-38, Method: Compositional matrix adjust.	48.44		K06998	hypothetical protein	KOG3033:10-159	GO:0003824		GO:0009058	sp|Q9DCG6.2|PBLD1_MOUSE RecName: Full=Phenazine biosynthesis-like domain-containing prot ein 1
comp75437_c0_seq1	-1.64189	0.000601172	0.00768511	down	m.42864	gi|460386123|ref|XP_004238749.1| PREDICTED: dnaJ homolog subfamily B member 1-like [Solanum lycopersicum]	158	5e-37, Method: Compositional matrix adjust.	57.82			hypothetical protein	KOG0714:3-74	GO:0031072			sp|Q5XGU5.1|DNJ6B_XENLA RecName: Full=DnaJ homolog subfamily B member 6-B
comp72507_c0_seq1	-2.23647	3.44464e-05	0.00077697	down	m.26770	gi|431812559|gb|AGA84058.1| UDP-glucosyltransferase isoform 2 [Picrorhiza kurrooa]	479	e-133, Method: Compositional matrix adjust.	54.63			hypothetical protein LOC100257356	KOG1192:12-434	GO:0016758		GO:0008152	sp|Q5NTH0.1|UGAT_BELPE RecName: Full=Cyanidin-3-O-glucoside 2-O-glucuronosyltransferase; Short=BpUGAT; AltName: Full=UDP-glucuronic acid:anthocyanin glucuronosyltransferase
comp67722_c0_seq11	1.61893	0.000687332	0.00847867	up	m.14709
comp72502_c0_seq1	-1.30575	0.00525803	0.0395664	down	m.26734	gi|225456559|ref|XP_002264600.1| PREDICTED: protein COBRA [Vitis vinifera] unnamed protein product [Vitis vinifera]	376	e-102, Method: Compositional matrix adjust.	84.47			hypothetical protein LOC100263971					sp|Q94KT8.1|COBRA_ARATH RecName: Full=Protein COBRA; AltName: Full=Cell expansion protei n; Flags: Precursor
comp73360_c0_seq2	2.31158	8.74518e-06	0.00025366	up	m.30247	gi|460367046|ref|XP_004229386.1| PREDICTED: uncharacterized protein LOC101266450 [Solanum lycopersicum]	624	e-176, Method: Compositional matrix adjust.	55.83			hypothetical protein LOC100260535
comp35325_c0_seq1	-1.31956	0.00589769	0.0432116	down	m.1314	gi|460412777|ref|XP_004251774.1| PREDICTED: probable protein phosphatase 2C 27-like isoform 1 [Solanum lycopersicum]	582	e-164, Method: Compositional matrix adjust.	71.43	EC:3.1.3.16		protein phosphatase 2c, putative	KOG0698:65-392	GO:0003824			sp|Q69QZ0.1|P2C27_ORYSJ RecName: Full=Probable protein phosphatase 2C 27; Short=OsPP2C27
comp75269_c0_seq21	-1.32419	0.00556572	0.0413616	down	m.41426	gi|402169213|dbj|BAM36968.1| protein kinase [Nicotiana benthamiana]	218	3e-54, Method: Compositional matrix adjust.	37.61			hypothetical protein LOC100245919		GO:0005524		GO:0006468
comp74031_c0_seq3	2.14716	1.26431e-05	0.000342383	up	m.33640	gi|460369113|ref|XP_004230408.1| PREDICTED: uncharacterized protein LOC101254642 [Solanum lycopersicum]	274	6e-72, Method: Compositional matrix adjust.	74.12		K14606	hypothetical protein LOC100241486
comp71675_c0_seq24	-1.60582	0.000877585	0.0102415	down	m.24091	gi|462406793|gb|EMJ12257.1| hypothetical protein PRUPE_ppa018536mg [Prunus persica]	241	1e-61, Method: Compositional matrix adjust.	62.3			hypothetical protein LOC100264685					sp|Q9FMW6.2|GEML6_ARATH RecName: Full=GEM-like protein 6
comp74257_c0_seq21	-2.6517	7.06474e-08	3.98254e-06	down	m.34884	gi|292677823|dbj|BAI99253.1| trehalose 6-phosphate phosphatase [Nicotiana tabacum]	637	e-180, Method: Compositional matrix adjust.	80.21			trehalose-6-phosphate synthase, putative	KOG1050:1-379	GO:0003824		GO:0005992	sp|O64896.1|TPPA_ARATH RecName: Full=Trehalose-phosphate phosphatase A; Short=AtTPPA; AltName: Full=Trehalose 6-phosphate phosphatase
comp64976_c0_seq1	2.30311	2.00491e-05	0.000499268	up	m.10553	gi|460370673|ref|XP_004231175.1| PREDICTED: xylem serine proteinase 1-like [Solanum lycopersicum]	1104	0.0, Method: Compositional matrix adjust.	73.17	EC:1.3.1.74		Xylem serine proteinase 1 precursor, putative	euNOG08936:35-751	GO:0042802		GO:0043086	sp|Q9LLL8.1|XSP1_ARATH RecName: Full=Xylem serine proteinase 1; Short=AtXSP1; AltName: Full=Cucumisin-like protein; Flags: Precursor
comp69851_c0_seq4	2.20148	5.14553e-06	0.000161304	up	m.18764	gi|460369450|ref|XP_004230575.1| PREDICTED: F-box/kelch-repeat protein At1g22040-like isoform 1 [Solanum lycopersicum] PREDICTED: F-box/kelch-repeat protein At1g22040-like isoform 2 [Solanum lycopersicum] PREDICTED: F-box/kelch-repeat protein At1g22040-like isoform 3 [Solanum lycopersicum] PREDICTED: F-box/kelch-repeat protein At1g22040-like isoform 4 [Solanum lycopersicum] PREDICTED: F-box/kelch…	727	0.0, Method: Compositional matrix adjust.	73.38			hypothetical protein LOC100245120	KOG1072:1-476	GO:0005515			sp|Q9LM55.1|FBK8_ARATH RecName: Full=F-box/kelch-repeat protein At1g22040
comp75779_c1_seq60	2.56362	5.44373e-07	2.28898e-05	up	m.45498	gi|460380211|ref|XP_004235851.1| PREDICTED: sucrose nonfermenting 4-like protein-like [Solanum lycopersicum]	328	1e-87, Method: Compositional matrix adjust.	56.7			hypothetical protein		GO:0005515			sp|Q944A6.1|SNF4_ARATH RecName: Full=Sucrose nonfermenting 4-like protein; Short=SNF4; AltName: Full=CBS domain-containing protein CBSCBS3; AltName: Full=SNF1-related protein kinase regulatory subunit betagamma; Short=AKIN subunit betagamma; Short=AKINbetagamma
comp73753_c2_seq36	-1.3835	0.00530143	0.0398095	down	m.32120	gi|255536745|ref|XP_002509439.1| conserved hypothetical protein [Ricinus communis] conserved hypothetical protein [Ricinus communis]	164	5e-39, Method: Compositional matrix adjust.	69.44			hypothetical protein					sp|Q6H6E6.1|DI194_ORYSJ RecName: Full=Protein DEHYDRATION-INDUCED 19 homolog 4; AltName: Full=OsDi19-4
comp70438_c0_seq8	-1.29157	0.00570667	0.0421215	down	m.20441	gi|57282314|emb|CAD43283.1| bromodomain-containing RNA-binding protein 1 [Solanum tuberosum]	525	e-146, Method: Compositional matrix adjust.	53.82		K11721	global transcription factor group	KOG1474:181-284	GO:0005515			sp|Q9LXA7.2|GTE2_ARATH RecName: Full=Transcription factor GTE2; AltName: Full=Bromodomain-containing protein GTE2; AltName: Full=Protein GLOBAL TRANSCRIPTION FACTOR GROUP E2
comp75341_c0_seq5	-1.39409	0.00367845	0.0304143	down	m.41970
comp60806_c0_seq7	-2.43233	0.000634492	0.00800992	down	m.6929	gi|225440478|ref|XP_002272909.1| PREDICTED: aldo-keto reductase family 4 member C9-like [Vitis vinifera]	286	2e-75, Method: Compositional matrix adjust.	80.49			hypothetical protein LOC100254427					sp|Q0PGJ6.1|AKRC9_ARATH RecName: Full=Aldo-keto reductase family 4 member C9
comp75972_c0_seq3	-1.78853	0.000274306	0.00408377	down	m.46844	gi|460373809|ref|XP_004232706.1| PREDICTED: arogenate dehydratase/prephenate dehydratase 1, chloroplastic-like [Solanum lycopersicum]	330	2e-88, Method: Compositional matrix adjust.	68.42	EC:4.2.1.91		arogenate/prephenate dehydratase		GO:0004664		GO:0009094	sp|Q9SA96.1|AROD1_ARATH RecName: Full=Arogenate dehydratase/prephenate dehydratase 1, chloroplastic; Short=AtADT1; Short=AtPDT1; Flags: Precursor
comp72518_c0_seq1	1.5907	0.00133108	0.0140458	up	m.26792	gi|225451100|ref|XP_002266105.1| PREDICTED: uncharacterized protein LOC100267587 [Vitis vinifera] unnamed protein product [Vitis vinifera]	85.5	4e-15, Method: Compositional matrix adjust.	59.46			hypothetical protein LOC100267587
comp67600_c0_seq10	-3.00236	1.45699e-09	1.54334e-07	down	m.14426	gi|460399014|ref|XP_004245040.1| PREDICTED: uncharacterized protein LOC101265262 [Solanum lycopersicum]	258	1e-66, Method: Compositional matrix adjust.	50.38			hypothetical protein
comp71724_c0_seq2	1.52151	0.00490887	0.0374331	up	m.24213	gi|462405095|gb|EMJ10559.1| hypothetical protein PRUPE_ppa008735mg [Prunus persica]	201	5e-50, Method: Compositional matrix adjust.	77.5			hypothetical protein LOC100240946
comp75934_c0_seq37	-1.92277	7.06398e-05	0.00139297	down	m.46622	gi|297740564|emb|CBI30746.3| unnamed protein product [Vitis vinifera]	536	e-150, Method: Compositional matrix adjust.	66.25			hypothetical protein LOC100241193	euNOG12811:42-264	GO:0005515			sp|C0LGN2.1|Y3148_ARATH RecName: Full=Probable leucine-rich repeat receptor-like serine/threonine-protein kinase At3g14840; Flags: Precursor
comp56978_c0_seq1	-2.89517	1.10102e-08	7.86013e-07	down	m.5037
comp71417_c0_seq9	-1.89823	9.85748e-05	0.00182554	down	m.23254	gi|296083942|emb|CBI24330.3| unnamed protein product [Vitis vinifera]	310	2e-82, Method: Compositional matrix adjust.	78.19			hypothetical protein LOC100244484		GO:0008080		GO:0008152
comp73867_c0_seq19	1.49529	0.00180516	0.0176818	up	m.32960	gi|460381416|ref|XP_004236445.1| PREDICTED: ABC transporter C family member 13-like [Solanum lycopersicum]	814	0.0, Method: Compositional matrix adjust.	69.69			similar to Multidrug Resistance associated Protein 1		GO:0042626	GO:0016021	GO:0055085	sp|Q9SKX0.3|AB13C_ARATH RecName: Full=ABC transporter C family member 13; Short=ABC transporter ABCC.13; Short=AtABCC13; AltName: Full=ATP-energized glutathione S-conjugate pump 11; AltName: Full=Glutathione S-conjugate-transporting ATPase 11; AltName: Full=Multidrug resistance-associated protein 11
comp25225_c0_seq1	4.0142	0.000555241	0.00720049	up	m.678	gi|154302177|ref|XP_001551499.1| hypothetical protein BC1G_09769 [Botryotinia fuckeliana B05.10] similar to heat shock protein Hsp88 [Botryotinia fuckeliana] putative heat shock protein hsp88 protein [Botryotinia fuckeliana BcDW1]	150	2e-34, Method: Compositional matrix adjust.	57.69		K09489	hypothetical protein	KOG0103:23-137				sp|O74225.1|HSP88_NEUCR RecName: Full=Heat shock protein Hsp88
comp68733_c0_seq1	6.51461	2.21027e-05	0.000538091	up	m.16503
comp75376_c1_seq2	-1.58227	0.000838946	0.00987728	down	m.42373	gi|356540381|ref|XP_003538668.1| PREDICTED: heat shock protein STI-like [Glycine max]	825	0.0, Method: Compositional matrix adjust.	69.81			hypothetical protein		GO:0005515			sp|Q43468.1|STIP_SOYBN RecName: Full=Heat shock protein STI; Short=GmSTI; AltName: Full=Stress-inducible protein
comp75538_c0_seq2	-1.98478	0.000566963	0.0073234	down	m.43444	gi|359497155|ref|XP_003635438.1| PREDICTED: ABC transporter G family member 11-like [Vitis vinifera]	582	e-164, Method: Compositional matrix adjust.	75.54	EC:3.6.3.28		ATP-binding cassette transporter, putative	KOG0061:53-291	GO:0016887			sp|Q8RXN0.1|AB11G_ARATH RecName: Full=ABC transporter G family member 11; Short=ABC transporter ABCG.11; Short=AtABCG11; AltName: Full=Protein CUTICULAR DEFECT AND ORGAN FUSION 1; AltName: Full=Protein DESPERADO; AltName: Full=Protein PERMEABLE LEAVES 1; AltName: Full=White-brown complex homolog protein 11; Short=AtWBC11
comp59577_c0_seq5	-1.51143	0.00182385	0.0178163	down	m.6203	gi|460393554|ref|XP_004242374.1| PREDICTED: cysteine-rich repeat secretory protein 3-like [Solanum lycopersicum]	338	6e-91, Method: Compositional matrix adjust.	74.88			PDLP2 (PLASMODESMATA-LOCATED PROTEIN 2)					sp|Q6NM73.1|CRR3_ARATH RecName: Full=Cysteine-rich repeat secretory protein 3; Flags: Precursor
comp70385_c0_seq5	-2.04639	3.22931e-05	0.000738137	down	m.20337	gi|460376790|ref|XP_004234179.1| PREDICTED: RNA polymerase sigma factor sigE, chloroplastic/mitochondrial-like isoform 1 [Solanum lycopersicum]	321	3e-85, Method: Compositional matrix adjust.	60.7		K03093	SIGE (SIGMA FACTOR E)		GO:0016987		GO:0006355	sp|Q9ZNX9.1|SIGE_ARATH RecName: Full=RNA polymerase sigma factor sigE, chloroplastic/mitochondrial; Short=Sigma factor E; Short=Sigma-E; AltName: Full=RNA polymerase sigma factor sig5; Short=Atsig5; Short=Sigma factor 5; Flags: Precursor
comp60252_c0_seq26	-1.63638	0.000820401	0.00970556	down	m.6592	gi|449447087|ref|XP_004141301.1| PREDICTED: sodium-coupled neutral amino acid transporter 1-like [Cucumis sativus] PREDICTED: sodium-coupled neutral amino acid transporter 1-like [Cucumis sativus]	394	e-108, Method: Compositional matrix adjust.	70.93			amino acid transporter, putative					sp|Q5I012.2|S38AA_MOUSE RecName: Full=Putative sodium-coupled neutral amino acid transporter 10
comp73151_c0_seq52	1.94559	0.000751032	0.00908652	up	m.29309	gi|449488228|ref|XP_004157974.1| PREDICTED: LOW QUALITY PROTEIN: alpha-glucosidase YihQ-like [Cucumis sativus]	221	4e-56, Method: Compositional matrix adjust.	83.33			hypothetical protein LOC100246895		GO:0004553		GO:0005975	sp|P32138.3|YIHQ_ECOLI RecName: Full=Alpha-glucosidase YihQ
comp30869_c0_seq1	6.0041	2.72586e-25	2.44707e-21	up	m.982	gi|28194659|gb|AAO33591.1|AF479309_1 putative early light induced protein [Arachis hypogaea]	210	2e-52, Method: Compositional matrix adjust.	58.42			early light-inducible protein					sp|P11432.1|ELI_PEA RecName: Full=Early light-induced protein, chloroplastic; Short=ELIP; Flags: Precursor
comp69659_c0_seq1	-2.0952	2.44777e-05	0.00058598	down	m.18381	gi|462396363|gb|EMJ02162.1| hypothetical protein PRUPE_ppa003998mg [Prunus persica]	522	e-146, Method: Compositional matrix adjust.	71.01			hypothetical protein LOC100260621					sp|P26294.1|PDS_SYNE7 RecName: Full=15-cis-phytoene desaturase; AltName: Full=Phytoene dehydrogenase
comp73503_c0_seq7	-1.39081	0.00302456	0.0262404	down	m.30954
comp65945_c0_seq2	-1.59449	0.0063025	0.045776	down	m.11750	gi|225441110|ref|XP_002265059.1| PREDICTED: probable 2-oxoglutarate/Fe(II)-dependent dioxygenase-like [Vitis vinifera]	554	e-155, Method: Compositional matrix adjust.	69.33			hypothetical protein LOC100265936	KOG0143:1-384	GO:0016491			sp|D4N502.1|DIOX3_PAPSO RecName: Full=Codeine O-demethylase
comp68089_c0_seq1	-2.42626	5.41058e-06	0.000168653	down	m.15228	gi|460375096|ref|XP_004233344.1| PREDICTED: prolyl 4-hydroxylase subunit alpha-1-like [Solanum lycopersicum]	474	e-132, Method: Compositional matrix adjust.	79.43	EC:1.14.11.2	K00472	prolyl 4-hydroxylase alpha subunit, putative	KOG1591:31-311	GO:0016491			sp|P54001.2|P4HA1_RAT RecName: Full=Prolyl 4-hydroxylase subunit alpha-1; Short=4-PH alpha-1; AltName: Full=Procollagen-proline,2-oxoglutarate-4-dioxygenase subunit alpha-1; Flags: Precursor
comp67253_c0_seq1	-1.79978	0.000161643	0.00273408	down	m.13661	gi|460378643|ref|XP_004235078.1| PREDICTED: uridylate kinase-like [Solanum lycopersicum]	518	e-144, Method: Compositional matrix adjust.	78.21	EC:2.7.4.22	K09903	Uridylate kinase, putative					sp|Q2JS42.1|PYRH_SYNJA RecName: Full=Uridylate kinase; Short=UK; AltName: Full=Uridine monophosphate kinase; Short=UMP kinase; Short=UMPK
comp76214_c0_seq76	1.56218	0.00131007	0.0138648	up	m.49115	gi|225425928|ref|XP_002267668.1| PREDICTED: probable LRR receptor-like serine/threonine-protein kinase At1g67720-like [Vitis vinifera]	317	1e-84, Method: Compositional matrix adjust.	74.38			hypothetical protein LOC100240962					sp|C0LGI2.1|Y1677_ARATH RecName: Full=Probable LRR receptor-like serine/threonine-protei n kinase At1g67720; Flags: Precursor
comp75551_c0_seq23	1.38093	0.0037015	0.0305298	up	m.43571	gi|297740749|emb|CBI30931.3| unnamed protein product [Vitis vinifera]	257	6e-67, Method: Compositional matrix adjust.	78.31		K02874	hypothetical protein LOC100241180	KOG0901:1-166	GO:0003735	GO:0005840	GO:0006412	sp|B2IK72.1|RL14_BEII9 RecName: Full=50S ribosomal protein L14
comp76017_c0_seq11	1.99549	3.82831e-05	0.000850911	up	m.47373	gi|359474648|ref|XP_002263148.2| PREDICTED: alpha-glucosidase 2-like [Vitis vinifera]	480	e-133, Method: Compositional matrix adjust.	86.27	EC:3.2.1.20		HGL1 (heteroglycan glucosidase 1)		GO:0004553		GO:0005975	sp|Q9F234.1|AGL2_BACTQ RecName: Full=Alpha-glucosidase 2; AltName: Full=Alpha-glucosidas e II
comp75647_c0_seq24	-3.12147	5.46225e-10	6.88224e-08	down	m.44315	gi|225460933|ref|XP_002279440.1| PREDICTED: mutS protein homolog 5-like [Vitis vinifera]	746	0.0, Method: Compositional matrix adjust.	81.99		K08741	MSH5 (MUTS-HOMOLOGUE 5)	KOG0221:32-125	GO:0030983		GO:0006298	sp|F4JEP5.1|MSH5_ARATH RecName: Full=DNA mismatch repair protein MSH5; Short=AtMSH5; AltName: Full=MutS protein homolog 5
comp74518_c0_seq10	-1.83262	0.000156125	0.00267348	down	m.36689	gi|225456715|ref|XP_002274303.1| PREDICTED: ABC transporter A family member 7 [Vitis vinifera]	1241	0.0, Method: Compositional matrix adjust.	73.48			ATATH6	KOG0059:1-817	GO:0016887			sp|Q9STT5.2|AB7A_ARATH RecName: Full=ABC transporter A family member 7; Short=ABC transporter ABCA.7; Short=AtABCA7; AltName: Full=Probable ABC2 homolog 6
comp66383_c0_seq1	-2.24474	5.21754e-05	0.00109563	down	m.12371	gi|225423925|ref|XP_002278939.1| PREDICTED: probable carboxylesterase 6-like [Vitis vinifera]	462	e-128, Method: Compositional matrix adjust.	64.29			hypothetical protein LOC100261259	KOG1515:20-344	GO:0016787		GO:0008152	sp|Q9SX25.1|CXE6_ARATH RecName: Full=Probable carboxylesterase 6; AltName: Full=AtCXE6
comp4101_c0_seq1	3.58013	0.00421342	0.0333995	up	m.200
comp74021_c0_seq69	-2.10703	2.65654e-05	0.00062966	down	m.33539	gi|225468648|ref|XP_002268069.1| PREDICTED: lipase [Vitis vinifera] unnamed protein product [Vitis vinifera]	246	1e-63, Method: Compositional matrix adjust.	82.96			hypothetical protein LOC100260858
comp56576_c0_seq1	3.11389	1.18913e-08	8.29135e-07	up	m.4895	gi|297738806|emb|CBI28051.3| unnamed protein product [Vitis vinifera]	186	5e-45, Method: Compositional matrix adjust.	46.64			hypothetical protein LOC100266194					sp|Q5JMF2.1|ABIL5_ORYSJ RecName: Full=Probable protein ABIL5; AltName: Full=Abl interactor-like protein 5
comp72211_c0_seq5	-2.57159	7.48993e-05	0.00145934	down	m.25670	gi|359492536|ref|XP_002284503.2| PREDICTED: IAA-amino acid hydrolase ILR1-like 6-like [Vitis vinifera]	254	1e-65, Method: Compositional matrix adjust.	59.35	EC:3.5.1.-	K14664	iaa-amino acid hydrolase 9		GO:0016787		GO:0008152	sp|Q8VYX0.2|ILL6_ARATH RecName: Full=IAA-amino acid hydrolase ILR1-like 6; AltName: Full=Protein gr1; Flags: Precursor
comp416696_c0_seq1	5.5303	0.00292486	0.0255607	up	m.50536
comp59577_c0_seq3	-1.61498	0.00091308	0.0105767	down	m.6201	gi|460393554|ref|XP_004242374.1| PREDICTED: cysteine-rich repeat secretory protein 3-like [Solanum lycopersicum]	378	e-103, Method: Compositional matrix adjust.	70.52			PDLP2 (PLASMODESMATA-LOCATED PROTEIN 2)					sp|Q6NM73.1|CRR3_ARATH RecName: Full=Cysteine-rich repeat secretory protein 3; Flags: Precursor
comp76052_c2_seq5	-1.75919	0.000325163	0.00468323	down	m.47779	gi|255571616|ref|XP_002526754.1| hypothetical protein RCOM_0092500 [Ricinus communis] hypothetical protein RCOM_0092500 [Ricinus communis]	147	1e-33, Method: Compositional matrix adjust.	69.9			hypothetical protein					sp|Q3EAI1.1|BH060_ARATH RecName: Full=Transcription factor bHLH60; AltName: Full=Basic helix-loop-helix protein 60; Short=AtbHLH60; Short=bHLH 60; AltName: Full=Transcription factor EN 91; AltName: Full=bHLH transcription factor bHLH060
comp67859_c1_seq1	3.2199	9.91512e-06	0.000280348	up	m.14868	gi|359492319|ref|XP_002278042.2| PREDICTED: pleckstrin homology domain-containing family A member 8-like [Vitis vinifera]	277	2e-72, Method: Compositional matrix adjust.	65.73			GLTP2 (glycolipid transfer protein 2)		GO:0051861	GO:0005737	GO:0046836	sp|D3ZY60.1|PKHA8_RAT RecName: Full=Pleckstrin homology domain-containing family A membe r 8; Short=PH domain-containing family A member 8; AltName: Full=Phosphatidylinositol-four-phosphate adapter protein 2; Short=FAPP-2; Short=Phosphoinositol 4-phosphate adapter protein 2
comp38013_c0_seq1	5.5303	0.00292486	0.0255607	up	m.1816	gi|449524932|ref|XP_004169475.1| PREDICTED: LOW QUALITY PROTEIN: glutamine-dependent NAD(+) synthetase-like [Cucumis sativus]	178	3e-43, Method: Compositional matrix adjust.	71.07	EC:6.3.5.1	K01950	NAD+ synthase (glutamine-hydrolysing)	KOG2303:48-121				sp|Q5ZMA6.1|NADE_CHICK RecName: Full=Glutamine-dependent NAD(+) synthetase; AltName: Full=NAD(+) synthase [glutamine-hydrolyzing]; AltName: Full=NAD(+) synthetase
comp68358_c0_seq3	1.40474	0.00333415	0.0282306	up	m.15811	gi|462419825|gb|EMJ24088.1| hypothetical protein PRUPE_ppa003593mg [Prunus persica]	561	e-158, Method: Compositional matrix adjust.	80.88	EC:6.1.1.16	K01883	hypothetical protein LOC100245851		GO:0005524	GO:0005737	GO:0006423	sp|Q39ZL8.1|SYC_GEOMG RecName: Full=Cysteine--tRNA ligase; AltName: Full=Cysteinyl-tRNA synthetase; Short=CysRS
comp72306_c0_seq32	-3.25463	1.97877e-10	2.83841e-08	down	m.26002	gi|224109384|ref|XP_002315179.1| predicted protein [Populus trichocarpa] predicted protein [Populus trichocarpa]	270	4e-70, Method: Compositional matrix adjust.	47.67			hypothetical protein		GO:0003993			sp|O04195.2|Y2992_ARATH RecName: Full=Uncharacterized protein At2g39920
comp67477_c0_seq12	1.43855	0.0038341	0.0313546	up	m.14226	gi|462395201|gb|EMJ01000.1| hypothetical protein PRUPE_ppa004711mg [Prunus persica]	306	3e-81, Method: Compositional matrix adjust.	65.53			triacylglycerol lipase, putative
comp55511_c0_seq1	1.47339	0.0057562	0.0423998	up	m.4518	gi|225469318|ref|XP_002270367.1| PREDICTED: uncharacterized protein LOC100255607 [Vitis vinifera]	127	9e-28, Method: Compositional matrix adjust.	60.75			hypothetical protein LOC100255607
comp76017_c0_seq9	2.0735	5.23951e-05	0.0010977	up	m.47372	gi|460400965|ref|XP_004246000.1| PREDICTED: alpha-glucosidase 2-like [Solanum lycopersicum]	418	e-115, Method: Compositional matrix adjust.	79.08	EC:3.2.1.20	K01187	HGL1 (heteroglycan glucosidase 1)		GO:0004553		GO:0005975	sp|Q9F234.1|AGL2_BACTQ RecName: Full=Alpha-glucosidase 2; AltName: Full=Alpha-glucosidas e II
comp65970_c0_seq2	1.42684	0.00278112	0.024721	up	m.11796	gi|255580250|ref|XP_002530955.1| multidrug resistance pump, putative [Ricinus communis] multidrug resistance pump, putative [Ricinus communis]	738	0.0, Method: Compositional matrix adjust.	74.01			multidrug resistance pump, putative	KOG1347:3-483	GO:0015297	GO:0016020	GO:0055085	sp|Q9LYT3.1|TT12_ARATH RecName: Full=Protein TRANSPARENT TESTA 12; AltName: Full=MATE efflux family protein TT12; AltName: Full=Protein DTX41
comp70787_c0_seq1	1.72931	0.000310408	0.00450179	up	m.21362	gi|225430726|ref|XP_002265804.1| PREDICTED: tubby-like F-box protein 5-like [Vitis vinifera]	680	0.0, Method: Compositional matrix adjust.	79.9			hypothetical protein LOC100261485	KOG2502:1-412	GO:0005515			sp|Q6Z2G9.1|TLP5_ORYSJ RecName: Full=Tubby-like F-box protein 5; Short=OsTLP5; AltName: Full=Tubby-like F-box protein 8; Short=OsTLP8
comp66942_c0_seq4	-2.06735	1.85487e-05	0.000467413	down	m.13181	gi|296081175|emb|CBI18201.3| unnamed protein product [Vitis vinifera]	243	2e-62, Method: Compositional matrix adjust.	61.29			hypothetical protein					sp|Q6NMB7.1|WTR7_ARATH RecName: Full=WAT1-related protein At1g43650
comp72810_c0_seq31	-1.94112	6.69365e-05	0.0013346	down	m.27807	gi|297734029|emb|CBI15276.3| unnamed protein product [Vitis vinifera]	740	0.0, Method: Compositional matrix adjust.	68.29			hypothetical protein LOC100255336	KOG1237:6-534	GO:0005215	GO:0016020	GO:0006857	sp|Q8H157.1|PTR19_ARATH RecName: Full=Nitrate transporter 1.2; AltName: Full=Nitrate transporter NTL1
comp74021_c0_seq65	-1.39761	0.00376957	0.0309681	down	m.33535	gi|460385898|ref|XP_004238637.1| PREDICTED: lipase-like isoform 1 [Solanum lycopersicum]	280	1e-73, Method: Compositional matrix adjust.	76.09			catalytic, putative					sp|P04635.1|LIP_STAHY RecName: Full=Lipase; AltName: Full=Triacylglycerol lipase; Contains: RecName: Full=Lipase 86 kDa form; Contains: RecName: Full=Lipase 46 kDa form; Flags: Precursor
comp73825_c0_seq37	2.61182	0.000587516	0.00754007	up	m.32579	gi|460372403|ref|XP_004232020.1| PREDICTED: MATE efflux family protein DTX1-like [Solanum lycopersicum]	185	3e-45, Method: Compositional matrix adjust.	62.5			hypothetical protein LOC100242777					sp|Q9SIA3.2|MATE6_ARATH RecName: Full=MATE efflux family protein 6; AltName: Full=Protei n DETOXIFICATION 1-like 2; AltName: Full=Protein DTX4
comp73753_c2_seq19	-1.43622	0.0039038	0.0317656	down	m.32107	gi|462407841|gb|EMJ13175.1| hypothetical protein PRUPE_ppa010886mg [Prunus persica]	294	1e-77, Method: Compositional matrix adjust.	64.14			hypothetical protein LOC100253877					sp|Q688X9.1|DI191_ORYSJ RecName: Full=Protein DEHYDRATION-INDUCED 19; AltName: Full=OsDi 19
comp55035_c0_seq2	3.14199	0.000380023	0.00530158	up	m.4339	gi|225684055|gb|EEH22339.1| H/ACA ribonucleoprotein complex subunit 1 [Paracoccidioides brasiliensis Pb03]	98.2	7e-19, Method: Composition-based stats.	91.67		K11128	hypothetical protein		GO:0030515		GO:0042254	sp|A6SDR8.1|GAR1_BOTFB RecName: Full=H/ACA ribonucleoprotein complex subunit 1; AltName: Full=snoRNP protein GAR1
comp66258_c0_seq4	1.49537	0.00546127	0.0407626	up	m.12201	gi|460370799|ref|XP_004231236.1| PREDICTED: pentatricopeptide repeat-containing protein At3g49170, chloroplastic-like [Solanum lycopersicum]	771	0.0, Method: Compositional matrix adjust.	76.81			hypothetical protein LOC100264730					sp|Q5G1T1.1|PP272_ARATH RecName: Full=Pentatricopeptide repeat-containing protein At3g49170, chloroplastic; AltName: Full=Protein EMBRYO DEFECTIVE 2261; Flags: Precursor
comp68917_c0_seq4	3.62154	9.15153e-11	1.46706e-08	up	m.16930	gi|460399863|ref|XP_004245456.1| PREDICTED: homeobox-leucine zipper protein ATHB-7-like [Solanum lycopersicum]	186	2e-45, Method: Compositional matrix adjust.	52.63			hypothetical protein	KOG0483:5-200	GO:0043565	GO:0005634	GO:0006355	sp|P46897.2|ATHB7_ARATH RecName: Full=Homeobox-leucine zipper protein ATHB-7; AltName: Full=HD-ZIP protein ATHB-7; AltName: Full=Homeodomain transcription factor ATHB-7
comp72015_c0_seq18	-1.62559	0.000587416	0.00754007	down	m.25046	gi|225438442|ref|XP_002275036.1| PREDICTED: uncharacterized protein LOC100249111 [Vitis vinifera]	451	e-124, Method: Compositional matrix adjust.	46.09			hypothetical protein LOC100249111		GO:0005524		GO:0006468	sp|O94537.1|PPK4_SCHPO RecName: Full=Serine/threonine-protein kinase ppk4; Flags: Precursor
comp64469_c0_seq1	3.47006	1.82703e-10	2.66695e-08	up	m.9921	gi|224139082|ref|XP_002326763.1| predicted protein [Populus trichocarpa] unknown [Populus trichocarpa] predicted protein [Populus trichocarpa]	128	5e-28, Method: Compositional matrix adjust.	40.23			hypothetical protein					sp|P42735.1|CDI8_ARATH RecName: Full=Cadmium-induced protein AS8
comp72820_c1_seq2	5.5303	0.00292486	0.0255607	up	m.27858	gi|460409971|ref|XP_004250409.1| PREDICTED: putative late blight resistance protein homolog R1B-16-like [Solanum lycopersicum]	62	6e-08, Method: Compositional matrix adjust.	28.11
comp67600_c0_seq25	-3.02685	1.10857e-09	1.28412e-07	down	m.14441	gi|460399014|ref|XP_004245040.1| PREDICTED: uncharacterized protein LOC101265262 [Solanum lycopersicum]	258	1e-66, Method: Compositional matrix adjust.	50.38			hypothetical protein
comp69963_c0_seq4	-2.1409	8.22998e-06	0.000241249	down	m.19059	gi|462400432|gb|EMJ06100.1| hypothetical protein PRUPE_ppa008596mg [Prunus persica]	290	4e-76, Method: Compositional matrix adjust.	54.58			DNA binding protein, putative		GO:0030528		GO:0006355	sp|Q9LT23.1|BH121_ARATH RecName: Full=Transcription factor bHLH121; AltName: Full=Basic helix-loop-helix protein 121; Short=AtbHLH121; Short=bHLH 121; AltName: Full=Transcription factor EN 138; AltName: Full=bHLH transcription factor bHLH121
comp42009_c0_seq1	2.15349	0.00185619	0.0180412	up	m.2127	gi|462402367|gb|EMJ07924.1| hypothetical protein PRUPE_ppa024702mg [Prunus persica]	279	2e-73, Method: Compositional matrix adjust.	62.62			hypothetical protein					sp|Q39547.1|CUCM1_CUCME RecName: Full=Cucumisin; AltName: Allergen=Cuc m 1; Flags: Precursor
comp73867_c0_seq3	1.52412	0.00148566	0.015273	up	m.32944	gi|460381416|ref|XP_004236445.1| PREDICTED: ABC transporter C family member 13-like [Solanum lycopersicum]	814	0.0, Method: Compositional matrix adjust.	69.69			similar to Multidrug Resistance associated Protein 1		GO:0042626	GO:0016021	GO:0055085	sp|Q9SKX0.3|AB13C_ARATH RecName: Full=ABC transporter C family member 13; Short=ABC transporter ABCC.13; Short=AtABCC13; AltName: Full=ATP-energized glutathione S-conjugate pump 11; AltName: Full=Glutathione S-conjugate-transporting ATPase 11; AltName: Full=Multidrug resistance-associated protein 11
comp59887_c1_seq2	1.44889	0.00302654	0.0262512	up	m.6358
comp64931_c0_seq1	3.48747	1.06385e-05	0.000296599	up	m.10514	gi|255543319|ref|XP_002512722.1| N-acetyltransferase, putative [Ricinus communis] N-acetyltransferase, putative [Ricinus communis]	356	3e-96, Method: Compositional matrix adjust.	65.02			N-acetyltransferase, putative		GO:0008080		GO:0008152
comp27281_c0_seq1	-1.8421	0.000559828	0.00724689	down	m.757	gi|460383280|ref|XP_004237358.1| PREDICTED: G-type lectin S-receptor-like serine/threonine-protein kinase At1g11330-like [Solanum lycopersicum]	152	2e-35, Method: Compositional matrix adjust.	61.21			hypothetical protein LOC100266824					sp|Q9SXB4.1|Y1130_ARATH RecName: Full=G-type lectin S-receptor-like serine/threonine-protein kinase At1g11300; Flags: Precursor
comp75540_c0_seq1	1.77454	0.000213384	0.00340249	up	m.43448	gi|359494061|ref|XP_003634715.1| PREDICTED: 1,4-alpha-glucan-branching enzyme-like isoform 2 [Vitis vinifera] unnamed protein product [Vitis vinifera]	1417	0.0, Method: Compositional matrix adjust.	74.15			hypothetical protein LOC100260732	KOG0470:119-946	GO:0043169		GO:0005975	sp|D2WL32.1|GLGB3_ARATH RecName: Full=1,4-alpha-glucan-branching enzyme 3, chloroplastic/amyloplastic; Short=AtSBE III; AltName: Full=Branching enzyme 1; Short=AtBE1; AltName: Full=Protein EMBRYO DEFECTIVE 2729; AltName: Full=Starch-branching enzyme 3; Flags: Precursor
comp72381_c0_seq28	-1.3764	0.0036206	0.0300398	down	m.26252	gi|460403215|ref|XP_004247089.1| PREDICTED: desumoylating isopeptidase 1-like [Solanum lycopersicum]	272	2e-71, Method: Compositional matrix adjust.	88.65			hypothetical protein LOC100249956	KOG0324:6-141				sp|Q6ICB0.1|PPDE2_HUMAN RecName: Full=Desumoylating isopeptidase 1; Short=DeSI-1; AltNam e: Full=PPPDE peptidase domain-containing protein 2; AltName: Full=Protein FAM152B
comp74814_c0_seq16	-1.32601	0.00539411	0.0403452	down	m.38539	gi|470114232|ref|XP_004293320.1| PREDICTED: malonyl-CoA decarboxylase, mitochondrial-like [Fragaria vesca subsp. vesca]	733	0.0, Method: Compositional matrix adjust.	69.85	EC:4.1.1.9	K01578	hypothetical protein LOC100246958	KOG3018,KOG3018:4-505	GO:0050080		GO:0006633	sp|O95822.3|DCMC_HUMAN RecName: Full=Malonyl-CoA decarboxylase, mitochondrial; Short=MCD ; Flags: Precursor
comp50254_c0_seq1	1.33281	0.00526643	0.0396046	up	m.3151
comp73698_c0_seq2	2.01348	2.74149e-05	0.000646808	up	m.31804	gi|470145377|ref|XP_004308316.1| PREDICTED: uncharacterized protein LOC101297968 [Fragaria vesca subsp. vesca]	471	e-130, Method: Compositional matrix adjust.	59.87			hypothetical protein					sp|Q9M158.2|STR4_ARATH RecName: Full=Rhodanese-like domain-containing protein 4, chloroplastic; AltName: Full=Protein THYLAKOID RHODANESE-LIKE; AltName: Full=Sulfurtransferase 4; Short=AtStr4; Flags: Precursor
comp70976_c0_seq3	1.84501	0.000678625	0.00841124	up	m.21917	gi|460405874|ref|XP_004248399.1| PREDICTED: adenosine deaminase-like protein-like [Solanum lycopersicum]	276	2e-72, Method: Compositional matrix adjust.	72.73	EC:3.5.4.4	K01488	hypothetical protein		GO:0019239		GO:0009168	sp|Q80SY6.1|ADAL_MOUSE RecName: Full=Adenosine deaminase-like protein
comp69218_c0_seq1	-1.3315	0.00549043	0.040933	down	m.17573	gi|502164758|ref|XP_004513249.1| PREDICTED: transcription factor DIVARICATA-like isoform X1 [Cicer arietinum] PREDICTED: transcription factor DIVARICATA-like isoform X2 [Cicer arietinum]	436	e-120, Method: Compositional matrix adjust.	73.74			hypothetical protein	KOG0724:6-295				sp|Q8S9H7.1|DIV_ANTMA RecName: Full=Transcription factor DIVARICATA
comp73058_c0_seq7	-1.53638	0.0010916	0.0121001	down	m.28832	gi|462407363|gb|EMJ12697.1| hypothetical protein PRUPE_ppa007864mg [Prunus persica]	373	e-101, Method: Compositional matrix adjust.	78.76			ALIS1 (ALA-INTERACTING SUBUNIT 1)					sp|Q9LTW0.1|ALIS1_ARATH RecName: Full=ALA-interacting subunit 1; Short=AtALIS1; AltName: Full=ALA3 beta-subunit 1
comp70447_c0_seq10	4.11132	9.01699e-14	2.63245e-11	up	m.20478	gi|255550269|ref|XP_002516185.1| aminoadipic semialdehyde synthase, putative [Ricinus communis] aminoadipic semialdehyde synthase, putative [Ricinus communis]	554	e-155, Method: Compositional matrix adjust.	84.26	EC:1.5.1.8 1.5.1.10	K14157	aminoadipic semialdehyde synthase, putative		GO:0016491		GO:0055114	sp|Q9SMZ4.1|AASS_ARATH RecName: Full=Alpha-aminoadipic semialdehyde synthase; AltName: Full=cAt-LKR/SDH; Short=LKR/SDH; Includes: RecName: Full=Lysine ketoglutarate reductase; Short=LKR; Includes: RecName: Full=Saccharopine dehydrogenase; AltName: Full=cAt-SDH; Short=SDH
comp76214_c0_seq4	1.70511	0.000470337	0.00630417	up	m.49055	gi|223452325|gb|ACM89490.1| leucine-rich repeat family protein / protein kinase family protein [Glycine max]	133	1e-29, Method: Compositional matrix adjust.	79.45			hypothetical protein					sp|C0LGI2.1|Y1677_ARATH RecName: Full=Probable LRR receptor-like serine/threonine-protei n kinase At1g67720; Flags: Precursor
comp75166_c0_seq3	-2.05976	2.01695e-05	0.000501569	down	m.40706	gi|359486571|ref|XP_002276555.2| PREDICTED: UDP-glycosyltransferase 85A1-like [Vitis vinifera]	372	e-101, Method: Compositional matrix adjust.	63.22			hypothetical protein LOC100249578		GO:0016758		GO:0008152	sp|Q9LMF1.2|U85A3_ARATH RecName: Full=UDP-glycosyltransferase 85A3
comp66677_c0_seq16	1.42526	0.00239744	0.0220686	up	m.12816	gi|482576111|gb|EOA40298.1| hypothetical protein CARUB_v10009022mg [Capsella rubella]	282	6e-74, Method: Compositional matrix adjust.	54.94	EC:1.2.4.4	K00166	hypothetical protein LOC100258429	KOG1182:89-203	GO:0016624		GO:0008152	sp|O45924.2|ODBA_CAEEL RecName: Full=2-oxoisovalerate dehydrogenase subunit alpha, mitochondrial; AltName: Full=Branched-chain alpha-keto acid dehydrogenase E1 component alpha chain; Flags: Precursor
comp64722_c0_seq9	-2.78169	6.48979e-08	3.74064e-06	down	m.10192	gi|225449855|ref|XP_002265000.1| PREDICTED: annexin D4 [Vitis vinifera] hypothetical protein VITISV_016344 [Vitis vinifera] unnamed protein product [Vitis vinifera]	459	e-127, Method: Compositional matrix adjust.	70.79			hypothetical protein	KOG0819:15-328	GO:0005544			sp|Q9ZVJ6.1|ANXD4_ARATH RecName: Full=Annexin D4; AltName: Full=AnnAt4
comp74814_c0_seq28	-1.30959	0.00603213	0.0440707	down	m.38551	gi|462418068|gb|EMJ22565.1| hypothetical protein PRUPE_ppa004712mg [Prunus persica]	409	e-112, Method: Compositional matrix adjust.	70.67	EC:4.1.1.9	K01578	hypothetical protein LOC100246958	KOG3018:4-281	GO:0050080		GO:0006633	sp|P12617.2|DCMC_ANSAN RecName: Full=Malonyl-CoA decarboxylase, mitochondrial; Short=MCD ; Flags: Precursor
comp74364_c0_seq33	-1.88172	0.000131879	0.00233053	down	m.35658	gi|255569621|ref|XP_002525776.1| diacylglycerol kinase, alpha, putative [Ricinus communis] diacylglycerol kinase, alpha, putative [Ricinus communis]	353	4e-95, Method: Compositional matrix adjust.	65.52	EC:2.7.1.107		diacylglycerol kinase, alpha, putative		GO:0004143		GO:0007205	sp|O75912.1|DGKI_HUMAN RecName: Full=Diacylglycerol kinase iota; Short=DAG kinase iota; AltName: Full=Diglyceride kinase iota; Short=DGK-iota
comp72052_c0_seq1	1.8361	0.000139089	0.00243573	up	m.25162	gi|224140703|ref|XP_002323718.1| predicted protein [Populus trichocarpa] predicted protein [Populus trichocarpa]	553	e-155, Method: Compositional matrix adjust.	56.86			hypothetical protein	KOG1192:7-458	GO:0016758		GO:0008152	sp|Q66PF2.1|URT1_FRAAN RecName: Full=Putative UDP-rhamnose:rhamnosyltransferase 1; Short=FaRT1; AltName: Full=Glycosyltransferase 4; Short=FaGT4
comp74554_c0_seq5	-1.43966	0.00211827	0.0200602	down	m.36954	gi|460370074|ref|XP_004230879.1| PREDICTED: uncharacterized protein LOC101244533 [Solanum lycopersicum]	573	e-161, Method: Compositional matrix adjust.	76.36			clathrin binding protein, putative		GO:0005515			sp|Q2KJB5.1|NOSTN_BOVIN RecName: Full=Nostrin; AltName: Full=Nitric oxide synthase trafficker; AltName: Full=eNOS trafficking inducer
comp72971_c0_seq9	-1.78652	0.000160105	0.00271318	down	m.28472	gi|460382099|ref|XP_004236777.1| PREDICTED: transcription initiation factor TFIID subunit 9-like isoform 1 [Solanum lycopersicum] PREDICTED: transcription initiation factor TFIID subunit 9-like isoform 2 [Solanum lycopersicum]	273	2e-71, Method: Compositional matrix adjust.	74.46		K03133	hypothetical protein LOC100248023	KOG3334:1-181				sp|Q16594.1|TAF9_HUMAN RecName: Full=Transcription initiation factor TFIID subunit 9; AltName: Full=RNA polymerase II TBP-associated factor subunit G; AltName: Full=STAF31/32; AltName: Full=Transcription initiation factor TFIID 31 kDa subunit; Short=TAFII-31; Short=TAFII31; AltName: Full=Transcription initiation factor TFIID 32 kDa subunit; Short=TAFII-32; Short=TAFII32
comp74021_c0_seq57	-1.53046	0.00163422	0.0163508	down	m.33529	gi|225468648|ref|XP_002268069.1| PREDICTED: lipase [Vitis vinifera] unnamed protein product [Vitis vinifera]	262	2e-68, Method: Compositional matrix adjust.	78.91			hypothetical protein LOC100260858
comp73299_c0_seq6	-3.06216	2.79152e-09	2.58754e-07	down	m.30007	gi|460395177|ref|XP_004243162.1| PREDICTED: vacuolar proton ATPase a2-like [Solanum lycopersicum]	632	e-179, Method: Compositional matrix adjust.	84.26	EC:3.6.3.14	K02154	vacuolar proton atpase, putative		GO:0015078	GO:0033177	GO:0015991	sp|Q9SJT7.1|VHAA2_ARATH RecName: Full=Vacuolar proton ATPase a2; AltName: Full=V-type proton ATPase 95 kDa subunit a isoform 2; Short=V-ATPase 95 kDa isoform a2; AltName: Full=Vacuolar proton pump subunit a2; AltName: Full=Vacuolar proton translocating ATPase 95 kDa subunit a isoform 2
comp75229_c0_seq29	-1.47446	0.00185452	0.0180373	down	m.41190	gi|449463619|ref|XP_004149529.1| PREDICTED: OTU domain-containing protein DDB_G0284757-like [Cucumis sativus] PREDICTED: OTU domain-containing protein DDB_G0284757-like [Cucumis sativus]	325	6e-87, Method: Compositional matrix adjust.	69.78			hypothetical protein	KOG2605:22-226				sp|Q54P70.2|Y4757_DICDI RecName: Full=OTU domain-containing protein DDB_G0284757
comp65083_c0_seq3	-2.67935	6.88163e-08	3.91621e-06	down	m.10658	gi|460386704|ref|XP_004239036.1| PREDICTED: probable 6-phosphogluconolactonase 1-like [Solanum lycopersicum]	476	e-132, Method: Compositional matrix adjust.	84.59	EC:3.1.1.31	K01057	6-phosphogluconolactonase, putative	KOG3147:1-266				sp|Q6Z4H0.1|6PGL2_ORYSJ RecName: Full=Probable 6-phosphogluconolactonase 2; Short=6PGL 2 sp|A2YNH4.1|6PGL2_ORYSI RecName: Full=Probable 6-phosphogluconolactonase 2; Short=6PGL 2
comp75396_c0_seq6	-1.67021	0.000492087	0.00653489	down	m.42573	gi|460379527|ref|XP_004235513.1| PREDICTED: d-3-phosphoglycerate dehydrogenase, chloroplastic-like [Solanum lycopersicum]	389	e-106, Method: Compositional matrix adjust.	84.82	EC:1.1.1.95	K00058	PGDH (3-PHOSPHOGLYCERATE DEHYDROGENASE)		GO:0016597		GO:0008152	sp|O04130.2|SERA_ARATH RecName: Full=D-3-phosphoglycerate dehydrogenase, chloroplastic; Short=3-PGDH; Flags: Precursor
comp72526_c0_seq13	-1.88444	0.000208931	0.00334188	down	m.26851	gi|462403222|gb|EMJ08779.1| hypothetical protein PRUPE_ppa018485mg [Prunus persica]	99.4	3e-19, Method: Compositional matrix adjust.	59.55			hypothetical protein
comp75462_c2_seq3	2.25309	2.86199e-06	9.66804e-05	up	m.42964	gi|359484809|ref|XP_003633167.1| PREDICTED: uncharacterized protein LOC100257033 [Vitis vinifera]	652	0.0, Method: Compositional matrix adjust.	48.65			eukaryotic translation initiation factor 3 subunit, putative
comp61915_c0_seq1	-1.85381	0.000125402	0.00223921	down	m.7650	gi|460369438|ref|XP_004230569.1| PREDICTED: probable nitronate monooxygenase-like [Solanum lycopersicum]	291	8e-77, Method: Compositional matrix adjust.	76.8	EC:1.13.11.32		2-nitropropane dioxygenase precursor, putative		GO:0018580		GO:0055114	sp|Q9I4V0.1|2NPD_PSEAE RecName: Full=Nitronate monooxygenase; AltName: Full=Nitroalkane oxidase
comp56203_c0_seq2	5.5303	0.00292486	0.0255607	up	m.4731	gi|353685482|gb|AER13159.1| putative Ty-1 copia retrotransposon [Phaseolus vulgaris]	64.7	8e-09, Method: Compositional matrix adjust.	40.91
comp55415_c0_seq1	1.67495	0.00566421	0.041869	up	m.4489	gi|460392348|ref|XP_004241778.1| PREDICTED: uncharacterized protein LOC101262527 [Solanum lycopersicum]	145	2e-33, Method: Compositional matrix adjust.	53.79			hypothetical protein LOC100250893					sp|Q3ZBQ4.2|CP033_BOVIN RecName: Full=U11/U12 small nuclear ribonucleoprotein 25 kDa protein; Short=U11/U12 snRNP 25 kDa protein
comp64234_c0_seq1	-1.92354	0.000136348	0.00239653	down	m.9646	gi|470110165|ref|XP_004291357.1| PREDICTED: tubulin beta-1 chain-like [Fragaria vesca subsp. vesca]	601	e-169, Method: Compositional matrix adjust.	92.79		K07375	TUB1	KOG1375:57-341	GO:0005525	GO:0043234	GO:0051258	sp|Q6VAF6.1|TBB6_GOSHI RecName: Full=Tubulin beta-6 chain; AltName: Full=Beta-6-tubulin
comp71675_c0_seq7	-1.95428	5.92692e-05	0.0012134	down	m.24074	gi|225462636|ref|XP_002266003.1| PREDICTED: GEM-like protein 4-like isoform 1 [Vitis vinifera]	230	1e-58, Method: Compositional matrix adjust.	73.29			hypothetical protein LOC100264685					sp|Q9FMW6.2|GEML6_ARATH RecName: Full=GEM-like protein 6
comp72115_c0_seq4	2.36462	2.09757e-06	7.4355e-05	up	m.25348	gi|297742223|emb|CBI34372.3| unnamed protein product [Vitis vinifera]	211	4e-53, Method: Compositional matrix adjust.	63.37			hypothetical protein LOC100258700
comp75801_c0_seq51	2.10143	2.90532e-05	0.00067657	up	m.45683	gi|255575318|ref|XP_002528562.1| calmodulin binding protein, putative [Ricinus communis] calmodulin binding protein, putative [Ricinus communis]	845	0.0, Method: Compositional matrix adjust.	73.37			MLO14 protein					sp|Q9FI00.1|MLO11_ARATH RecName: Full=MLO-like protein 11; Short=AtMlo11
comp71177_c0_seq2	-1.3304	0.00461178	0.0357523	down	m.22589	gi|255571107|ref|XP_002526504.1| protein with unknown function [Ricinus communis] protein with unknown function [Ricinus communis]	395	e-108, Method: Compositional matrix adjust.	93.27	EC:3.1.4.12	K07893	RAB6A	KOG0094:1-208				sp|O80501.1|RAH1B_ARATH RecName: Full=Ras-related protein RABH1b; Short=AtRABH1b; AltNam e: Full=Ras-related protein Rab6A; Short=AtRab6A
comp69906_c0_seq6	1.35712	0.00389831	0.0317425	up	m.18909	gi|359478691|ref|XP_002285084.2| PREDICTED: beta-galactosidase 8-like [Vitis vinifera] unnamed protein product [Vitis vinifera]	1398	0.0, Method: Compositional matrix adjust.	77.82	EC:3.2.1.23		BGAL8 (beta-galactosidase 8)	KOG0496:32-855	GO:0005529		GO:0005975	sp|Q9SCV4.2|BGAL8_ARATH RecName: Full=Beta-galactosidase 8; Short=Lactase 8; AltName: Full=Protein AR782; Flags: Precursor
comp74554_c0_seq38	-1.47584	0.00164763	0.0164575	down	m.36982	gi|460370074|ref|XP_004230879.1| PREDICTED: uncharacterized protein LOC101244533 [Solanum lycopersicum]	573	e-161, Method: Compositional matrix adjust.	76.36			clathrin binding protein, putative		GO:0005515			sp|Q2KJB5.1|NOSTN_BOVIN RecName: Full=Nostrin; AltName: Full=Nitric oxide synthase trafficker; AltName: Full=eNOS trafficking inducer
comp75628_c0_seq28	1.63578	0.00057788	0.00745052	up	m.44199	gi|460403425|ref|XP_004247191.1| PREDICTED: methylcrotonoyl-CoA carboxylase subunit alpha, mitochondrial isoform 2 [Solanum lycopersicum]	739	0.0, Method: Compositional matrix adjust.	79.45	EC:6.4.1.4	K01968	hypothetical protein LOC100251183		GO:0016874		GO:0008152	sp|Q42523.2|MCCA_ARATH RecName: Full=Methylcrotonoyl-CoA carboxylase subunit alpha, mitochondrial; Short=MCCase subunit alpha; AltName: Full=3-methylcrotonyl-CoA carboxylase 1; AltName: Full=3-methylcrotonyl-CoA:carbon dioxide ligase subunit alpha; Flags: Precursor
comp70447_c0_seq7	4.17185	3.72108e-14	1.23722e-11	up	m.20475	gi|255550269|ref|XP_002516185.1| aminoadipic semialdehyde synthase, putative [Ricinus communis] aminoadipic semialdehyde synthase, putative [Ricinus communis]	554	e-155, Method: Compositional matrix adjust.	84.26	EC:1.5.1.8 1.5.1.10	K14157	aminoadipic semialdehyde synthase, putative		GO:0016491		GO:0055114	sp|Q9SMZ4.1|AASS_ARATH RecName: Full=Alpha-aminoadipic semialdehyde synthase; AltName: Full=cAt-LKR/SDH; Short=LKR/SDH; Includes: RecName: Full=Lysine ketoglutarate reductase; Short=LKR; Includes: RecName: Full=Saccharopine dehydrogenase; AltName: Full=cAt-SDH; Short=SDH
comp35615_c0_seq1	-3.45419	1.70804e-09	1.77433e-07	down	m.1368	gi|40646966|gb|AAQ19680.1| chloroplast small heat shock protein class I [Capsicum frutescens]	208	3e-52, Method: Compositional matrix adjust.	64.38		K13993	hypothetical protein LOC100249611	KOG0710:1-157				sp|P27880.1|HSP12_MEDSA RecName: Full=18.2 kDa class I heat shock protein
comp59222_c0_seq1	1.74564	0.00079269	0.00947245	up	m.6036	gi|225424520|ref|XP_002281819.1| PREDICTED: uncharacterized protein LOC100242197 [Vitis vinifera] unnamed protein product [Vitis vinifera]	202	5e-50, Method: Compositional matrix adjust.	47.94			hypothetical protein LOC100242197
comp75628_c0_seq1	2.33558	3.94195e-05	0.000868415	up	m.44175	gi|462396488|gb|EMJ02287.1| hypothetical protein PRUPE_ppa007037mg [Prunus persica]	122	3e-26, Method: Compositional matrix adjust.	72.6	EC:2.7.10.2		protein kinase atmrk1, putative
comp72780_c0_seq5	1.53319	0.00653323	0.0470144	up	m.27709	gi|157679144|dbj|BAF80451.1| MYB-related transcription factor [Nicotiana tabacum]	202	8e-50, Method: Compositional matrix adjust.	48.64		K09422	hypothetical protein					sp|Q50EX6.1|ODO1_PETHY RecName: Full=Protein ODORANT1; AltName: Full=MYB-like protein OD O1
comp73968_c0_seq1	-1.43308	0.00250739	0.0228406	down	m.33297	gi|462419376|gb|EMJ23639.1| hypothetical protein PRUPE_ppa006131mg [Prunus persica]	534	e-149, Method: Compositional matrix adjust.	65.52			protein binding protein, putative	KOG1609:45-428				sp|Q8TCQ1.1|MARH1_HUMAN RecName: Full=E3 ubiquitin-protein ligase MARCH1; AltName: Full=Membrane-associated RING finger protein 1; AltName: Full=Membrane-associated RING-CH protein I; Short=MARCH-I; AltName: Full=RING finger protein 171
comp75801_c0_seq11	2.14427	1.96259e-05	0.000491456	up	m.45649	gi|356549739|ref|XP_003543248.1| PREDICTED: MLO-like protein 11-like [Glycine max]	489	e-136, Method: Compositional matrix adjust.	77.15			MLO14 protein					sp|Q9FI00.1|MLO11_ARATH RecName: Full=MLO-like protein 11; Short=AtMlo11
comp73349_c0_seq11	1.46662	0.00309274	0.026658	up	m.30202	gi|359476692|ref|XP_002266577.2| PREDICTED: ZF-HD homeobox protein At4g24660-like [Vitis vinifera]	278	2e-72, Method: Compositional matrix adjust.	47.41			hypothetical protein LOC100258112					sp|Q9SB61.1|Y4466_ARATH RecName: Full=ZF-HD homeobox protein At4g24660; Short=AtHB-22
comp74614_c0_seq4	-1.47293	0.0018207	0.0178049	down	m.37250	gi|351723819|ref|NP_001237804.1| uncharacterized protein LOC100499909 [Glycine max] unknown [Glycine max]	130	1e-28, Method: Compositional matrix adjust.	66.67			peroxisomal membrane protein 2, pxmp2, putative					sp|Q9ZS51.1|PMP22_ARATH RecName: Full=Peroxisomal membrane protein PMP22; AltName: Full= 22 kDa peroxisomal membrane protein
comp68328_c0_seq1	-1.46183	0.00184921	0.0179906	down	m.15734	gi|255547273|ref|XP_002514694.1| synaptosomal associated protein, putative [Ricinus communis] synaptosomal associated protein, putative [Ricinus communis]	452	e-125, Method: Compositional matrix adjust.	72.55		K08509	SNAP33 (SOLUBLE N-ETHYLMALEIMIDE-SENSITIVE FACTOR ADAPTOR PROTEIN 33)	KOG3065:1-305	GO:0005515			sp|Q9S7P9.1|SNP33_ARATH RecName: Full=SNAP25 homologous protein SNAP33; Short=AtSNAP33; AltName: Full=Snap25a; AltName: Full=Synaptosomal-associated protein SNAP25-like 1; Short=SNAP-25-like protein 1
comp66140_c0_seq2	-1.92566	5.73562e-05	0.00118164	down	m.11987	gi|460398979|ref|XP_004245024.1| PREDICTED: uncharacterized protein LOC101258086 [Solanum lycopersicum]	296	1e-77, Method: Compositional matrix adjust.	43.12			hypothetical protein LOC100244101					sp|Q84ZT9.1|WVD2_ARATH RecName: Full=Protein WAVE-DAMPENED 2; Short=AtWVD2
comp74364_c0_seq37	-1.86042	0.000178514	0.00295539	down	m.35662	gi|255569621|ref|XP_002525776.1| diacylglycerol kinase, alpha, putative [Ricinus communis] diacylglycerol kinase, alpha, putative [Ricinus communis]	488	e-135, Method: Compositional matrix adjust.	70.36	EC:2.7.1.107		diacylglycerol kinase, alpha, putative		GO:0004143		GO:0007205	sp|O75912.1|DGKI_HUMAN RecName: Full=Diacylglycerol kinase iota; Short=DAG kinase iota; AltName: Full=Diglyceride kinase iota; Short=DGK-iota
comp72971_c0_seq2	-1.76265	0.000193832	0.00314637	down	m.28465	gi|460382099|ref|XP_004236777.1| PREDICTED: transcription initiation factor TFIID subunit 9-like isoform 1 [Solanum lycopersicum] PREDICTED: transcription initiation factor TFIID subunit 9-like isoform 2 [Solanum lycopersicum]	273	2e-71, Method: Compositional matrix adjust.	74.46		K03133	hypothetical protein LOC100248023	KOG3334:1-181				sp|Q16594.1|TAF9_HUMAN RecName: Full=Transcription initiation factor TFIID subunit 9; AltName: Full=RNA polymerase II TBP-associated factor subunit G; AltName: Full=STAF31/32; AltName: Full=Transcription initiation factor TFIID 31 kDa subunit; Short=TAFII-31; Short=TAFII31; AltName: Full=Transcription initiation factor TFIID 32 kDa subunit; Short=TAFII-32; Short=TAFII32
comp75934_c0_seq76	-1.95367	5.61193e-05	0.00115882	down	m.46660	gi|297740564|emb|CBI30746.3| unnamed protein product [Vitis vinifera]	718	0.0, Method: Compositional matrix adjust.	66.29			hypothetical protein LOC100241193	euNOG12811:14-259	GO:0005515			sp|C0LGE0.1|Y1765_ARATH RecName: Full=Probable LRR receptor-like serine/threonine-protei n kinase At1g07650; Flags: Precursor
comp70447_c0_seq33	3.69497	1.43112e-12	3.02294e-10	up	m.20501	gi|255550269|ref|XP_002516185.1| aminoadipic semialdehyde synthase, putative [Ricinus communis] aminoadipic semialdehyde synthase, putative [Ricinus communis]	1607	0.0, Method: Compositional matrix adjust.	72.77	EC:1.5.1.8 1.5.1.10	K14157	aminoadipic semialdehyde synthase, putative	KOG0172:2-1052	GO:0016491		GO:0055114	sp|Q9SMZ4.1|AASS_ARATH RecName: Full=Alpha-aminoadipic semialdehyde synthase; AltName: Full=cAt-LKR/SDH; Short=LKR/SDH; Includes: RecName: Full=Lysine ketoglutarate reductase; Short=LKR; Includes: RecName: Full=Saccharopine dehydrogenase; AltName: Full=cAt-SDH; Short=SDH
comp61481_c1_seq4	-2.88356	0.00129061	0.0137114	down	m.7353	gi|225430194|ref|XP_002282436.1| PREDICTED: boron transporter 4 [Vitis vinifera] unnamed protein product [Vitis vinifera]	363	1e-98, Method: Compositional matrix adjust.	74.89			hypothetical protein LOC100247413					sp|Q3E954.2|BOR6_ARATH RecName: Full=Probable boron transporter 6
comp75129_c0_seq1	-1.52752	0.00161138	0.0161719	down	m.40406	gi|462402066|gb|EMJ07623.1| hypothetical protein PRUPE_ppa001966mg [Prunus persica]	392	e-107, Method: Compositional matrix adjust.	69.47			hypothetical protein LOC100256990		GO:0003824			sp|Q9ZV25.1|P2C23_ARATH RecName: Full=Probable protein phosphatase 2C 23; Short=AtPP2C23 ; AltName: Full=Protein POLTERGEIST-LIKE 4; AltName: Full=Protein phosphatase 2C PLL4; Short=PP2C PLL4
comp74617_c1_seq4	2.04227	2.86579e-05	0.000668665	up	m.37277	gi|460394473|ref|XP_004242827.1| PREDICTED: subtilisin-like protease-like [Solanum lycopersicum]	1430	0.0, Method: Compositional matrix adjust.	85.11			hypothetical protein LOC100245233		GO:0042802	GO:0016020	GO:0043086	sp|O65351.1|SUBL_ARATH RecName: Full=Subtilisin-like protease; AltName: Full=Cucumisin-like serine protease; Flags: Precursor
comp75082_c2_seq1	2.59637	5.33179e-05	0.00111314	up	m.40108	gi|332322090|emb|CCA65981.1| hypothetical protein [Beta vulgaris subsp. vulgaris]	460	e-127, Method: Compositional matrix adjust.	38			Os11g0573700	KOG1075:17-400	GO:0003964		GO:0006278	sp|P11369.2|POL2_MOUSE RecName: Full=Retrovirus-related Pol polyprotein LINE-1; AltName: Full=Long interspersed element-1; Short=L1; Includes: RecName: Full=Reverse transcriptase; Includes: RecName: Full=Endonuclease
comp49327_c0_seq1	3.05403	3.33485e-05	0.000756482	up	m.2963	gi|460394893|ref|XP_004243024.1| PREDICTED: uncharacterized protein LOC101257978 [Solanum lycopersicum]	247	2e-63, Method: Compositional matrix adjust.	51.75			hypothetical protein		GO:0005515
comp73360_c0_seq3	2.22497	1.61352e-05	0.000416535	up	m.30248	gi|460367046|ref|XP_004229386.1| PREDICTED: uncharacterized protein LOC101266450 [Solanum lycopersicum]	627	e-177, Method: Compositional matrix adjust.	55.91			hypothetical protein LOC100260535
comp66807_c0_seq37	2.97367	0.000945269	0.0108689	up	m.13004	gi|225445039|ref|XP_002280214.1| PREDICTED: nudix hydrolase 8-like [Vitis vinifera]	206	2e-51, Method: Compositional matrix adjust.	54.69			hypothetical protein LOC100264581					sp|Q8L7W2.2|NUDT8_ARATH RecName: Full=Nudix hydrolase 8; Short=AtNUDT8
comp69623_c0_seq8	3.48747	1.06385e-05	0.000296599	up	m.18324	gi|225455108|ref|XP_002268615.1| PREDICTED: O-acyltransferase WSD1 [Vitis vinifera] unnamed protein product [Vitis vinifera]	209	2e-52, Method: Compositional matrix adjust.	55.49			hypothetical protein LOC100264132		GO:0004144			sp|Q93ZR6.1|WSD1_ARATH RecName: Full=O-acyltransferase WSD1; AltName: Full=Diacylglycero l O-acyltransferase; Short=DGAT; AltName: Full=Long-chain-alcohol O-fatty-acyltransferase; AltName: Full=Wax synthase; Short=WS
comp67075_c0_seq2	1.85999	0.00159115	0.0160136	up	m.13435	gi|460388941|ref|XP_004240122.1| PREDICTED: trans-cinnamate 4-monooxygenase-like [Solanum lycopersicum]	427	e-117, Method: Compositional matrix adjust.	83.2	EC:1.14.13.11	K00487	trans-cinnamate 4-monooxygenase		GO:0020037			sp|Q42797.1|TCMO_SOYBN RecName: Full=Trans-cinnamate 4-monooxygenase; AltName: Full=Cinnamic acid 4-hydroxylase; Short=C4H; Short=CA4H; AltName: Full=Cytochrome P450 73; AltName: Full=Cytochrome P450C4H
comp72031_c0_seq23	1.62963	0.000596942	0.00763859	up	m.25117	gi|148909795|gb|ABR17985.1| unknown [Picea sitchensis]	614	e-173, Method: Compositional matrix adjust.	83.04			hypothetical protein LOC100259480		GO:0005524		GO:0006468	sp|Q9C9U4.3|MPK15_ARATH RecName: Full=Mitogen-activated protein kinase 15; Short=AtMPK15 ; Short=MAP kinase 15
comp446607_c0_seq1	5.5303	0.00292486	0.0255607	up	m.50608
comp68937_c0_seq17	-1.40536	0.003597	0.0298785	down	m.16972	gi|470136788|ref|XP_004304165.1| PREDICTED: EVI5-like protein-like [Fragaria vesca subsp. vesca]	340	3e-91, Method: Compositional matrix adjust.	81.73			PAM1 (plant adhesion molecule 1)		GO:0005097	GO:0005622	GO:0032313	sp|Q9VYY9.3|Y1727_DROME RecName: Full=TBC1 domain family member CG11727
comp75850_c0_seq6	-1.29032	0.0058726	0.0430718	down	m.45983	gi|45861621|gb|AAS78639.1| MAP3Ka [Nicotiana benthamiana]	647	0.0, Method: Compositional matrix adjust.	55.82			MAP3KA	KOG0198:1-625	GO:0005524		GO:0006468	sp|O22040.2|ANP1_ARATH RecName: Full=Mitogen-activated protein kinase kinase kinase ANP1 ; AltName: Full=Arabidopsis NPK1-related kinase 1
comp72814_c0_seq4	-1.29947	0.00581925	0.0427853	down	m.27835	gi|460375305|ref|XP_004233447.1| PREDICTED: uncharacterized protein LOC101268835 [Solanum lycopersicum]	207	2e-51, Method: Compositional matrix adjust.	58.86			hypothetical protein LOC100247452
comp74554_c0_seq36	-1.43578	0.00217543	0.020471	down	m.36980	gi|460370074|ref|XP_004230879.1| PREDICTED: uncharacterized protein LOC101244533 [Solanum lycopersicum]	573	e-161, Method: Compositional matrix adjust.	76.36			clathrin binding protein, putative		GO:0005515			sp|Q2KJB5.1|NOSTN_BOVIN RecName: Full=Nostrin; AltName: Full=Nitric oxide synthase trafficker; AltName: Full=eNOS trafficking inducer
comp71773_c0_seq1	-4.33879	1.29942e-13	3.67407e-11	down	m.24426	gi|359485318|ref|XP_002278078.2| PREDICTED: uncharacterized protein LOC100267770 [Vitis vinifera]	487	e-135, Method: Compositional matrix adjust.	65.52			hypothetical protein LOC100267770
comp72031_c0_seq30	1.61514	0.000663703	0.00829548	up	m.25124	gi|148909795|gb|ABR17985.1| unknown [Picea sitchensis]	315	5e-84, Method: Composition-based stats.	82.18			LOC100279766		GO:0005524		GO:0006468	sp|Q5Z9J0.2|MPK12_ORYSJ RecName: Full=Mitogen-activated protein kinase 12; Short=MAP kin ase 12; AltName: Full=Blast- and wound-induced MAP kinase 1; AltName: Full=MAP kinase 1; AltName: Full=OsBWMK1; AltName: Full=OsMAPK1
comp69512_c0_seq13	1.35145	0.00577694	0.0425352	up	m.18158	gi|470111463|ref|XP_004291967.1| PREDICTED: uncharacterized protein LOC101300978 [Fragaria vesca subsp. vesca]	68.2	7e-10, Method: Compositional matrix adjust.	39.47			hypothetical protein LOC100266275
comp74499_c0_seq8	-1.36395	0.00666209	0.0477503	down	m.36546	gi|460404606|ref|XP_004247772.1| PREDICTED: uncharacterized protein LOC101264673 [Solanum lycopersicum]	115	6e-24, Method: Compositional matrix adjust.	46.67			hypothetical protein
comp72115_c0_seq15	2.39535	3.05396e-06	0.000102586	up	m.25357	gi|297742223|emb|CBI34372.3| unnamed protein product [Vitis vinifera]	211	4e-53, Method: Compositional matrix adjust.	63.37			hypothetical protein LOC100258700
comp67477_c0_seq13	1.57531	0.00153202	0.0156381	up	m.14227	gi|460393520|ref|XP_004242357.1| PREDICTED: uncharacterized protein LOC101260059 [Solanum lycopersicum]	375	e-102, Method: Compositional matrix adjust.	64.19			hypothetical protein LOC100244655
comp75620_c0_seq2	-1.38473	0.00326686	0.0277985	down	m.44112	gi|460413851|ref|XP_004252290.1| PREDICTED: inositol polyphosphate multikinase beta-like isoform 1 [Solanum lycopersicum] PREDICTED: inositol polyphosphate multikinase beta-like isoform 2 [Solanum lycopersicum]	469	e-130, Method: Compositional matrix adjust.	76.31			similar to inositol polyphosphate multikinase	KOG1620:1-292	GO:0008440			sp|Q9FLT2.1|IPMKB_ARATH RecName: Full=Inositol polyphosphate multikinase beta; AltName: Full=Inositol polyphosphate 6-/3-/5-kinase beta; Short=AtIpk2-beta; Short=AtIpk2beta
comp75266_c0_seq18	-3.09831	2.11671e-09	2.09391e-07	down	m.41398	gi|359485329|ref|XP_003633259.1| PREDICTED: uncharacterized protein LOC100243829 [Vitis vinifera]	89	4e-16, Method: Composition-based stats.	46			Os06g0677300
comp72518_c0_seq16	1.51249	0.00223407	0.0209078	up	m.26805	gi|462401146|gb|EMJ06703.1| hypothetical protein PRUPE_ppa008298mg [Prunus persica]	244	6e-63, Method: Compositional matrix adjust.	78.47			hypothetical protein LOC100267587
comp66807_c0_seq3	2.58435	0.00041111	0.0056475	up	m.12971	gi|225445039|ref|XP_002280214.1| PREDICTED: nudix hydrolase 8-like [Vitis vinifera]	307	1e-81, Method: Compositional matrix adjust.	62.9			hypothetical protein LOC100264581		GO:0016787			sp|Q8L7W2.2|NUDT8_ARATH RecName: Full=Nudix hydrolase 8; Short=AtNUDT8
comp74359_c0_seq22	3.23157	1.18715e-09	1.34477e-07	up	m.35592	gi|460407182|ref|XP_004249033.1| PREDICTED: mannan endo-1,4-beta-mannosidase 6-like [Solanum lycopersicum]	689	0.0, Method: Compositional matrix adjust.	79.5			hypothetical protein	euNOG11227:72-477	GO:0004553		GO:0005975	sp|Q9LZV3.1|MAN6_ARATH RecName: Full=Mannan endo-1,4-beta-mannosidase 6; AltName: Full=Beta-mannanase 6; AltName: Full=Endo-beta-1,4-mannanase 6; Short=AtMAN6; Flags: Precursor
comp74305_c0_seq1	1.94745	0.000421721	0.00577118	up	m.35312	gi|460380832|ref|XP_004236158.1| PREDICTED: microtubule-associated protein SPIRAL2-like [Solanum lycopersicum]	619	e-175, Method: Compositional matrix adjust.	54.6			hypothetical protein LOC100263859					sp|Q9T041.2|MAPT_ARATH RecName: Full=Microtubule-associated protein TORTIFOLIA1; AltName : Full=Microtubule-associated protein SPIRAL2; AltName: Full=Protein CONVOLUTA
comp65846_c0_seq2	-1.42269	0.00370242	0.0305298	down	m.11637	gi|237664617|gb|ACR09747.1| DIV2B protein [Heptacodium miconioides]	359	4e-97, Method: Compositional matrix adjust.	65.11			hypothetical protein LOC100255200	KOG0724:25-188				sp|Q8S9H7.1|DIV_ANTMA RecName: Full=Transcription factor DIVARICATA
comp54421_c0_seq2	1.99225	3.28003e-05	0.0007483	up	m.4113	gi|460367570|ref|XP_004229646.1| PREDICTED: uncharacterized protein LOC101251324 [Solanum lycopersicum]	130	1e-28, Method: Compositional matrix adjust.	70.33			FTRA2 (ferredoxin/thioredoxin reductase subunit A (variable subunit) 2)		GO:0008937	GO:0009536	GO:0015979	sp|P80680.1|FTRV_MAIZE RecName: Full=Ferredoxin-thioredoxin reductase, variable chain; Short=FTR-A; Short=FTR-V; Short=Ferredoxin-thioredoxin reductase subunit A
comp75551_c0_seq17	1.37105	0.00394093	0.0319087	up	m.43565	gi|297740749|emb|CBI30931.3| unnamed protein product [Vitis vinifera]	257	6e-67, Method: Compositional matrix adjust.	78.31		K02874	hypothetical protein LOC100241180	KOG0901:1-166	GO:0003735	GO:0005840	GO:0006412	sp|B2IK72.1|RL14_BEII9 RecName: Full=50S ribosomal protein L14
comp69602_c0_seq4	1.34076	0.00689409	0.0490509	up	m.18280	gi|359483478|ref|XP_002269427.2| PREDICTED: uncharacterized oxidoreductase C663.09c-like [Vitis vinifera] unnamed protein product [Vitis vinifera]	178	5e-43, Method: Compositional matrix adjust.	75.89			hypothetical protein LOC100247377		GO:0016491		GO:0008152	sp|Q6WAU1.1|IPIPR_MENPI RecName: Full=(-)-isopiperitenone reductase
comp75269_c0_seq41	-1.78997	0.000257189	0.00391497	down	m.41446	gi|460372462|ref|XP_004232049.1| PREDICTED: uncharacterized protein LOC101249132 [Solanum lycopersicum]	171	4e-40, Method: Compositional matrix adjust.	34.06			hypothetical protein LOC100245919
comp74769_c0_seq1	-2.03106	9.81315e-05	0.00181921	down	m.38310	gi|11561806|gb|AAC83688.2| 101 kDa heat shock protein [Nicotiana tabacum]	1592	0.0, Method: Compositional matrix adjust.	87.19			heat shock protein 101	KOG1051:1-898	GO:0005524		GO:0019538	sp|P42730.2|CLPB1_ARATH RecName: Full=Chaperone protein ClpB1; AltName: Full=ATP-depende nt Clp protease ATP-binding subunit ClpB homolog 1; AltName: Full=Casein lytic proteinase B1; AltName: Full=Heat shock protein 101
comp51402_c0_seq1	-1.75623	0.000309916	0.00449792	down	m.3393	gi|460385936|ref|XP_004238656.1| PREDICTED: uncharacterized protein LOC101248673 [Solanum lycopersicum]	122	4e-26, Method: Compositional matrix adjust.	56.07			hypothetical protein
comp60994_c0_seq4	-1.29813	0.00675307	0.0482624	down	m.7048	gi|225455380|ref|XP_002277839.1| PREDICTED: calcineurin B-like protein 04 [Vitis vinifera] hypothetical protein VITISV_002738 [Vitis vinifera] calcineurin B-like protein 04 [Vitis vinifera] unnamed protein product [Vitis vinifera]	185	4e-45, Method: Compositional matrix adjust.	82.86			calcineurin B-like protein 04					sp|Q3HRP0.1|CNBL7_ORYSJ RecName: Full=Calcineurin B-like protein 7
comp65819_c0_seq1	-1.37711	0.00392339	0.0318332	down	m.11580	gi|460378434|ref|XP_004234977.1| PREDICTED: putative aminoacrylate hydrolase RutD-like isoform 1 [Solanum lycopersicum]	440	e-121, Method: Compositional matrix adjust.	78.73			carboxylesterase np, putative					sp|A8IAD8.1|RUTD_AZOC5 RecName: Full=Putative aminoacrylate hydrolase RutD; AltName: Full=Aminohydrolase
comp75873_c1_seq6	1.44461	0.00344912	0.0289255	up	m.46154	gi|460393956|ref|XP_004242573.1| PREDICTED: probable galacturonosyltransferase 6-like [Solanum lycopersicum]	796	0.0, Method: Compositional matrix adjust.	63.29	EC:2.4.1.43	K13648	GAUT6 (Galacturonosyltransferase 6)	euNOG05247:9-597	GO:0016757			sp|Q9M9Y5.1|GAUT6_ARATH RecName: Full=Probable galacturonosyltransferase 6
comp72128_c1_seq2	2.38198	8.73782e-07	3.45939e-05	up	m.25444	gi|158712040|gb|ABW79813.1| malate dehydrogenase [Perilla frutescens]	650	0.0, Method: Compositional matrix adjust.	90.68	EC:1.1.1.37	K00026	hypothetical protein LOC100253198	KOG1494:1-352	GO:0016491		GO:0055114	sp|P19446.1|MDHG_CITLA RecName: Full=Malate dehydrogenase, glyoxysomal; Flags: Precursor
comp74021_c0_seq21	-1.67078	0.000624266	0.00791552	down	m.33497	gi|225468648|ref|XP_002268069.1| PREDICTED: lipase [Vitis vinifera] unnamed protein product [Vitis vinifera]	338	4e-91, Method: Compositional matrix adjust.	82.26			hypothetical protein LOC100260858
comp76214_c0_seq13	1.47306	0.00192265	0.0185542	up	m.49062	gi|297738322|emb|CBI27523.3| unnamed protein product [Vitis vinifera]	318	7e-85, Method: Compositional matrix adjust.	74.38			hypothetical protein LOC100240962					sp|C0LGI2.1|Y1677_ARATH RecName: Full=Probable LRR receptor-like serine/threonine-protei n kinase At1g67720; Flags: Precursor
comp57046_c0_seq2	1.65361	0.000582434	0.00749897	up	m.5057	gi|255568992|ref|XP_002525466.1| conserved hypothetical protein [Ricinus communis] conserved hypothetical protein [Ricinus communis]	150	1e-34, Method: Compositional matrix adjust.	70.87			hypothetical protein
comp72031_c0_seq28	1.75865	0.000221536	0.00351065	up	m.25122	gi|148909795|gb|ABR17985.1| unknown [Picea sitchensis]	615	e-174, Method: Compositional matrix adjust.	82.8			hypothetical protein LOC100259480		GO:0005524		GO:0006468	sp|Q9C9U4.3|MPK15_ARATH RecName: Full=Mitogen-activated protein kinase 15; Short=AtMPK15 ; Short=MAP kinase 15
comp52238_c0_seq6	2.05142	2.5043e-05	0.000598317	up	m.3583
comp72306_c0_seq11	-3.08825	1.20562e-09	1.3529e-07	down	m.25981	gi|224109384|ref|XP_002315179.1| predicted protein [Populus trichocarpa] predicted protein [Populus trichocarpa]	211	7e-53, Method: Compositional matrix adjust.	48.61			hypothetical protein		GO:0003993			sp|O04195.2|Y2992_ARATH RecName: Full=Uncharacterized protein At2g39920
comp71741_c0_seq13	1.85924	0.00015724	0.00268234	up	m.24298	gi|359478930|ref|XP_002283389.2| PREDICTED: telomere repeat-binding protein 5-like [Vitis vinifera]	354	3e-95, Method: Compositional matrix adjust.	50.91			hypothetical protein LOC100257090					sp|Q9FFY9.1|TRP4_ARATH RecName: Full=Telomere repeat-binding protein 4; AltName: Full=H-protein promoter binding factor-1; Short=AtTBP1; AltName: Full=Telomeric DNA-binding protein 1
comp75934_c0_seq51	-1.87129	0.000112442	0.00205062	down	m.46635	gi|297740564|emb|CBI30746.3| unnamed protein product [Vitis vinifera]	536	e-150, Method: Compositional matrix adjust.	66.25			hypothetical protein LOC100241193	euNOG12811:42-264	GO:0005515			sp|C0LGN2.1|Y3148_ARATH RecName: Full=Probable leucine-rich repeat receptor-like serine/threonine-protein kinase At3g14840; Flags: Precursor
comp68113_c0_seq26	1.63389	0.000733142	0.0089091	up	m.15299	gi|255561868|ref|XP_002521943.1| kinesin light chain, putative [Ricinus communis] kinesin light chain, putative [Ricinus communis]	369	e-100, Method: Compositional matrix adjust.	62.46			kinesin light chain, putative		GO:0042802			sp|A0JM23.2|NPHP3_XENTR RecName: Full=Nephrocystin-3
comp72381_c0_seq2	-1.36313	0.00391877	0.0318225	down	m.26236	gi|460403215|ref|XP_004247089.1| PREDICTED: desumoylating isopeptidase 1-like [Solanum lycopersicum]	272	2e-71, Method: Compositional matrix adjust.	88.65			hypothetical protein LOC100249956	KOG0324:6-141				sp|Q6ICB0.1|PPDE2_HUMAN RecName: Full=Desumoylating isopeptidase 1; Short=DeSI-1; AltNam e: Full=PPPDE peptidase domain-containing protein 2; AltName: Full=Protein FAM152B
comp73058_c0_seq12	-1.60268	0.00066911	0.00834273	down	m.28836	gi|462407363|gb|EMJ12697.1| hypothetical protein PRUPE_ppa007864mg [Prunus persica]	373	e-101, Method: Compositional matrix adjust.	78.76			ALIS1 (ALA-INTERACTING SUBUNIT 1)					sp|Q9LTW0.1|ALIS1_ARATH RecName: Full=ALA-interacting subunit 1; Short=AtALIS1; AltName: Full=ALA3 beta-subunit 1
comp64144_c0_seq2	-3.97955	5.10175e-13	1.28111e-10	down	m.9567	gi|297742954|emb|CBI35821.3| unnamed protein product [Vitis vinifera]	84	1e-14, Method: Compositional matrix adjust.	46.73			hypothetical protein LOC100251506
comp74098_c0_seq2	-2.66217	5.1591e-08	3.05203e-06	down	m.34057	gi|460404485|ref|XP_004247712.1| PREDICTED: 1-aminocyclopropane-1-carboxylate oxidase homolog 1-like [Solanum lycopersicum]	416	e-114, Method: Compositional matrix adjust.	54.34			hypothetical protein LOC100266596	KOG0143:15-368	GO:0016491			sp|Q84MB3.1|ACCH1_ARATH RecName: Full=1-aminocyclopropane-1-carboxylate oxidase homolog 1
comp70125_c0_seq23	-2.02223	6.36602e-05	0.00128326	down	m.19553	gi|460399161|ref|XP_004245110.1| PREDICTED: pollen-specific protein SF21-like [Solanum lycopersicum]	473	e-131, Method: Compositional matrix adjust.	86.15			hypothetical protein LOC100252510					sp|O23969.1|SF21_HELAN RecName: Full=Pollen-specific protein SF21
comp71675_c0_seq11	-2.11104	1.54278e-05	0.000401886	down	m.24078	gi|462406793|gb|EMJ12257.1| hypothetical protein PRUPE_ppa018536mg [Prunus persica]	168	5e-40, Method: Compositional matrix adjust.	63.36			hypothetical protein LOC100264685					sp|Q9FMW4.1|GEML8_ARATH RecName: Full=Putative GEM-like protein 8
comp74374_c0_seq2	1.39838	0.00281113	0.0248939	up	m.35723
comp73867_c0_seq30	1.55621	0.00117719	0.0128329	up	m.32971	gi|460381416|ref|XP_004236445.1| PREDICTED: ABC transporter C family member 13-like [Solanum lycopersicum]	814	0.0, Method: Compositional matrix adjust.	69.69			similar to Multidrug Resistance associated Protein 1		GO:0042626	GO:0016021	GO:0055085	sp|Q9SKX0.3|AB13C_ARATH RecName: Full=ABC transporter C family member 13; Short=ABC transporter ABCC.13; Short=AtABCC13; AltName: Full=ATP-energized glutathione S-conjugate pump 11; AltName: Full=Glutathione S-conjugate-transporting ATPase 11; AltName: Full=Multidrug resistance-associated protein 11
comp75467_c0_seq12	-1.79195	0.000224995	0.00354513	down	m.42977	gi|460392545|ref|XP_004241876.1| PREDICTED: alpha/beta hydrolase domain-containing protein 11-like [Solanum lycopersicum]	507	e-141, Method: Compositional matrix adjust.	78.76			catalytic, putative	KOG2382:12-315				sp|P53219.1|IMO32_YEAST RecName: Full=Abhydrolase domain-containing protein IMO32; AltNa me: Full=Intermediate cleaved by mitochondrial octapeptidyl aminopeptidase protein 32; Flags: Precursor
comp72787_c1_seq4	1.7371	0.000840186	0.00988865	up	m.27720	gi|225440942|ref|XP_002277087.1| PREDICTED: uncharacterized protein LOC100257875 [Vitis vinifera] unnamed protein product [Vitis vinifera]	69.7	4e-10, Method: Compositional matrix adjust.	52.5			hypothetical protein LOC100257875
comp73854_c0_seq1	-1.35937	0.00384231	0.0313721	down	m.32865	gi|2499498|sp|Q42962.1|PGKY_TOBAC RecName: Full=Phosphoglycerate kinase, cytosolic phosphoglycerate kinase (PGK) [Nicotiana tabacum]	456	e-126, Method: Compositional matrix adjust.	91.73	EC:2.7.7.2 2.7.2.3	K00927	PGK (PHOSPHOGLYCERATE KINASE)		GO:0004618		GO:0006096	sp|Q42962.1|PGKY_TOBAC RecName: Full=Phosphoglycerate kinase, cytosolic
comp73825_c0_seq144	1.79794	0.000791206	0.00946416	up	m.32676	gi|460372403|ref|XP_004232020.1| PREDICTED: MATE efflux family protein DTX1-like [Solanum lycopersicum]	337	2e-90, Method: Compositional matrix adjust.	57.93			TRANSPARENT TESTA 12 protein, putative		GO:0015297	GO:0016020	GO:0055085	sp|Q9SIA4.1|MATE5_ARATH RecName: Full=MATE efflux family protein 5; AltName: Full=Protei n DETOXIFICATION 1-like 1; AltName: Full=Protein DTX3
comp75934_c0_seq20	-1.91584	9.74478e-05	0.00181087	down	m.46605	gi|297740564|emb|CBI30746.3| unnamed protein product [Vitis vinifera]	520	e-145, Method: Compositional matrix adjust.	67.99			hypothetical protein LOC100241193	euNOG12811:42-264	GO:0005515			sp|C0LGN2.1|Y3148_ARATH RecName: Full=Probable leucine-rich repeat receptor-like serine/threonine-protein kinase At3g14840; Flags: Precursor
comp75054_c0_seq9	-2.48256	4.87034e-07	2.09448e-05	down	m.39942	gi|224068644|ref|XP_002326164.1| AP2 domain-containing transcription factor [Populus trichocarpa] AP2 domain-containing transcription factor [Populus trichocarpa]	274	1e-71, Method: Compositional matrix adjust.	65.42		K09284	AP2 domain-containing transcription factor		GO:0003700		GO:0006355	sp|P47927.1|AP2_ARATH RecName: Full=Floral homeotic protein APETALA 2
comp66965_c0_seq2	-1.6412	0.00335004	0.0283184	down	m.13252	gi|118484228|gb|ABK93994.1| unknown [Populus trichocarpa]	229	2e-58, Method: Compositional matrix adjust.	81.68			hypothetical protein		GO:0016491		GO:0008152	sp|Q9X248.1|FABG_THEMA RecName: Full=3-oxoacyl-[acyl-carrier-protein] reductase FabG; AltName: Full=3-ketoacyl-acyl carrier protein reductase; AltName: Full=Beta-Ketoacyl-acyl carrier protein reductase; AltName: Full=Beta-ketoacyl-ACP reductase
comp75779_c1_seq43	2.72071	5.65153e-07	2.35978e-05	up	m.45483	gi|460380211|ref|XP_004235851.1| PREDICTED: sucrose nonfermenting 4-like protein-like [Solanum lycopersicum]	241	1e-61, Method: Compositional matrix adjust.	57.02			hypothetical protein	KOG1764:7-168	GO:0005515			sp|Q944A6.1|SNF4_ARATH RecName: Full=Sucrose nonfermenting 4-like protein; Short=SNF4; AltName: Full=CBS domain-containing protein CBSCBS3; AltName: Full=SNF1-related protein kinase regulatory subunit betagamma; Short=AKIN subunit betagamma; Short=AKINbetagamma
comp75269_c0_seq11	-1.52143	0.00167576	0.016706	down	m.41416	gi|402169213|dbj|BAM36968.1| protein kinase [Nicotiana benthamiana]	218	3e-54, Method: Compositional matrix adjust.	37.61			hypothetical protein LOC100245919		GO:0005524		GO:0006468
[truncated: 3,993 more rows]

## Sheet: DEUs in PT4vs.PT2
Table S2B The DEUs in the comparison of PT4vs.PT2
[truncated: 4,473 more rows]

## Sheet: DEUs in PT4Svs.PT2S
Table S2C The DEUs in the comparison of PT4Svs.PT2S
[truncated: 1,439 more rows]

## Sheet: DEUs in PT4Svs.PT4
Table S2D The DEUs in the comparison of PT4Svs.PT4
[truncated: 4,813 more rows]
