# Supplementary material for: Changes in Transcript Related to Osmosis and Intracellular Ion Homeostasis in Paulownia tomentosa under Salt Stress
Source: Front Plant Sci. 2016 Mar 30;7:384. doi: 10.3389/fpls.2016.00384 (PMC4813090; doi:10.3389/fpls.2016.00384)
Supplement: Supplementary file 2 [file DataSheet2.ZIP › Additional file 2/Table S3.xlsx]

## Sheet: PT2Svs.PT2 and PT4Svs.PT4
Table S3A The DEUs in the comparisons of PT2Svs.PT2 and PT4Svs.PT4
Gene	logFC(PT2S/PT2)	PT2Svs.PT2			logFC(PT4S/PT4)	PT4Svs.PT4			GeneID	NR	Score	E-value	EC	KO	Function(KEGG)	KOG	GO annotation			Swiss
		Pvalue	FDR	Significant		Pvalue	FDR	(PT4S/PT4)									Molecular Function	Cellular Component	Biological Process
comp75779_c1_seq48	2.81234	7.854e-06	0.000232314	up	1.61577	0.00367702	0.0314451	up	m.45487	gi|460380211|ref|XP_004235851.1| PREDICTED: sucrose nonfermenting 4-like protein-like [Solanum lycopersicum]	141	6e-32, Method: Compositional matrix adjust.			Os04g0401300	KOG1764:2-80				sp|Q944A6.1|SNF4_ARATH RecName: Full=Sucrose nonfermenting 4-like protein; Short=SNF4; AltName: Full=CBS domain-containing protein CBSCBS3; AltName: Full=SNF1-related protein kinase regulatory subunit betagamma; Short=AKIN subunit betagamma; Short=AKINbetagamma
comp68722_c0_seq4	4.02856	1.53245e-14	5.7925e-12	up	2.73902	2.38237e-08	1.16551e-06	up	m.16485	gi|470107187|ref|XP_004289930.1| PREDICTED: dehydrodolichyl diphosphate synthase 6-like isoform 1 [Fragaria vesca subsp. vesca]	413	e-113, Method: Compositional matrix adjust.	EC:2.5.1.87	K11778	hypothetical protein	KOG1602:19-288	GO:0016765			sp|Q8S2T1.2|DDPS6_ARATH RecName: Full=Dehydrodolichyl diphosphate synthase 6; Short=Dedol-PP synthase 6
comp73961_c0_seq13	1.971	3.95965e-05	0.000870711	up	2.64536	1.27617e-07	5.03581e-06	up	m.33287	gi|460395905|ref|XP_004243520.1| PREDICTED: nitrate transporter 1.3-like [Solanum lycopersicum]	449	e-124, Method: Compositional matrix adjust.			hypothetical protein LOC100255020		GO:0005215	GO:0016020	GO:0006857	sp|Q9LVE0.1|PTR33_ARATH RecName: Full=Nitrate transporter 1.3
comp35655_c0_seq1	3.42362	1.66782e-11	2.90699e-09	up	1.96067	3.96354e-05	0.000757057	up	m.1389	gi|359482241|ref|XP_002266914.2| PREDICTED: vacuolar amino acid transporter 1-like [Vitis vinifera]	556	e-156, Method: Compositional matrix adjust.		K15015	hypothetical protein LOC100265815	KOG1303:57-418				sp|P47082.1|AVT1_YEAST RecName: Full=Vacuolar amino acid transporter 1
comp75779_c1_seq4	2.58131	4.21496e-06	0.000135259	up	1.52029	0.00376066	0.0319852	up	m.45445	gi|460380211|ref|XP_004235851.1| PREDICTED: sucrose nonfermenting 4-like protein-like [Solanum lycopersicum]	141	6e-32, Method: Compositional matrix adjust.			Os04g0401300	KOG1764:2-80				sp|Q944A6.1|SNF4_ARATH RecName: Full=Sucrose nonfermenting 4-like protein; Short=SNF4; AltName: Full=CBS domain-containing protein CBSCBS3; AltName: Full=SNF1-related protein kinase regulatory subunit betagamma; Short=AKIN subunit betagamma; Short=AKINbetagamma
comp52077_c0_seq2	2.30903	1.93325e-06	6.89385e-05	up	2.93903	7.28248e-09	4.017e-07	up	m.3546	gi|225464866|ref|XP_002272549.1| PREDICTED: momilactone A synthase-like [Vitis vinifera]	394	e-107, Method: Compositional matrix adjust.			hypothetical protein LOC100255259	KOG0725:12-268	GO:0016491		GO:0008152	sp|F1SWA0.1|ZERSY_ZINZE RecName: Full=Zerumbone synthase
comp71565_c0_seq4	2.15987	9.66386e-06	0.000274324	up	1.86536	0.000103395	0.00169365	up	m.23730
comp76214_c0_seq57	1.48126	0.00179887	0.0176295	up	1.31262	0.00530117	0.0418925	up	m.49100	gi|224100089|ref|XP_002311739.1| predicted protein [Populus trichocarpa] predicted protein [Populus trichocarpa]	292	2e-77, Method: Compositional matrix adjust.			hypothetical protein		GO:0004672		GO:0006468	sp|C0LGI2.1|Y1677_ARATH RecName: Full=Probable LRR receptor-like serine/threonine-protei n kinase At1g67720; Flags: Precursor
comp76214_c0_seq41	1.48253	0.00242582	0.0222899	up	1.43805	0.00343283	0.0297583	up	m.49085	gi|225425928|ref|XP_002267668.1| PREDICTED: probable LRR receptor-like serine/threonine-protein kinase At1g67720-like [Vitis vinifera]	317	1e-84, Method: Compositional matrix adjust.			hypothetical protein LOC100240962					sp|C0LGI2.1|Y1677_ARATH RecName: Full=Probable LRR receptor-like serine/threonine-protei n kinase At1g67720; Flags: Precursor
comp63269_c0_seq1	3.03187	1.98638e-05	0.000495619	up	2.90582	0.0017689	0.0172459	up	m.8685	gi|225459312|ref|XP_002284166.1| PREDICTED: uncharacterized protein LOC100262645 [Vitis vinifera] unnamed protein product [Vitis vinifera]	185	4e-45, Method: Compositional matrix adjust.			hypothetical protein LOC100262645
comp74135_c0_seq15	1.79043	0.000225265	0.00354782	up	2.69082	6.12102e-08	2.63549e-06	up	m.34270	gi|460404200|ref|XP_004247572.1| PREDICTED: uncharacterized protein LOC101247367 [Solanum lycopersicum]	146	2e-33, Method: Compositional matrix adjust.			hypothetical protein
comp74135_c0_seq11	1.80919	0.000194425	0.00315054	up	2.70844	4.8186e-08	2.17376e-06	up	m.34266	gi|460404200|ref|XP_004247572.1| PREDICTED: uncharacterized protein LOC101247367 [Solanum lycopersicum]	146	2e-33, Method: Compositional matrix adjust.			hypothetical protein
comp70447_c0_seq36	4.03998	1.81391e-13	4.89743e-11	up	4.78989	5.69375e-14	1.36305e-11	up	m.20504	gi|255550269|ref|XP_002516185.1| aminoadipic semialdehyde synthase, putative [Ricinus communis] aminoadipic semialdehyde synthase, putative [Ricinus communis]	814	0.0, Method: Compositional matrix adjust.	EC:1.5.1.8 1.5.1.10	K14157	aminoadipic semialdehyde synthase, putative		GO:0016491		GO:0055114	sp|Q9SMZ4.1|AASS_ARATH RecName: Full=Alpha-aminoadipic semialdehyde synthase; AltName: Full=cAt-LKR/SDH; Short=LKR/SDH; Includes: RecName: Full=Lysine ketoglutarate reductase; Short=LKR; Includes: RecName: Full=Saccharopine dehydrogenase; AltName: Full=cAt-SDH; Short=SDH
comp55367_c0_seq1	1.8871	9.9171e-05	0.00183563	up	1.75448	0.000265368	0.00361225	up	m.4464	gi|460402138|ref|XP_004246571.1| PREDICTED: uncharacterized protein LOC101246082 [Solanum lycopersicum]	671	0.0, Method: Compositional matrix adjust.			hypothetical protein LOC100244314
comp75779_c1_seq31	2.90494	9.59759e-08	5.17477e-06	up	1.50532	0.00279847	0.0252425	up	m.45471	gi|460380211|ref|XP_004235851.1| PREDICTED: sucrose nonfermenting 4-like protein-like [Solanum lycopersicum]	239	5e-61, Method: Compositional matrix adjust.			hypothetical protein		GO:0005515			sp|Q944A6.1|SNF4_ARATH RecName: Full=Sucrose nonfermenting 4-like protein; Short=SNF4; AltName: Full=CBS domain-containing protein CBSCBS3; AltName: Full=SNF1-related protein kinase regulatory subunit betagamma; Short=AKIN subunit betagamma; Short=AKINbetagamma
comp26343_c0_seq1	1.44452	0.0028862	0.0253959	up	1.36412	0.00476826	0.0384599	up	m.714	gi|460378557|ref|XP_004235037.1| PREDICTED: probable L-type lectin-domain containing receptor kinase S.7-like [Solanum lycopersicum]	831	0.0, Method: Compositional matrix adjust.			hypothetical protein LOC100248709	euNOG04722:121-674	GO:0005524		GO:0006468	sp|Q9FHG4.1|LRKS7_ARATH RecName: Full=Probable L-type lectin-domain containing receptor kinase S.7; Short=LecRK-S.7; Flags: Precursor
comp68142_c1_seq1	4.98069	6.19808e-18	4.94593e-15	up	2.85373	4.95095e-07	1.69803e-05	up	m.15360	gi|260279128|dbj|BAI44134.1| flavonoid glycosyltransferase UGT94C2 [Veronica persica]	384	e-104, Method: Compositional matrix adjust.			hypothetical protein LOC100257356					sp|Q8GVE3.2|FLRT_CITMA RecName: Full=Flavanone 7-O-glucoside 2''-O-beta-L-rhamnosyltransferase; AltName: Full=1,2 rhamnosyltransferase
comp73961_c0_seq1	1.91997	6.09767e-05	0.00124109	up	2.65469	1.16477e-07	4.64729e-06	up	m.33275	gi|225447121|ref|XP_002274227.1| PREDICTED: nitrate transporter 1.3-like [Vitis vinifera]	696	0.0, Method: Compositional matrix adjust.			hypothetical protein LOC100255020	KOG1237:6-476	GO:0005215	GO:0016020	GO:0006857	sp|Q9LVE0.1|PTR33_ARATH RecName: Full=Nitrate transporter 1.3
comp71565_c0_seq2	2.10989	1.5135e-05	0.000396061	up	1.45236	0.00220036	0.0205709	up	m.23728
comp72731_c0_seq1	2.72172	8.12633e-08	4.49536e-06	up	2.16901	8.58066e-06	0.00020749	up	m.27469	gi|462418928|gb|EMJ23191.1| hypothetical protein PRUPE_ppa003252mg [Prunus persica]	450	e-124, Method: Compositional matrix adjust.		K14640	hypothetical protein LOC100247658		GO:0005315	GO:0016020	GO:0006817	sp|Q38954.1|PHT21_ARATH RecName: Full=Inorganic phosphate transporter 2-1, chloroplastic ; AltName: Full=H(+)/Pi cotransporter; Short=AtPht2;1; Flags: Precursor
comp72776_c0_seq1	1.3836	0.00670971	0.0480629	up	1.68391	0.00064072	0.00744824	up	m.27701	gi|224097856|ref|XP_002311084.1| predicted protein [Populus trichocarpa] predicted protein [Populus trichocarpa]	729	0.0, Method: Compositional matrix adjust.			hypothetical protein	KOG1012:54-568	GO:0005515			sp|Q7XA06.1|SYT3_ARATH RecName: Full=Synaptotagmin-3; AltName: Full=NTMC2T1.3; AltName: Full=Synaptotagmin C
comp71183_c0_seq1	1.78371	0.000239155	0.00370643	up	1.60354	0.00101176	0.0108484	up	m.22599	gi|225446455|ref|XP_002275230.1| PREDICTED: transcription activator GLK1-like [Vitis vinifera]	400	e-109, Method: Compositional matrix adjust.			GPRI1 (GBF'S PRO-RICH REGION-INTERACTING FACTOR 1)					sp|Q9SIV3.2|GLK1_ARATH RecName: Full=Transcription activator GLK1; AltName: Full=GBF'S PRO-RICH REGION-INTERACTING factor 1; AltName: Full=Golden2-like protein 1; Short=AtGLK1
comp73562_c0_seq2	2.76732	1.81191e-06	6.52796e-05	up	1.69153	0.00462819	0.0375918	up	m.31285	gi|16874557|gb|AAK72467.1| MADS-box transcription factor DEFH28 [Antirrhinum majus]	290	3e-76, Method: Compositional matrix adjust.		K09264	MIKC mads-box transcription factor	KOG0014:1-245	GO:0043565	GO:0005634	GO:0006355	sp|Q42429.1|AGL8_SOLTU RecName: Full=Agamous-like MADS-box protein AGL8 homolog; AltName : Full=POTM1-1
comp75762_c0_seq13	1.80547	0.000155028	0.00265978	up	2.7344	3.66929e-08	1.70233e-06	up	m.45250	gi|460402773|ref|XP_004246885.1| PREDICTED: xylem serine proteinase 1-like [Solanum lycopersicum]	228	3e-58, Method: Compositional matrix adjust.			hypothetical protein					sp|Q9LLL8.1|XSP1_ARATH RecName: Full=Xylem serine proteinase 1; Short=AtXSP1; AltName: Full=Cucumisin-like protein; Flags: Precursor
comp76214_c0_seq90	1.49445	0.00221781	0.0207936	up	1.32934	0.00618014	0.0469876	up	m.49129	gi|225425928|ref|XP_002267668.1| PREDICTED: probable LRR receptor-like serine/threonine-protein kinase At1g67720-like [Vitis vinifera]	317	1e-84, Method: Compositional matrix adjust.			hypothetical protein LOC100240962					sp|C0LGI2.1|Y1677_ARATH RecName: Full=Probable LRR receptor-like serine/threonine-protei n kinase At1g67720; Flags: Precursor
comp74229_c0_seq6	4.35197	3.41564e-13	8.88783e-11	up	-1.86485	0.000199584	0.00288754	down	m.34768	gi|460370904|ref|XP_004231288.1| PREDICTED: phospholipase D p1-like [Solanum lycopersicum]	835	0.0, Method: Compositional matrix adjust.	EC:3.1.4.4	K01115	similar to PLDP1 (PHOSPHOLIPASE D ZETA1)	KOG1329:1-537	GO:0003824		GO:0008152	sp|Q9LRZ5.1|PLDP1_ARATH RecName: Full=Phospholipase D p1; Short=AtPLDp1; AltName: Full=Phospholipase D zeta 1; Short=PLDzeta1; AltName: Full=Phospholipase D1 PHOX and PX-containing domain protein
comp69757_c0_seq1	3.19418	6.1014e-10	7.61586e-08	up	2.08422	4.0023e-05	0.000764054	up	m.18536	gi|359484864|ref|XP_002273966.2| PREDICTED: probable LRR receptor-like serine/threonine-protein kinase At4g08850-like [Vitis vinifera]	961	0.0, Method: Compositional matrix adjust.			hypothetical protein	euNOG12811:39-1074	GO:0005524		GO:0006468	sp|Q9LP24.1|Y1571_ARATH RecName: Full=Probable leucine-rich repeat receptor-like protein kinase At1g35710; Flags: Precursor
comp72646_c0_seq7	1.30689	0.00619616	0.045104	up	1.48027	0.00196353	0.0186638	up	m.27269	gi|460414509|ref|XP_004252611.1| PREDICTED: uncharacterized protein LOC101247595 [Solanum lycopersicum]	147	1e-33, Method: Compositional matrix adjust.			hypothetical protein LOC100247909
comp75762_c0_seq8	1.75567	0.000225704	0.00355318	up	2.76281	2.60798e-08	1.26043e-06	up	m.45245	gi|460402773|ref|XP_004246885.1| PREDICTED: xylem serine proteinase 1-like [Solanum lycopersicum]	228	3e-58, Method: Compositional matrix adjust.			hypothetical protein					sp|Q9LLL8.1|XSP1_ARATH RecName: Full=Xylem serine proteinase 1; Short=AtXSP1; AltName: Full=Cucumisin-like protein; Flags: Precursor
comp72125_c0_seq7	1.50951	0.00141996	0.0147624	up	1.6443	0.000528599	0.00636108	up	m.25436	gi|460400967|ref|XP_004246001.1| PREDICTED: uncharacterized protein LOC101249748 isoform 1 [Solanum lycopersicum]	598	e-169, Method: Compositional matrix adjust.			hypothetical protein LOC100264895
comp76214_c0_seq122	1.63573	0.000858981	0.0100506	up	1.31091	0.00655527	0.0491119	up	m.49155	gi|297738322|emb|CBI27523.3| unnamed protein product [Vitis vinifera]	318	7e-85, Method: Compositional matrix adjust.			hypothetical protein LOC100240962					sp|C0LGI2.1|Y1677_ARATH RecName: Full=Probable LRR receptor-like serine/threonine-protei n kinase At1g67720; Flags: Precursor
comp75762_c0_seq3	1.79377	0.000168729	0.00282993	up	2.75951	2.84026e-08	1.36169e-06	up	m.45240	gi|460402773|ref|XP_004246885.1| PREDICTED: xylem serine proteinase 1-like [Solanum lycopersicum]	228	3e-58, Method: Compositional matrix adjust.			hypothetical protein					sp|Q9LLL8.1|XSP1_ARATH RecName: Full=Xylem serine proteinase 1; Short=AtXSP1; AltName: Full=Cucumisin-like protein; Flags: Precursor
comp75762_c0_seq4	1.75374	0.000230447	0.00359788	up	2.80191	1.73668e-08	8.85829e-07	up	m.45241	gi|460402773|ref|XP_004246885.1| PREDICTED: xylem serine proteinase 1-like [Solanum lycopersicum]	228	3e-58, Method: Compositional matrix adjust.			hypothetical protein					sp|Q9LLL8.1|XSP1_ARATH RecName: Full=Xylem serine proteinase 1; Short=AtXSP1; AltName: Full=Cucumisin-like protein; Flags: Precursor
comp72221_c0_seq7	2.87159	1.01316e-08	7.33502e-07	up	2.15314	9.47873e-06	0.000226328	up	m.25694
comp284414_c0_seq1	2.86912	6.37246e-05	0.00128326	up	2.99161	0.000269237	0.00364694	up	m.50246	gi|460364995|ref|XP_004228391.1| PREDICTED: protein kinase 2B, chloroplastic-like [Solanum lycopersicum]	149	3e-34, Method: Compositional matrix adjust.	EC:2.7.10.2		Protein kinase APK1A, chloroplast precursor, putative		GO:0005524		GO:0006468	sp|O49840.1|APK2B_ARATH RecName: Full=Protein kinase 2B, chloroplastic; Flags: Precursor
comp54123_c0_seq1	1.30802	0.00513264	0.0387528	up	3.00942	2.01783e-09	1.30321e-07	up	m.4029	gi|148751481|gb|ABR10301.1| pathogen-related protein STH-2 [Salvia miltiorrhiza]	224	4e-57, Method: Compositional matrix adjust.			hypothetical protein LOC100263738					sp|O24248.1|PRU1_PRUAV RecName: Full=Major allergen Pru av 1; AltName: Full=Allergen Pru a 1; AltName: Allergen=Pru av 1
comp73961_c0_seq11	2.00928	2.85957e-05	0.000667649	up	2.66227	1.08075e-07	4.37527e-06	up	m.33285	gi|225447121|ref|XP_002274227.1| PREDICTED: nitrate transporter 1.3-like [Vitis vinifera]	372	e-101, Method: Compositional matrix adjust.			hypothetical protein LOC100255020		GO:0005215	GO:0016020	GO:0006857	sp|Q9LVE0.1|PTR33_ARATH RecName: Full=Nitrate transporter 1.3
comp39390_c0_seq1	3.76969	0.00183262	0.0178534	up	-2.17134	0.00306617	0.0272465	down	m.1915	gi|147845523|emb|CAN78496.1| hypothetical protein VITISV_001687 [Vitis vinifera]	155	7e-36, Method: Compositional matrix adjust.			proline rich protein 1					sp|Q9ZU91.2|E133_ARATH RecName: Full=Glucan endo-1,3-beta-glucosidase 3; AltName: Full=(1->3)-beta-glucan endohydrolase 3; Short=(1->3)-beta-glucanase 3; AltName: Full=Beta-1,3-endoglucanase 3; Short=Beta-1,3-glucanase 3; Flags: Precursor
comp71465_c0_seq1	1.60045	0.000993846	0.0113295	up	-2.11162	2.08379e-05	0.000440115	down	m.23439	gi|460408995|ref|XP_004249926.1| PREDICTED: very-long-chain enoyl-CoA reductase-like [Solanum lycopersicum]	340	2e-91, Method: Compositional matrix adjust.			hypothetical protein LOC100252124	KOG1638:10-276	GO:0016627	GO:0016021	GO:0006629	sp|Q2QDF6.1|DET2_GOSHI RecName: Full=Steroid 5-alpha-reductase DET2; Short=GhDET2
comp73825_c0_seq93	1.82881	0.000139177	0.00243573	up	2.00608	3.09423e-05	0.000617626	up	m.32629	gi|255582913|ref|XP_002532228.1| TRANSPARENT TESTA 12 protein, putative [Ricinus communis] TRANSPARENT TESTA 12 protein, putative [Ricinus communis]	332	5e-89, Method: Compositional matrix adjust.			TRANSPARENT TESTA 12 protein, putative		GO:0015297	GO:0016020	GO:0055085	sp|Q8GXM8.1|MATE7_ARATH RecName: Full=MATE efflux family protein 7; AltName: Full=Protei n DETOXIFICATION 1-like 3; AltName: Full=Protein DTX2
comp75949_c0_seq1	1.6029	0.000868602	0.0101499	up	2.17175	1.09487e-05	0.0002548	up	m.46719	gi|225438984|ref|XP_002284345.1| PREDICTED: BTB/POZ domain-containing protein NPY2-like [Vitis vinifera]	856	0.0, Method: Compositional matrix adjust.			hypothetical protein LOC100257621		GO:0005515		GO:0009416	sp|O80970.1|NPY2_ARATH RecName: Full=BTB/POZ domain-containing protein NPY2; AltName: Full=Protein NAKED PINS IN YUC MUTANTS 2
comp67075_c0_seq1	1.98524	0.00195241	0.0187658	up	-2.9162	8.4668e-06	0.00020529	down	m.13434	gi|460388941|ref|XP_004240122.1| PREDICTED: trans-cinnamate 4-monooxygenase-like [Solanum lycopersicum]	427	e-117, Method: Compositional matrix adjust.	EC:1.14.13.11	K00487	trans-cinnamate 4-monooxygenase		GO:0020037			sp|Q42797.1|TCMO_SOYBN RecName: Full=Trans-cinnamate 4-monooxygenase; AltName: Full=Cinnamic acid 4-hydroxylase; Short=C4H; Short=CA4H; AltName: Full=Cytochrome P450 73; AltName: Full=Cytochrome P450C4H
comp70447_c0_seq2	3.72622	1.00312e-12	2.20989e-10	up	3.61002	2.54688e-11	2.83146e-09	up	m.20470	gi|224068592|ref|XP_002326153.1| predicted protein [Populus trichocarpa] predicted protein [Populus trichocarpa]	1062	0.0, Method: Compositional matrix adjust.	EC:1.5.1.8 1.5.1.9	K14157	lysine-ketoglutarate reductase/saccharopine dehydrogenase		GO:0016491		GO:0055114	sp|Q9SMZ4.1|AASS_ARATH RecName: Full=Alpha-aminoadipic semialdehyde synthase; AltName: Full=cAt-LKR/SDH; Short=LKR/SDH; Includes: RecName: Full=Lysine ketoglutarate reductase; Short=LKR; Includes: RecName: Full=Saccharopine dehydrogenase; AltName: Full=cAt-SDH; Short=SDH
comp76214_c0_seq131	1.79416	0.00026725	0.0040162	up	1.31461	0.00649958	0.0488168	up	m.49164	gi|297738322|emb|CBI27523.3| unnamed protein product [Vitis vinifera]	318	7e-85, Method: Compositional matrix adjust.			hypothetical protein LOC100240962					sp|C0LGI2.1|Y1677_ARATH RecName: Full=Probable LRR receptor-like serine/threonine-protei n kinase At1g67720; Flags: Precursor
comp52238_c0_seq3	2.07632	1.65582e-05	0.000424706	up	2.77696	3.22157e-08	1.52617e-06	up	m.3581
comp76214_c0_seq94	1.69287	0.000639319	0.00805068	up	1.48611	0.00252414	0.0231223	up	m.49133	gi|225425928|ref|XP_002267668.1| PREDICTED: probable LRR receptor-like serine/threonine-protein kinase At1g67720-like [Vitis vinifera]	317	1e-84, Method: Compositional matrix adjust.			hypothetical protein LOC100240962					sp|C0LGI2.1|Y1677_ARATH RecName: Full=Probable LRR receptor-like serine/threonine-protei n kinase At1g67720; Flags: Precursor
comp58394_c0_seq8	3.28221	4.46298e-05	0.000961375	up	3.76308	0.00183262	0.0176752	up	m.5673	gi|224059296|ref|XP_002299812.1| predicted protein [Populus trichocarpa] predicted protein [Populus trichocarpa]	305	3e-81, Method: Compositional matrix adjust.			PDR3 (PLEIOTROPIC DRUG RESISTANCE 3)					sp|Q8S628.1|PDR13_ORYSJ RecName: Full=Pleiotropic drug resistance protein 13
comp74879_c0_seq6	3.78884	6.40009e-09	5.06213e-07	up	4.31238	5.62767e-11	5.36031e-09	up	m.38853	gi|255545116|ref|XP_002513619.1| ATP binding protein, putative [Ricinus communis] ATP binding protein, putative [Ricinus communis]	498	e-139, Method: Compositional matrix adjust.	EC:2.7.11.10		ATP binding protein, putative		GO:0005524		GO:0006468	sp|Q9FLV4.1|Y5248_ARATH RecName: Full=G-type lectin S-receptor-like serine/threonine-protein kinase At5g24080; Flags: Precursor
comp54449_c0_seq2	6.19489	1.70481e-11	2.94317e-09	up	2.98312	5.10958e-06	0.000131433	up	m.4127	gi|460386982|ref|XP_004239171.1| PREDICTED: uncharacterized protein LOC101255692 [Solanum lycopersicum]	286	2e-75, Method: Compositional matrix adjust.			protein binding protein, putative	KOG1039:7-237				sp|Q5ZM74.1|RN141_CHICK RecName: Full=RING finger protein 141
comp72115_c0_seq7	2.16153	1.32596e-05	0.000356659	up	1.58299	0.0011515	0.0120586	up	m.25351	gi|460400107|ref|XP_004245577.1| PREDICTED: uncharacterized protein LOC101249946 [Solanum lycopersicum]	517	e-144, Method: Compositional matrix adjust.			hypothetical protein LOC100258700	euNOG04481:66-330				sp|Q99288.1|DET1_YEAST RecName: Full=Broad-range acid phosphatase DET1; AltName: Full=Decreased ergosterol transport protein 1
comp66036_c0_seq14	1.41306	0.00284039	0.0250974	up	1.37836	0.00346276	0.029948	up	m.11893	gi|297740242|emb|CBI30424.3| unnamed protein product [Vitis vinifera]	284	2e-74, Method: Composition-based stats.			hypothetical protein LOC100242508
comp76214_c0_seq1	1.77088	0.000325266	0.00468323	up	1.54911	0.00179907	0.0174522	up	m.49052	gi|356512345|ref|XP_003524880.1| PREDICTED: probable LRR receptor-like serine/threonine-protein kinase At1g67720-like [Glycine max]	318	4e-85, Method: Compositional matrix adjust.			hypothetical protein LOC100240962					sp|C0LGI2.1|Y1677_ARATH RecName: Full=Probable LRR receptor-like serine/threonine-protei n kinase At1g67720; Flags: Precursor
comp74135_c0_seq22	1.78866	0.00022663	0.00356304	up	2.70059	5.23551e-08	2.31244e-06	up	m.34277	gi|460404200|ref|XP_004247572.1| PREDICTED: uncharacterized protein LOC101247367 [Solanum lycopersicum]	146	2e-33, Method: Compositional matrix adjust.			hypothetical protein
comp71135_c0_seq2	3.11147	2.20949e-05	0.000538091	up	1.72094	0.00124877	0.0128856	up	m.22472	gi|73647513|gb|AAZ79355.1| aldehyde dehydrogenase [Vitis pseudoreticulata]	461	e-128, Method: Compositional matrix adjust.	EC:1.2.1.3	K00128	restorer of fertility2		GO:0016491		GO:0055114	sp|Q9SU63.1|AL2B4_ARATH RecName: Full=Aldehyde dehydrogenase family 2 member B4, mitochondrial; Short=ALDH2a; Flags: Precursor
comp74229_c0_seq3	4.37265	1.29673e-12	2.77168e-10	up	-1.86033	0.000238387	0.00332107	down	m.34765	gi|460370904|ref|XP_004231288.1| PREDICTED: phospholipase D p1-like [Solanum lycopersicum]	916	0.0, Method: Compositional matrix adjust.	EC:3.1.4.4	K01115	similar to PLDP1 (PHOSPHOLIPASE D ZETA1)	KOG1329:1-571	GO:0003824		GO:0008152	sp|Q9LRZ5.1|PLDP1_ARATH RecName: Full=Phospholipase D p1; Short=AtPLDp1; AltName: Full=Phospholipase D zeta 1; Short=PLDzeta1; AltName: Full=Phospholipase D1 PHOX and PX-containing domain protein
comp76214_c0_seq69	1.7309	0.000412239	0.00565868	up	1.6358	0.000961104	0.010389	up	m.49110	gi|223452325|gb|ACM89490.1| leucine-rich repeat family protein / protein kinase family protein [Glycine max]	133	1e-29, Method: Compositional matrix adjust.			hypothetical protein					sp|C0LGI2.1|Y1677_ARATH RecName: Full=Probable LRR receptor-like serine/threonine-protei n kinase At1g67720; Flags: Precursor
comp70447_c0_seq39	3.90158	5.63343e-13	1.39511e-10	up	5.07045	1.101e-14	3.66074e-12	up	m.20507	gi|255550269|ref|XP_002516185.1| aminoadipic semialdehyde synthase, putative [Ricinus communis] aminoadipic semialdehyde synthase, putative [Ricinus communis]	814	0.0, Method: Compositional matrix adjust.	EC:1.5.1.8 1.5.1.10	K14157	aminoadipic semialdehyde synthase, putative		GO:0016491		GO:0055114	sp|Q9SMZ4.1|AASS_ARATH RecName: Full=Alpha-aminoadipic semialdehyde synthase; AltName: Full=cAt-LKR/SDH; Short=LKR/SDH; Includes: RecName: Full=Lysine ketoglutarate reductase; Short=LKR; Includes: RecName: Full=Saccharopine dehydrogenase; AltName: Full=cAt-SDH; Short=SDH
comp72125_c0_seq10	1.91684	7.41133e-05	0.00144638	up	2.084	1.81568e-05	0.000390414	up	m.25439	gi|460397755|ref|XP_004244432.1| PREDICTED: uncharacterized protein LOC101248222 isoform 2 [Solanum lycopersicum]	434	e-119, Method: Compositional matrix adjust.			hypothetical protein LOC100264895
comp76017_c0_seq39	1.75436	0.000229807	0.00358944	up	1.27821	0.00648783	0.0487592	up	m.47401	gi|460400965|ref|XP_004246000.1| PREDICTED: alpha-glucosidase 2-like [Solanum lycopersicum]	687	0.0, Method: Compositional matrix adjust.	EC:3.2.1.20		HGL1 (heteroglycan glucosidase 1)
comp66994_c0_seq9	6.15068	2.43723e-19	3.50074e-16	up	6.50351	1.57957e-20	2.36336e-17	up	m.13282	gi|224109124|ref|XP_002315091.1| predicted protein [Populus trichocarpa] predicted protein [Populus trichocarpa]	164	1e-38, Method: Compositional matrix adjust.		K06998	hypothetical protein	KOG3033:10-159	GO:0003824		GO:0009058	sp|Q9DCG6.2|PBLD1_MOUSE RecName: Full=Phenazine biosynthesis-like domain-containing prot ein 1
comp75815_c0_seq4	1.32382	0.00598976	0.0438147	up	2.43668	1.91389e-06	5.52903e-05	up	m.45786	gi|359495088|ref|XP_002266452.2| PREDICTED: disease resistance response protein 206-like [Vitis vinifera] hypothetical protein VITISV_027159 [Vitis vinifera] unnamed protein product [Vitis vinifera]	200	1e-49, Method: Compositional matrix adjust.			hypothetical protein					sp|P13240.2|DR206_PEA RecName: Full=Disease resistance response protein 206
comp73825_c0_seq46	1.84539	0.00015696	0.00268138	up	1.90044	9.01222e-05	0.00150591	up	m.32585	gi|460382502|ref|XP_004236978.1| PREDICTED: MATE efflux family protein DTX1-like [Solanum lycopersicum]	105	3e-21, Method: Composition-based stats.			hypothetical protein LOC100250856		GO:0015297	GO:0016020	GO:0055085	sp|Q9LUH2.1|ALF5_ARATH RecName: Full=MATE efflux family protein ALF5; AltName: Full=Protein ABERRANT LATERAL ROOT FORMATION 5; AltName: Full=Protein DTX19
comp70447_c0_seq17	4.07115	7.18416e-14	2.16787e-11	up	4.0709	3.46679e-12	4.86285e-10	up	m.20485	gi|255550269|ref|XP_002516185.1| aminoadipic semialdehyde synthase, putative [Ricinus communis] aminoadipic semialdehyde synthase, putative [Ricinus communis]	814	0.0, Method: Compositional matrix adjust.	EC:1.5.1.8 1.5.1.10	K14157	aminoadipic semialdehyde synthase, putative		GO:0016491		GO:0055114	sp|Q9SMZ4.1|AASS_ARATH RecName: Full=Alpha-aminoadipic semialdehyde synthase; AltName: Full=cAt-LKR/SDH; Short=LKR/SDH; Includes: RecName: Full=Lysine ketoglutarate reductase; Short=LKR; Includes: RecName: Full=Saccharopine dehydrogenase; AltName: Full=cAt-SDH; Short=SDH
comp76214_c0_seq75	1.75365	0.000369166	0.00518232	up	1.62034	0.0013018	0.0133295	up	m.49114	gi|356512345|ref|XP_003524880.1| PREDICTED: probable LRR receptor-like serine/threonine-protein kinase At1g67720-like [Glycine max]	318	4e-85, Method: Compositional matrix adjust.			hypothetical protein LOC100240962					sp|C0LGI2.1|Y1677_ARATH RecName: Full=Probable LRR receptor-like serine/threonine-protei n kinase At1g67720; Flags: Precursor
comp74135_c0_seq5	1.79596	0.000215357	0.00342786	up	2.67951	6.89342e-08	2.91905e-06	up	m.34260	gi|460404200|ref|XP_004247572.1| PREDICTED: uncharacterized protein LOC101247367 [Solanum lycopersicum]	146	2e-33, Method: Compositional matrix adjust.			hypothetical protein
comp50058_c1_seq1	3.0781	4.10265e-09	3.53291e-07	up	1.42171	0.00284	0.0255785	up	m.3102	gi|255545349|ref|XP_002513735.1| conserved hypothetical protein [Ricinus communis] conserved hypothetical protein [Ricinus communis]	237	8e-60, Method: Compositional matrix adjust.			hypothetical protein					sp|Q0V865.1|FAFL_ARATH RecName: Full=Protein FAF-like, chloroplastic; Flags: Precursor
comp55511_c0_seq2	1.54284	0.00365958	0.0303212	up	2.54039	9.93591e-06	0.000235815	up	m.4519	gi|225469318|ref|XP_002270367.1| PREDICTED: uncharacterized protein LOC100255607 [Vitis vinifera]	128	5e-28, Method: Compositional matrix adjust.			hypothetical protein LOC100255607
comp70787_c0_seq2	1.73398	0.000300343	0.00437526	up	2.36613	1.33494e-06	4.02489e-05	up	m.21363	gi|225430726|ref|XP_002265804.1| PREDICTED: tubby-like F-box protein 5-like [Vitis vinifera]	680	0.0, Method: Compositional matrix adjust.			hypothetical protein LOC100261485	KOG2502:1-412	GO:0005515			sp|Q6Z2G9.1|TLP5_ORYSJ RecName: Full=Tubby-like F-box protein 5; Short=OsTLP5; AltName: Full=Tubby-like F-box protein 8; Short=OsTLP8
comp70911_c0_seq3	1.94885	4.21924e-05	0.000919929	up	2.20688	4.29345e-06	0.000112865	up	m.21769
comp75815_c0_seq12	1.32825	0.00583643	0.0428681	up	2.31733	5.11499e-06	0.000131478	up	m.45793	gi|359495088|ref|XP_002266452.2| PREDICTED: disease resistance response protein 206-like [Vitis vinifera] hypothetical protein VITISV_027159 [Vitis vinifera] unnamed protein product [Vitis vinifera]	214	5e-54, Method: Compositional matrix adjust.			hypothetical protein					sp|P13240.2|DR206_PEA RecName: Full=Disease resistance response protein 206
comp62921_c0_seq3	2.78839	1.2582e-05	0.000341244	up	3.35914	2.12482e-07	7.91349e-06	up	m.8418	gi|462395751|gb|EMJ01550.1| hypothetical protein PRUPE_ppa008130mg [Prunus persica]	81.6	1e-13, Method: Compositional matrix adjust.			hypothetical protein LOC100242433					sp|Q9T072.2|BH025_ARATH RecName: Full=Transcription factor bHLH25; AltName: Full=Basic helix-loop-helix protein 25; Short=AtbHLH25; Short=bHLH 25; AltName: Full=Transcription factor EN 29; AltName: Full=bHLH transcription factor bHLH025
comp31200_c0_seq1	3.72306	3.45893e-13	8.93575e-11	up	1.79307	0.000156453	0.0023665	up	m.1006	gi|118486691|gb|ABK95182.1| unknown [Populus trichocarpa]	441	e-121, Method: Compositional matrix adjust.			hypothetical protein					sp|Q08298.1|RD22_ARATH RecName: Full=Dehydration-responsive protein RD22; Flags: Precurs or
comp74135_c0_seq7	1.81907	0.000178469	0.00295539	up	2.68803	5.96122e-08	2.58528e-06	up	m.34262	gi|460404200|ref|XP_004247572.1| PREDICTED: uncharacterized protein LOC101247367 [Solanum lycopersicum]	146	2e-33, Method: Compositional matrix adjust.			hypothetical protein
comp76214_c0_seq126	1.6549	0.00090061	0.010466	up	1.39023	0.0048884	0.0391913	up	m.49159	gi|225425928|ref|XP_002267668.1| PREDICTED: probable LRR receptor-like serine/threonine-protein kinase At1g67720-like [Vitis vinifera]	317	1e-84, Method: Compositional matrix adjust.			hypothetical protein LOC100240962					sp|C0LGI2.1|Y1677_ARATH RecName: Full=Probable LRR receptor-like serine/threonine-protei n kinase At1g67720; Flags: Precursor
comp69415_c0_seq1	1.40293	0.00311782	0.0268227	up	1.53487	0.00130375	0.0133438	up	m.17950	gi|460369867|ref|XP_004230778.1| PREDICTED: ABSCISIC ACID-INSENSITIVE 5-like protein 5-like [Solanum lycopersicum]	411	e-112, Method: Compositional matrix adjust.		K14432	ripening-related bZIP protein-like		GO:0046983		GO:0006355	sp|Q9M7Q3.1|AI5L6_ARATH RecName: Full=ABSCISIC ACID-INSENSITIVE 5-like protein 6; AltNam e: Full=Abscisic acid responsive elements-binding factor 3; Short=ABRE-binding factor 3; AltName: Full=Dc3 promoter-binding factor 5; Short=AtDPBF5; AltName: Full=bZIP transcription factor 37; Short=AtbZIP37
comp67022_c0_seq6	1.4058	0.00354012	0.0295358	up	1.80293	0.000263335	0.00359126	up	m.13321	gi|460369917|ref|XP_004230803.1| PREDICTED: CDPK-related kinase 5-like [Solanum lycopersicum]	232	3e-59, Method: Compositional matrix adjust.			CPK related protein kinase 1		GO:0005524		GO:0006468	sp|Q9SCS2.1|CAMK5_ARATH RecName: Full=CDPK-related kinase 5; Short=AtCRK5; AltName: Full=Calcium/calmodulin-dependent protein kinase 1
comp76017_c0_seq8	1.89131	0.00106355	0.0119049	up	4.01617	1.28245e-09	8.75507e-08	up	m.47371	gi|462406129|gb|EMJ11593.1| hypothetical protein PRUPE_ppa000927mg [Prunus persica]	162	4e-38, Method: Compositional matrix adjust.	EC:3.2.1.20		HGL1 (heteroglycan glucosidase 1)
comp58404_c0_seq1	4.68853	8.24992e-18	6.1718e-15	up	5.73921	2.68764e-23	6.8936e-20	up	m.5675	gi|460404229|ref|XP_004247586.1| PREDICTED: homocysteine S-methyltransferase 3-like [Solanum lycopersicum]	500	e-139, Method: Compositional matrix adjust.	EC:2.1.1.10	K00547	homocysteine s-methyltransferase	KOG1579:13-336	GO:0008898			sp|Q9M1W4.1|HMT2_ARATH RecName: Full=Homocysteine S-methyltransferase 2; AltName: Full=S-methylmethionine:homocysteine methyltransferase 2; Short=AtHMT-2; Short=SMM:Hcy S-methyltransferase 2
comp35655_c0_seq5	3.46361	1.04732e-11	1.93857e-09	up	1.95615	4.12421e-05	0.000783163	up	m.1393	gi|359482241|ref|XP_002266914.2| PREDICTED: vacuolar amino acid transporter 1-like [Vitis vinifera]	535	e-150, Method: Compositional matrix adjust.		K15015	hypothetical protein LOC100265815	KOG1303:57-410				sp|P47082.1|AVT1_YEAST RecName: Full=Vacuolar amino acid transporter 1
comp75779_c1_seq63	2.99977	3.85175e-08	2.36432e-06	up	1.44974	0.00389671	0.0329783	up	m.45501	gi|460380211|ref|XP_004235851.1| PREDICTED: sucrose nonfermenting 4-like protein-like [Solanum lycopersicum]	226	4e-57, Method: Compositional matrix adjust.			hypothetical protein		GO:0005515			sp|Q944A6.1|SNF4_ARATH RecName: Full=Sucrose nonfermenting 4-like protein; Short=SNF4; AltName: Full=CBS domain-containing protein CBSCBS3; AltName: Full=SNF1-related protein kinase regulatory subunit betagamma; Short=AKIN subunit betagamma; Short=AKINbetagamma
comp65336_c0_seq1	2.25638	5.72783e-06	0.000176853	up	1.95468	6.17921e-05	0.00109197	up	m.11036
comp66324_c0_seq4	2.46966	4.61918e-07	1.99844e-05	up	3.1839	9.32457e-09	5.03513e-07	up	m.12312	gi|460374101|ref|XP_004232850.1| PREDICTED: stem-specific protein TSJT1-like [Solanum lycopersicum]	315	3e-84, Method: Compositional matrix adjust.			Stem-specific protein TSJT1, putative					sp|P24805.1|TSJT1_TOBAC RecName: Full=Stem-specific protein TSJT1
comp73825_c0_seq125	1.81821	0.000151914	0.00261886	up	1.9283	5.85647e-05	0.0010416	up	m.32658	gi|255582913|ref|XP_002532228.1| TRANSPARENT TESTA 12 protein, putative [Ricinus communis] TRANSPARENT TESTA 12 protein, putative [Ricinus communis]	332	5e-89, Method: Compositional matrix adjust.			TRANSPARENT TESTA 12 protein, putative		GO:0015297	GO:0016020	GO:0055085	sp|Q8GXM8.1|MATE7_ARATH RecName: Full=MATE efflux family protein 7; AltName: Full=Protei n DETOXIFICATION 1-like 3; AltName: Full=Protein DTX2
comp70068_c0_seq5	2.65814	7.98978e-06	0.000235361	up	-1.56356	0.00251065	0.0230339	down	m.19335
comp74879_c0_seq12	3.53911	3.14007e-10	4.19294e-08	up	5.01027	1.11424e-15	5.0647e-13	up	m.38859	gi|460376852|ref|XP_004234210.1| PREDICTED: G-type lectin S-receptor-like serine/threonine-protein kinase At5g24080-like [Solanum lycopersicum]	1306	0.0, Method: Compositional matrix adjust.	EC:2.7.11.10		ATP binding protein, putative		GO:0005529		GO:0048544	sp|Q9FLV4.1|Y5248_ARATH RecName: Full=G-type lectin S-receptor-like serine/threonine-protein kinase At5g24080; Flags: Precursor
comp75779_c1_seq50	2.93913	6.92237e-08	3.92165e-06	up	1.42062	0.00467641	0.037893	up	m.45489	gi|460380211|ref|XP_004235851.1| PREDICTED: sucrose nonfermenting 4-like protein-like [Solanum lycopersicum]	196	3e-48, Method: Compositional matrix adjust.			hypothetical protein		GO:0005515			sp|Q944A6.1|SNF4_ARATH RecName: Full=Sucrose nonfermenting 4-like protein; Short=SNF4; AltName: Full=CBS domain-containing protein CBSCBS3; AltName: Full=SNF1-related protein kinase regulatory subunit betagamma; Short=AKIN subunit betagamma; Short=AKINbetagamma
comp75779_c1_seq29	2.86401	1.49568e-07	7.46986e-06	up	1.38951	0.00590645	0.0455334	up	m.45469	gi|460380211|ref|XP_004235851.1| PREDICTED: sucrose nonfermenting 4-like protein-like [Solanum lycopersicum]	138	4e-31, Method: Compositional matrix adjust.			AMP-activated protein kinase, gamma regulatory subunit, putative	KOG1616:4-161				sp|Q944A6.1|SNF4_ARATH RecName: Full=Sucrose nonfermenting 4-like protein; Short=SNF4; AltName: Full=CBS domain-containing protein CBSCBS3; AltName: Full=SNF1-related protein kinase regulatory subunit betagamma; Short=AKIN subunit betagamma; Short=AKINbetagamma
comp35487_c0_seq2	2.45443	4.58309e-05	0.000984884	up	2.12956	0.00488426	0.0391668	up	m.1327	gi|460411035|ref|XP_004250920.1| PREDICTED: ABC transporter G family member 15-like [Solanum lycopersicum]	155	4e-36, Method: Composition-based stats.			white-brown-complex ABC transporter family					sp|Q8RWI9.2|AB15G_ARATH RecName: Full=ABC transporter G family member 15; Short=ABC transporter ABCG.15; Short=AtABCG15; AltName: Full=White-brown complex homolog protein 15; Short=AtWBC15; AltName: Full=White-brown complex homolog protein 22; Short=AtWBC22
comp73825_c0_seq56	1.76258	0.000299646	0.00436688	up	1.86547	0.000121042	0.00192238	up	m.32595	gi|460382502|ref|XP_004236978.1| PREDICTED: MATE efflux family protein DTX1-like [Solanum lycopersicum]	105	3e-21, Method: Composition-based stats.			hypothetical protein LOC100250856		GO:0015297	GO:0016020	GO:0055085	sp|Q9LUH2.1|ALF5_ARATH RecName: Full=MATE efflux family protein ALF5; AltName: Full=Protein ABERRANT LATERAL ROOT FORMATION 5; AltName: Full=Protein DTX19
comp76214_c0_seq78	1.57887	0.0013005	0.0137798	up	1.38555	0.00443183	0.036309	up	m.49117	gi|225425928|ref|XP_002267668.1| PREDICTED: probable LRR receptor-like serine/threonine-protein kinase At1g67720-like [Vitis vinifera]	317	1e-84, Method: Compositional matrix adjust.			hypothetical protein LOC100240962					sp|C0LGI2.1|Y1677_ARATH RecName: Full=Probable LRR receptor-like serine/threonine-protei n kinase At1g67720; Flags: Precursor
comp75779_c1_seq13	2.96631	1.68721e-07	8.31083e-06	up	1.48423	0.00450999	0.0368311	up	m.45453	gi|460380211|ref|XP_004235851.1| PREDICTED: sucrose nonfermenting 4-like protein-like [Solanum lycopersicum]	193	1e-47, Method: Compositional matrix adjust.			hypothetical protein		GO:0005515			sp|Q944A6.1|SNF4_ARATH RecName: Full=Sucrose nonfermenting 4-like protein; Short=SNF4; AltName: Full=CBS domain-containing protein CBSCBS3; AltName: Full=SNF1-related protein kinase regulatory subunit betagamma; Short=AKIN subunit betagamma; Short=AKINbetagamma
comp76214_c0_seq110	1.72004	0.000549026	0.00714051	up	1.55861	0.00196625	0.0186788	up	m.49144	gi|356512345|ref|XP_003524880.1| PREDICTED: probable LRR receptor-like serine/threonine-protein kinase At1g67720-like [Glycine max]	318	4e-85, Method: Compositional matrix adjust.			hypothetical protein LOC100240962					sp|C0LGI2.1|Y1677_ARATH RecName: Full=Probable LRR receptor-like serine/threonine-protei n kinase At1g67720; Flags: Precursor
comp76214_c0_seq34	1.62952	0.000796974	0.00950425	up	1.87455	0.000198462	0.00287594	up	m.49078	gi|223452325|gb|ACM89490.1| leucine-rich repeat family protein / protein kinase family protein [Glycine max]	133	1e-29, Method: Compositional matrix adjust.			hypothetical protein					sp|C0LGI2.1|Y1677_ARATH RecName: Full=Probable LRR receptor-like serine/threonine-protei n kinase At1g67720; Flags: Precursor
comp74494_c1_seq3	2.09404	1.73198e-05	0.000441089	up	1.51703	0.00141126	0.0142591	up	m.36482	gi|460412150|ref|XP_004251465.1| PREDICTED: CASP-like protein VIT_19s0090g00570-like [Solanum lycopersicum]	247	9e-64, Method: Compositional matrix adjust.			UPF0497 membrane protein 16					sp|A7P0P3.1|CSPL3_VITVI RecName: Full=CASP-like protein VIT_19s0090g00570
comp67022_c0_seq3	1.43504	0.00292421	0.0255607	up	1.92046	0.000107623	0.00174902	up	m.13318	gi|460369917|ref|XP_004230803.1| PREDICTED: CDPK-related kinase 5-like [Solanum lycopersicum]	232	3e-59, Method: Compositional matrix adjust.			CPK related protein kinase 1		GO:0005524		GO:0006468	sp|Q9SCS2.1|CAMK5_ARATH RecName: Full=CDPK-related kinase 5; Short=AtCRK5; AltName: Full=Calcium/calmodulin-dependent protein kinase 1
comp66717_c1_seq1	1.4292	0.00348856	0.0291803	up	1.31499	0.00569171	0.0442389	up	m.12865	gi|225448926|ref|XP_002266940.1| PREDICTED: uncharacterized protein LOC100266711 [Vitis vinifera] unnamed protein product [Vitis vinifera]	631	e-178, Method: Compositional matrix adjust.			hypothetical protein LOC100266711		GO:0016597		GO:0008152	sp|Q9AC53.1|GLND_CAUCR RecName: Full=[Protein-PII] uridylyltransferase; Short=PII uridylyl-transferase; AltName: Full=UTase; AltName: Full=Uridylyl-removing enzyme sp|B8GWX0.1|GLND_CAUCN RecName: Full=[Protein-PII] uridylyltransferase; Short=PII uridylyl-transferase; AltName: Full=UTase; AltName: Full=Uridylyl-removing enzyme
comp76214_c0_seq22	1.73218	0.000431821	0.0058825	up	1.45593	0.00281513	0.0253736	up	m.49069	gi|297738322|emb|CBI27523.3| unnamed protein product [Vitis vinifera]	318	7e-85, Method: Compositional matrix adjust.			hypothetical protein LOC100240962					sp|C0LGI2.1|Y1677_ARATH RecName: Full=Probable LRR receptor-like serine/threonine-protei n kinase At1g67720; Flags: Precursor
comp70447_c0_seq26	4.07102	7.40423e-14	2.21565e-11	up	4.25303	7.52377e-13	1.35086e-10	up	m.20494	gi|255550269|ref|XP_002516185.1| aminoadipic semialdehyde synthase, putative [Ricinus communis] aminoadipic semialdehyde synthase, putative [Ricinus communis]	1024	0.0, Method: Compositional matrix adjust.	EC:1.5.1.8 1.5.1.10	K14157	aminoadipic semialdehyde synthase, putative		GO:0016491		GO:0055114	sp|Q9SMZ4.1|AASS_ARATH RecName: Full=Alpha-aminoadipic semialdehyde synthase; AltName: Full=cAt-LKR/SDH; Short=LKR/SDH; Includes: RecName: Full=Lysine ketoglutarate reductase; Short=LKR; Includes: RecName: Full=Saccharopine dehydrogenase; AltName: Full=cAt-SDH; Short=SDH
comp59600_c0_seq4	2.02896	7.61872e-05	0.00147982	up	4.87765	2.18188e-17	1.32795e-14	up	m.6225	gi|462419422|gb|EMJ23685.1| hypothetical protein PRUPE_ppa004106mg [Prunus persica]	501	e-139, Method: Compositional matrix adjust.			hypothetical protein LOC100245583					sp|Q9LS46.1|ALMT9_ARATH RecName: Full=Aluminum-activated malate transporter 9; Short=AtALMT9
comp75291_c0_seq4	1.53519	0.00293869	0.0256441	up	1.6677	0.00145258	0.0146313	up	m.41522	gi|460381414|ref|XP_004236444.1| PREDICTED: uncharacterized protein LOC101250106 [Solanum lycopersicum]	72	5e-10, Method: Compositional matrix adjust.			hypothetical protein LOC100263946
comp66994_c0_seq11	6.15752	2.24019e-19	3.35179e-16	up	6.50351	1.57957e-20	2.36336e-17	up	m.13284	gi|224109124|ref|XP_002315091.1| predicted protein [Populus trichocarpa] predicted protein [Populus trichocarpa]	164	1e-38, Method: Compositional matrix adjust.		K06998	hypothetical protein	KOG3033:10-159	GO:0003824		GO:0009058	sp|Q9DCG6.2|PBLD1_MOUSE RecName: Full=Phenazine biosynthesis-like domain-containing prot ein 1
comp70112_c0_seq1	2.93241	2.3087e-07	1.08654e-05	up	8.78027	5.059e-14	1.23581e-11	up	m.19490	gi|359489532|ref|XP_002273687.2| PREDICTED: LOB domain-containing protein 31-like [Vitis vinifera] unnamed protein product [Vitis vinifera]	235	4e-60, Method: Compositional matrix adjust.			LBD19 (LOB DOMAIN-CONTAINING PROTEIN 19)					sp|O22132.1|LBD19_ARATH RecName: Full=LOB domain-containing protein 19; AltName: Full=ASYMMETRIC LEAVES 2-like protein 23; Short=AS2-like protein 23
comp37991_c0_seq1	2.97367	0.000945269	0.0108689	up	2.03567	0.00566802	0.0440929	up	m.1815	gi|189197275|ref|XP_001934975.1| S-(hydroxymethyl)glutathione dehydrogenase [Pyrenophora tritici-repentis Pt-1C-BFP] S-(hydroxymethyl)glutathione dehydrogenase [Pyrenophora tritici-repentis Pt-1C-BFP]	582	e-164, Method: Compositional matrix adjust.			hypothetical protein					sp|Q9P6I8.1|YHG1_SCHPO RecName: Full=Zinc-type alcohol dehydrogenase-like protein C1198. 01
comp76214_c0_seq40	1.5549	0.00136495	0.0143232	up	1.3226	0.005665	0.0440929	up	m.49084	gi|225425928|ref|XP_002267668.1| PREDICTED: probable LRR receptor-like serine/threonine-protein kinase At1g67720-like [Vitis vinifera]	317	1e-84, Method: Compositional matrix adjust.			hypothetical protein LOC100240962					sp|C0LGI2.1|Y1677_ARATH RecName: Full=Probable LRR receptor-like serine/threonine-protei n kinase At1g67720; Flags: Precursor
comp70949_c0_seq4	2.37669	0.00019684	0.00317964	up	1.65978	0.00166602	0.0163859	up	m.21879	gi|147800375|emb|CAN62136.1| hypothetical protein VITISV_017371 [Vitis vinifera]	546	e-153, Method: Compositional matrix adjust.			hypothetical protein LOC100242465
comp48973_c0_seq1	1.59112	0.00107248	0.0119713	up	1.65123	0.00053906	0.00645452	up	m.2899	gi|350534744|ref|NP_001234413.1| Aqp2 protein [Solanum lycopersicum] putative water channel protein [Solanum lycopersicum]	206	1e-51, Method: Compositional matrix adjust.			PIP1		GO:0005215	GO:0016020	GO:0006810	sp|Q9XF59.1|PIP12_MAIZE RecName: Full=Aquaporin PIP1-2; AltName: Full=Plasma membrane intrinsic protein 1-2; AltName: Full=ZmPIP1-2; AltName: Full=ZmPIP1;2; AltName: Full=ZmPIP1b
comp75762_c0_seq18	1.64077	0.000562272	0.00727589	up	2.76972	2.79893e-08	1.34547e-06	up	m.45255	gi|460402773|ref|XP_004246885.1| PREDICTED: xylem serine proteinase 1-like [Solanum lycopersicum]	228	3e-58, Method: Compositional matrix adjust.			hypothetical protein					sp|Q9LLL8.1|XSP1_ARATH RecName: Full=Xylem serine proteinase 1; Short=AtXSP1; AltName: Full=Cucumisin-like protein; Flags: Precursor
comp76214_c0_seq14	1.55145	0.00132835	0.0140252	up	1.32202	0.0055463	0.0434472	up	m.49063	gi|297738322|emb|CBI27523.3| unnamed protein product [Vitis vinifera]	318	7e-85, Method: Compositional matrix adjust.			hypothetical protein LOC100240962					sp|C0LGI2.1|Y1677_ARATH RecName: Full=Probable LRR receptor-like serine/threonine-protei n kinase At1g67720; Flags: Precursor
comp73825_c0_seq80	1.74121	0.000356981	0.00503094	up	1.89712	9.84455e-05	0.00162607	up	m.32616	gi|460382502|ref|XP_004236978.1| PREDICTED: MATE efflux family protein DTX1-like [Solanum lycopersicum]	105	3e-21, Method: Composition-based stats.			hypothetical protein LOC100250856		GO:0015297	GO:0016020	GO:0055085	sp|Q9LUH2.1|ALF5_ARATH RecName: Full=MATE efflux family protein ALF5; AltName: Full=Protein ABERRANT LATERAL ROOT FORMATION 5; AltName: Full=Protein DTX19
comp76214_c0_seq98	1.62794	0.000813825	0.00965456	up	1.43033	0.00294385	0.026342	up	m.49136	gi|297738322|emb|CBI27523.3| unnamed protein product [Vitis vinifera]	318	7e-85, Method: Compositional matrix adjust.			hypothetical protein LOC100240962					sp|C0LGI2.1|Y1677_ARATH RecName: Full=Probable LRR receptor-like serine/threonine-protei n kinase At1g67720; Flags: Precursor
comp63005_c0_seq1	4.75884	4.43562e-06	0.000141204	up	6.32987	4.03778e-12	5.61283e-10	up	m.8507	gi|388252715|gb|AFK24440.1| HSFA9 [Coffea arabica]	180	2e-43, Method: Compositional matrix adjust.			hypothetical protein LOC100250927					sp|O80982.1|HSFA2_ARATH RecName: Full=Heat stress transcription factor A-2; Short=AtHsfA 2; AltName: Full=AtHsf-04
comp75779_c1_seq57	2.84822	1.48408e-07	7.43262e-06	up	1.44609	0.00401606	0.0337024	up	m.45496	gi|460380211|ref|XP_004235851.1| PREDICTED: sucrose nonfermenting 4-like protein-like [Solanum lycopersicum]	200	2e-49, Method: Compositional matrix adjust.			hypothetical protein		GO:0005515			sp|Q944A6.1|SNF4_ARATH RecName: Full=Sucrose nonfermenting 4-like protein; Short=SNF4; AltName: Full=CBS domain-containing protein CBSCBS3; AltName: Full=SNF1-related protein kinase regulatory subunit betagamma; Short=AKIN subunit betagamma; Short=AKINbetagamma
comp76214_c0_seq38	1.68343	0.000734057	0.0089172	up	1.37716	0.00473502	0.0382519	up	m.49082	gi|225425928|ref|XP_002267668.1| PREDICTED: probable LRR receptor-like serine/threonine-protein kinase At1g67720-like [Vitis vinifera]	317	1e-84, Method: Compositional matrix adjust.			hypothetical protein LOC100240962					sp|C0LGI2.1|Y1677_ARATH RecName: Full=Probable LRR receptor-like serine/threonine-protei n kinase At1g67720; Flags: Precursor
comp68941_c0_seq4	1.95144	0.000835665	0.0098508	up	2.73243	1.08674e-05	0.000253073	up	m.16985	gi|283362120|dbj|BAI65913.1| UDP-sugar:glycosyltransferase [Forsythia x intermedia]	372	e-101, Method: Compositional matrix adjust.			hypothetical protein		GO:0016758		GO:0008152	sp|Q40285.1|UFOG2_MANES RecName: Full=Anthocyanidin 3-O-glucosyltransferase 2; AltName: Full=Flavonol 3-O-glucosyltransferase 2; AltName: Full=UDP-glucose flavonoid 3-O-glucosyltransferase 2
comp43617_c0_seq1	3.36573	2.55616e-10	3.57156e-08	up	1.85484	0.000853379	0.00940577	up	m.2275	gi|462422172|gb|EMJ26435.1| hypothetical protein PRUPE_ppa001861mg [Prunus persica]	283	2e-74, Method: Compositional matrix adjust.			hypothetical protein LOC100242574		GO:0016760	GO:0016020	GO:0030244	sp|Q570S7.1|CSLG1_ARATH RecName: Full=Cellulose synthase-like protein G1; Short=AtCslG1
comp61717_c0_seq1	3.94679	6.23162e-12	1.19664e-09	up	5.52946	2.82943e-15	1.12891e-12	up	m.7518	gi|41323976|gb|AAS00054.1| CONSTANS-like protein CO1 [Populus deltoides]	296	4e-78, Method: Compositional matrix adjust.			COL2 (constans-like 2)		GO:0005515			sp|Q96502.1|COL2_ARATH RecName: Full=Zinc finger protein CONSTANS-LIKE 2
comp65756_c1_seq6	2.54033	5.03915e-07	2.14906e-05	up	1.89903	0.000132579	0.00206631	up	m.11507	gi|460375382|ref|XP_004233485.1| PREDICTED: MATE efflux family protein 9-like [Solanum lycopersicum]	380	e-103, Method: Compositional matrix adjust.			hypothetical protein		GO:0015297	GO:0016020	GO:0055085	sp|Q8RWF5.1|MATE9_ARATH RecName: Full=MATE efflux family protein 9; AltName: Full=Protei n DETOXIFICATION 1-like 5; AltName: Full=Protein DTX6
comp71356_c0_seq2	4.71457	2.53045e-18	2.39121e-15	up	5.11125	4.01569e-19	4.24116e-16	up	m.23111	gi|215398978|gb|ACJ65691.1| dehydrin [Camellia sinensis] dehydrin [Camellia sinensis]	58.5	5e-07, Method: Compositional matrix adjust.
comp65756_c1_seq7	2.86025	1.48269e-08	9.97042e-07	up	1.95483	6.25472e-05	0.00110098	up	m.11508	gi|460375382|ref|XP_004233485.1| PREDICTED: MATE efflux family protein 9-like [Solanum lycopersicum]	445	e-123, Method: Compositional matrix adjust.			hypothetical protein		GO:0015297	GO:0016020	GO:0055085	sp|Q8RWF5.1|MATE9_ARATH RecName: Full=MATE efflux family protein 9; AltName: Full=Protei n DETOXIFICATION 1-like 5; AltName: Full=Protein DTX6
comp74135_c0_seq18	1.63382	0.000962685	0.0110418	up	2.64118	1.64456e-07	6.29579e-06	up	m.34273	gi|460404200|ref|XP_004247572.1| PREDICTED: uncharacterized protein LOC101247367 [Solanum lycopersicum]	209	3e-52, Method: Compositional matrix adjust.			hypothetical protein
comp59119_c0_seq1	2.25201	0.00408795	0.0326962	up	-1.50949	0.00458337	0.0372615	down	m.5985	gi|460398755|ref|XP_004244918.1| PREDICTED: putative ribonuclease H protein At1g65750-like [Solanum lycopersicum]	55.1	6e-06, Method: Compositional matrix adjust.
comp74016_c0_seq2	1.61573	0.00237132	0.0218674	up	2.43005	3.99811e-06	0.000106426	up	m.33467	gi|147841694|emb|CAN68658.1| hypothetical protein VITISV_015697 [Vitis vinifera]	174	4e-41, Method: Compositional matrix adjust.			hypothetical protein LOC100249937
comp71608_c1_seq1	2.92906	1.51469e-08	1.01665e-06	up	4.84517	5.55194e-17	3.26827e-14	up	m.23860	gi|442738864|gb|AGC66792.1| rose intensity 1 [Mimulus cardinalis]	70.5	2e-10, Method: Compositional matrix adjust.			hypothetical protein
comp60997_c0_seq4	3.00075	7.97168e-09	6.03914e-07	up	1.91965	8.3801e-05	0.00141013	up	m.7058	gi|297742940|emb|CBI35807.3| unnamed protein product [Vitis vinifera]	482	e-134, Method: Compositional matrix adjust.			hypothetical protein LOC100253135		GO:0016788		GO:0006629	sp|Q9SSA7.2|GLIP5_ARATH RecName: Full=GDSL esterase/lipase 5; AltName: Full=Extracellula r lipase 5; Flags: Precursor
comp72115_c0_seq10	2.24293	6.43374e-06	0.00019612	up	1.67176	0.000573843	0.00680216	up	m.25353	gi|460400107|ref|XP_004245577.1| PREDICTED: uncharacterized protein LOC101249946 [Solanum lycopersicum]	468	e-129, Method: Compositional matrix adjust.			hypothetical protein LOC100258700	euNOG04481:62-303				sp|Q99288.1|DET1_YEAST RecName: Full=Broad-range acid phosphatase DET1; AltName: Full=Decreased ergosterol transport protein 1
comp54575_c0_seq1	1.70238	0.00106159	0.0118978	up	3.19267	1.49328e-08	7.78263e-07	up	m.4175	gi|460388498|ref|XP_004239904.1| PREDICTED: scarecrow-like protein 14-like [Solanum lycopersicum]	145	2e-33, Method: Compositional matrix adjust.			GRAS family transcription factor					sp|Q9XE58.2|SCL14_ARATH RecName: Full=Scarecrow-like protein 14; Short=AtSCL14; AltName: Full=GRAS family protein 2; Short=AtGRAS-2
comp62554_c0_seq1	1.42844	0.00561262	0.0416068	up	1.99909	0.00024014	0.00333973	up	m.8147
comp75779_c1_seq8	2.73407	1.12888e-06	4.30787e-05	up	1.43793	0.0050286	0.0401004	up	m.45449	gi|460380211|ref|XP_004235851.1| PREDICTED: sucrose nonfermenting 4-like protein-like [Solanum lycopersicum]	141	6e-32, Method: Compositional matrix adjust.			Os04g0401300	KOG1764:2-80				sp|Q944A6.1|SNF4_ARATH RecName: Full=Sucrose nonfermenting 4-like protein; Short=SNF4; AltName: Full=CBS domain-containing protein CBSCBS3; AltName: Full=SNF1-related protein kinase regulatory subunit betagamma; Short=AKIN subunit betagamma; Short=AKINbetagamma
comp70447_c0_seq43	4.04504	1.78343e-13	4.8516e-11	up	4.74653	9.35327e-14	2.12574e-11	up	m.20510	gi|255550269|ref|XP_002516185.1| aminoadipic semialdehyde synthase, putative [Ricinus communis] aminoadipic semialdehyde synthase, putative [Ricinus communis]	814	0.0, Method: Compositional matrix adjust.	EC:1.5.1.8 1.5.1.10	K14157	aminoadipic semialdehyde synthase, putative		GO:0016491		GO:0055114	sp|Q9SMZ4.1|AASS_ARATH RecName: Full=Alpha-aminoadipic semialdehyde synthase; AltName: Full=cAt-LKR/SDH; Short=LKR/SDH; Includes: RecName: Full=Lysine ketoglutarate reductase; Short=LKR; Includes: RecName: Full=Saccharopine dehydrogenase; AltName: Full=cAt-SDH; Short=SDH
comp72731_c0_seq9	3.0708	9.51998e-09	7.01957e-07	up	2.5918	3.71646e-07	1.30838e-05	up	m.27477	gi|47571341|gb|AAT35816.1| chloroplast phosphate transporter precursor [Solanum tuberosum]	392	e-107, Method: Compositional matrix adjust.		K14640	PtrPHT2_2		GO:0005315	GO:0016020	GO:0006817	sp|Q38954.1|PHT21_ARATH RecName: Full=Inorganic phosphate transporter 2-1, chloroplastic ; AltName: Full=H(+)/Pi cotransporter; Short=AtPht2;1; Flags: Precursor
comp75779_c1_seq22	2.80962	2.49176e-07	1.15752e-05	up	1.39596	0.00565868	0.0440929	up	m.45462	gi|460380211|ref|XP_004235851.1| PREDICTED: sucrose nonfermenting 4-like protein-like [Solanum lycopersicum]	270	2e-70, Method: Compositional matrix adjust.			hypothetical protein	KOG1764:7-168	GO:0005515			sp|Q944A6.1|SNF4_ARATH RecName: Full=Sucrose nonfermenting 4-like protein; Short=SNF4; AltName: Full=CBS domain-containing protein CBSCBS3; AltName: Full=SNF1-related protein kinase regulatory subunit betagamma; Short=AKIN subunit betagamma; Short=AKINbetagamma
comp75628_c0_seq9	1.67742	0.000421282	0.00576737	up	1.33037	0.00524156	0.0415128	up	m.44182	gi|460403423|ref|XP_004247190.1| PREDICTED: methylcrotonoyl-CoA carboxylase subunit alpha, mitochondrial isoform 1 [Solanum lycopersicum]	387	e-105, Method: Compositional matrix adjust.	EC:6.4.1.4	K01968	MCCA		GO:0016874		GO:0008152	sp|Q42523.2|MCCA_ARATH RecName: Full=Methylcrotonoyl-CoA carboxylase subunit alpha, mitochondrial; Short=MCCase subunit alpha; AltName: Full=3-methylcrotonyl-CoA carboxylase 1; AltName: Full=3-methylcrotonyl-CoA:carbon dioxide ligase subunit alpha; Flags: Precursor
comp70145_c0_seq6	4.28279	5.22018e-15	2.28599e-12	up	2.42448	1.40786e-06	4.20239e-05	up	m.19619	gi|460385451|ref|XP_004238417.1| PREDICTED: uncharacterized protein LOC101255492 [Solanum lycopersicum]	535	e-149, Method: Compositional matrix adjust.			hypothetical protein LOC100252277	euNOG20576:50-398
comp72115_c0_seq8	2.29388	4.02879e-06	0.000130216	up	1.68734	0.000512031	0.00618867	up	m.25352	gi|297742223|emb|CBI34372.3| unnamed protein product [Vitis vinifera]	285	4e-75, Method: Compositional matrix adjust.			hypothetical protein LOC100258700					sp|Q99288.1|DET1_YEAST RecName: Full=Broad-range acid phosphatase DET1; AltName: Full=Decreased ergosterol transport protein 1
comp76214_c0_seq50	1.74294	0.000351269	0.00497386	up	1.31884	0.00562265	0.0438921	up	m.49093	gi|297738322|emb|CBI27523.3| unnamed protein product [Vitis vinifera]	318	7e-85, Method: Compositional matrix adjust.			hypothetical protein LOC100240962					sp|C0LGI2.1|Y1677_ARATH RecName: Full=Probable LRR receptor-like serine/threonine-protei n kinase At1g67720; Flags: Precursor
comp72731_c0_seq5	2.49526	1.66356e-06	6.04625e-05	up	1.9436	8.69447e-05	0.00145688	up	m.27473	gi|460386892|ref|XP_004239128.1| PREDICTED: inorganic phosphate transporter 2-1, chloroplastic-like [Solanum lycopersicum]	278	3e-73, Method: Compositional matrix adjust.		K14640	PtrPHT2-1		GO:0005315	GO:0016020	GO:0006817	sp|Q38954.1|PHT21_ARATH RecName: Full=Inorganic phosphate transporter 2-1, chloroplastic ; AltName: Full=H(+)/Pi cotransporter; Short=AtPht2;1; Flags: Precursor
comp76183_c1_seq2	2.65168	6.55582e-08	3.76661e-06	up	1.30734	0.00536894	0.0422607	up	m.48767	gi|297739626|emb|CBI29808.3| unnamed protein product [Vitis vinifera]	298	1e-78, Method: Compositional matrix adjust.			hypothetical protein LOC100257347	KOG4772:18-274				sp|Q7Z6J9.3|SEN54_HUMAN RecName: Full=tRNA-splicing endonuclease subunit Sen54; AltName: Full=SEN54 homolog; Short=HsSEN54; AltName: Full=tRNA-intron endonuclease Sen54
comp70976_c0_seq2	1.86699	0.000584118	0.00751257	up	1.47688	0.00540159	0.0424804	up	m.21916	gi|460405874|ref|XP_004248399.1| PREDICTED: adenosine deaminase-like protein-like [Solanum lycopersicum]	284	7e-75, Method: Compositional matrix adjust.	EC:3.5.4.4	K01488	hypothetical protein		GO:0019239		GO:0009168	sp|Q6DHV7.2|ADAL_HUMAN RecName: Full=Adenosine deaminase-like protein
comp72125_c0_seq3	1.41195	0.0028301	0.0250249	up	1.63742	0.000566006	0.00672781	up	m.25433	gi|460400969|ref|XP_004246002.1| PREDICTED: uncharacterized protein LOC101249748 isoform 2 [Solanum lycopersicum]	518	e-145, Method: Compositional matrix adjust.			hypothetical protein LOC100264895
comp66994_c0_seq10	6.08051	5.77771e-19	6.69264e-16	up	6.41172	5.16203e-20	6.17878e-17	up	m.13283	gi|224109124|ref|XP_002315091.1| predicted protein [Populus trichocarpa] predicted protein [Populus trichocarpa]	164	1e-38, Method: Compositional matrix adjust.		K06998	hypothetical protein	KOG3033:10-159	GO:0003824		GO:0009058	sp|Q9DCG6.2|PBLD1_MOUSE RecName: Full=Phenazine biosynthesis-like domain-containing prot ein 1
comp62689_c0_seq4	1.65693	0.00188377	0.0182428	up	-1.72979	0.000479077	0.00585143	down	m.8224	gi|225457225|ref|XP_002284112.1| PREDICTED: glucan endo-1,3-beta-glucosidase-like protein 3 [Vitis vinifera] unnamed protein product [Vitis vinifera]	200	2e-49, Method: Compositional matrix adjust.			PDCB3 (PLASMODESMATA CALLOSE-BINDING PROTEIN 3)					sp|Q9SD84.1|E13L3_ARATH RecName: Full=Glucan endo-1,3-beta-glucosidase-like protein 3; Flags: Precursor
comp70447_c0_seq11	4.10397	5.34952e-14	1.68505e-11	up	4.2134	1.1748e-12	1.96214e-10	up	m.20479	gi|255550269|ref|XP_002516185.1| aminoadipic semialdehyde synthase, putative [Ricinus communis] aminoadipic semialdehyde synthase, putative [Ricinus communis]	1024	0.0, Method: Compositional matrix adjust.	EC:1.5.1.8 1.5.1.10	K14157	aminoadipic semialdehyde synthase, putative		GO:0016491		GO:0055114	sp|Q9SMZ4.1|AASS_ARATH RecName: Full=Alpha-aminoadipic semialdehyde synthase; AltName: Full=cAt-LKR/SDH; Short=LKR/SDH; Includes: RecName: Full=Lysine ketoglutarate reductase; Short=LKR; Includes: RecName: Full=Saccharopine dehydrogenase; AltName: Full=cAt-SDH; Short=SDH
comp70447_c0_seq18	3.92058	4.4286e-13	1.11991e-10	up	5.11348	6.67831e-15	2.32827e-12	up	m.20486	gi|255550269|ref|XP_002516185.1| aminoadipic semialdehyde synthase, putative [Ricinus communis] aminoadipic semialdehyde synthase, putative [Ricinus communis]	814	0.0, Method: Compositional matrix adjust.	EC:1.5.1.8 1.5.1.10	K14157	aminoadipic semialdehyde synthase, putative		GO:0016491		GO:0055114	sp|Q9SMZ4.1|AASS_ARATH RecName: Full=Alpha-aminoadipic semialdehyde synthase; AltName: Full=cAt-LKR/SDH; Short=LKR/SDH; Includes: RecName: Full=Lysine ketoglutarate reductase; Short=LKR; Includes: RecName: Full=Saccharopine dehydrogenase; AltName: Full=cAt-SDH; Short=SDH
comp74014_c0_seq1	2.84366	1.47839e-07	7.41448e-06	up	3.40297	2.35172e-09	1.48415e-07	up	m.33462	gi|225452924|ref|XP_002284130.1| PREDICTED: UPF0301 protein Cpha266_0885-like isoform 1 [Vitis vinifera]	447	e-123, Method: Compositional matrix adjust.		K07735	hypothetical protein LOC100261075	euNOG13467:67-297				sp|Q3B561.1|Y637_PELLD RecName: Full=UPF0301 protein Plut_0637
comp48938_c0_seq1	5.34017	5.38596e-08	3.14479e-06	up	-2.17134	0.00306617	0.0272465	down	m.2890	gi|460380798|ref|XP_004236141.1| PREDICTED: 22.7 kDa class IV heat shock protein-like [Solanum lycopersicum]	222	8e-56, Method: Compositional matrix adjust.		K13993	heat-shock protein, putative	KOG0710:95-244				sp|Q38806.1|HSP22_ARATH RecName: Full=22.0 kDa heat shock protein; Short=AtHsp22.0; Flag s: Precursor
comp76229_c0_seq8	4.51079	4.23359e-15	1.9003e-12	up	8.44904	1.62056e-12	2.45539e-10	up	m.49241	gi|431812559|gb|AGA84058.1| UDP-glucosyltransferase isoform 2 [Picrorhiza kurrooa]	139	3e-31, Method: Compositional matrix adjust.			hypothetical protein LOC100257356		GO:0016758		GO:0008152	sp|Q5NTH0.1|UGAT_BELPE RecName: Full=Cyanidin-3-O-glucoside 2-O-glucuronosyltransferase; Short=BpUGAT; AltName: Full=UDP-glucuronic acid:anthocyanin glucuronosyltransferase
comp76214_c0_seq45	1.68246	0.000595454	0.00762559	up	1.33004	0.0058718	0.0453611	up	m.49088	gi|297738322|emb|CBI27523.3| unnamed protein product [Vitis vinifera]	318	7e-85, Method: Compositional matrix adjust.			hypothetical protein LOC100240962					sp|C0LGI2.1|Y1677_ARATH RecName: Full=Probable LRR receptor-like serine/threonine-protei n kinase At1g67720; Flags: Precursor
comp70447_c0_seq32	3.71756	1.1083e-12	2.4267e-10	up	3.58931	3.29457e-11	3.46934e-09	up	m.20500	gi|224068592|ref|XP_002326153.1| predicted protein [Populus trichocarpa] predicted protein [Populus trichocarpa]	1062	0.0, Method: Compositional matrix adjust.	EC:1.5.1.8 1.5.1.9	K14157	lysine-ketoglutarate reductase/saccharopine dehydrogenase		GO:0016491		GO:0055114	sp|Q9SMZ4.1|AASS_ARATH RecName: Full=Alpha-aminoadipic semialdehyde synthase; AltName: Full=cAt-LKR/SDH; Short=LKR/SDH; Includes: RecName: Full=Lysine ketoglutarate reductase; Short=LKR; Includes: RecName: Full=Saccharopine dehydrogenase; AltName: Full=cAt-SDH; Short=SDH
comp66324_c0_seq1	2.66057	5.4826e-08	3.19602e-06	up	3.89315	8.98047e-13	1.57307e-10	up	m.12309	gi|460374101|ref|XP_004232850.1| PREDICTED: stem-specific protein TSJT1-like [Solanum lycopersicum]	392	e-107, Method: Compositional matrix adjust.			Stem-specific protein TSJT1, putative					sp|P24805.1|TSJT1_TOBAC RecName: Full=Stem-specific protein TSJT1
comp52238_c0_seq4	2.06828	2.83844e-05	0.00066401	up	3.16816	4.6699e-09	2.68736e-07	up	m.3582
comp75779_c1_seq17	2.86993	1.41427e-07	7.13273e-06	up	1.40232	0.00544642	0.0427768	up	m.45457	gi|460380211|ref|XP_004235851.1| PREDICTED: sucrose nonfermenting 4-like protein-like [Solanum lycopersicum]	196	3e-48, Method: Compositional matrix adjust.			hypothetical protein		GO:0005515			sp|Q944A6.1|SNF4_ARATH RecName: Full=Sucrose nonfermenting 4-like protein; Short=SNF4; AltName: Full=CBS domain-containing protein CBSCBS3; AltName: Full=SNF1-related protein kinase regulatory subunit betagamma; Short=AKIN subunit betagamma; Short=AKINbetagamma
comp70583_c0_seq3	3.93721	0.000820847	0.00970556	up	4.27978	1.12125e-07	4.5037e-06	up	m.20746	gi|51011362|gb|AAT92092.1| GA 20-oxidase 2 [Nerium oleander]	155	3e-36, Method: Compositional matrix adjust.	EC:1.14.11.15		gibberellin 20-oxidase, putative		GO:0016491			sp|Q0JH50.1|GAOX2_ORYSJ RecName: Full=Gibberellin 20 oxidase 2; AltName: Full=GA 20-oxid ase 2; AltName: Full=Gibberellin C-20 oxidase 2; AltName: Full=Os20ox2; AltName: Full=Protein semidwarf-1 sp|P0C5H5.1|GAOX2_ORYSI RecName: Full=Gibberellin 20 oxidase 2; AltName: Full=GA 20-oxid ase 2; AltName: Full=Gibberellin C-20 oxidase 2; AltName: Full=Os20ox2; AltName: Full=Protein semidwarf-1
comp66036_c0_seq3	1.78335	0.000251462	0.00385143	up	1.47292	0.00201308	0.0190689	up	m.11882	gi|225440620|ref|XP_002274014.1| PREDICTED: uncharacterized protein LOC100242508 [Vitis vinifera]	151	5e-35, Method: Compositional matrix adjust.			hypothetical protein LOC100242508
comp34864_c0_seq1	7.33369	5.19884e-08	3.06544e-06	up	6.90558	1.19212e-06	3.63702e-05	up	m.1281
comp67022_c0_seq9	1.42408	0.00314095	0.0269699	up	1.9198	0.000107991	0.0017523	up	m.13324	gi|460369917|ref|XP_004230803.1| PREDICTED: CDPK-related kinase 5-like [Solanum lycopersicum]	232	3e-59, Method: Compositional matrix adjust.			CPK related protein kinase 1		GO:0005524		GO:0006468	sp|Q9SCS2.1|CAMK5_ARATH RecName: Full=CDPK-related kinase 5; Short=AtCRK5; AltName: Full=Calcium/calmodulin-dependent protein kinase 1
comp72115_c0_seq14	2.29282	7.85358e-06	0.000232314	up	1.53326	0.00191862	0.0183331	up	m.25356	gi|297742223|emb|CBI34372.3| unnamed protein product [Vitis vinifera]	421	e-115, Method: Compositional matrix adjust.			hypothetical protein LOC100258700	euNOG04481:62-276				sp|Q99288.1|DET1_YEAST RecName: Full=Broad-range acid phosphatase DET1; AltName: Full=Decreased ergosterol transport protein 1
comp72731_c0_seq2	3.04849	2.89316e-09	2.65027e-07	up	2.45745	6.32819e-07	2.09824e-05	up	m.27470	gi|462418928|gb|EMJ23191.1| hypothetical protein PRUPE_ppa003252mg [Prunus persica]	860	0.0, Method: Compositional matrix adjust.		K14640	hypothetical protein LOC100247658	KOG2493:1-587	GO:0005315	GO:0016020	GO:0006817	sp|Q38954.1|PHT21_ARATH RecName: Full=Inorganic phosphate transporter 2-1, chloroplastic ; AltName: Full=H(+)/Pi cotransporter; Short=AtPht2;1; Flags: Precursor
comp76214_c0_seq82	1.4568	0.00217657	0.0204764	up	1.29071	0.00609369	0.0464879	up	m.49121	gi|297738322|emb|CBI27523.3| unnamed protein product [Vitis vinifera]	318	7e-85, Method: Compositional matrix adjust.			hypothetical protein LOC100240962					sp|C0LGI2.1|Y1677_ARATH RecName: Full=Probable LRR receptor-like serine/threonine-protei n kinase At1g67720; Flags: Precursor
comp76214_c0_seq86	1.67908	0.000610957	0.00777973	up	1.42269	0.00356268	0.0306281	up	m.49125	gi|225425928|ref|XP_002267668.1| PREDICTED: probable LRR receptor-like serine/threonine-protein kinase At1g67720-like [Vitis vinifera]	317	1e-84, Method: Compositional matrix adjust.			hypothetical protein LOC100240962					sp|C0LGI2.1|Y1677_ARATH RecName: Full=Probable LRR receptor-like serine/threonine-protei n kinase At1g67720; Flags: Precursor
comp68439_c0_seq3	2.80786	1.10436e-08	7.86836e-07	up	1.58202	0.000769209	0.00864523	up	m.15948	gi|460415053|ref|XP_004252875.1| PREDICTED: serine--glyoxylate aminotransferase isoform 1 [Solanum lycopersicum] PREDICTED: serine--glyoxylate aminotransferase isoform 2 [Solanum lycopersicum] Hop-interacting protein THI032 [Solanum lycopersicum]	789	0.0, Method: Compositional matrix adjust.	EC:2.6.1.45	K00830	AGT (ALANINE:GLYOXYLATE AMINOTRANSFERASE)	KOG2862:1-401				sp|Q56YA5.2|SGAT_ARATH RecName: Full=Serine--glyoxylate aminotransferase; AltName: Full=Alanine--glyoxylate aminotransferase; Short=AGT; AltName: Full=Serine--pyruvate aminotransferase
comp66994_c0_seq6	6.08768	5.29096e-19	6.55148e-16	up	6.41172	5.16203e-20	6.17878e-17	up	m.13279	gi|224109124|ref|XP_002315091.1| predicted protein [Populus trichocarpa] predicted protein [Populus trichocarpa]	164	1e-38, Method: Compositional matrix adjust.		K06998	hypothetical protein	KOG3033:10-159	GO:0003824		GO:0009058	sp|Q9DCG6.2|PBLD1_MOUSE RecName: Full=Phenazine biosynthesis-like domain-containing prot ein 1
comp70447_c0_seq30	3.70357	1.28371e-12	2.76029e-10	up	3.57786	3.49899e-11	3.66312e-09	up	m.20498	gi|255550269|ref|XP_002516185.1| aminoadipic semialdehyde synthase, putative [Ricinus communis] aminoadipic semialdehyde synthase, putative [Ricinus communis]	1607	0.0, Method: Compositional matrix adjust.	EC:1.5.1.8 1.5.1.10	K14157	aminoadipic semialdehyde synthase, putative	KOG0172:2-1052	GO:0016491		GO:0055114	sp|Q9SMZ4.1|AASS_ARATH RecName: Full=Alpha-aminoadipic semialdehyde synthase; AltName: Full=cAt-LKR/SDH; Short=LKR/SDH; Includes: RecName: Full=Lysine ketoglutarate reductase; Short=LKR; Includes: RecName: Full=Saccharopine dehydrogenase; AltName: Full=cAt-SDH; Short=SDH
comp75535_c0_seq1	2.6862	5.29159e-08	3.10023e-06	up	2.16504	9.43425e-06	0.000225549	up	m.43430	gi|402171766|gb|AFQ33616.1| beta-amylase 4 [Citrus trifoliata]	578	e-163, Method: Compositional matrix adjust.			BMY3		GO:0016161		GO:0000272	sp|Q8VYW2.1|BAM9_ARATH RecName: Full=Inactive beta-amylase 9; AltName: Full=1,4-alpha-D-glucan maltohydrolase; AltName: Full=Inactive beta-amylase 3
comp74629_c0_seq4	1.41001	0.00304269	0.0263658	up	1.71879	0.000301701	0.00398071	up	m.37362	gi|33318329|gb|AAQ05032.1|AF468223_1 phospholipase A1 [Nicotiana tabacum]	695	0.0, Method: Compositional matrix adjust.			phosphatidylcholine-sterol O-acyltransferase, putative	KOG2369:7-444	GO:0004607		GO:0006629	sp|Q93V61.1|LCAT3_ARATH RecName: Full=Phospholipase A(1) LCAT3; AltName: Full=Lecithin-cholesterol acyltransferase-like 3
comp69650_c0_seq1	1.69079	0.00070565	0.00864524	up	1.8356	0.00023131	0.00324819	up	m.18364	gi|224087951|ref|XP_002308270.1| predicted protein [Populus trichocarpa] predicted protein [Populus trichocarpa]	266	6e-69, Method: Compositional matrix adjust.			hypothetical protein	KOG1561:142-203	GO:0003700	GO:0005634	GO:0006355	sp|Q93ZH2.2|NFYA3_ARATH RecName: Full=Nuclear transcription factor Y subunit A-3; Short=AtNF-YA-3; AltName: Full=Transcriptional activator HAP2C
comp61074_c1_seq2	1.91834	7.30342e-05	0.00142842	up	2.55055	2.54651e-07	9.31187e-06	up	m.7103	gi|460385070|ref|XP_004238228.1| PREDICTED: protein BRASSINAZOLE-RESISTANT 1-like [Solanum lycopersicum]	354	1e-95, Method: Compositional matrix adjust.		K14503	BZR1 (BRASSINAZOLE-RESISTANT 1)					sp|Q8S307.1|BZR1_ARATH RecName: Full=Protein BRASSINAZOLE-RESISTANT 1; AltName: Full=Protein BIN2 SUBSTRATE 2
comp71598_c0_seq5	2.68205	9.47658e-08	5.12406e-06	up	2.12808	1.2419e-05	0.000283326	up	m.23834	gi|225443944|ref|XP_002272106.1| PREDICTED: uncharacterized protein LOC100249766 [Vitis vinifera] unnamed protein product [Vitis vinifera]	342	1e-91, Method: Compositional matrix adjust.			hypothetical protein LOC100249766	KOG0431:1-472	GO:0031072			sp|Q0WQ57.1|AUXI2_ARATH RecName: Full=Auxilin-related protein 2
comp75779_c1_seq32	5.24755	1.14854e-07	6.00058e-06	up	2.73191	9.33196e-05	0.00154937	up	m.45472	gi|460380211|ref|XP_004235851.1| PREDICTED: sucrose nonfermenting 4-like protein-like [Solanum lycopersicum]	125	3e-27, Method: Compositional matrix adjust.			hypothetical protein					sp|Q944A6.1|SNF4_ARATH RecName: Full=Sucrose nonfermenting 4-like protein; Short=SNF4; AltName: Full=CBS domain-containing protein CBSCBS3; AltName: Full=SNF1-related protein kinase regulatory subunit betagamma; Short=AKIN subunit betagamma; Short=AKINbetagamma
comp69650_c0_seq5	1.67259	0.00103915	0.0117085	up	1.89227	0.000188736	0.00275613	up	m.18368	gi|462398425|gb|EMJ04093.1| hypothetical protein PRUPE_ppa016008mg [Prunus persica]	197	1e-48, Method: Compositional matrix adjust.			hypothetical protein	KOG1561:21-82	GO:0003700	GO:0005634	GO:0006355	sp|Q93ZH2.2|NFYA3_ARATH RecName: Full=Nuclear transcription factor Y subunit A-3; Short=AtNF-YA-3; AltName: Full=Transcriptional activator HAP2C
comp81556_c0_seq1	2.15973	0.000174546	0.00291118	up	1.73927	0.000657896	0.00761094	up	m.49982
comp62858_c0_seq1	1.69992	0.00034296	0.00487157	up	-2.00578	3.34491e-05	0.000660321	down	m.8353	gi|502156134|ref|XP_004510325.1| PREDICTED: GDSL esterase/lipase APG-like [Cicer arietinum]	571	e-161, Method: Compositional matrix adjust.			hypothetical protein LOC100242887		GO:0016788		GO:0006629	sp|Q9LU14.1|APG2_ARATH RecName: Full=GDSL esterase/lipase APG; AltName: Full=Extracellul ar lipase APG; Flags: Precursor
comp70596_c0_seq2	4.75335	4.77532e-18	3.89721e-15	up	4.48868	2.01999e-16	1.00744e-13	up	m.20783	gi|224068066|ref|XP_002302659.1| predicted protein [Populus trichocarpa] predicted protein [Populus trichocarpa]	210	2e-52, Method: Compositional matrix adjust.			hypothetical protein	KOG0483:31-232	GO:0043565	GO:0005634	GO:0006355	sp|Q9M276.1|ATB12_ARATH RecName: Full=Homeobox-leucine zipper protein ATHB-12; AltName: Full=HD-ZIP protein ATHB-12; AltName: Full=Homeodomain transcription factor ATHB-12
comp35655_c0_seq6	3.45372	1.1796e-11	2.14355e-09	up	1.97162	3.60806e-05	0.000700334	up	m.1394	gi|297739941|emb|CBI30123.3| unnamed protein product [Vitis vinifera]	574	e-161, Method: Compositional matrix adjust.		K15015	hypothetical protein LOC100265815	KOG1303:57-427				sp|P47082.1|AVT1_YEAST RecName: Full=Vacuolar amino acid transporter 1
comp74879_c0_seq5	2.98217	5.6136e-07	2.3494e-05	up	5.75285	2.99941e-14	8.22182e-12	up	m.38852	gi|460376852|ref|XP_004234210.1| PREDICTED: G-type lectin S-receptor-like serine/threonine-protein kinase At5g24080-like [Solanum lycopersicum]	609	e-172, Method: Compositional matrix adjust.	EC:2.7.11.10		ATP binding protein, putative		GO:0005529		GO:0048544	sp|Q9FLV4.1|Y5248_ARATH RecName: Full=G-type lectin S-receptor-like serine/threonine-protein kinase At5g24080; Flags: Precursor
comp76214_c0_seq2	1.6045	0.00109105	0.0121001	up	1.47374	0.00280852	0.0253204	up	m.49053	gi|225425928|ref|XP_002267668.1| PREDICTED: probable LRR receptor-like serine/threonine-protein kinase At1g67720-like [Vitis vinifera]	317	1e-84, Method: Compositional matrix adjust.			hypothetical protein LOC100240962					sp|C0LGI2.1|Y1677_ARATH RecName: Full=Probable LRR receptor-like serine/threonine-protei n kinase At1g67720; Flags: Precursor
comp70447_c0_seq6	4.04589	9.6535e-14	2.79555e-11	up	4.45217	3.2322e-13	6.59461e-11	up	m.20474	gi|255550269|ref|XP_002516185.1| aminoadipic semialdehyde synthase, putative [Ricinus communis] aminoadipic semialdehyde synthase, putative [Ricinus communis]	554	e-155, Method: Compositional matrix adjust.	EC:1.5.1.8 1.5.1.10	K14157	aminoadipic semialdehyde synthase, putative		GO:0016491		GO:0055114	sp|Q9SMZ4.1|AASS_ARATH RecName: Full=Alpha-aminoadipic semialdehyde synthase; AltName: Full=cAt-LKR/SDH; Short=LKR/SDH; Includes: RecName: Full=Lysine ketoglutarate reductase; Short=LKR; Includes: RecName: Full=Saccharopine dehydrogenase; AltName: Full=cAt-SDH; Short=SDH
comp73825_c0_seq32	1.98508	0.000730756	0.00889516	up	1.44402	0.00653852	0.0490273	up	m.32574	gi|219921318|emb|CAQ51477.1| putative MATE transporter [Nicotiana tabacum]	213	1e-53, Method: Compositional matrix adjust.			hypothetical protein LOC100242777					sp|Q9SIA3.2|MATE6_ARATH RecName: Full=MATE efflux family protein 6; AltName: Full=Protei n DETOXIFICATION 1-like 2; AltName: Full=Protein DTX4
comp35655_c0_seq2	3.45005	1.18194e-11	2.14355e-09	up	1.96735	3.74097e-05	0.000723396	up	m.1390	gi|359482241|ref|XP_002266914.2| PREDICTED: vacuolar amino acid transporter 1-like [Vitis vinifera]	556	e-156, Method: Compositional matrix adjust.		K15015	hypothetical protein LOC100265815	KOG1303:57-418				sp|P47082.1|AVT1_YEAST RecName: Full=Vacuolar amino acid transporter 1
comp75779_c1_seq25	2.74228	4.21046e-07	1.84382e-05	up	1.44729	0.0040026	0.0336288	up	m.45465	gi|460380211|ref|XP_004235851.1| PREDICTED: sucrose nonfermenting 4-like protein-like [Solanum lycopersicum]	245	5e-63, Method: Compositional matrix adjust.			hypothetical protein	KOG1764:7-168	GO:0005515			sp|Q944A6.1|SNF4_ARATH RecName: Full=Sucrose nonfermenting 4-like protein; Short=SNF4; AltName: Full=CBS domain-containing protein CBSCBS3; AltName: Full=SNF1-related protein kinase regulatory subunit betagamma; Short=AKIN subunit betagamma; Short=AKINbetagamma
comp71183_c0_seq10	1.88532	9.00604e-05	0.00169318	up	2.28841	3.80759e-06	0.000102035	up	m.22608	gi|225446455|ref|XP_002275230.1| PREDICTED: transcription activator GLK1-like [Vitis vinifera]	435	e-119, Method: Compositional matrix adjust.			GPRI1 (GBF'S PRO-RICH REGION-INTERACTING FACTOR 1)					sp|Q9SIV3.2|GLK1_ARATH RecName: Full=Transcription activator GLK1; AltName: Full=GBF'S PRO-RICH REGION-INTERACTING factor 1; AltName: Full=Golden2-like protein 1; Short=AtGLK1
comp75949_c0_seq4	1.62421	0.000744767	0.00901751	up	2.16943	1.09821e-05	0.000255082	up	m.46722	gi|225438984|ref|XP_002284345.1| PREDICTED: BTB/POZ domain-containing protein NPY2-like [Vitis vinifera]	856	0.0, Method: Compositional matrix adjust.			hypothetical protein LOC100257621		GO:0005515		GO:0009416	sp|O80970.1|NPY2_ARATH RecName: Full=BTB/POZ domain-containing protein NPY2; AltName: Full=Protein NAKED PINS IN YUC MUTANTS 2
comp79051_c0_seq1	6.82781	2.80108e-21	1.1176e-17	up	3.16745	5.23793e-10	3.8464e-08	up	m.49939	gi|295844360|gb|ADG43176.1| putative major latex-like protein [Salvia miltiorrhiza]	251	5e-65, Method: Compositional matrix adjust.			MLP28 (MLP-LIKE PROTEIN 28)					sp|P85524.1|KIRO_ACTDE RecName: Full=Kirola; AltName: Allergen=Act d 11
comp74135_c0_seq19	1.77428	0.00029921	0.00436229	up	2.64033	1.16947e-07	4.66088e-06	up	m.34274	gi|460404200|ref|XP_004247572.1| PREDICTED: uncharacterized protein LOC101247367 [Solanum lycopersicum]	146	2e-33, Method: Compositional matrix adjust.			hypothetical protein
comp70145_c0_seq1	4.15252	2.58361e-14	8.75234e-12	up	2.38442	2.02653e-06	5.83097e-05	up	m.19614	gi|460385451|ref|XP_004238417.1| PREDICTED: uncharacterized protein LOC101255492 [Solanum lycopersicum]	659	0.0, Method: Compositional matrix adjust.			hypothetical protein LOC100252277	euNOG20576:50-422
comp53870_c0_seq1	1.98226	0.000241507	0.00372949	up	4.61781	2.10664e-16	1.03627e-13	up	m.3954
comp63578_c0_seq2	2.70172	0.0014102	0.014678	up	-2.40701	1.60286e-06	4.72166e-05	down	m.8961	gi|255558288|ref|XP_002520171.1| ER glycerol-phosphate acyltransferase [Ricinus communis] ER glycerol-phosphate acyltransferase [Ricinus communis]	624	e-176, Method: Compositional matrix adjust.	EC:2.3.1.15		ER glycerol-phosphate acyltransferase		GO:0008415		GO:0008152	sp|O80437.1|GPAT6_ARATH RecName: Full=Glycerol-3-phosphate 2-O-acyltransferase 6; Short=AtGPAT6; AltName: Full=Glycerol-3-phosphate acyltransferase 6
comp69650_c0_seq11	1.86252	0.000232829	0.00362876	up	1.81722	0.00026487	0.00360683	up	m.18372	gi|224087951|ref|XP_002308270.1| predicted protein [Populus trichocarpa] predicted protein [Populus trichocarpa]	266	6e-69, Method: Compositional matrix adjust.			hypothetical protein	KOG1561:142-203	GO:0003700	GO:0005634	GO:0006355	sp|Q93ZH2.2|NFYA3_ARATH RecName: Full=Nuclear transcription factor Y subunit A-3; Short=AtNF-YA-3; AltName: Full=Transcriptional activator HAP2C
comp71565_c0_seq3	2.16424	9.32742e-06	0.000267433	up	1.84414	0.000126388	0.0019862	up	m.23729
comp68705_c0_seq1	8.75703	7.54473e-25	5.41847e-21	up	3.69969	6.63786e-12	8.8911e-10	up	m.16462	gi|255543100|ref|XP_002512613.1| conserved hypothetical protein [Ricinus communis] conserved hypothetical protein [Ricinus communis]	77.8	9e-12, Method: Compositional matrix adjust.			hypothetical protein
comp60037_c0_seq2	2.86154	1.60096e-08	1.06264e-06	up	3.5522	1.55856e-10	1.31376e-08	up	m.6434	gi|300079024|gb|ADJ67443.1| ethylene response factor 14 [Actinidia deliciosa]	152	1e-34, Method: Compositional matrix adjust.			AP2/ERF domain-containing transcription factor		GO:0003700		GO:0006355	sp|Q9FH54.1|EF114_ARATH RecName: Full=Ethylene-responsive transcription factor ERF114
comp76214_c0_seq23	1.69091	0.000569646	0.00735277	up	1.71635	0.000654053	0.00757626	up	m.49070	gi|224107699|ref|XP_002314568.1| predicted protein [Populus trichocarpa] predicted protein [Populus trichocarpa]	131	5e-29, Method: Composition-based stats.			hypothetical protein					sp|C0LGI2.1|Y1677_ARATH RecName: Full=Probable LRR receptor-like serine/threonine-protei n kinase At1g67720; Flags: Precursor
comp65052_c1_seq2	3.47191	5.15666e-05	0.00108477	up	2.63337	0.00648419	0.0487538	up	m.10633
comp71428_c1_seq2	1.6396	0.00323608	0.0276086	up	-1.76206	0.00155506	0.0154256	down	m.23348	gi|462405705|gb|EMJ11169.1| hypothetical protein PRUPE_ppa004996mg [Prunus persica]	390	e-106, Method: Compositional matrix adjust.			hypothetical protein LOC100255362		GO:0004650		GO:0005975	sp|A7PZL3.1|PGLR_VITVI RecName: Full=Probable polygalacturonase; Short=PG; AltName: Full=Pectinase
comp76214_c0_seq5	1.60726	0.0010153	0.0114938	up	1.32954	0.00635647	0.0480536	up	m.49056	gi|297738322|emb|CBI27523.3| unnamed protein product [Vitis vinifera]	318	7e-85, Method: Compositional matrix adjust.			hypothetical protein LOC100240962					sp|C0LGI2.1|Y1677_ARATH RecName: Full=Probable LRR receptor-like serine/threonine-protei n kinase At1g67720; Flags: Precursor
comp67626_c0_seq1	1.82258	0.000131123	0.00232175	up	2.49452	4.42426e-07	1.53057e-05	up	m.14534	gi|3550519|emb|CAA07589.1| oxygenase [Nicotiana tabacum]	461	e-128, Method: Compositional matrix adjust.	EC:1.-.-.-	K10529	hypothetical protein LOC100254380		GO:0020037		GO:0055114	sp|Q9SGH6.1|DOX1_ARATH RecName: Full=Alpha-dioxygenase 1; Short=Alpha DOX1; AltName: Full=Fatty acid dioxygenase AlphaDOX1; AltName: Full=Pathogen-induced oxygenase; AltName: Full=Plant alpha dioxygenase 1; Flags: Precursor
comp74135_c0_seq27	1.7717	0.000257591	0.00391943	up	2.69815	5.35918e-08	2.3526e-06	up	m.34282	gi|460404200|ref|XP_004247572.1| PREDICTED: uncharacterized protein LOC101247367 [Solanum lycopersicum]	146	2e-33, Method: Compositional matrix adjust.			hypothetical protein
comp71689_c0_seq1	1.61671	0.00232551	0.0215445	up	-1.69432	0.000456461	0.00560762	down	m.24122	gi|225435546|ref|XP_002283091.1| PREDICTED: uncharacterized protein LOC100253550 [Vitis vinifera]	2080	0.0, Method: Compositional matrix adjust.			hypothetical protein LOC100253550		GO:0048037		GO:0008152	sp|B2HMK0.1|FAA32_MYCMM RecName: Full=Long-chain-fatty-acid--AMP ligase FadD32; Short=FA AL; AltName: Full=Acyl-AMP synthetase
comp74135_c0_seq4	1.79084	0.000223583	0.00352908	up	2.70522	5.01348e-08	2.24475e-06	up	m.34259	gi|460404200|ref|XP_004247572.1| PREDICTED: uncharacterized protein LOC101247367 [Solanum lycopersicum]	146	2e-33, Method: Compositional matrix adjust.			hypothetical protein
comp76214_c0_seq62	1.68875	0.000529411	0.0069306	up	1.6178	0.00105058	0.0112177	up	m.49105	gi|223452325|gb|ACM89490.1| leucine-rich repeat family protein / protein kinase family protein [Glycine max]	133	1e-29, Method: Compositional matrix adjust.			hypothetical protein					sp|C0LGI2.1|Y1677_ARATH RecName: Full=Probable LRR receptor-like serine/threonine-protei n kinase At1g67720; Flags: Precursor
comp413345_c0_seq1	3.85588	0.00122209	0.0131826	up	-5.89665	0.000428911	0.00532749	down	m.50522	gi|359482079|ref|XP_002272157.2| PREDICTED: LOW QUALITY PROTEIN: putative receptor protein kinase ZmPK1 [Vitis vinifera]	335	8e-90, Method: Compositional matrix adjust.			hypothetical protein LOC100256279		GO:0005529			sp|P17801.2|KPRO_MAIZE RecName: Full=Putative receptor protein kinase ZmPK1; Flags: Precursor
comp69651_c0_seq2	2.05534	1.84441e-05	0.000465563	up	2.38995	8.20331e-07	2.65665e-05	up	m.18375	gi|255558326|ref|XP_002520190.1| transcription factor, putative [Ricinus communis] transcription factor, putative [Ricinus communis]	225	3e-57, Method: Compositional matrix adjust.			transcription factor, putative	euNOG21555:82-161				sp|Q2V9B0.1|MY1R1_SOLTU RecName: Full=Transcription factor MYB1R1; AltName: Full=Myb-related protein R1; Short=StMYB1R-1
comp70447_c0_seq25	4.11803	8.74617e-14	2.57431e-11	up	5.06498	1.17304e-14	3.79484e-12	up	m.20493	gi|255550269|ref|XP_002516185.1| aminoadipic semialdehyde synthase, putative [Ricinus communis] aminoadipic semialdehyde synthase, putative [Ricinus communis]	554	e-155, Method: Compositional matrix adjust.	EC:1.5.1.8 1.5.1.10	K14157	aminoadipic semialdehyde synthase, putative		GO:0016491		GO:0055114	sp|Q9SMZ4.1|AASS_ARATH RecName: Full=Alpha-aminoadipic semialdehyde synthase; AltName: Full=cAt-LKR/SDH; Short=LKR/SDH; Includes: RecName: Full=Lysine ketoglutarate reductase; Short=LKR; Includes: RecName: Full=Saccharopine dehydrogenase; AltName: Full=cAt-SDH; Short=SDH
comp70447_c0_seq37	4.0996	1.0338e-13	2.96981e-11	up	5.25671	3.57487e-15	1.36564e-12	up	m.20505	gi|255550269|ref|XP_002516185.1| aminoadipic semialdehyde synthase, putative [Ricinus communis] aminoadipic semialdehyde synthase, putative [Ricinus communis]	554	e-155, Method: Compositional matrix adjust.	EC:1.5.1.8 1.5.1.10	K14157	aminoadipic semialdehyde synthase, putative		GO:0016491		GO:0055114	sp|Q9SMZ4.1|AASS_ARATH RecName: Full=Alpha-aminoadipic semialdehyde synthase; AltName: Full=cAt-LKR/SDH; Short=LKR/SDH; Includes: RecName: Full=Lysine ketoglutarate reductase; Short=LKR; Includes: RecName: Full=Saccharopine dehydrogenase; AltName: Full=cAt-SDH; Short=SDH
comp54482_c0_seq1	2.05894	0.00108214	0.0120604	up	3.36891	5.80038e-07	1.95207e-05	up	m.4136	gi|359475821|ref|XP_002285150.2| PREDICTED: uncharacterized protein LOC100266444 [Vitis vinifera]	345	1e-92, Method: Compositional matrix adjust.			hypothetical protein
comp70370_c0_seq1	2.68294	4.97171e-08	2.97054e-06	up	1.64433	0.000543532	0.00650373	up	m.20297	gi|460412934|ref|XP_004251851.1| PREDICTED: stem-specific protein TSJT1-like [Solanum lycopersicum]	423	e-116, Method: Compositional matrix adjust.			hypothetical protein LOC100245111					sp|P24805.1|TSJT1_TOBAC RecName: Full=Stem-specific protein TSJT1
comp75359_c0_seq3	1.80946	0.00015142	0.00261159	up	2.25031	3.40387e-06	9.29503e-05	up	m.42225	gi|12043533|emb|CAC19789.1| MYB-like DNA-binding protein [Catharanthus roseus]	727	0.0, Method: Compositional matrix adjust.			TBP1 (TELOMERIC DNA BINDING PROTEIN 1)					sp|Q9FFY9.1|TRP4_ARATH RecName: Full=Telomere repeat-binding protein 4; AltName: Full=H-protein promoter binding factor-1; Short=AtTBP1; AltName: Full=Telomeric DNA-binding protein 1
comp75762_c0_seq7	1.74954	0.000237308	0.00368418	up	2.73808	3.35433e-08	1.57786e-06	up	m.45244	gi|460402773|ref|XP_004246885.1| PREDICTED: xylem serine proteinase 1-like [Solanum lycopersicum]	228	3e-58, Method: Compositional matrix adjust.			hypothetical protein					sp|Q9LLL8.1|XSP1_ARATH RecName: Full=Xylem serine proteinase 1; Short=AtXSP1; AltName: Full=Cucumisin-like protein; Flags: Precursor
comp36378_c0_seq1	1.39972	0.00343962	0.028892	up	5.52687	1.81891e-18	1.55513e-15	up	m.1571	gi|255537711|ref|XP_002509922.1| conserved hypothetical protein [Ricinus communis] conserved hypothetical protein [Ricinus communis]	115	5e-24, Method: Compositional matrix adjust.			hypothetical protein
comp62663_c0_seq3	1.50388	0.00138811	0.0145069	up	2.35959	1.37245e-06	4.1182e-05	up	m.8210	gi|460413847|ref|XP_004252288.1| PREDICTED: uncharacterized protein LOC101252852 isoform 1 [Solanum lycopersicum]	620	e-175, Method: Compositional matrix adjust.			hypothetical protein
comp72824_c0_seq2	2.93584	2.80306e-09	2.58754e-07	up	3.50339	4.56508e-12	6.28075e-10	up	m.27863	gi|225434859|ref|XP_002282236.1| PREDICTED: ribulose bisphosphate carboxylase/oxygenase activase 2, chloroplastic isoform 1 [Vitis vinifera] unnamed protein product [Vitis vinifera]	771	0.0, Method: Compositional matrix adjust.			hypothetical protein LOC100263871	KOG0651:1-434	GO:0005524			sp|Q40281.1|RCA_MALDO RecName: Full=Ribulose bisphosphate carboxylase/oxygenase activase , chloroplastic; Short=RA; Short=RuBisCO activase; Flags: Precursor
comp73442_c0_seq1	1.95928	5.05377e-05	0.00106876	up	1.46474	0.00205287	0.0193889	up	m.30695	gi|255574328|ref|XP_002528078.1| Myosin heavy chain, putative [Ricinus communis] Myosin heavy chain, putative [Ricinus communis]	529	e-148, Method: Compositional matrix adjust.			Myosin heavy chain, putative					sp|Q9C9N6.1|PMI2_ARATH RecName: Full=Protein PLASTID MOVEMENT IMPAIRED 2; AltName: Full=Protein WEAK CHLOROPLAST MOVEMENT UNDER BLUE LIGHT 2; Short=Protein WEB2
comp74629_c0_seq2	1.44806	0.00265834	0.0238765	up	1.74885	0.00025887	0.0035477	up	m.37360	gi|224098756|ref|XP_002311258.1| predicted protein [Populus trichocarpa] predicted protein [Populus trichocarpa]	362	3e-98, Method: Compositional matrix adjust.			phosphatidylcholine-sterol O-acyltransferase					sp|Q93V61.1|LCAT3_ARATH RecName: Full=Phospholipase A(1) LCAT3; AltName: Full=Lecithin-cholesterol acyltransferase-like 3
comp71428_c1_seq8	1.76871	0.00168913	0.0167972	up	-1.84447	0.00102075	0.0109317	down	m.23354	gi|462405705|gb|EMJ11169.1| hypothetical protein PRUPE_ppa004996mg [Prunus persica]	813	0.0, Method: Compositional matrix adjust.			hypothetical protein LOC100255362		GO:0004650		GO:0005975	sp|A7PZL3.1|PGLR_VITVI RecName: Full=Probable polygalacturonase; Short=PG; AltName: Full=Pectinase
comp69613_c0_seq8	2.06009	0.000606748	0.00774536	up	2.48341	2.2311e-05	0.000465524	up	m.18297
comp310054_c0_seq1	2.42912	0.000480009	0.00640053	up	-2.98423	0.000206474	0.00296334	down	m.50296	gi|460394631|ref|XP_004242904.1| PREDICTED: glucan endo-1,3-beta-glucosidase 5-like [Solanum lycopersicum]	744	0.0, Method: Compositional matrix adjust.	EC:3.2.1.39		Glucan endo-1,3-beta-glucosidase precursor, putative		GO:0004553		GO:0005975	sp|Q9M088.1|E135_ARATH RecName: Full=Glucan endo-1,3-beta-glucosidase 5; AltName: Full=(1->3)-beta-glucan endohydrolase 5; Short=(1->3)-beta-glucanase 5; AltName: Full=Beta-1,3-endoglucanase 5; Short=Beta-1,3-glucanase 5; Flags: Precursor
comp66994_c0_seq5	7.94387	2.59528e-20	5.48031e-17	up	6.46815	2.45497e-20	3.26503e-17	up	m.13278	gi|296086726|emb|CBI32361.3| unnamed protein product [Vitis vinifera]	332	7e-89, Method: Compositional matrix adjust.		K06998	hypothetical protein LOC100244215	KOG3033:3-299	GO:0003824		GO:0009058	sp|Q9DCG6.2|PBLD1_MOUSE RecName: Full=Phenazine biosynthesis-like domain-containing prot ein 1
comp75762_c0_seq14	1.7406	0.000256155	0.00390253	up	2.78968	1.96133e-08	9.82281e-07	up	m.45251	gi|460402773|ref|XP_004246885.1| PREDICTED: xylem serine proteinase 1-like [Solanum lycopersicum]	228	3e-58, Method: Compositional matrix adjust.			hypothetical protein					sp|Q9LLL8.1|XSP1_ARATH RecName: Full=Xylem serine proteinase 1; Short=AtXSP1; AltName: Full=Cucumisin-like protein; Flags: Precursor
comp72776_c0_seq2	1.46139	0.00463997	0.035932	up	1.68837	0.000642699	0.00746883	up	m.27702	gi|224097856|ref|XP_002311084.1| predicted protein [Populus trichocarpa] predicted protein [Populus trichocarpa]	676	0.0, Method: Compositional matrix adjust.			hypothetical protein	KOG1012:19-493	GO:0005515			sp|Q7XA06.1|SYT3_ARATH RecName: Full=Synaptotagmin-3; AltName: Full=NTMC2T1.3; AltName: Full=Synaptotagmin C
comp71183_c0_seq8	1.90533	7.72005e-05	0.00149767	up	2.3101	3.08581e-06	8.53684e-05	up	m.22606	gi|225446455|ref|XP_002275230.1| PREDICTED: transcription activator GLK1-like [Vitis vinifera]	435	e-119, Method: Compositional matrix adjust.			GPRI1 (GBF'S PRO-RICH REGION-INTERACTING FACTOR 1)					sp|Q9SIV3.2|GLK1_ARATH RecName: Full=Transcription activator GLK1; AltName: Full=GBF'S PRO-RICH REGION-INTERACTING factor 1; AltName: Full=Golden2-like protein 1; Short=AtGLK1
comp75949_c0_seq16	1.56907	0.00115596	0.0126322	up	2.12502	1.66108e-05	0.000363706	up	m.46734	gi|225438984|ref|XP_002284345.1| PREDICTED: BTB/POZ domain-containing protein NPY2-like [Vitis vinifera]	856	0.0, Method: Compositional matrix adjust.			hypothetical protein LOC100257621		GO:0005515		GO:0009416	sp|O80970.1|NPY2_ARATH RecName: Full=BTB/POZ domain-containing protein NPY2; AltName: Full=Protein NAKED PINS IN YUC MUTANTS 2
comp75762_c0_seq5	1.75129	0.000235095	0.00365773	up	2.76994	2.54585e-08	1.23706e-06	up	m.45242	gi|460402773|ref|XP_004246885.1| PREDICTED: xylem serine proteinase 1-like [Solanum lycopersicum]	228	3e-58, Method: Compositional matrix adjust.			hypothetical protein					sp|Q9LLL8.1|XSP1_ARATH RecName: Full=Xylem serine proteinase 1; Short=AtXSP1; AltName: Full=Cucumisin-like protein; Flags: Precursor
comp76214_c0_seq85	1.61073	0.00102184	0.0115496	up	1.37551	0.00472653	0.0382159	up	m.49124	gi|225425928|ref|XP_002267668.1| PREDICTED: probable LRR receptor-like serine/threonine-protein kinase At1g67720-like [Vitis vinifera]	317	1e-84, Method: Compositional matrix adjust.			hypothetical protein LOC100240962					sp|C0LGI2.1|Y1677_ARATH RecName: Full=Probable LRR receptor-like serine/threonine-protei n kinase At1g67720; Flags: Precursor
comp50497_c0_seq2	3.81691	2.7209e-11	4.63055e-09	up	6.7552	3.81153e-14	9.99039e-12	up	m.3205	gi|449460363|ref|XP_004147915.1| PREDICTED: uncharacterized protein LOC101215701 [Cucumis sativus]	99.4	3e-19, Method: Compositional matrix adjust.			hypothetical protein LOC100252790
comp76214_c0_seq118	1.64835	0.000656707	0.0082367	up	1.37279	0.00485394	0.039037	up	m.49151	gi|225425928|ref|XP_002267668.1| PREDICTED: probable LRR receptor-like serine/threonine-protein kinase At1g67720-like [Vitis vinifera]	317	1e-84, Method: Compositional matrix adjust.			hypothetical protein LOC100240962					sp|C0LGI2.1|Y1677_ARATH RecName: Full=Probable LRR receptor-like serine/threonine-protei n kinase At1g67720; Flags: Precursor
comp73961_c0_seq10	2.542	5.35487e-07	2.2569e-05	up	2.92909	1.18215e-07	4.69057e-06	up	m.33284	gi|460412291|ref|XP_004251535.1| PREDICTED: nitrate transporter 1.3-like [Solanum lycopersicum]	323	2e-86, Method: Compositional matrix adjust.			hypothetical protein LOC100255020		GO:0005215	GO:0016020	GO:0006857	sp|Q9LVE0.1|PTR33_ARATH RecName: Full=Nitrate transporter 1.3
comp36280_c0_seq2	2.93483	4.43438e-09	3.80034e-07	up	1.58438	0.000799796	0.00891921	up	m.1539	gi|359473865|ref|XP_002275105.2| PREDICTED: heparan-alpha-glucosaminide N-acetyltransferase-like [Vitis vinifera] unnamed protein product [Vitis vinifera]	596	e-168, Method: Compositional matrix adjust.			hypothetical protein LOC100257389	KOG4683:66-456				sp|Q3UDW8.2|HGNAT_MOUSE RecName: Full=Heparan-alpha-glucosaminide N-acetyltransferase; AltName: Full=Transmembrane protein 76
comp72125_c0_seq8	1.43586	0.00235177	0.0217318	up	1.5044	0.00144687	0.0145779	up	m.25437	gi|460400967|ref|XP_004246001.1| PREDICTED: uncharacterized protein LOC101249748 isoform 1 [Solanum lycopersicum]	658	0.0, Method: Compositional matrix adjust.			hypothetical protein LOC100264895
comp72314_c0_seq1	2.03365	2.79194e-05	0.00065632	up	1.75123	0.000252873	0.00348374	up	m.26037	gi|225436136|ref|XP_002274971.1| PREDICTED: uncharacterized protein LOC100252988 [Vitis vinifera]	930	0.0, Method: Compositional matrix adjust.			hypothetical protein LOC100252988					sp|Q9XIN0.1|LHW_ARATH RecName: Full=Transcription factor LHW; AltName: Full=BHLH transcription factor delta; Short=bHLH delta; AltName: Full=Basic helix-loop-helix protein 156; Short=AtbHLH156; Short=bHLH 156; AltName: Full=Protein LONESOME HIGHWAY; AltName: Full=bHLH transcription factor bHLH156
comp71565_c0_seq1	2.15919	9.69924e-06	0.000275111	up	1.84529	0.000122168	0.00193428	up	m.23727
comp69985_c0_seq4	1.46415	0.00476148	0.0366032	up	2.71333	5.99922e-07	2.0021e-05	up	m.19127	gi|460368823|ref|XP_004230264.1| PREDICTED: uncharacterized protein LOC101261459 [Solanum lycopersicum]	619	e-175, Method: Compositional matrix adjust.			hypothetical protein
comp73961_c0_seq6	2.83878	2.86132e-08	1.79822e-06	up	3.01486	5.20956e-08	2.30382e-06	up	m.33280	gi|460412291|ref|XP_004251535.1| PREDICTED: nitrate transporter 1.3-like [Solanum lycopersicum]	313	1e-83, Method: Compositional matrix adjust.			hypothetical protein LOC100255020		GO:0005215	GO:0016020	GO:0006857	sp|Q9LVE0.1|PTR33_ARATH RecName: Full=Nitrate transporter 1.3
comp74879_c0_seq9	3.17608	7.09309e-08	3.99225e-06	up	5.89251	6.17454e-15	2.23961e-12	up	m.38856	gi|460376852|ref|XP_004234210.1| PREDICTED: G-type lectin S-receptor-like serine/threonine-protein kinase At5g24080-like [Solanum lycopersicum]	696	0.0, Method: Compositional matrix adjust.	EC:2.7.11.10		ATP binding protein, putative		GO:0005529		GO:0048544	sp|Q9FLV4.1|Y5248_ARATH RecName: Full=G-type lectin S-receptor-like serine/threonine-protein kinase At5g24080; Flags: Precursor
comp58394_c0_seq7	3.51344	3.93101e-05	0.000867068	up	5.96568	0.000428911	0.00532749	up	m.5672	gi|218184266|gb|EEC66693.1| hypothetical protein OsI_33011 [Oryza sativa Indica Group]	204	6e-51, Method: Compositional matrix adjust.			PDR3 (PLEIOTROPIC DRUG RESISTANCE 3)					sp|Q8S628.1|PDR13_ORYSJ RecName: Full=Pleiotropic drug resistance protein 13
comp60280_c0_seq1	3.99579	5.40295e-12	1.0719e-09	up	2.20725	1.75821e-05	0.00038077	up	m.6612	gi|388505062|gb|AFK40597.1| unknown [Lotus japonicus]	138	4e-31, Method: Compositional matrix adjust.			hypothetical protein LOC100262405	KOG3430:1-99				sp|O96860.1|DYL2_DROME RecName: Full=Dynein light chain 2, cytoplasmic; AltName: Full=8 kDa dynein light chain
comp70447_c0_seq4	3.78055	5.40786e-13	1.34855e-10	up	3.5387	5.53725e-11	5.28822e-09	up	m.20472	gi|224068592|ref|XP_002326153.1| predicted protein [Populus trichocarpa] predicted protein [Populus trichocarpa]	822	0.0, Method: Compositional matrix adjust.	EC:1.5.1.8 1.5.1.9	K14157	lysine-ketoglutarate reductase/saccharopine dehydrogenase		GO:0016491		GO:0055114	sp|Q9SMZ4.1|AASS_ARATH RecName: Full=Alpha-aminoadipic semialdehyde synthase; AltName: Full=cAt-LKR/SDH; Short=LKR/SDH; Includes: RecName: Full=Lysine ketoglutarate reductase; Short=LKR; Includes: RecName: Full=Saccharopine dehydrogenase; AltName: Full=cAt-SDH; Short=SDH
comp36699_c0_seq1	1.59324	0.000829975	0.00979092	up	4.97753	7.17413e-19	7.36045e-16	up	m.1655	gi|495025553|gb|AGL39683.1| NAC transcription factor 027 [Jatropha curcas]	124	1e-26, Method: Compositional matrix adjust.			NAC domain protein, IPR003441					sp|O49255.1|NAC29_ARATH RecName: Full=NAC transcription factor 29; Short=AtNAC029; AltNa me: Full=Protein NAC-LIKE, ACTIVATED BY AP3/PI; Short=AtNAP
comp75779_c1_seq16	2.79033	2.69745e-07	1.2355e-05	up	1.5079	0.00276696	0.0250154	up	m.45456	gi|460380211|ref|XP_004235851.1| PREDICTED: sucrose nonfermenting 4-like protein-like [Solanum lycopersicum]	200	2e-49, Method: Compositional matrix adjust.			hypothetical protein		GO:0005515			sp|Q944A6.1|SNF4_ARATH RecName: Full=Sucrose nonfermenting 4-like protein; Short=SNF4; AltName: Full=CBS domain-containing protein CBSCBS3; AltName: Full=SNF1-related protein kinase regulatory subunit betagamma; Short=AKIN subunit betagamma; Short=AKINbetagamma
comp70447_c0_seq41	3.98331	3.2333e-13	8.4748e-11	up	5.30503	2.03115e-15	8.58079e-13	up	m.20508	gi|255550269|ref|XP_002516185.1| aminoadipic semialdehyde synthase, putative [Ricinus communis] aminoadipic semialdehyde synthase, putative [Ricinus communis]	554	e-155, Method: Compositional matrix adjust.	EC:1.5.1.8 1.5.1.10	K14157	aminoadipic semialdehyde synthase, putative		GO:0016491		GO:0055114	sp|Q9SMZ4.1|AASS_ARATH RecName: Full=Alpha-aminoadipic semialdehyde synthase; AltName: Full=cAt-LKR/SDH; Short=LKR/SDH; Includes: RecName: Full=Lysine ketoglutarate reductase; Short=LKR; Includes: RecName: Full=Saccharopine dehydrogenase; AltName: Full=cAt-SDH; Short=SDH
comp76214_c0_seq93	1.72043	0.000460644	0.00620918	up	1.41569	0.00365542	0.0312828	up	m.49132	gi|297738322|emb|CBI27523.3| unnamed protein product [Vitis vinifera]	318	7e-85, Method: Compositional matrix adjust.			hypothetical protein LOC100240962					sp|C0LGI2.1|Y1677_ARATH RecName: Full=Probable LRR receptor-like serine/threonine-protei n kinase At1g67720; Flags: Precursor
comp66994_c0_seq4	6.04041	9.87822e-19	1.04329e-15	up	6.28442	2.60909e-19	2.83909e-16	up	m.13277	gi|224109124|ref|XP_002315091.1| predicted protein [Populus trichocarpa] predicted protein [Populus trichocarpa]	164	1e-38, Method: Compositional matrix adjust.		K06998	hypothetical protein	KOG3033:10-159	GO:0003824		GO:0009058	sp|Q9DCG6.2|PBLD1_MOUSE RecName: Full=Phenazine biosynthesis-like domain-containing prot ein 1
comp62714_c0_seq1	1.81285	0.000223857	0.00353185	up	1.75839	0.000232253	0.00325653	up	m.8253	gi|147767601|emb|CAN73381.1| hypothetical protein VITISV_003162 [Vitis vinifera]	269	5e-70, Method: Compositional matrix adjust.			hypothetical protein LOC100253040
comp52238_c0_seq1	1.96746	4.59068e-05	0.000985337	up	3.05635	2.59078e-09	1.61514e-07	up	m.3580
comp68722_c0_seq1	4.08884	7.30163e-15	3.01373e-12	up	2.66364	5.18877e-08	2.30191e-06	up	m.16483	gi|470107187|ref|XP_004289930.1| PREDICTED: dehydrodolichyl diphosphate synthase 6-like isoform 1 [Fragaria vesca subsp. vesca]	413	e-113, Method: Compositional matrix adjust.	EC:2.5.1.87	K11778	hypothetical protein	KOG1602:19-288	GO:0016765			sp|Q8S2T1.2|DDPS6_ARATH RecName: Full=Dehydrodolichyl diphosphate synthase 6; Short=Dedol-PP synthase 6
comp52077_c0_seq1	2.42206	6.59101e-07	2.68645e-05	up	2.83366	1.8782e-08	9.48581e-07	up	m.3545	gi|225464866|ref|XP_002272549.1| PREDICTED: momilactone A synthase-like [Vitis vinifera]	265	4e-69, Method: Compositional matrix adjust.			hypothetical protein LOC100255259		GO:0016491		GO:0008152	sp|F1SWA0.1|ZERSY_ZINZE RecName: Full=Zerumbone synthase
comp72533_c1_seq25	2.48699	1.82062e-06	6.55076e-05	up	4.45967	1.92552e-08	9.67041e-07	up	m.26881	gi|462413932|gb|EMJ18981.1| hypothetical protein PRUPE_ppa020036mg [Prunus persica]	209	3e-52, Method: Compositional matrix adjust.			Auxin-induced protein 5NG4, putative					sp|F4KHA8.1|WTR41_ARATH RecName: Full=WAT1-related protein At5g40230
comp75779_c1_seq5	2.65971	2.15997e-06	7.60415e-05	up	1.42621	0.00547246	0.042972	up	m.45446	gi|460380211|ref|XP_004235851.1| PREDICTED: sucrose nonfermenting 4-like protein-like [Solanum lycopersicum]	141	6e-32, Method: Compositional matrix adjust.			Os04g0401300	KOG1764:2-80				sp|Q944A6.1|SNF4_ARATH RecName: Full=Sucrose nonfermenting 4-like protein; Short=SNF4; AltName: Full=CBS domain-containing protein CBSCBS3; AltName: Full=SNF1-related protein kinase regulatory subunit betagamma; Short=AKIN subunit betagamma; Short=AKINbetagamma
comp66426_c0_seq1	2.66805	2.30459e-07	1.08603e-05	up	3.1351	3.5976e-08	1.67123e-06	up	m.12412	gi|476007226|sp|J7LH11.1|TPS8_PHYDL RecName: Full=(+)-epi-alpha-bisabolol synthase; AltName: Full=Terpene synthase 8; Short=LdTPS8 (+)-epi-alpha-bisabolol synthase [Phyla dulcis]	818	0.0, Method: Compositional matrix adjust.			(-)-a-terpineol synthase		GO:0016829		GO:0008152	sp|Q6PWU2.1|ATESY_VITVI RecName: Full=(-)-alpha-terpineol synthase
comp75762_c0_seq12	1.76728	0.000211024	0.00336785	up	2.78605	2.16346e-08	1.07304e-06	up	m.45249	gi|460402773|ref|XP_004246885.1| PREDICTED: xylem serine proteinase 1-like [Solanum lycopersicum]	228	3e-58, Method: Compositional matrix adjust.			hypothetical protein					sp|Q9LLL8.1|XSP1_ARATH RecName: Full=Xylem serine proteinase 1; Short=AtXSP1; AltName: Full=Cucumisin-like protein; Flags: Precursor
comp63269_c0_seq2	3.08228	1.36438e-05	0.000363625	up	2.96659	0.000945269	0.0102425	up	m.8686	gi|225459312|ref|XP_002284166.1| PREDICTED: uncharacterized protein LOC100262645 [Vitis vinifera] unnamed protein product [Vitis vinifera]	117	1e-24, Method: Compositional matrix adjust.			hypothetical protein LOC100262645
comp71565_c0_seq5	2.13691	1.19121e-05	0.000325533	up	1.8609	0.000110711	0.00178594	up	m.23731
comp325645_c0_seq1	2.26881	0.000150418	0.00259813	up	1.78813	0.00136993	0.0139159	up	m.50328	gi|449441384|ref|XP_004138462.1| PREDICTED: ribulose bisphosphate carboxylase/oxygenase activase 1, chloroplastic-like [Cucumis sativus]	221	6e-56, Method: Compositional matrix adjust.			hypothetical protein LOC100266698		GO:0005524		GO:0051085	sp|Q42450.1|RCAB_HORVU RecName: Full=Ribulose bisphosphate carboxylase/oxygenase activas e B, chloroplastic; Short=RA B; Short=RuBisCO activase B; Flags: Precursor
comp69650_c0_seq4	2.39905	2.04861e-05	0.000507398	up	2.04879	0.000204693	0.00294838	up	m.18367	gi|255546029|ref|XP_002514074.1| Nuclear transcription factor Y subunit A-3, putative [Ricinus communis] Nuclear transcription factor Y subunit A-3, putative [Ricinus communis]	87	1e-15, Method: Compositional matrix adjust.			Nuclear transcription factor Y subunit A-3, putative
comp75762_c0_seq10	1.7417	0.000254204	0.00388269	up	2.7885	1.99077e-08	9.95635e-07	up	m.45247	gi|460402773|ref|XP_004246885.1| PREDICTED: xylem serine proteinase 1-like [Solanum lycopersicum]	228	3e-58, Method: Compositional matrix adjust.			hypothetical protein					sp|Q9LLL8.1|XSP1_ARATH RecName: Full=Xylem serine proteinase 1; Short=AtXSP1; AltName: Full=Cucumisin-like protein; Flags: Precursor
comp48687_c0_seq2	3.01164	3.51494e-07	1.56598e-05	up	5.42056	2.59576e-08	1.25791e-06	up	m.2841	gi|224120070|ref|XP_002331129.1| predicted protein [Populus trichocarpa] predicted protein [Populus trichocarpa]	291	3e-77, Method: Compositional matrix adjust.			hypothetical protein		GO:0016491			sp|B9FSC8.1|OPR11_ORYSJ RecName: Full=Putative 12-oxophytodienoate reductase 11; AltName : Full=OPDA-reductase 11; Short=OsOPR11
comp71888_c0_seq3	1.56404	0.0010644	0.011907	up	1.52509	0.00140331	0.0142028	up	m.24738	gi|462407650|gb|EMJ12984.1| hypothetical protein PRUPE_ppa009720mg [Prunus persica]	291	8e-77, Method: Compositional matrix adjust.			hypothetical protein	KOG1657:28-250	GO:0043565	GO:0005622		sp|Q8LCG7.2|NFYC2_ARATH RecName: Full=Nuclear transcription factor Y subunit C-2; Short=AtNF-YC-2; AltName: Full=Transcriptional activator HAP5B
comp76017_c0_seq23	1.77797	0.000191376	0.00311635	up	1.27815	0.00648672	0.0487592	up	m.47385	gi|359474648|ref|XP_002263148.2| PREDICTED: alpha-glucosidase 2-like [Vitis vinifera]	1363	0.0, Method: Compositional matrix adjust.	EC:3.2.1.20		HGL1 (heteroglycan glucosidase 1)	KOG1066:3-812	GO:0004553		GO:0005975	sp|Q9F234.1|AGL2_BACTQ RecName: Full=Alpha-glucosidase 2; AltName: Full=Alpha-glucosidas e II
comp75779_c1_seq49	2.83109	1.74386e-07	8.54303e-06	up	1.47864	0.00327353	0.0286425	up	m.45488	gi|460380211|ref|XP_004235851.1| PREDICTED: sucrose nonfermenting 4-like protein-like [Solanum lycopersicum]	245	5e-63, Method: Compositional matrix adjust.			hypothetical protein	KOG1764:7-168	GO:0005515			sp|Q944A6.1|SNF4_ARATH RecName: Full=Sucrose nonfermenting 4-like protein; Short=SNF4; AltName: Full=CBS domain-containing protein CBSCBS3; AltName: Full=SNF1-related protein kinase regulatory subunit betagamma; Short=AKIN subunit betagamma; Short=AKINbetagamma
comp74135_c0_seq12	1.43682	0.00488753	0.0373021	up	2.53591	7.74857e-07	2.53872e-05	up	m.34267	gi|224108009|ref|XP_002314686.1| predicted protein [Populus trichocarpa] predicted protein [Populus trichocarpa]	110	2e-22, Method: Compositional matrix adjust.			hypothetical protein
comp72115_c0_seq6	2.21639	8.28766e-06	0.000241953	up	1.60707	0.000973258	0.0105046	up	m.25350	gi|297742223|emb|CBI34372.3| unnamed protein product [Vitis vinifera]	285	4e-75, Method: Compositional matrix adjust.			hypothetical protein LOC100258700					sp|Q99288.1|DET1_YEAST RecName: Full=Broad-range acid phosphatase DET1; AltName: Full=Decreased ergosterol transport protein 1
comp74286_c0_seq11	2.63776	1.48692e-06	5.45948e-05	up	6.80338	2.37815e-06	6.7136e-05	up	m.35058	gi|462417292|gb|EMJ22029.1| hypothetical protein PRUPE_ppa027079mg [Prunus persica]	246	1e-63, Method: Compositional matrix adjust.			PtrProT6					sp|F4HW02.1|GAT1_ARATH RecName: Full=GABA transporter 1; Short=AtGAT1; AltName: Full=Bidirectional amino acid transporter 1
comp75597_c0_seq1	2.18611	5.90949e-06	0.000181837	up	1.66805	0.000447198	0.00551458	up	m.43934	gi|460411035|ref|XP_004250920.1| PREDICTED: ABC transporter G family member 15-like [Solanum lycopersicum]	1097	0.0, Method: Compositional matrix adjust.	EC:3.6.3.28		ATP-binding cassette transporter, putative	KOG0061:36-683	GO:0016887	GO:0016020		sp|Q8RWI9.2|AB15G_ARATH RecName: Full=ABC transporter G family member 15; Short=ABC transporter ABCG.15; Short=AtABCG15; AltName: Full=White-brown complex homolog protein 15; Short=AtWBC15; AltName: Full=White-brown complex homolog protein 22; Short=AtWBC22
comp75762_c0_seq19	1.74839	0.000240496	0.0037224	up	2.81083	1.65864e-08	8.5086e-07	up	m.45256	gi|460402773|ref|XP_004246885.1| PREDICTED: xylem serine proteinase 1-like [Solanum lycopersicum]	228	3e-58, Method: Compositional matrix adjust.			hypothetical protein					sp|Q9LLL8.1|XSP1_ARATH RecName: Full=Xylem serine proteinase 1; Short=AtXSP1; AltName: Full=Cucumisin-like protein; Flags: Precursor
comp75815_c0_seq5	1.86645	0.000190467	0.00311027	up	2.3333	9.58744e-06	0.000228299	up	m.45787
comp60997_c0_seq1	3.07807	3.78103e-09	3.27164e-07	up	2.12271	1.66406e-05	0.000364136	up	m.7055	gi|297742940|emb|CBI35807.3| unnamed protein product [Vitis vinifera]	244	4e-63, Method: Compositional matrix adjust.			GLIP5		GO:0016788		GO:0006629	sp|Q9SSA7.2|GLIP5_ARATH RecName: Full=GDSL esterase/lipase 5; AltName: Full=Extracellula r lipase 5; Flags: Precursor
comp61613_c0_seq1	2.3271	2.87833e-06	9.71408e-05	up	1.29772	0.00621244	0.0471419	up	m.7441	gi|225433322|ref|XP_002282518.1| PREDICTED: uncharacterized protein LOC100251153 [Vitis vinifera] unnamed protein product [Vitis vinifera]	170	3e-40, Method: Compositional matrix adjust.			hypothetical protein LOC100251153
comp74697_c0_seq19	1.99325	0.00298876	0.0259818	up	2.07974	0.00455058	0.0370621	up	m.37879	gi|255560414|ref|XP_002521222.1| conserved hypothetical protein [Ricinus communis] conserved hypothetical protein [Ricinus communis]	224	7e-57, Method: Compositional matrix adjust.			ABA4 (abscisic acid (ABA)-deficient 4)
comp55367_c0_seq2	1.85718	0.000125573	0.00224116	up	1.73655	0.000303535	0.00399952	up	m.4465	gi|460402138|ref|XP_004246571.1| PREDICTED: uncharacterized protein LOC101246082 [Solanum lycopersicum]	671	0.0, Method: Compositional matrix adjust.			hypothetical protein LOC100244314
comp74135_c0_seq16	1.7061	0.000465304	0.00625088	up	2.64965	1.0559e-07	4.28916e-06	up	m.34271	gi|460404200|ref|XP_004247572.1| PREDICTED: uncharacterized protein LOC101247367 [Solanum lycopersicum]	146	2e-33, Method: Compositional matrix adjust.			hypothetical protein
comp74229_c0_seq7	4.29872	3.13654e-12	6.39942e-10	up	-1.90138	0.000190133	0.00277356	down	m.34769	gi|460370904|ref|XP_004231288.1| PREDICTED: phospholipase D p1-like [Solanum lycopersicum]	835	0.0, Method: Compositional matrix adjust.	EC:3.1.4.4	K01115	similar to PLDP1 (PHOSPHOLIPASE D ZETA1)	KOG1329:1-537	GO:0003824		GO:0008152	sp|Q9LRZ5.1|PLDP1_ARATH RecName: Full=Phospholipase D p1; Short=AtPLDp1; AltName: Full=Phospholipase D zeta 1; Short=PLDzeta1; AltName: Full=Phospholipase D1 PHOX and PX-containing domain protein
comp34805_c0_seq1	1.50874	0.00310277	0.0267232	up	2.99987	8.20471e-07	2.65665e-05	up	m.1273	gi|431812557|gb|AGA84057.1| UDP-glucosyltransferase isoform 1 [Picrorhiza kurrooa]	182	3e-44, Method: Compositional matrix adjust.			hypothetical protein LOC100253412					sp|Q9ZUV0.1|U86A2_ARATH RecName: Full=UDP-glycosyltransferase 86A2
comp75896_c0_seq1	1.71536	0.000478834	0.00638961	up	1.3369	0.00532621	0.0420441	up	m.46288
comp71183_c0_seq19	1.76659	0.000255416	0.00389623	up	1.37763	0.00433003	0.0356459	up	m.22616	gi|225446455|ref|XP_002275230.1| PREDICTED: transcription activator GLK1-like [Vitis vinifera]	327	3e-87, Method: Compositional matrix adjust.			GPRI1 (GBF'S PRO-RICH REGION-INTERACTING FACTOR 1)					sp|Q9SIV3.2|GLK1_ARATH RecName: Full=Transcription activator GLK1; AltName: Full=GBF'S PRO-RICH REGION-INTERACTING factor 1; AltName: Full=Golden2-like protein 1; Short=AtGLK1
comp60878_c0_seq1	1.48428	0.00222582	0.0208415	up	6.09724	1.20658e-21	2.28037e-18	up	m.6986	gi|224130504|ref|XP_002320853.1| predicted protein [Populus trichocarpa] predicted protein [Populus trichocarpa]	125	4e-27, Method: Compositional matrix adjust.			hypothetical protein					sp|Q8GV05.1|TRY_ARATH RecName: Full=Transcription factor TRY; AltName: Full=Protein TRIPTYCHON
comp72565_c0_seq18	4.51575	2.19629e-05	0.000536792	up	2.07428	0.000388138	0.00489384	up	m.27002	gi|147852340|emb|CAN80113.1| hypothetical protein VITISV_037927 [Vitis vinifera]	97.8	9e-19, Method: Compositional matrix adjust.			hypothetical protein
comp65310_c0_seq1	3.2442	0.000210936	0.00336785	up	3.80182	2.93095e-09	1.80122e-07	up	m.11012	gi|359488751|ref|XP_003633812.1| PREDICTED: probable peptide/nitrate transporter At5g14940-like [Vitis vinifera]	727	0.0, Method: Compositional matrix adjust.			amino acid permease, putative	KOG1237:1-536	GO:0005215	GO:0016020	GO:0006857	sp|Q9LFR1.1|PTR50_ARATH RecName: Full=Probable peptide/nitrate transporter At5g14940
comp62846_c0_seq1	4.32997	1.73297e-15	8.29725e-13	up	3.09179	1.16985e-09	8.12537e-08	up	m.8346	gi|225458798|ref|XP_002285196.1| PREDICTED: acyl-CoA-binding domain-containing protein 3 isoform 1 [Vitis vinifera]	152	2e-34, Method: Compositional matrix adjust.			hypothetical protein LOC100248941	KOG0817:303-398	GO:0000062			sp|Q9STP8.1|ACBP2_ARATH RecName: Full=Acyl-CoA-binding domain-containing protein 2; Short=Acyl-CoA binding protein 2
comp75359_c0_seq2	2.05293	2.03602e-05	0.000505262	up	2.00395	3.15232e-05	0.000628521	up	m.42224	gi|12043533|emb|CAC19789.1| MYB-like DNA-binding protein [Catharanthus roseus]	774	0.0, Method: Compositional matrix adjust.			TBP1 (TELOMERIC DNA BINDING PROTEIN 1)					sp|Q9FFY9.1|TRP4_ARATH RecName: Full=Telomere repeat-binding protein 4; AltName: Full=H-protein promoter binding factor-1; Short=AtTBP1; AltName: Full=Telomeric DNA-binding protein 1
comp64996_c0_seq1	3.49998	9.46057e-08	5.12406e-06	up	1.62986	0.00360878	0.03095	up	m.10582	gi|225432390|ref|XP_002276777.1| PREDICTED: inactive beta-amylase 9 [Vitis vinifera]	265	3e-69, Method: Compositional matrix adjust.			BMY3		GO:0016161		GO:0000272	sp|Q8VYW2.1|BAM9_ARATH RecName: Full=Inactive beta-amylase 9; AltName: Full=1,4-alpha-D-glucan maltohydrolase; AltName: Full=Inactive beta-amylase 3
comp72646_c0_seq3	1.38701	0.0038266	0.031322	up	1.5394	0.00129449	0.013273	up	m.27267	gi|297742337|emb|CBI34486.3| unnamed protein product [Vitis vinifera]	201	4e-50, Method: Compositional matrix adjust.			hypothetical protein LOC100247909		GO:0005515
comp35831_c2_seq1	2.78419	2.9207e-08	1.83036e-06	up	5.14067	1.65906e-17	1.04518e-14	up	m.1440	gi|318136780|gb|ADV41669.1| beta-D-galactosidase [Actinidia deliciosa var. deliciosa]	281	3e-74, Method: Compositional matrix adjust.	EC:3.2.1.23		beta-galactosidase, putative					sp|P48980.1|BGAL_SOLLC RecName: Full=Beta-galactosidase; AltName: Full=Acid beta-galactosidase; Short=Lactase; AltName: Full=Exo-(1-->4)-beta-D-galactanase; Flags: Precursor
comp54788_c0_seq1	3.66854	1.37134e-05	0.000363957	up	2.54769	1.17615e-05	0.000270732	up	m.4251	gi|359492526|ref|XP_002285467.2| PREDICTED: AP2-like ethylene-responsive transcription factor ANT-like [Vitis vinifera]	786	0.0, Method: Compositional matrix adjust.		K09285	AP2 domain-containing transcription factor		GO:0003700		GO:0006355	sp|Q38914.2|ANT_ARATH RecName: Full=AP2-like ethylene-responsive transcription factor ANT; AltName: Full=Complementing a protein kinase C mutant protein 1; AltName: Full=Protein AINTEGUMENTA; AltName: Full=Protein DRAGON; AltName: Full=Protein OVULE MUTANT
comp51040_c0_seq1	2.65556	6.33867e-05	0.00128034	up	-2.53246	8.01871e-06	0.00019588	down	m.3318	gi|225430200|ref|XP_002284962.1| PREDICTED: uncharacterized protein LOC100252479 [Vitis vinifera]	177	6e-43, Method: Composition-based stats.			hypothetical protein LOC100252479
comp70145_c0_seq5	4.24986	7.86274e-15	3.2043e-12	up	2.40208	1.72672e-06	5.03284e-05	up	m.19618	gi|460385451|ref|XP_004238417.1| PREDICTED: uncharacterized protein LOC101255492 [Solanum lycopersicum]	640	0.0, Method: Compositional matrix adjust.			hypothetical protein LOC100252277	euNOG20576:50-465
comp27727_c0_seq1	3.28221	4.46298e-05	0.000961375	up	-2.98021	3.94668e-08	1.81462e-06	down	m.779	gi|359473015|ref|XP_003631230.1| PREDICTED: phosphate transporter PHO1 homolog 1 isoform 2 [Vitis vinifera] unnamed protein product [Vitis vinifera]	351	1e-94, Method: Compositional matrix adjust.			hypothetical protein LOC100245828					sp|Q93ZF5.1|PHO11_ARATH RecName: Full=Phosphate transporter PHO1 homolog 1; AltName: Full=Protein PHO1 homolog 1; Short=AtPHO1;H1
comp71167_c0_seq1	2.2309	3.81773e-06	0.000124741	up	2.96332	4.55941e-09	2.64071e-07	up	m.22567
comp65473_c0_seq1	1.27461	0.0069029	0.0490941	up	2.54109	2.79127e-07	1.00735e-05	up	m.11215	gi|460404279|ref|XP_004247611.1| PREDICTED: stem-specific protein TSJT1-like [Solanum lycopersicum]	430	e-118, Method: Compositional matrix adjust.			Stem-specific protein TSJT1, putative					sp|P24805.1|TSJT1_TOBAC RecName: Full=Stem-specific protein TSJT1
comp72421_c0_seq1	3.02942	2.07463e-09	2.07653e-07	up	1.85518	0.000104003	0.00170066	up	m.26387	gi|255539306|ref|XP_002510718.1| conserved hypothetical protein [Ricinus communis] conserved hypothetical protein [Ricinus communis]	1090	0.0, Method: Compositional matrix adjust.			PMI1 (PLASTID MOVEMENT IMPAIRED1)
comp69613_c0_seq1	2.10432	0.000456339	0.00616041	up	2.31164	5.39961e-05	0.000972877	up	m.18296
comp75779_c1_seq51	2.83876	2.00425e-07	9.53254e-06	up	1.3692	0.0066907	0.0499286	up	m.45490	gi|460380211|ref|XP_004235851.1| PREDICTED: sucrose nonfermenting 4-like protein-like [Solanum lycopersicum]	138	4e-31, Method: Compositional matrix adjust.			AMP-activated protein kinase, gamma regulatory subunit, putative	KOG1616:4-161				sp|Q944A6.1|SNF4_ARATH RecName: Full=Sucrose nonfermenting 4-like protein; Short=SNF4; AltName: Full=CBS domain-containing protein CBSCBS3; AltName: Full=SNF1-related protein kinase regulatory subunit betagamma; Short=AKIN subunit betagamma; Short=AKINbetagamma
comp70447_c0_seq3	3.77019	6.07591e-13	1.47419e-10	up	3.55972	4.396e-11	4.36066e-09	up	m.20471	gi|224068592|ref|XP_002326153.1| predicted protein [Populus trichocarpa] predicted protein [Populus trichocarpa]	822	0.0, Method: Compositional matrix adjust.	EC:1.5.1.8 1.5.1.9	K14157	lysine-ketoglutarate reductase/saccharopine dehydrogenase		GO:0016491		GO:0055114	sp|Q9SMZ4.1|AASS_ARATH RecName: Full=Alpha-aminoadipic semialdehyde synthase; AltName: Full=cAt-LKR/SDH; Short=LKR/SDH; Includes: RecName: Full=Lysine ketoglutarate reductase; Short=LKR; Includes: RecName: Full=Saccharopine dehydrogenase; AltName: Full=cAt-SDH; Short=SDH
comp73825_c0_seq100	1.84461	0.000126215	0.00225149	up	1.96618	4.35588e-05	0.000818499	up	m.32634	gi|255582913|ref|XP_002532228.1| TRANSPARENT TESTA 12 protein, putative [Ricinus communis] TRANSPARENT TESTA 12 protein, putative [Ricinus communis]	332	5e-89, Method: Compositional matrix adjust.			TRANSPARENT TESTA 12 protein, putative		GO:0015297	GO:0016020	GO:0055085	sp|Q8GXM8.1|MATE7_ARATH RecName: Full=MATE efflux family protein 7; AltName: Full=Protei n DETOXIFICATION 1-like 3; AltName: Full=Protein DTX2
comp66427_c0_seq3	2.46755	0.000132578	0.00233943	up	3.70396	5.28778e-07	1.7964e-05	up	m.12415	gi|2765240|emb|CAA73333.1| invertase inhibitor [Nicotiana tabacum]	164	6e-39, Method: Compositional matrix adjust.			hypothetical protein		GO:0030599			sp|F4HWQ8.1|CVIF1_ARATH RecName: Full=Cell wall / vacuolar inhibitor of fructosidase 1; Short=AtC/VIF1; Flags: Precursor
comp53153_c0_seq1	3.85071	4.04048e-10	5.21905e-08	up	6.43116	1.40902e-12	2.22893e-10	up	m.3789	gi|339521619|gb|AEJ84000.1| CONSTANS protein [Nicotiana tabacum]	204	8e-51, Method: Compositional matrix adjust.			COL1 (constans-like 1)		GO:0008270	GO:0005622		sp|O50055.1|COL1_ARATH RecName: Full=Zinc finger protein CONSTANS-LIKE 1
comp75291_c0_seq5	1.51948	0.00221168	0.0207523	up	1.42582	0.0040862	0.0341872	up	m.41523	gi|298204770|emb|CBI25268.3| unnamed protein product [Vitis vinifera]	168	6e-39, Method: Compositional matrix adjust.			hypothetical protein LOC100263946
comp73825_c0_seq54	2.39765	0.00194477	0.0187174	up	1.60197	0.00535004	0.0421396	up	m.32593	gi|460372403|ref|XP_004232020.1| PREDICTED: MATE efflux family protein DTX1-like [Solanum lycopersicum]	181	7e-44, Method: Compositional matrix adjust.			hypothetical protein LOC100242777					sp|Q9SIA3.2|MATE6_ARATH RecName: Full=MATE efflux family protein 6; AltName: Full=Protei n DETOXIFICATION 1-like 2; AltName: Full=Protein DTX4
comp75949_c0_seq15	1.55793	0.00126715	0.0135504	up	2.1081	1.95338e-05	0.000416037	up	m.46733	gi|225438984|ref|XP_002284345.1| PREDICTED: BTB/POZ domain-containing protein NPY2-like [Vitis vinifera]	856	0.0, Method: Compositional matrix adjust.			hypothetical protein LOC100257621		GO:0005515		GO:0009416	sp|O80970.1|NPY2_ARATH RecName: Full=BTB/POZ domain-containing protein NPY2; AltName: Full=Protein NAKED PINS IN YUC MUTANTS 2
comp68439_c0_seq4	2.82375	9.35408e-09	6.92568e-07	up	1.60889	0.000630865	0.00736227	up	m.15949	gi|460415053|ref|XP_004252875.1| PREDICTED: serine--glyoxylate aminotransferase isoform 1 [Solanum lycopersicum] PREDICTED: serine--glyoxylate aminotransferase isoform 2 [Solanum lycopersicum] Hop-interacting protein THI032 [Solanum lycopersicum]	786	0.0, Method: Compositional matrix adjust.	EC:2.6.1.45	K00830	AGT (ALANINE:GLYOXYLATE AMINOTRANSFERASE)	KOG2862:1-401				sp|Q56YA5.2|SGAT_ARATH RecName: Full=Serine--glyoxylate aminotransferase; AltName: Full=Alanine--glyoxylate aminotransferase; Short=AGT; AltName: Full=Serine--pyruvate aminotransferase
comp76214_c0_seq20	1.448	0.00279902	0.0248304	up	1.38674	0.00387945	0.0328662	up	m.49068	gi|225425928|ref|XP_002267668.1| PREDICTED: probable LRR receptor-like serine/threonine-protein kinase At1g67720-like [Vitis vinifera]	317	1e-84, Method: Compositional matrix adjust.			hypothetical protein LOC100240962					sp|C0LGI2.1|Y1677_ARATH RecName: Full=Probable LRR receptor-like serine/threonine-protei n kinase At1g67720; Flags: Precursor
comp70447_c0_seq29	3.74198	8.3898e-13	1.89478e-10	up	3.55449	4.65597e-11	4.58058e-09	up	m.20497	gi|255550269|ref|XP_002516185.1| aminoadipic semialdehyde synthase, putative [Ricinus communis] aminoadipic semialdehyde synthase, putative [Ricinus communis]	1607	0.0, Method: Compositional matrix adjust.	EC:1.5.1.8 1.5.1.10	K14157	aminoadipic semialdehyde synthase, putative	KOG0172:2-1052	GO:0016491		GO:0055114	sp|Q9SMZ4.1|AASS_ARATH RecName: Full=Alpha-aminoadipic semialdehyde synthase; AltName: Full=cAt-LKR/SDH; Short=LKR/SDH; Includes: RecName: Full=Lysine ketoglutarate reductase; Short=LKR; Includes: RecName: Full=Saccharopine dehydrogenase; AltName: Full=cAt-SDH; Short=SDH
comp70044_c0_seq1	2.85787	0.0006078	0.00775053	up	1.60197	0.00535004	0.0421396	up	m.19234
comp54449_c0_seq3	6.4096	1.63224e-12	3.4276e-10	up	3.4717	2.38738e-07	8.78364e-06	up	m.4128	gi|460386982|ref|XP_004239171.1| PREDICTED: uncharacterized protein LOC101255692 [Solanum lycopersicum]	324	9e-87, Method: Compositional matrix adjust.			protein binding protein, putative	KOG1039:8-241				sp|Q5ZM74.1|RN141_CHICK RecName: Full=RING finger protein 141
comp76214_c0_seq123	1.47966	0.00248556	0.0226936	up	1.35905	0.00528324	0.0417901	up	m.49156	gi|225425928|ref|XP_002267668.1| PREDICTED: probable LRR receptor-like serine/threonine-protein kinase At1g67720-like [Vitis vinifera]	317	1e-84, Method: Compositional matrix adjust.			hypothetical protein LOC100240962					sp|C0LGI2.1|Y1677_ARATH RecName: Full=Probable LRR receptor-like serine/threonine-protei n kinase At1g67720; Flags: Precursor
comp72598_c0_seq3	3.45235	1.24996e-09	1.38107e-07	up	3.55163	6.99307e-10	5.0526e-08	up	m.27088	gi|462418848|gb|EMJ23111.1| hypothetical protein PRUPE_ppa026797mg [Prunus persica]	314	3e-83, Method: Compositional matrix adjust.			hypothetical protein LOC100245743
comp68941_c0_seq2	1.67273	0.00394018	0.0319087	up	2.82529	5.14211e-06	0.000131986	up	m.16983	gi|283362120|dbj|BAI65913.1| UDP-sugar:glycosyltransferase [Forsythia x intermedia]	383	e-104, Method: Compositional matrix adjust.			hypothetical protein		GO:0016758		GO:0008152	sp|Q40285.1|UFOG2_MANES RecName: Full=Anthocyanidin 3-O-glucosyltransferase 2; AltName: Full=Flavonol 3-O-glucosyltransferase 2; AltName: Full=UDP-glucose flavonoid 3-O-glucosyltransferase 2
comp73825_c0_seq14	1.82764	0.000180931	0.00298716	up	1.86297	0.000121958	0.0019335	up	m.32557	gi|460382502|ref|XP_004236978.1| PREDICTED: MATE efflux family protein DTX1-like [Solanum lycopersicum]	105	3e-21, Method: Composition-based stats.			hypothetical protein LOC100250856		GO:0015297	GO:0016020	GO:0055085	sp|Q9LUH2.1|ALF5_ARATH RecName: Full=MATE efflux family protein ALF5; AltName: Full=Protein ABERRANT LATERAL ROOT FORMATION 5; AltName: Full=Protein DTX19
comp75291_c0_seq2	1.43247	0.0038319	0.0313439	up	1.46354	0.00312043	0.0276006	up	m.41521	gi|298204770|emb|CBI25268.3| unnamed protein product [Vitis vinifera]	168	6e-39, Method: Compositional matrix adjust.			hypothetical protein LOC100263946
comp72125_c0_seq11	1.45253	0.00207626	0.0197135	up	1.49993	0.00149656	0.014961	up	m.25440	gi|460400967|ref|XP_004246001.1| PREDICTED: uncharacterized protein LOC101249748 isoform 1 [Solanum lycopersicum]	635	e-180, Method: Compositional matrix adjust.			hypothetical protein LOC100264895
comp66994_c0_seq8	6.03299	1.08172e-18	1.10981e-15	up	6.28442	2.60909e-19	2.83909e-16	up	m.13281	gi|224109124|ref|XP_002315091.1| predicted protein [Populus trichocarpa] predicted protein [Populus trichocarpa]	164	1e-38, Method: Compositional matrix adjust.		K06998	hypothetical protein	KOG3033:10-159	GO:0003824		GO:0009058	sp|Q9DCG6.2|PBLD1_MOUSE RecName: Full=Phenazine biosynthesis-like domain-containing prot ein 1
comp74229_c0_seq4	4.06485	4.27327e-11	7.07138e-09	up	-1.9315	0.000196588	0.00285224	down	m.34766	gi|460370904|ref|XP_004231288.1| PREDICTED: phospholipase D p1-like [Solanum lycopersicum]	1181	0.0, Method: Compositional matrix adjust.	EC:3.1.4.4	K01115	similar to PLDP1 (PHOSPHOLIPASE D ZETA1)	KOG1329:1-837	GO:0003824		GO:0008152	sp|Q9LRZ5.1|PLDP1_ARATH RecName: Full=Phospholipase D p1; Short=AtPLDp1; AltName: Full=Phospholipase D zeta 1; Short=PLDzeta1; AltName: Full=Phospholipase D1 PHOX and PX-containing domain protein
comp50258_c0_seq1	2.26505	9.63819e-06	0.000273812	up	-4.06972	4.0977e-12	5.6594e-10	down	m.3152	gi|460399325|ref|XP_004245192.1| PREDICTED: uncharacterized protein LOC101262737 [Solanum lycopersicum]	613	e-173, Method: Compositional matrix adjust.			hypothetical protein LOC100252479
comp64976_c0_seq1	2.30311	2.00491e-05	0.000499268	up	-2.23061	0.000309831	0.00406791	down	m.10553	gi|460370673|ref|XP_004231175.1| PREDICTED: xylem serine proteinase 1-like [Solanum lycopersicum]	1104	0.0, Method: Compositional matrix adjust.	EC:1.3.1.74		Xylem serine proteinase 1 precursor, putative	euNOG08936:35-751	GO:0042802		GO:0043086	sp|Q9LLL8.1|XSP1_ARATH RecName: Full=Xylem serine proteinase 1; Short=AtXSP1; AltName: Full=Cucumisin-like protein; Flags: Precursor
comp62422_c0_seq1	1.67373	0.00437172	0.0343306	up	5.52659	0.00292486	0.0262048	up	m.8016	gi|502123474|ref|XP_004498125.1| PREDICTED: uncharacterized protein At5g23160-like [Cicer arietinum]	71.2	2e-10, Method: Compositional matrix adjust.			hypothetical protein
comp74611_c2_seq2	3.5538	3.00661e-05	0.000696095	up	1.91688	0.000760776	0.00855581	up	m.37249	gi|224102605|ref|XP_002312745.1| cytokinin biosynthetic isopentenyltransferase [Populus trichocarpa] cytokinin biosynthetic isopentenyltransferase [Populus trichocarpa]	328	7e-88, Method: Compositional matrix adjust.		K10760	cytokinin biosynthetic isopentenyltransferase	KOG1384:38-142	GO:0005524		GO:0008033	sp|Q93WC9.1|IPT3_ARATH RecName: Full=Adenylate isopentenyltransferase 3, chloroplastic; Short=AtIPT3; AltName: Full=Adenylate dimethylallyltransferase 3; AltName: Full=Cytokinin synthase 3; Flags: Precursor
comp76214_c0_seq47	1.73014	0.000429311	0.0058572	up	1.39561	0.00410741	0.0342847	up	m.49090	gi|297738322|emb|CBI27523.3| unnamed protein product [Vitis vinifera]	318	7e-85, Method: Compositional matrix adjust.			hypothetical protein LOC100240962					sp|C0LGI2.1|Y1677_ARATH RecName: Full=Probable LRR receptor-like serine/threonine-protei n kinase At1g67720; Flags: Precursor
comp67626_c0_seq6	1.7854	0.000176781	0.00293709	up	2.43078	8.11264e-07	2.63635e-05	up	m.14539	gi|12539609|gb|AAG59584.1|AF229926_1 pathogen-inducible alpha-dioxygenase [Nicotiana attenuata]	837	0.0, Method: Compositional matrix adjust.	EC:1.-.-.-	K10529	hypothetical protein LOC100254380	KOG2408:2-516	GO:0020037		GO:0055114	sp|Q9SGH6.1|DOX1_ARATH RecName: Full=Alpha-dioxygenase 1; Short=Alpha DOX1; AltName: Full=Fatty acid dioxygenase AlphaDOX1; AltName: Full=Pathogen-induced oxygenase; AltName: Full=Plant alpha dioxygenase 1; Flags: Precursor
comp30869_c0_seq1	6.0041	2.72586e-25	2.44707e-21	up	-2.19755	5.00205e-06	0.000128944	down	m.982	gi|28194659|gb|AAO33591.1|AF479309_1 putative early light induced protein [Arachis hypogaea]	210	2e-52, Method: Compositional matrix adjust.			early light-inducible protein					sp|P11432.1|ELI_PEA RecName: Full=Early light-induced protein, chloroplastic; Short=ELIP; Flags: Precursor
comp67022_c0_seq4	1.42204	0.00316973	0.0271457	up	1.9619	7.81499e-05	0.00133092	up	m.13319	gi|460369917|ref|XP_004230803.1| PREDICTED: CDPK-related kinase 5-like [Solanum lycopersicum]	614	e-173, Method: Compositional matrix adjust.			CPK related kinase 5		GO:0005524		GO:0006468	sp|P53681.1|CRK_DAUCA RecName: Full=CDPK-related protein kinase; AltName: Full=PK421
comp75359_c0_seq6	2.0515	2.06082e-05	0.000508604	up	2.12564	1.11349e-05	0.000257764	up	m.42228	gi|12043533|emb|CAC19789.1| MYB-like DNA-binding protein [Catharanthus roseus]	745	0.0, Method: Compositional matrix adjust.			TBP1 (TELOMERIC DNA BINDING PROTEIN 1)					sp|Q9FFY9.1|TRP4_ARATH RecName: Full=Telomere repeat-binding protein 4; AltName: Full=H-protein promoter binding factor-1; Short=AtTBP1; AltName: Full=Telomeric DNA-binding protein 1
comp68941_c0_seq1	1.85086	0.00156347	0.0158193	up	2.73243	1.08674e-05	0.000253073	up	m.16982	gi|283362120|dbj|BAI65913.1| UDP-sugar:glycosyltransferase [Forsythia x intermedia]	372	e-101, Method: Compositional matrix adjust.			hypothetical protein		GO:0016758		GO:0008152	sp|Q40285.1|UFOG2_MANES RecName: Full=Anthocyanidin 3-O-glucosyltransferase 2; AltName: Full=Flavonol 3-O-glucosyltransferase 2; AltName: Full=UDP-glucose flavonoid 3-O-glucosyltransferase 2
comp67859_c1_seq1	3.2199	9.91512e-06	0.000280348	up	6.18823	1.70481e-11	1.96842e-09	up	m.14868	gi|359492319|ref|XP_002278042.2| PREDICTED: pleckstrin homology domain-containing family A member 8-like [Vitis vinifera]	277	2e-72, Method: Compositional matrix adjust.			GLTP2 (glycolipid transfer protein 2)		GO:0051861	GO:0005737	GO:0046836	sp|D3ZY60.1|PKHA8_RAT RecName: Full=Pleckstrin homology domain-containing family A membe r 8; Short=PH domain-containing family A member 8; AltName: Full=Phosphatidylinositol-four-phosphate adapter protein 2; Short=FAPP-2; Short=Phosphoinositol 4-phosphate adapter protein 2
comp76957_c0_seq1	1.71954	0.000328136	0.00471275	up	1.76408	0.000229028	0.00322555	up	m.49889
comp71183_c0_seq22	1.75126	0.000289554	0.00425434	up	1.36409	0.00471153	0.0381136	up	m.22619	gi|225446455|ref|XP_002275230.1| PREDICTED: transcription activator GLK1-like [Vitis vinifera]	327	3e-87, Method: Compositional matrix adjust.			GPRI1 (GBF'S PRO-RICH REGION-INTERACTING FACTOR 1)					sp|Q9SIV3.2|GLK1_ARATH RecName: Full=Transcription activator GLK1; AltName: Full=GBF'S PRO-RICH REGION-INTERACTING factor 1; AltName: Full=Golden2-like protein 1; Short=AtGLK1
comp55511_c0_seq1	1.47339	0.0057562	0.0423998	up	2.5013	1.35924e-05	0.000307683	up	m.4518	gi|225469318|ref|XP_002270367.1| PREDICTED: uncharacterized protein LOC100255607 [Vitis vinifera]	127	9e-28, Method: Compositional matrix adjust.			hypothetical protein LOC100255607
comp70787_c0_seq1	1.72931	0.000310408	0.00450179	up	2.34465	1.63306e-06	4.80669e-05	up	m.21362	gi|225430726|ref|XP_002265804.1| PREDICTED: tubby-like F-box protein 5-like [Vitis vinifera]	680	0.0, Method: Compositional matrix adjust.			hypothetical protein LOC100261485	KOG2502:1-412	GO:0005515			sp|Q6Z2G9.1|TLP5_ORYSJ RecName: Full=Tubby-like F-box protein 5; Short=OsTLP5; AltName: Full=Tubby-like F-box protein 8; Short=OsTLP8
comp73825_c0_seq47	1.7884	0.000245696	0.00378578	up	1.82247	0.000168761	0.00252713	up	m.32586	gi|460382502|ref|XP_004236978.1| PREDICTED: MATE efflux family protein DTX1-like [Solanum lycopersicum]	105	3e-21, Method: Composition-based stats.			hypothetical protein LOC100250856		GO:0015297	GO:0016020	GO:0055085	sp|Q9LUH2.1|ALF5_ARATH RecName: Full=MATE efflux family protein ALF5; AltName: Full=Protein ABERRANT LATERAL ROOT FORMATION 5; AltName: Full=Protein DTX19
comp45912_c0_seq2	3.42723	7.52277e-10	9.21963e-08	up	3.9661	4.5985e-08	2.09022e-06	up	m.2467	gi|225445728|ref|XP_002270904.1| PREDICTED: protein WAX2 isoform 1 [Vitis vinifera]	197	7e-49, Method: Compositional matrix adjust.			hypothetical protein LOC100248411					sp|Q8H1Z0.1|CER3_ARATH RecName: Full=Protein ECERIFERUM 3; AltName: Full=Protein FACELES S POLLEN 1; AltName: Full=Protein WAX2; AltName: Full=Protein YORE-YORE
comp73825_c0_seq37	2.61182	0.000587516	0.00754007	up	1.56253	0.00636166	0.0480625	up	m.32579	gi|460372403|ref|XP_004232020.1| PREDICTED: MATE efflux family protein DTX1-like [Solanum lycopersicum]	185	3e-45, Method: Compositional matrix adjust.			hypothetical protein LOC100242777					sp|Q9SIA3.2|MATE6_ARATH RecName: Full=MATE efflux family protein 6; AltName: Full=Protei n DETOXIFICATION 1-like 2; AltName: Full=Protein DTX4
comp68917_c0_seq4	3.62154	9.15153e-11	1.46706e-08	up	5.19463	1.31701e-18	1.18231e-15	up	m.16930	gi|460399863|ref|XP_004245456.1| PREDICTED: homeobox-leucine zipper protein ATHB-7-like [Solanum lycopersicum]	186	2e-45, Method: Compositional matrix adjust.			hypothetical protein	KOG0483:5-200	GO:0043565	GO:0005634	GO:0006355	sp|P46897.2|ATHB7_ARATH RecName: Full=Homeobox-leucine zipper protein ATHB-7; AltName: Full=HD-ZIP protein ATHB-7; AltName: Full=Homeodomain transcription factor ATHB-7
comp64469_c0_seq1	3.47006	1.82703e-10	2.66695e-08	up	1.99722	4.81074e-05	0.000886346	up	m.9921	gi|224139082|ref|XP_002326763.1| predicted protein [Populus trichocarpa] unknown [Populus trichocarpa] predicted protein [Populus trichocarpa]	128	5e-28, Method: Compositional matrix adjust.			hypothetical protein					sp|P42735.1|CDI8_ARATH RecName: Full=Cadmium-induced protein AS8
comp75779_c1_seq1	2.9107	9.0857e-08	4.95833e-06	up	1.48036	0.00327448	0.0286439	up	m.45442	gi|460380211|ref|XP_004235851.1| PREDICTED: sucrose nonfermenting 4-like protein-like [Solanum lycopersicum]	226	4e-57, Method: Compositional matrix adjust.			hypothetical protein		GO:0005515			sp|Q944A6.1|SNF4_ARATH RecName: Full=Sucrose nonfermenting 4-like protein; Short=SNF4; AltName: Full=CBS domain-containing protein CBSCBS3; AltName: Full=SNF1-related protein kinase regulatory subunit betagamma; Short=AKIN subunit betagamma; Short=AKINbetagamma
comp60869_c0_seq2	1.54949	0.00118525	0.012909	up	-2.65516	7.26156e-08	3.06771e-06	down	m.6977	gi|460379577|ref|XP_004235538.1| PREDICTED: uncharacterized protein LOC101249443 isoform 1 [Solanum lycopersicum]	125	9e-27, Method: Compositional matrix adjust.			hypothetical protein LOC100253160
comp64931_c0_seq1	3.48747	1.06385e-05	0.000296599	up	3.07843	0.00015881	0.00239711	up	m.10514	gi|255543319|ref|XP_002512722.1| N-acetyltransferase, putative [Ricinus communis] N-acetyltransferase, putative [Ricinus communis]	356	3e-96, Method: Compositional matrix adjust.			N-acetyltransferase, putative		GO:0008080		GO:0008152
comp70976_c0_seq3	1.84501	0.000678625	0.00841124	up	1.48766	0.00506929	0.0403263	up	m.21917	gi|460405874|ref|XP_004248399.1| PREDICTED: adenosine deaminase-like protein-like [Solanum lycopersicum]	276	2e-72, Method: Compositional matrix adjust.	EC:3.5.4.4	K01488	hypothetical protein		GO:0019239		GO:0009168	sp|Q80SY6.1|ADAL_MOUSE RecName: Full=Adenosine deaminase-like protein
comp70447_c0_seq10	4.11132	9.01699e-14	2.63245e-11	up	5.10817	7.10417e-15	2.45292e-12	up	m.20478	gi|255550269|ref|XP_002516185.1| aminoadipic semialdehyde synthase, putative [Ricinus communis] aminoadipic semialdehyde synthase, putative [Ricinus communis]	554	e-155, Method: Compositional matrix adjust.	EC:1.5.1.8 1.5.1.10	K14157	aminoadipic semialdehyde synthase, putative		GO:0016491		GO:0055114	sp|Q9SMZ4.1|AASS_ARATH RecName: Full=Alpha-aminoadipic semialdehyde synthase; AltName: Full=cAt-LKR/SDH; Short=LKR/SDH; Includes: RecName: Full=Lysine ketoglutarate reductase; Short=LKR; Includes: RecName: Full=Saccharopine dehydrogenase; AltName: Full=cAt-SDH; Short=SDH
comp76214_c0_seq4	1.70511	0.000470337	0.00630417	up	1.61747	0.00109268	0.0115744	up	m.49055	gi|223452325|gb|ACM89490.1| leucine-rich repeat family protein / protein kinase family protein [Glycine max]	133	1e-29, Method: Compositional matrix adjust.			hypothetical protein					sp|C0LGI2.1|Y1677_ARATH RecName: Full=Probable LRR receptor-like serine/threonine-protei n kinase At1g67720; Flags: Precursor
comp72731_c0_seq8	3.02831	3.54367e-09	3.12653e-07	up	2.52216	3.34625e-07	1.18853e-05	up	m.27476	gi|462418928|gb|EMJ23191.1| hypothetical protein PRUPE_ppa003252mg [Prunus persica]	453	e-125, Method: Compositional matrix adjust.		K14640	hypothetical protein LOC100247658		GO:0005315	GO:0016020	GO:0006817	sp|Q38954.1|PHT21_ARATH RecName: Full=Inorganic phosphate transporter 2-1, chloroplastic ; AltName: Full=H(+)/Pi cotransporter; Short=AtPht2;1; Flags: Precursor
comp70447_c0_seq8	3.74804	7.82343e-13	1.78937e-10	up	3.5437	4.91526e-11	4.77033e-09	up	m.20476	gi|255550269|ref|XP_002516185.1| aminoadipic semialdehyde synthase, putative [Ricinus communis] aminoadipic semialdehyde synthase, putative [Ricinus communis]	1607	0.0, Method: Compositional matrix adjust.	EC:1.5.1.8 1.5.1.10	K14157	aminoadipic semialdehyde synthase, putative	KOG0172:2-1052	GO:0016491		GO:0055114	sp|Q9SMZ4.1|AASS_ARATH RecName: Full=Alpha-aminoadipic semialdehyde synthase; AltName: Full=cAt-LKR/SDH; Short=LKR/SDH; Includes: RecName: Full=Lysine ketoglutarate reductase; Short=LKR; Includes: RecName: Full=Saccharopine dehydrogenase; AltName: Full=cAt-SDH; Short=SDH
comp72115_c0_seq4	2.36462	2.09757e-06	7.4355e-05	up	1.76678	0.000280043	0.00375226	up	m.25348	gi|297742223|emb|CBI34372.3| unnamed protein product [Vitis vinifera]	211	4e-53, Method: Compositional matrix adjust.			hypothetical protein LOC100258700
comp75762_c0_seq17	1.62484	0.000630057	0.0079805	up	2.75906	3.34525e-08	1.57644e-06	up	m.45254	gi|460402773|ref|XP_004246885.1| PREDICTED: xylem serine proteinase 1-like [Solanum lycopersicum]	228	3e-58, Method: Compositional matrix adjust.			hypothetical protein					sp|Q9LLL8.1|XSP1_ARATH RecName: Full=Xylem serine proteinase 1; Short=AtXSP1; AltName: Full=Cucumisin-like protein; Flags: Precursor
comp70145_c0_seq12	4.17252	2.0397e-14	7.18075e-12	up	2.51322	6.31171e-07	2.09471e-05	up	m.19623	gi|225459860|ref|XP_002285931.1| PREDICTED: uncharacterized protein LOC100252277 [Vitis vinifera]	236	3e-60, Method: Compositional matrix adjust.			hypothetical protein LOC100252277
comp70447_c0_seq7	4.17185	3.72108e-14	1.23722e-11	up	4.305	1.1748e-12	1.96214e-10	up	m.20475	gi|255550269|ref|XP_002516185.1| aminoadipic semialdehyde synthase, putative [Ricinus communis] aminoadipic semialdehyde synthase, putative [Ricinus communis]	554	e-155, Method: Compositional matrix adjust.	EC:1.5.1.8 1.5.1.10	K14157	aminoadipic semialdehyde synthase, putative		GO:0016491		GO:0055114	sp|Q9SMZ4.1|AASS_ARATH RecName: Full=Alpha-aminoadipic semialdehyde synthase; AltName: Full=cAt-LKR/SDH; Short=LKR/SDH; Includes: RecName: Full=Lysine ketoglutarate reductase; Short=LKR; Includes: RecName: Full=Saccharopine dehydrogenase; AltName: Full=cAt-SDH; Short=SDH
comp36659_c2_seq1	4.45404	5.9178e-16	3.39783e-13	up	1.98462	7.07602e-05	0.00122337	up	m.1642	gi|462404858|gb|EMJ10322.1| hypothetical protein PRUPE_ppa005470mg [Prunus persica]	308	4e-82, Method: Compositional matrix adjust.	EC:4.4.1.11	K01761	ATMGL (ARABIDOPSIS THALIANA METHIONINE GAMMA-LYASE)		GO:0030170		GO:0006520	sp|Q9SGU9.1|MGL_ARATH RecName: Full=Methionine gamma-lyase; Short=AtMGL; AltName: Full=L-methioninase
comp59811_c0_seq2	2.20771	5.22067e-06	0.000163158	up	3.26842	1.4364e-10	1.22416e-08	up	m.6326	gi|225448988|ref|XP_002270908.1| PREDICTED: vacuolar amino acid transporter 1-like [Vitis vinifera]	753	0.0, Method: Compositional matrix adjust.		K15015	hypothetical protein LOC100249618	KOG1303:53-496				sp|P47082.1|AVT1_YEAST RecName: Full=Vacuolar amino acid transporter 1
comp71608_c1_seq2	2.86801	2.86442e-08	1.79822e-06	up	4.75325	1.16333e-16	6.42677e-14	up	m.23861	gi|442738864|gb|AGC66792.1| rose intensity 1 [Mimulus cardinalis]	120	1e-25, Method: Compositional matrix adjust.			hypothetical protein					sp|O22059.1|CPC_ARATH RecName: Full=Transcription factor CPC; AltName: Full=Protein CAPRICE
comp49861_c0_seq3	11.1221	1.49763e-26	2.68891e-22	up	9.25704	2.251e-16	1.09231e-13	up	m.3075	gi|356544171|ref|XP_003540528.1| PREDICTED: uncharacterized protein LOC100783695 [Glycine max]	108	3e-22, Method: Compositional matrix adjust.			hypothetical protein	KOG2073:1-135
comp76017_c0_seq32	2.18891	0.000260445	0.00394809	up	3.80927	9.56786e-09	5.1433e-07	up	m.47394	gi|462406129|gb|EMJ11593.1| hypothetical protein PRUPE_ppa000927mg [Prunus persica]	139	3e-31, Method: Compositional matrix adjust.	EC:3.2.1.20		HGL1 (heteroglycan glucosidase 1)
comp70447_c0_seq33	3.69497	1.43112e-12	3.02294e-10	up	3.55972	4.396e-11	4.36066e-09	up	m.20501	gi|255550269|ref|XP_002516185.1| aminoadipic semialdehyde synthase, putative [Ricinus communis] aminoadipic semialdehyde synthase, putative [Ricinus communis]	1607	0.0, Method: Compositional matrix adjust.	EC:1.5.1.8 1.5.1.10	K14157	aminoadipic semialdehyde synthase, putative	KOG0172:2-1052	GO:0016491		GO:0055114	sp|Q9SMZ4.1|AASS_ARATH RecName: Full=Alpha-aminoadipic semialdehyde synthase; AltName: Full=cAt-LKR/SDH; Short=LKR/SDH; Includes: RecName: Full=Lysine ketoglutarate reductase; Short=LKR; Includes: RecName: Full=Saccharopine dehydrogenase; AltName: Full=cAt-SDH; Short=SDH
comp67075_c0_seq2	1.85999	0.00159115	0.0160136	up	-2.65606	1.08674e-05	0.000253073	down	m.13435	gi|460388941|ref|XP_004240122.1| PREDICTED: trans-cinnamate 4-monooxygenase-like [Solanum lycopersicum]	427	e-117, Method: Compositional matrix adjust.	EC:1.14.13.11	K00487	trans-cinnamate 4-monooxygenase		GO:0020037			sp|Q42797.1|TCMO_SOYBN RecName: Full=Trans-cinnamate 4-monooxygenase; AltName: Full=Cinnamic acid 4-hydroxylase; Short=C4H; Short=CA4H; AltName: Full=Cytochrome P450 73; AltName: Full=Cytochrome P450C4H
comp76214_c0_seq81	1.69727	0.000666107	0.00831684	up	1.58941	0.00162359	0.0160169	up	m.49120	gi|356512345|ref|XP_003524880.1| PREDICTED: probable LRR receptor-like serine/threonine-protein kinase At1g67720-like [Glycine max]	318	4e-85, Method: Compositional matrix adjust.			hypothetical protein LOC100240962					sp|C0LGI2.1|Y1677_ARATH RecName: Full=Probable LRR receptor-like serine/threonine-protei n kinase At1g67720; Flags: Precursor
comp74629_c0_seq5	1.51668	0.00148658	0.0152737	up	1.81043	0.000147207	0.00224748	up	m.37363	gi|224098756|ref|XP_002311258.1| predicted protein [Populus trichocarpa] predicted protein [Populus trichocarpa]	362	3e-98, Method: Compositional matrix adjust.			phosphatidylcholine-sterol O-acyltransferase					sp|Q93V61.1|LCAT3_ARATH RecName: Full=Phospholipase A(1) LCAT3; AltName: Full=Lecithin-cholesterol acyltransferase-like 3
comp72125_c0_seq4	1.43172	0.00244397	0.0223765	up	1.63428	0.000591146	0.00696667	up	m.25434	gi|460400969|ref|XP_004246002.1| PREDICTED: uncharacterized protein LOC101249748 isoform 2 [Solanum lycopersicum]	496	e-138, Method: Compositional matrix adjust.			hypothetical protein LOC100264895
comp73569_c0_seq1	1.35975	0.00393911	0.0319087	up	1.64473	0.000512719	0.0061949	up	m.31298	gi|359480578|ref|XP_002284242.2| PREDICTED: BTB/POZ domain-containing protein At5g67385-like isoform 1 [Vitis vinifera]	998	0.0, Method: Compositional matrix adjust.			hypothetical protein LOC100244116		GO:0005515		GO:0009416	sp|Q66GP0.2|Y5738_ARATH RecName: Full=BTB/POZ domain-containing protein At5g67385
comp72115_c0_seq15	2.39535	3.05396e-06	0.000102586	up	1.66982	0.000758382	0.00853424	up	m.25357	gi|297742223|emb|CBI34372.3| unnamed protein product [Vitis vinifera]	211	4e-53, Method: Compositional matrix adjust.			hypothetical protein LOC100258700
comp60583_c1_seq1	2.04378	0.000499052	0.00661516	up	2.47265	1.15781e-05	0.000267025	up	m.6778	gi|224062619|ref|XP_002300862.1| predicted protein [Populus trichocarpa] predicted protein [Populus trichocarpa]	237	1e-60, Method: Compositional matrix adjust.			hypothetical protein		GO:0005524		GO:0001906
comp66036_c0_seq5	1.40506	0.00313753	0.0269471	up	1.34803	0.00436273	0.0358657	up	m.11884	gi|225440620|ref|XP_002274014.1| PREDICTED: uncharacterized protein LOC100242508 [Vitis vinifera]	276	5e-72, Method: Compositional matrix adjust.			hypothetical protein LOC100242508
comp72128_c1_seq2	2.38198	8.73782e-07	3.45939e-05	up	1.76227	0.000198114	0.00287206	up	m.25444	gi|158712040|gb|ABW79813.1| malate dehydrogenase [Perilla frutescens]	650	0.0, Method: Compositional matrix adjust.	EC:1.1.1.37	K00026	hypothetical protein LOC100253198	KOG1494:1-352	GO:0016491		GO:0055114	sp|P19446.1|MDHG_CITLA RecName: Full=Malate dehydrogenase, glyoxysomal; Flags: Precursor
comp72646_c0_seq2	1.32987	0.00536606	0.0401829	up	1.49855	0.00172516	0.0168982	up	m.27266	gi|460414509|ref|XP_004252611.1| PREDICTED: uncharacterized protein LOC101247595 [Solanum lycopersicum]	147	1e-33, Method: Compositional matrix adjust.			hypothetical protein LOC100247909
comp52238_c0_seq6	2.05142	2.5043e-05	0.000598317	up	3.12639	1.8614e-09	1.21529e-07	up	m.3583
comp75779_c1_seq43	2.72071	5.65153e-07	2.35978e-05	up	1.37598	0.00642834	0.0484744	up	m.45483	gi|460380211|ref|XP_004235851.1| PREDICTED: sucrose nonfermenting 4-like protein-like [Solanum lycopersicum]	241	1e-61, Method: Compositional matrix adjust.			hypothetical protein	KOG1764:7-168	GO:0005515			sp|Q944A6.1|SNF4_ARATH RecName: Full=Sucrose nonfermenting 4-like protein; Short=SNF4; AltName: Full=CBS domain-containing protein CBSCBS3; AltName: Full=SNF1-related protein kinase regulatory subunit betagamma; Short=AKIN subunit betagamma; Short=AKINbetagamma
comp68947_c0_seq1	2.6477	2.4005e-07	1.12093e-05	up	2.00305	4.6623e-05	0.000863872	up	m.16995	gi|871487|emb|CAA58731.1| PAR-1b [Nicotiana tabacum]	244	5e-63, Method: Compositional matrix adjust.			hypothetical protein LOC100244692
comp58971_c0_seq4	1.70083	0.00491841	0.037482	up	-1.9127	0.00168283	0.0165151	down	m.5924	gi|225434600|ref|XP_002279214.1| PREDICTED: protein DAMAGED DNA-BINDING 2 [Vitis vinifera] hypothetical protein VITISV_028792 [Vitis vinifera] unnamed protein product [Vitis vinifera]	516	e-144, Method: Compositional matrix adjust.		K10140	DDB2 (damaged DNA-binding 2)					sp|Q6NQ88.1|DDB2_ARATH RecName: Full=Protein DAMAGED DNA-BINDING 2; AltName: Full=UV-damaged DNA-binding protein 2
comp76214_c0_seq39	1.58468	0.001229	0.0132436	up	1.46524	0.00288735	0.0259659	up	m.49083	gi|297738322|emb|CBI27523.3| unnamed protein product [Vitis vinifera]	318	7e-85, Method: Compositional matrix adjust.			hypothetical protein LOC100240962					sp|C0LGI2.1|Y1677_ARATH RecName: Full=Probable LRR receptor-like serine/threonine-protei n kinase At1g67720; Flags: Precursor
comp73198_c0_seq1	2.19681	5.21337e-06	0.000163072	up	1.97304	3.59539e-05	0.000698253	up	m.29513	gi|110932098|gb|ABH03018.1| resveratrol/hydroxycinnamic acid O-glucosyltransferase [Vitis labrusca]	683	0.0, Method: Compositional matrix adjust.			hypothetical protein	KOG1192:14-487	GO:0016758		GO:0008152	sp|Q9MB73.1|LGT_CITUN RecName: Full=Limonoid UDP-glucosyltransferase; Short=LGTase; Short=Limonoid GTase; Short=Limonoid glucosyltransferase
comp72115_c0_seq11	2.23423	6.94471e-06	0.000209737	up	1.66696	0.000638652	0.00742944	up	m.25354	gi|297742223|emb|CBI34372.3| unnamed protein product [Vitis vinifera]	211	4e-53, Method: Compositional matrix adjust.			hypothetical protein LOC100258700
comp75779_c1_seq21	2.73407	1.12888e-06	4.30787e-05	up	1.51592	0.00378997	0.0321888	up	m.45461	gi|460380211|ref|XP_004235851.1| PREDICTED: sucrose nonfermenting 4-like protein-like [Solanum lycopersicum]	138	4e-31, Method: Compositional matrix adjust.			AMP-activated protein kinase, gamma regulatory subunit, putative	KOG1616:4-161				sp|Q944A6.1|SNF4_ARATH RecName: Full=Sucrose nonfermenting 4-like protein; Short=SNF4; AltName: Full=CBS domain-containing protein CBSCBS3; AltName: Full=SNF1-related protein kinase regulatory subunit betagamma; Short=AKIN subunit betagamma; Short=AKINbetagamma
comp71428_c1_seq1	1.59343	0.00425121	0.0335952	up	-1.8575	0.000933253	0.0101583	down	m.23347	gi|462405705|gb|EMJ11169.1| hypothetical protein PRUPE_ppa004996mg [Prunus persica]	812	0.0, Method: Compositional matrix adjust.			hypothetical protein LOC100255362		GO:0004650		GO:0005975	sp|A7PZL3.1|PGLR_VITVI RecName: Full=Probable polygalacturonase; Short=PG; AltName: Full=Pectinase
comp69299_c0_seq2	5.11401	3.30164e-07	1.48013e-05	up	4.21659	0.00017896	0.00264456	up	m.17727	gi|359497375|ref|XP_002280134.2| PREDICTED: desiccation-related protein PCC3-06-like [Vitis vinifera]	130	4e-28, Method: Compositional matrix adjust.			hypothetical protein LOC100245152					sp|Q8SVY9.1|Y3G1_ENCCU RecName: Full=Uncharacterized protein ECU03_1610
comp75779_c1_seq36	2.78477	3.13869e-07	1.42307e-05	up	1.3692	0.0066907	0.0499286	up	m.45476	gi|460380211|ref|XP_004235851.1| PREDICTED: sucrose nonfermenting 4-like protein-like [Solanum lycopersicum]	138	4e-31, Method: Compositional matrix adjust.			AMP-activated protein kinase, gamma regulatory subunit, putative	KOG1616:4-161				sp|Q944A6.1|SNF4_ARATH RecName: Full=Sucrose nonfermenting 4-like protein; Short=SNF4; AltName: Full=CBS domain-containing protein CBSCBS3; AltName: Full=SNF1-related protein kinase regulatory subunit betagamma; Short=AKIN subunit betagamma; Short=AKINbetagamma
comp71689_c0_seq2	1.69963	0.00098642	0.0112592	up	-1.70784	0.000385018	0.00485962	down	m.24123	gi|225435546|ref|XP_002283091.1| PREDICTED: uncharacterized protein LOC100253550 [Vitis vinifera]	2815	0.0, Method: Compositional matrix adjust.			hypothetical protein LOC100253550	KOG3628:91-647	GO:0048037		GO:0008152	sp|B2HIM0.1|FAA28_MYCMM RecName: Full=Long-chain-fatty-acid--AMP ligase FadD28; Short=FA AL; AltName: Full=Acyl-AMP synthetase
comp48687_c0_seq3	2.98175	2.31959e-08	1.47947e-06	up	3.69901	4.85296e-09	2.76611e-07	up	m.2842	gi|224120070|ref|XP_002331129.1| predicted protein [Populus trichocarpa] predicted protein [Populus trichocarpa]	253	3e-65, Method: Compositional matrix adjust.			hypothetical protein		GO:0016491			sp|Q84QK0.1|OPR1_ORYSJ RecName: Full=12-oxophytodienoate reductase 1; AltName: Full=12-oxophytodienoate-10,11-reductase 1; Short=OPDA-reductase 1; Short=OsOPR1
comp74611_c2_seq1	4.84567	2.4184e-06	8.36632e-05	up	1.81409	0.00146617	0.0147495	up	m.37248	gi|224102605|ref|XP_002312745.1| cytokinin biosynthetic isopentenyltransferase [Populus trichocarpa] cytokinin biosynthetic isopentenyltransferase [Populus trichocarpa]	328	7e-88, Method: Compositional matrix adjust.		K10760	cytokinin biosynthetic isopentenyltransferase	KOG1384:38-142	GO:0005524		GO:0008033	sp|Q93WC9.1|IPT3_ARATH RecName: Full=Adenylate isopentenyltransferase 3, chloroplastic; Short=AtIPT3; AltName: Full=Adenylate dimethylallyltransferase 3; AltName: Full=Cytokinin synthase 3; Flags: Precursor
comp76214_c0_seq61	1.6061	0.00103868	0.0117068	up	1.4517	0.00295154	0.0263912	up	m.49104	gi|297738322|emb|CBI27523.3| unnamed protein product [Vitis vinifera]	318	7e-85, Method: Compositional matrix adjust.			hypothetical protein LOC100240962					sp|C0LGI2.1|Y1677_ARATH RecName: Full=Probable LRR receptor-like serine/threonine-protei n kinase At1g67720; Flags: Precursor
comp76214_c0_seq32	1.80931	0.000195675	0.00316652	up	1.33028	0.00582533	0.0450628	up	m.49076	gi|297738322|emb|CBI27523.3| unnamed protein product [Vitis vinifera]	318	7e-85, Method: Compositional matrix adjust.			hypothetical protein LOC100240962					sp|C0LGI2.1|Y1677_ARATH RecName: Full=Probable LRR receptor-like serine/threonine-protei n kinase At1g67720; Flags: Precursor
comp52625_c0_seq1	2.67627	2.96012e-05	0.000687993	up	2.24365	0.00191727	0.0183321	up	m.3658	gi|462398204|gb|EMJ03872.1| hypothetical protein PRUPE_ppa012476mg [Prunus persica]	147	8e-34, Method: Compositional matrix adjust.			hypothetical protein					sp|Q01417.1|PM1_SOYBN RecName: Full=18 kDa seed maturation protein
comp76214_c0_seq117	1.67881	0.000556626	0.00721585	up	1.80318	0.000293477	0.00389592	up	m.49150	gi|223452325|gb|ACM89490.1| leucine-rich repeat family protein / protein kinase family protein [Glycine max]	133	1e-29, Method: Compositional matrix adjust.			hypothetical protein					sp|C0LGI2.1|Y1677_ARATH RecName: Full=Probable LRR receptor-like serine/threonine-protei n kinase At1g67720; Flags: Precursor
comp74135_c0_seq24	1.79756	0.00021361	0.0034043	up	2.68537	6.12102e-08	2.63549e-06	up	m.34279	gi|460404200|ref|XP_004247572.1| PREDICTED: uncharacterized protein LOC101247367 [Solanum lycopersicum]	146	2e-33, Method: Compositional matrix adjust.			hypothetical protein
comp58271_c0_seq1	1.51842	0.00138953	0.0145175	up	4.78718	2.05959e-17	1.27513e-14	up	m.5607	gi|359477491|ref|XP_003631984.1| PREDICTED: uncharacterized protein LOC100854649 [Vitis vinifera] unnamed protein product [Vitis vinifera]	135	5e-30, Method: Compositional matrix adjust.			hypothetical protein
comp75597_c0_seq6	2.11341	1.1496e-05	0.000317042	up	1.51189	0.0014125	0.0142636	up	m.43938	gi|460411035|ref|XP_004250920.1| PREDICTED: ABC transporter G family member 15-like [Solanum lycopersicum]	1142	0.0, Method: Compositional matrix adjust.			hypothetical protein LOC100267086	KOG0061:36-695	GO:0016887	GO:0016020		sp|Q8RWI9.2|AB15G_ARATH RecName: Full=ABC transporter G family member 15; Short=ABC transporter ABCG.15; Short=AtABCG15; AltName: Full=White-brown complex homolog protein 15; Short=AtWBC15; AltName: Full=White-brown complex homolog protein 22; Short=AtWBC22
comp60037_c0_seq3	2.69412	1.034e-07	5.48449e-06	up	3.27228	3.82243e-09	2.24647e-07	up	m.6435
comp74229_c0_seq8	4.40945	1.77842e-13	4.8516e-11	up	-1.83503	0.000238672	0.00332107	down	m.34770	gi|460370904|ref|XP_004231288.1| PREDICTED: phospholipase D p1-like [Solanum lycopersicum]	1583	0.0, Method: Compositional matrix adjust.	EC:3.1.4.4	K01115	similar to PLDP1 (PHOSPHOLIPASE D ZETA1)	KOG1329,KOG1329:1-1104	GO:0003824		GO:0008152	sp|Q9LRZ5.1|PLDP1_ARATH RecName: Full=Phospholipase D p1; Short=AtPLDp1; AltName: Full=Phospholipase D zeta 1; Short=PLDzeta1; AltName: Full=Phospholipase D1 PHOX and PX-containing domain protein
comp58687_c0_seq1	5.15871	2.15995e-11	3.71109e-09	up	5.64951	0.00177786	0.0172824	up	m.5789	gi|156070784|gb|ABU45197.1| unknown [Petunia integrifolia subsp. inflata]	545	e-152, Method: Compositional matrix adjust.			hypothetical protein		GO:0045735			sp|Q9SPL3.1|AMP23_MACIN RecName: Full=Vicilin-like antimicrobial peptides 2-3; AltName: Full=MiAMP2; Contains: RecName: Full=Antimicrobial peptide 2a; AltName: Full=MiAMP2a; Contains: RecName: Full=Antimicrobial peptide 2b; AltName: Full=MiAMP2b; Contains: RecName: Full=Antimicrobial peptide 2c-1; AltName: Full=MiAMP2c-1; Contains: RecName: Full=Antimicrobial peptide 2c-2; AltName: Full=MiAMP2c-2…
comp72824_c0_seq3	2.83579	8.20125e-09	6.17398e-07	up	3.39666	1.58453e-11	1.84138e-09	up	m.27864	gi|359481752|ref|XP_002270571.2| PREDICTED: ribulose bisphosphate carboxylase/oxygenase activase 1, chloroplastic-like [Vitis vinifera] unnamed protein product [Vitis vinifera]	837	0.0, Method: Compositional matrix adjust.			RCA (RUBISCO ACTIVASE)	KOG0651:1-469	GO:0005524			sp|Q7X9A0.1|RCA1_LARTR RecName: Full=Ribulose bisphosphate carboxylase/oxygenase activas e 1, chloroplastic; Short=RA 1; Short=RuBisCO activase 1; AltName: Full=RuBisCO activase alpha form; Flags: Precursor
comp34135_c0_seq2	1.72755	0.000305161	0.00443597	up	2.09236	1.93181e-05	0.000412176	up	m.1219	gi|255546123|ref|XP_002514121.1| valacyclovir hydrolase, putative [Ricinus communis] valacyclovir hydrolase, putative [Ricinus communis]	351	9e-95, Method: Compositional matrix adjust.		K06889	valacyclovir hydrolase, putative	KOG4667:1-255
comp73961_c0_seq17	1.96157	4.30071e-05	0.000934833	up	2.64868	1.23347e-07	4.87803e-06	up	m.33291	gi|225447121|ref|XP_002274227.1| PREDICTED: nitrate transporter 1.3-like [Vitis vinifera]	696	0.0, Method: Compositional matrix adjust.			hypothetical protein LOC100255020	KOG1237:6-476	GO:0005215	GO:0016020	GO:0006857	sp|Q9LVE0.1|PTR33_ARATH RecName: Full=Nitrate transporter 1.3
comp70447_c0_seq24	4.12546	5.92103e-14	1.83292e-11	up	4.40782	5.34139e-13	1.01131e-10	up	m.20492	gi|255550269|ref|XP_002516185.1| aminoadipic semialdehyde synthase, putative [Ricinus communis] aminoadipic semialdehyde synthase, putative [Ricinus communis]	554	e-155, Method: Compositional matrix adjust.	EC:1.5.1.8 1.5.1.10	K14157	aminoadipic semialdehyde synthase, putative		GO:0016491		GO:0055114	sp|Q9SMZ4.1|AASS_ARATH RecName: Full=Alpha-aminoadipic semialdehyde synthase; AltName: Full=cAt-LKR/SDH; Short=LKR/SDH; Includes: RecName: Full=Lysine ketoglutarate reductase; Short=LKR; Includes: RecName: Full=Saccharopine dehydrogenase; AltName: Full=cAt-SDH; Short=SDH
comp59600_c0_seq1	2.1217	3.02658e-05	0.000699367	up	4.96138	4.85509e-18	3.79003e-15	up	m.6222	gi|225423931|ref|XP_002278994.1| PREDICTED: aluminum-activated malate transporter 9 [Vitis vinifera]	705	0.0, Method: Compositional matrix adjust.			hypothetical protein LOC100245583	KOG4711:31-548				sp|Q9LS46.1|ALMT9_ARATH RecName: Full=Aluminum-activated malate transporter 9; Short=AtALMT9
comp75779_c1_seq64	2.66733	9.15424e-07	3.59814e-05	up	1.4151	0.00520932	0.0413213	up	m.45502	gi|460380211|ref|XP_004235851.1| PREDICTED: sucrose nonfermenting 4-like protein-like [Solanum lycopersicum]	138	4e-31, Method: Compositional matrix adjust.			AMP-activated protein kinase, gamma regulatory subunit, putative	KOG1616:4-161				sp|Q944A6.1|SNF4_ARATH RecName: Full=Sucrose nonfermenting 4-like protein; Short=SNF4; AltName: Full=CBS domain-containing protein CBSCBS3; AltName: Full=SNF1-related protein kinase regulatory subunit betagamma; Short=AKIN subunit betagamma; Short=AKINbetagamma
comp62192_c0_seq1	1.61361	0.00479511	0.0367922	up	1.57291	0.00359406	0.0308385	up	m.7830	gi|147766170|emb|CAN63536.1| hypothetical protein VITISV_002860 [Vitis vinifera]	407	e-111, Method: Compositional matrix adjust.			hypothetical protein LOC100251209		GO:0003677		GO:0015074	sp|P10978.1|POLX_TOBAC RecName: Full=Retrovirus-related Pol polyprotein from transposon TNT 1-94; Includes: RecName: Full=Protease; Includes: RecName: Full=Reverse transcriptase; Includes: RecName: Full=Endonuclease
comp70274_c0_seq1	1.76834	0.000267728	0.00401916	up	1.95469	5.46123e-05	0.000981518	up	m.19988	gi|225436793|ref|XP_002269127.1| PREDICTED: protein TRANSPORT INHIBITOR RESPONSE 1 [Vitis vinifera]	774	0.0, Method: Compositional matrix adjust.		K14485	transport inhibitor response 1					sp|Q570C0.2|TIR1_ARATH RecName: Full=Protein TRANSPORT INHIBITOR RESPONSE 1; AltName: Full=Weak ethylene-insensitive protein 1
comp74629_c0_seq3	1.51235	0.00153103	0.0156381	up	1.80526	0.000153282	0.00232441	up	m.37361	gi|224098756|ref|XP_002311258.1| predicted protein [Populus trichocarpa] predicted protein [Populus trichocarpa]	362	3e-98, Method: Compositional matrix adjust.			phosphatidylcholine-sterol O-acyltransferase					sp|Q93V61.1|LCAT3_ARATH RecName: Full=Phospholipase A(1) LCAT3; AltName: Full=Lecithin-cholesterol acyltransferase-like 3
comp50832_c0_seq1	3.72856	5.81547e-13	1.43033e-10	up	5.93723	4.79897e-24	1.5666e-20	up	m.3262	gi|204307652|gb|ACI00350.1| thioredoxin h [Hevea brasiliensis]	176	2e-42, Method: Compositional matrix adjust.			thioredoxin h	KOG0907:10-113				sp|Q8LDI5.2|CXXS1_ARATH RecName: Full=Thioredoxin-like protein CXXS1; Short=AtCXXS1; AltName: Full=Mono-cysteine thioredoxin 1
comp67711_c0_seq1	8.40114	2.73425e-12	5.64278e-10	up	2.31022	8.25614e-05	0.00139647	up	m.14663	gi|359474038|ref|XP_002276270.2| PREDICTED: uncharacterized protein LOC100254797 [Vitis vinifera]	281	4e-73, Method: Compositional matrix adjust.			hypothetical protein LOC100254797					sp|Q8W234.1|SEUSS_ARATH RecName: Full=Transcriptional corepressor SEUSS
comp73442_c0_seq2	1.967	4.73123e-05	0.00100915	up	1.50788	0.00153151	0.0152299	up	m.30696	gi|255574328|ref|XP_002528078.1| Myosin heavy chain, putative [Ricinus communis] Myosin heavy chain, putative [Ricinus communis]	530	e-148, Method: Compositional matrix adjust.			Myosin heavy chain, putative					sp|Q9C9N6.1|PMI2_ARATH RecName: Full=Protein PLASTID MOVEMENT IMPAIRED 2; AltName: Full=Protein WEAK CHLOROPLAST MOVEMENT UNDER BLUE LIGHT 2; Short=Protein WEB2
comp66324_c0_seq2	2.48506	1.11039e-06	4.27365e-05	up	1.61304	0.00398164	0.033539	up	m.12310	gi|460374101|ref|XP_004232850.1| PREDICTED: stem-specific protein TSJT1-like [Solanum lycopersicum]	145	3e-33, Method: Compositional matrix adjust.			Stem-specific protein TSJT1, putative
comp62663_c0_seq2	1.55601	0.000952594	0.0109426	up	3.33352	7.00421e-11	6.48233e-09	up	m.8209	gi|460413847|ref|XP_004252288.1| PREDICTED: uncharacterized protein LOC101252852 isoform 1 [Solanum lycopersicum]	617	e-174, Method: Compositional matrix adjust.			hypothetical protein
comp73600_c0_seq1	2.63015	1.59001e-06	5.80831e-05	up	-1.93222	0.000276658	0.00371835	down	m.31394	gi|460373740|ref|XP_004232672.1| PREDICTED: sucrose synthase 7-like [Solanum lycopersicum]	1437	0.0, Method: Compositional matrix adjust.	EC:2.4.1.13	K00695	hypothetical protein LOC100266759	KOG0853:1-812				sp|Q9FX32.1|SUS6_ARATH RecName: Full=Sucrose synthase 6; Short=AtSUS6; AltName: Full=Sucrose-UDP glucosyltransferase 6
comp70068_c0_seq1	2.65814	7.98978e-06	0.000235361	up	-1.56356	0.00251065	0.0230339	down	m.19333
comp70145_c0_seq4	4.27569	5.77856e-15	2.47026e-12	up	2.53043	5.37258e-07	1.82004e-05	up	m.19617	gi|462419052|gb|EMJ23315.1| hypothetical protein PRUPE_ppa005695mg [Prunus persica]	366	3e-99, Method: Compositional matrix adjust.			hypothetical protein
comp71183_c0_seq26	1.87697	9.67772e-05	0.00180154	up	2.27928	4.13035e-06	0.000109378	up	m.22623	gi|225446455|ref|XP_002275230.1| PREDICTED: transcription activator GLK1-like [Vitis vinifera]	435	e-119, Method: Compositional matrix adjust.			GPRI1 (GBF'S PRO-RICH REGION-INTERACTING FACTOR 1)					sp|Q9SIV3.2|GLK1_ARATH RecName: Full=Transcription activator GLK1; AltName: Full=GBF'S PRO-RICH REGION-INTERACTING factor 1; AltName: Full=Golden2-like protein 1; Short=AtGLK1
comp67022_c0_seq12	1.38632	0.00404261	0.032463	up	1.90025	0.000130858	0.0020466	up	m.13327	gi|224081597|ref|XP_002306462.1| CPK related kinase 5 [Populus trichocarpa] CPK related kinase 5 [Populus trichocarpa]	335	4e-90, Method: Compositional matrix adjust.			CPK related kinase 5		GO:0005524		GO:0006468	sp|P53681.1|CRK_DAUCA RecName: Full=CDPK-related protein kinase; AltName: Full=PK421
comp67022_c0_seq7	1.36779	0.00449231	0.0350528	up	1.88877	0.000141708	0.00218207	up	m.13322	gi|460369917|ref|XP_004230803.1| PREDICTED: CDPK-related kinase 5-like [Solanum lycopersicum]	550	e-154, Method: Compositional matrix adjust.			CPK related kinase 5		GO:0005524		GO:0006468	sp|P53681.1|CRK_DAUCA RecName: Full=CDPK-related protein kinase; AltName: Full=PK421
comp69545_c0_seq1	1.76806	0.00656252	0.0471873	up	4.39911	4.31873e-05	0.000813221	up	m.18215	gi|5915814|sp|O04164.1|C71A6_NEPRA RecName: Full=Cytochrome P450 71A6 cytochrome P450 [Nepeta racemosa]	342	8e-92, Method: Compositional matrix adjust.			hypothetical protein LOC100253593		GO:0020037			sp|O04164.1|C71A6_NEPRA RecName: Full=Cytochrome P450 71A6
comp69650_c0_seq10	1.79366	0.000336236	0.00480076	up	1.86234	0.000175174	0.00260469	up	m.18371	gi|462398425|gb|EMJ04093.1| hypothetical protein PRUPE_ppa016008mg [Prunus persica]	197	1e-48, Method: Compositional matrix adjust.			hypothetical protein	KOG1561:21-82	GO:0003700	GO:0005634	GO:0006355	sp|Q93ZH2.2|NFYA3_ARATH RecName: Full=Nuclear transcription factor Y subunit A-3; Short=AtNF-YA-3; AltName: Full=Transcriptional activator HAP2C
comp72731_c0_seq4	3.05929	2.52056e-09	2.4072e-07	up	2.52722	3.19598e-07	1.13741e-05	up	m.27472	gi|462418928|gb|EMJ23191.1| hypothetical protein PRUPE_ppa003252mg [Prunus persica]	453	e-125, Method: Compositional matrix adjust.		K14640	hypothetical protein LOC100247658		GO:0005315	GO:0016020	GO:0006817	sp|Q38954.1|PHT21_ARATH RecName: Full=Inorganic phosphate transporter 2-1, chloroplastic ; AltName: Full=H(+)/Pi cotransporter; Short=AtPht2;1; Flags: Precursor
comp74879_c0_seq4	3.21694	4.84166e-08	2.90249e-06	up	5.93114	3.96821e-15	1.48432e-12	up	m.38851	gi|460376852|ref|XP_004234210.1| PREDICTED: G-type lectin S-receptor-like serine/threonine-protein kinase At5g24080-like [Solanum lycopersicum]	786	0.0, Method: Compositional matrix adjust.	EC:2.7.11.10		ATP binding protein, putative		GO:0005529		GO:0048544	sp|Q9FLV4.1|Y5248_ARATH RecName: Full=G-type lectin S-receptor-like serine/threonine-protein kinase At5g24080; Flags: Precursor
comp72646_c0_seq9	1.39485	0.00378361	0.0310568	up	1.54123	0.0013168	0.0134638	up	m.27271	gi|297742337|emb|CBI34486.3| unnamed protein product [Vitis vinifera]	201	4e-50, Method: Compositional matrix adjust.			hypothetical protein LOC100247909		GO:0005515
comp76214_c0_seq35	1.70333	0.000474766	0.00634477	up	1.35805	0.00517616	0.0411037	up	m.49079	gi|225425928|ref|XP_002267668.1| PREDICTED: probable LRR receptor-like serine/threonine-protein kinase At1g67720-like [Vitis vinifera]	317	1e-84, Method: Compositional matrix adjust.			hypothetical protein LOC100240962					sp|C0LGI2.1|Y1677_ARATH RecName: Full=Probable LRR receptor-like serine/threonine-protei n kinase At1g67720; Flags: Precursor
comp73961_c0_seq9	2.57858	3.8584e-07	1.69793e-05	up	3.03125	5.278e-08	2.3198e-06	up	m.33283	gi|460412291|ref|XP_004251535.1| PREDICTED: nitrate transporter 1.3-like [Solanum lycopersicum]	311	7e-83, Method: Compositional matrix adjust.			hypothetical protein LOC100255020		GO:0005215	GO:0016020	GO:0006857	sp|Q9LVE0.1|PTR33_ARATH RecName: Full=Nitrate transporter 1.3
comp54749_c0_seq1	2.67893	5.37062e-05	0.00111929	up	5.44844	2.0469e-08	1.02087e-06	up	m.4242	gi|225468218|ref|XP_002263085.1| PREDICTED: methyl-CpG-binding domain-containing protein 2 [Vitis vinifera] unnamed protein product [Vitis vinifera]	229	2e-58, Method: Compositional matrix adjust.			methyl binding domain protein	KOG4161:21-161	GO:0008270	GO:0005634		sp|Q8LA53.1|MBD2_ARATH RecName: Full=Methyl-CpG-binding domain-containing protein 2; Short=AtMBD2; Short=MBD02; AltName: Full=Methyl-CpG-binding protein MBD2
comp67626_c0_seq2	1.82508	0.000128581	0.00228802	up	2.48038	5.07126e-07	1.73598e-05	up	m.14535	gi|3550519|emb|CAA07589.1| oxygenase [Nicotiana tabacum]	461	e-128, Method: Compositional matrix adjust.	EC:1.-.-.-	K10529	hypothetical protein LOC100254380		GO:0020037		GO:0055114	sp|Q9SGH6.1|DOX1_ARATH RecName: Full=Alpha-dioxygenase 1; Short=Alpha DOX1; AltName: Full=Fatty acid dioxygenase AlphaDOX1; AltName: Full=Pathogen-induced oxygenase; AltName: Full=Plant alpha dioxygenase 1; Flags: Precursor
comp35655_c0_seq3	3.42486	1.64304e-11	2.87804e-09	up	1.9499	4.34311e-05	0.000817037	up	m.1391	gi|359482241|ref|XP_002266914.2| PREDICTED: vacuolar amino acid transporter 1-like [Vitis vinifera]	736	0.0, Method: Compositional matrix adjust.		K15015	hypothetical protein LOC100265815	KOG1303:57-538				sp|P47082.1|AVT1_YEAST RecName: Full=Vacuolar amino acid transporter 1
comp69757_c0_seq2	3.18329	6.82396e-10	8.47895e-08	up	2.11103	3.25661e-05	0.00064573	up	m.18537	gi|359484864|ref|XP_002273966.2| PREDICTED: probable LRR receptor-like serine/threonine-protein kinase At4g08850-like [Vitis vinifera]	868	0.0, Method: Compositional matrix adjust.			hypothetical protein	euNOG12811:39-976	GO:0005524		GO:0006468	sp|Q8VZG8.3|Y4885_ARATH RecName: Full=Probable LRR receptor-like serine/threonine-protei n kinase At4g08850; Flags: Precursor
comp75779_c1_seq28	2.86395	3.25904e-07	1.46286e-05	up	1.46737	0.0041916	0.0348659	up	m.45468	gi|460380211|ref|XP_004235851.1| PREDICTED: sucrose nonfermenting 4-like protein-like [Solanum lycopersicum]	138	4e-31, Method: Compositional matrix adjust.			AMP-activated protein kinase, gamma regulatory subunit, putative	KOG1616:4-161				sp|Q944A6.1|SNF4_ARATH RecName: Full=Sucrose nonfermenting 4-like protein; Short=SNF4; AltName: Full=CBS domain-containing protein CBSCBS3; AltName: Full=SNF1-related protein kinase regulatory subunit betagamma; Short=AKIN subunit betagamma; Short=AKINbetagamma
comp66167_c0_seq2	2.7803	0.000116763	0.00211653	up	-2.54086	0.000331821	0.00430468	down	m.12045	gi|52631037|gb|AAU84988.1| anthranilate synthase alpha 1 [Camptotheca acuminata]	751	0.0, Method: Compositional matrix adjust.	EC:4.1.3.27	K01657	ASA1 (ANTHRANILATE SYNTHASE ALPHA SUBUNIT 1)	KOG1223:14-487	GO:0016833		GO:0009058	sp|P32068.1|TRPE_ARATH RecName: Full=Anthranilate synthase component I-1, chloroplastic; Flags: Precursor
comp70596_c0_seq1	1.67818	0.000436021	0.00592847	up	1.95896	4.71218e-05	0.000870421	up	m.20782	gi|224130632|ref|XP_002320889.1| predicted protein [Populus trichocarpa] predicted protein [Populus trichocarpa]	191	8e-47, Method: Compositional matrix adjust.			hypothetical protein	KOG0483:34-230	GO:0043565	GO:0005634	GO:0006355	sp|Q9M276.1|ATB12_ARATH RecName: Full=Homeobox-leucine zipper protein ATHB-12; AltName: Full=HD-ZIP protein ATHB-12; AltName: Full=Homeodomain transcription factor ATHB-12
comp57728_c0_seq4	3.37441	1.33265e-10	2.02772e-08	up	1.9205	6.61811e-05	0.00115252	up	m.5379	gi|460415334|ref|XP_004253014.1| PREDICTED: C-terminal processing peptidase, chloroplastic-like [Solanum lycopersicum]	722	0.0, Method: Compositional matrix adjust.			hypothetical protein LOC100252881		GO:0008236		GO:0006508	sp|O04073.1|CTPA_SCEOB RecName: Full=C-terminal processing peptidase, chloroplastic; AltName: Full=D1 C-terminal processing protease; AltName: Full=Photosystem II D1 protein processing peptidase; Flags: Precursor
comp67733_c0_seq4	1.89933	0.000112755	0.0020553	up	2.72101	7.64611e-08	3.21504e-06	up	m.14725	gi|460415061|ref|XP_004252879.1| PREDICTED: scarecrow-like protein 3-like [Solanum lycopersicum]	685	0.0, Method: Compositional matrix adjust.			GRAS family transcription factor					sp|Q9LPR8.1|SCL3_ARATH RecName: Full=Scarecrow-like protein 3; Short=AtSCL3; AltName: Full=GRAS family protein 5; Short=AtGRAS-5
comp73825_c0_seq25	1.79486	0.000183155	0.00301416	up	1.91842	6.4855e-05	0.00113216	up	m.32567	gi|255582913|ref|XP_002532228.1| TRANSPARENT TESTA 12 protein, putative [Ricinus communis] TRANSPARENT TESTA 12 protein, putative [Ricinus communis]	332	5e-89, Method: Compositional matrix adjust.			TRANSPARENT TESTA 12 protein, putative		GO:0015297	GO:0016020	GO:0055085	sp|Q8GXM8.1|MATE7_ARATH RecName: Full=MATE efflux family protein 7; AltName: Full=Protei n DETOXIFICATION 1-like 3; AltName: Full=Protein DTX2
comp58394_c0_seq2	3.5538	3.00661e-05	0.000696095	up	3.76308	0.00183262	0.0176752	up	m.5669	gi|222612587|gb|EEE50719.1| hypothetical protein OsJ_31016 [Oryza sativa Japonica Group]	201	7e-50, Method: Compositional matrix adjust.			PDR3 (PLEIOTROPIC DRUG RESISTANCE 3)					sp|Q8S628.1|PDR13_ORYSJ RecName: Full=Pleiotropic drug resistance protein 13
comp74229_c0_seq10	4.41413	1.68586e-13	4.69284e-11	up	-1.83198	0.000241243	0.00335118	down	m.34772	gi|460370904|ref|XP_004231288.1| PREDICTED: phospholipase D p1-like [Solanum lycopersicum]	916	0.0, Method: Compositional matrix adjust.	EC:3.1.4.4	K01115	similar to PLDP1 (PHOSPHOLIPASE D ZETA1)	KOG1329:1-571	GO:0003824		GO:0008152	sp|Q9LRZ5.1|PLDP1_ARATH RecName: Full=Phospholipase D p1; Short=AtPLDp1; AltName: Full=Phospholipase D zeta 1; Short=PLDzeta1; AltName: Full=Phospholipase D1 PHOX and PX-containing domain protein
comp71888_c0_seq4	1.42425	0.00286033	0.0252053	up	1.49046	0.0017832	0.0173296	up	m.24739	gi|462407650|gb|EMJ12984.1| hypothetical protein PRUPE_ppa009720mg [Prunus persica]	291	8e-77, Method: Compositional matrix adjust.			hypothetical protein	KOG1657:28-250	GO:0043565	GO:0005622		sp|Q8LCG7.2|NFYC2_ARATH RecName: Full=Nuclear transcription factor Y subunit C-2; Short=AtNF-YC-2; AltName: Full=Transcriptional activator HAP5B
comp35655_c0_seq7	3.49077	7.62368e-12	1.44846e-09	up	1.96742	3.74438e-05	0.000723536	up	m.1395	gi|297739941|emb|CBI30123.3| unnamed protein product [Vitis vinifera]	553	e-155, Method: Compositional matrix adjust.		K15015	hypothetical protein LOC100265815	KOG1303:57-419				sp|P47082.1|AVT1_YEAST RecName: Full=Vacuolar amino acid transporter 1
comp72125_c0_seq12	1.87677	9.31369e-05	0.0017419	up	1.9221	6.2486e-05	0.00110068	up	m.25441	gi|225427599|ref|XP_002270781.1| PREDICTED: uncharacterized protein LOC100264895 [Vitis vinifera] unnamed protein product [Vitis vinifera]	542	e-152, Method: Compositional matrix adjust.			hypothetical protein LOC100264895
comp74368_c0_seq2	2.86912	6.37246e-05	0.00128326	up	1.71759	0.00140309	0.0142028	up	m.35679	gi|470147817|ref|XP_004309474.1| PREDICTED: putative disease resistance protein At4g19050-like [Fragaria vesca subsp. vesca]	305	4e-80, Method: Compositional matrix adjust.			nbs-lrr resistance protein		GO:0005515			sp|P0CB16.2|DRL25_ARATH RecName: Full=Putative disease resistance protein At4g19050
comp75779_c1_seq41	2.95592	5.88999e-08	3.41135e-06	up	1.44246	0.00409886	0.0342366	up	m.45481	gi|460380211|ref|XP_004235851.1| PREDICTED: sucrose nonfermenting 4-like protein-like [Solanum lycopersicum]	226	4e-57, Method: Compositional matrix adjust.			hypothetical protein		GO:0005515			sp|Q944A6.1|SNF4_ARATH RecName: Full=Sucrose nonfermenting 4-like protein; Short=SNF4; AltName: Full=CBS domain-containing protein CBSCBS3; AltName: Full=SNF1-related protein kinase regulatory subunit betagamma; Short=AKIN subunit betagamma; Short=AKINbetagamma
comp71183_c0_seq5	1.81293	0.000178395	0.00295539	up	1.39371	0.00391368	0.0330907	up	m.22603	gi|225446455|ref|XP_002275230.1| PREDICTED: transcription activator GLK1-like [Vitis vinifera]	327	3e-87, Method: Compositional matrix adjust.			GPRI1 (GBF'S PRO-RICH REGION-INTERACTING FACTOR 1)					sp|Q9SIV3.2|GLK1_ARATH RecName: Full=Transcription activator GLK1; AltName: Full=GBF'S PRO-RICH REGION-INTERACTING factor 1; AltName: Full=Golden2-like protein 1; Short=AtGLK1
comp66994_c0_seq3	8.03444	8.53893e-21	2.55912e-17	up	6.55958	7.83401e-21	1.33958e-17	up	m.13276	gi|296086726|emb|CBI32361.3| unnamed protein product [Vitis vinifera]	234	1e-59, Method: Compositional matrix adjust.		K06998	hypothetical protein LOC100244215	KOG3033:10-231	GO:0003824		GO:0009058	sp|Q9DCG6.2|PBLD1_MOUSE RecName: Full=Phenazine biosynthesis-like domain-containing prot ein 1
comp74135_c0_seq26	1.81157	0.000190176	0.00310692	up	2.70232	5.14595e-08	2.29263e-06	up	m.34281	gi|460404200|ref|XP_004247572.1| PREDICTED: uncharacterized protein LOC101247367 [Solanum lycopersicum]	146	2e-33, Method: Compositional matrix adjust.			hypothetical protein
comp71183_c0_seq21	1.85024	0.000152092	0.00262066	up	1.80414	0.000260304	0.00355602	up	m.22618	gi|225446455|ref|XP_002275230.1| PREDICTED: transcription activator GLK1-like [Vitis vinifera]	363	5e-98, Method: Compositional matrix adjust.			GPRI1 (GBF'S PRO-RICH REGION-INTERACTING FACTOR 1)					sp|Q9SIV3.2|GLK1_ARATH RecName: Full=Transcription activator GLK1; AltName: Full=GBF'S PRO-RICH REGION-INTERACTING factor 1; AltName: Full=Golden2-like protein 1; Short=AtGLK1
comp69650_c0_seq3	1.70058	0.000658119	0.00824329	up	1.86856	0.000201634	0.00291134	up	m.18366	gi|224087951|ref|XP_002308270.1| predicted protein [Populus trichocarpa] predicted protein [Populus trichocarpa]	272	1e-70, Method: Compositional matrix adjust.			hypothetical protein	KOG1561:139-199	GO:0003700	GO:0005634	GO:0006355	sp|Q93ZH2.2|NFYA3_ARATH RecName: Full=Nuclear transcription factor Y subunit A-3; Short=AtNF-YA-3; AltName: Full=Transcriptional activator HAP2C
comp75815_c0_seq10	1.30616	0.00703307	0.0498816	up	2.27492	7.39445e-06	0.000182744	up	m.45792	gi|359495088|ref|XP_002266452.2| PREDICTED: disease resistance response protein 206-like [Vitis vinifera] hypothetical protein VITISV_027159 [Vitis vinifera] unnamed protein product [Vitis vinifera]	214	5e-54, Method: Compositional matrix adjust.			hypothetical protein					sp|P13240.2|DR206_PEA RecName: Full=Disease resistance response protein 206
comp72115_c0_seq5	2.51	1.1128e-06	4.27833e-05	up	1.71275	0.000561285	0.00667832	up	m.25349	gi|297742223|emb|CBI34372.3| unnamed protein product [Vitis vinifera]	211	4e-53, Method: Compositional matrix adjust.			hypothetical protein LOC100258700
comp58560_c0_seq1	2.5586	8.59141e-07	3.40894e-05	up	-1.38133	0.00448086	0.0366355	down	m.5752	gi|255555837|ref|XP_002518954.1| conserved hypothetical protein [Ricinus communis] conserved hypothetical protein [Ricinus communis]	161	5e-38, Method: Compositional matrix adjust.			hypothetical protein
comp65756_c1_seq2	2.39701	1.82852e-06	6.57262e-05	up	1.77894	0.000323274	0.00421053	up	m.11503	gi|460375382|ref|XP_004233485.1| PREDICTED: MATE efflux family protein 9-like [Solanum lycopersicum]	375	e-102, Method: Compositional matrix adjust.			hypothetical protein		GO:0015297	GO:0016020	GO:0055085	sp|Q8RWF5.1|MATE9_ARATH RecName: Full=MATE efflux family protein 9; AltName: Full=Protei n DETOXIFICATION 1-like 5; AltName: Full=Protein DTX6
comp57728_c0_seq3	3.41007	8.85106e-11	1.42526e-08	up	1.89234	8.3146e-05	0.00140305	up	m.5378	gi|460415334|ref|XP_004253014.1| PREDICTED: C-terminal processing peptidase, chloroplastic-like [Solanum lycopersicum]	432	e-119, Method: Compositional matrix adjust.			hypothetical protein LOC100252881		GO:0008236		GO:0006508	sp|O04073.1|CTPA_SCEOB RecName: Full=C-terminal processing peptidase, chloroplastic; AltName: Full=D1 C-terminal processing protease; AltName: Full=Photosystem II D1 protein processing peptidase; Flags: Precursor
comp76214_c0_seq48	1.59485	0.000964832	0.011062	up	1.43187	0.00325156	0.0284781	up	m.49091	gi|223452325|gb|ACM89490.1| leucine-rich repeat family protein / protein kinase family protein [Glycine max]	133	1e-29, Method: Compositional matrix adjust.			hypothetical protein					sp|C0LGI2.1|Y1677_ARATH RecName: Full=Probable LRR receptor-like serine/threonine-protei n kinase At1g67720; Flags: Precursor
comp70447_c0_seq21	3.72709	9.932e-13	2.20153e-10	up	3.57358	3.91847e-11	3.9974e-09	up	m.20489	gi|224068592|ref|XP_002326153.1| predicted protein [Populus trichocarpa] predicted protein [Populus trichocarpa]	822	0.0, Method: Compositional matrix adjust.	EC:1.5.1.8 1.5.1.9	K14157	lysine-ketoglutarate reductase/saccharopine dehydrogenase		GO:0016491		GO:0055114	sp|Q9SMZ4.1|AASS_ARATH RecName: Full=Alpha-aminoadipic semialdehyde synthase; AltName: Full=cAt-LKR/SDH; Short=LKR/SDH; Includes: RecName: Full=Lysine ketoglutarate reductase; Short=LKR; Includes: RecName: Full=Saccharopine dehydrogenase; AltName: Full=cAt-SDH; Short=SDH
comp73825_c0_seq74	1.8058	0.000167823	0.0028187	up	1.93348	5.74421e-05	0.00102468	up	m.32611	gi|255582913|ref|XP_002532228.1| TRANSPARENT TESTA 12 protein, putative [Ricinus communis] TRANSPARENT TESTA 12 protein, putative [Ricinus communis]	332	5e-89, Method: Compositional matrix adjust.			TRANSPARENT TESTA 12 protein, putative		GO:0015297	GO:0016020	GO:0055085	sp|Q8GXM8.1|MATE7_ARATH RecName: Full=MATE efflux family protein 7; AltName: Full=Protei n DETOXIFICATION 1-like 3; AltName: Full=Protein DTX2
comp64711_c0_seq1	3.72801	1.93362e-12	4.01355e-10	up	1.7348	0.000634951	0.00740034	up	m.10162	gi|462423930|gb|EMJ28193.1| hypothetical protein PRUPE_ppa001867mg [Prunus persica]	486	e-135, Method: Compositional matrix adjust.			hypothetical protein LOC100242574		GO:0016760	GO:0016020	GO:0030244	sp|Q8VYR4.1|CSLG2_ARATH RecName: Full=Cellulose synthase-like protein G2; Short=AtCslG2
comp76214_c0_seq7	1.65311	0.000778399	0.00935147	up	1.44166	0.00314849	0.0277582	up	m.49058	gi|225425928|ref|XP_002267668.1| PREDICTED: probable LRR receptor-like serine/threonine-protein kinase At1g67720-like [Vitis vinifera]	317	1e-84, Method: Compositional matrix adjust.			hypothetical protein LOC100240962					sp|C0LGI2.1|Y1677_ARATH RecName: Full=Probable LRR receptor-like serine/threonine-protei n kinase At1g67720; Flags: Precursor
comp54945_c0_seq1	3.34638	6.06503e-09	4.85053e-07	up	5.058	3.79912e-14	9.99039e-12	up	m.4304	gi|224070176|ref|XP_002303130.1| predicted protein [Populus trichocarpa] predicted protein [Populus trichocarpa]	62.4	4e-08, Method: Compositional matrix adjust.			hypothetical protein
comp70981_c0_seq3	2.39791	0.00123316	0.0132619	up	2.96432	5.93296e-06	0.000150244	up	m.21936	gi|460393880|ref|XP_004242536.1| PREDICTED: uncharacterized protein LOC101261930 [Solanum lycopersicum]	110	1e-22, Method: Compositional matrix adjust.			Os03g0145500
comp75779_c1_seq52	2.66733	9.15424e-07	3.59814e-05	up	1.43184	0.00466968	0.0378689	up	m.45491	gi|460380211|ref|XP_004235851.1| PREDICTED: sucrose nonfermenting 4-like protein-like [Solanum lycopersicum]	239	5e-61, Method: Compositional matrix adjust.			hypothetical protein	KOG1764:7-168	GO:0005515			sp|Q944A6.1|SNF4_ARATH RecName: Full=Sucrose nonfermenting 4-like protein; Short=SNF4; AltName: Full=CBS domain-containing protein CBSCBS3; AltName: Full=SNF1-related protein kinase regulatory subunit betagamma; Short=AKIN subunit betagamma; Short=AKINbetagamma
comp50497_c0_seq1	4.18	1.85292e-12	3.86839e-10	up	6.744	4.30919e-14	1.09744e-11	up	m.3204	gi|209967471|gb|ACJ02360.1| hypothetical protein [Populus euphratica]	98.6	5e-19, Method: Compositional matrix adjust.			hypothetical protein
comp76214_c0_seq64	1.59651	0.000914413	0.0105853	up	1.50409	0.0017714	0.0172617	up	m.49107	gi|460386980|ref|XP_004239170.1| PREDICTED: probable LRR receptor-like serine/threonine-protein kinase At1g67720-like [Solanum lycopersicum]	154	1e-35, Method: Compositional matrix adjust.			hypothetical protein LOC100240962		GO:0005515			sp|C0LGI2.1|Y1677_ARATH RecName: Full=Probable LRR receptor-like serine/threonine-protei n kinase At1g67720; Flags: Precursor
comp73888_c0_seq10	3.11147	2.20949e-05	0.000538091	up	1.59954	0.0064205	0.0484254	up	m.33032	gi|255584721|ref|XP_002533081.1| conserved hypothetical protein [Ricinus communis] conserved hypothetical protein [Ricinus communis]	271	8e-71, Method: Compositional matrix adjust.			hypothetical protein
comp75949_c0_seq5	1.56239	0.00122891	0.0132436	up	2.12644	1.67302e-05	0.000364984	up	m.46723	gi|225438984|ref|XP_002284345.1| PREDICTED: BTB/POZ domain-containing protein NPY2-like [Vitis vinifera]	856	0.0, Method: Compositional matrix adjust.			hypothetical protein LOC100257621		GO:0005515		GO:0009416	sp|O80970.1|NPY2_ARATH RecName: Full=BTB/POZ domain-containing protein NPY2; AltName: Full=Protein NAKED PINS IN YUC MUTANTS 2
comp74879_c0_seq13	3.21694	4.84166e-08	2.90249e-06	up	5.93875	3.6366e-15	1.3746e-12	up	m.38860	gi|460376852|ref|XP_004234210.1| PREDICTED: G-type lectin S-receptor-like serine/threonine-protein kinase At5g24080-like [Solanum lycopersicum]	704	0.0, Method: Compositional matrix adjust.	EC:2.7.11.10		ATP binding protein, putative		GO:0005529		GO:0048544	sp|Q9FLV4.1|Y5248_ARATH RecName: Full=G-type lectin S-receptor-like serine/threonine-protein kinase At5g24080; Flags: Precursor
comp71387_c0_seq3	4.92756	1.34182e-06	4.99829e-05	up	-1.53973	0.0032591	0.0285302	down	m.23171	gi|350537913|ref|NP_001234317.1| TBG6 protein precursor [Solanum lycopersicum] putative beta-galactosidase [Solanum lycopersicum]	607	e-171, Method: Compositional matrix adjust.			BGAL3 (beta-galactosidase 3)		GO:0004553		GO:0005975	sp|Q9SCV9.1|BGAL3_ARATH RecName: Full=Beta-galactosidase 3; Short=Lactase 3; Flags: Precursor
comp371939_c0_seq1	5.39592	0.00487477	0.0372674	up	5.76277	0.00109407	0.0115788	up	m.50434	gi|297735465|emb|CBI17905.3| unnamed protein product [Vitis vinifera]	162	2e-38, Method: Compositional matrix adjust.			hypothetical protein LOC100247938
comp59600_c0_seq2	2.16056	2.71533e-05	0.000641479	up	5.00404	5.60919e-18	4.19626e-15	up	m.6223	gi|462419422|gb|EMJ23685.1| hypothetical protein PRUPE_ppa004106mg [Prunus persica]	256	3e-66, Method: Compositional matrix adjust.			hypothetical protein LOC100245583					sp|Q9LS46.1|ALMT9_ARATH RecName: Full=Aluminum-activated malate transporter 9; Short=AtALMT9
comp70447_c0_seq23	3.71297	1.15216e-12	2.50744e-10	up	3.56232	4.27176e-11	4.30884e-09	up	m.20491	gi|255550269|ref|XP_002516185.1| aminoadipic semialdehyde synthase, putative [Ricinus communis] aminoadipic semialdehyde synthase, putative [Ricinus communis]	1375	0.0, Method: Compositional matrix adjust.	EC:1.5.1.8 1.5.1.10	K14157	aminoadipic semialdehyde synthase, putative		GO:0016491		GO:0055114	sp|Q9SMZ4.1|AASS_ARATH RecName: Full=Alpha-aminoadipic semialdehyde synthase; AltName: Full=cAt-LKR/SDH; Short=LKR/SDH; Includes: RecName: Full=Lysine ketoglutarate reductase; Short=LKR; Includes: RecName: Full=Saccharopine dehydrogenase; AltName: Full=cAt-SDH; Short=SDH
comp63928_c0_seq1	1.47448	0.00358167	0.0297925	up	2.50267	1.01759e-06	3.19971e-05	up	m.9324
comp72115_c0_seq2	2.29856	3.86261e-06	0.000125984	up	1.74879	0.000320763	0.00418999	up	m.25347	gi|297742223|emb|CBI34372.3| unnamed protein product [Vitis vinifera]	211	4e-53, Method: Compositional matrix adjust.			hypothetical protein LOC100258700
comp58004_c0_seq1	1.95589	4.12605e-05	0.000901232	up	1.52794	0.0011782	0.0122917	up	m.5479	gi|165994496|dbj|BAF99698.1| 1-O-acylglucose:anthocyanin-O-acyltransferase- like protein [Gentiana triflora]	520	e-145, Method: Compositional matrix adjust.	EC:3.4.16.5		serine carboxypeptidase S10 family protein	KOG1282:24-436	GO:0004185		GO:0006508	sp|Q9C7Z9.2|SCP18_ARATH RecName: Full=Serine carboxypeptidase-like 18; Flags: Precursor
comp34135_c0_seq1	2.01359	3.20057e-05	0.000732968	up	2.1708	1.0689e-05	0.00024989	up	m.1218	gi|470102253|ref|XP_004287570.1| PREDICTED: uncharacterized protein LOC101301234 [Fragaria vesca subsp. vesca]	238	4e-61, Method: Compositional matrix adjust.		K06889	hypothetical protein LOC100262728	KOG4667:1-201
comp70447_c0_seq28	3.96403	4.0394e-13	1.02873e-10	up	5.26216	3.35457e-15	1.30934e-12	up	m.20496	gi|255550269|ref|XP_002516185.1| aminoadipic semialdehyde synthase, putative [Ricinus communis] aminoadipic semialdehyde synthase, putative [Ricinus communis]	554	e-155, Method: Compositional matrix adjust.	EC:1.5.1.8 1.5.1.10	K14157	aminoadipic semialdehyde synthase, putative		GO:0016491		GO:0055114	sp|Q9SMZ4.1|AASS_ARATH RecName: Full=Alpha-aminoadipic semialdehyde synthase; AltName: Full=cAt-LKR/SDH; Short=LKR/SDH; Includes: RecName: Full=Lysine ketoglutarate reductase; Short=LKR; Includes: RecName: Full=Saccharopine dehydrogenase; AltName: Full=cAt-SDH; Short=SDH
comp35629_c0_seq1	2.15267	9.46961e-06	0.000270736	up	1.29734	0.00591472	0.0455678	up	m.1374	gi|460391575|ref|XP_004241396.1| PREDICTED: inositol transporter 1-like [Solanum lycopersicum]	724	0.0, Method: Compositional matrix adjust.		K08150	INT1 (INOSITOL TRANSPORTER 1)	KOG0254:1-494	GO:0022857	GO:0016021	GO:0055085	sp|Q8VZR6.1|INT1_ARATH RecName: Full=Inositol transporter 1
comp69650_c0_seq7	2.34078	5.56238e-05	0.00115257	up	1.90333	0.000644363	0.00748332	up	m.18370	gi|255546029|ref|XP_002514074.1| Nuclear transcription factor Y subunit A-3, putative [Ricinus communis] Nuclear transcription factor Y subunit A-3, putative [Ricinus communis]	95.5	3e-18, Method: Compositional matrix adjust.			Nuclear transcription factor Y subunit A-3, putative
comp36503_c0_seq1	3.11288	1.03797e-09	1.21738e-07	up	1.52059	0.00136932	0.0139137	up	m.1602	gi|462420288|gb|EMJ24551.1| hypothetical protein PRUPE_ppa007442mg [Prunus persica]	483	e-134, Method: Compositional matrix adjust.			hypothetical protein	euNOG20584:25-335	GO:0008168			sp|A8LHA4.2|Y4929_FRASN RecName: Full=Putative S-adenosyl-L-methionine-dependent methyltransferase Franean1_4929
comp65253_c0_seq1	2.39837	0.000424492	0.00580247	up	-1.74735	0.00391693	0.0331104	down	m.10939	gi|460376158|ref|XP_004233866.1| PREDICTED: uncharacterized protein LOC101259214 [Solanum lycopersicum]	181	3e-43, Method: Compositional matrix adjust.			hydrolase, hydrolyzing O-glycosyl compounds, putative					sp|Q8VYE5.1|E1312_ARATH RecName: Full=Glucan endo-1,3-beta-glucosidase 12; AltName: Full=(1->3)-beta-glucan endohydrolase 12; Short=(1->3)-beta-glucanase 12; AltName: Full=Beta-1,3-endoglucanase 12; Short=Beta-1,3-glucanase 12; Flags: Precursor
comp74879_c0_seq1	3.53911	3.14007e-10	4.19294e-08	up	5.00644	1.16623e-15	5.23478e-13	up	m.38848	gi|460376852|ref|XP_004234210.1| PREDICTED: G-type lectin S-receptor-like serine/threonine-protein kinase At5g24080-like [Solanum lycopersicum]	1388	0.0, Method: Compositional matrix adjust.	EC:2.7.11.10		ATP binding protein, putative		GO:0005529		GO:0048544	sp|Q9FLV4.1|Y5248_ARATH RecName: Full=G-type lectin S-receptor-like serine/threonine-protein kinase At5g24080; Flags: Precursor
comp70447_c0_seq5	3.74849	7.6824e-13	1.76838e-10	up	3.46658	1.09862e-10	9.76494e-09	up	m.20473	gi|255550269|ref|XP_002516185.1| aminoadipic semialdehyde synthase, putative [Ricinus communis] aminoadipic semialdehyde synthase, putative [Ricinus communis]	814	0.0, Method: Compositional matrix adjust.	EC:1.5.1.8 1.5.1.10	K14157	aminoadipic semialdehyde synthase, putative		GO:0016491		GO:0055114	sp|Q9SMZ4.1|AASS_ARATH RecName: Full=Alpha-aminoadipic semialdehyde synthase; AltName: Full=cAt-LKR/SDH; Short=LKR/SDH; Includes: RecName: Full=Lysine ketoglutarate reductase; Short=LKR; Includes: RecName: Full=Saccharopine dehydrogenase; AltName: Full=cAt-SDH; Short=SDH
comp60037_c0_seq4	2.71031	7.63404e-08	4.27661e-06	up	3.46275	5.04534e-10	3.71537e-08	up	m.6436	gi|300079024|gb|ADJ67443.1| ethylene response factor 14 [Actinidia deliciosa]	144	1e-32, Method: Compositional matrix adjust.			AP2/ERF domain-containing transcription factor		GO:0003700		GO:0006355	sp|Q9LYU3.1|EF113_ARATH RecName: Full=Ethylene-responsive transcription factor ERF113
comp75779_c1_seq15	2.83889	4.41667e-07	1.92042e-05	up	1.46204	0.00430781	0.0354873	up	m.45455	gi|460380211|ref|XP_004235851.1| PREDICTED: sucrose nonfermenting 4-like protein-like [Solanum lycopersicum]	141	6e-32, Method: Compositional matrix adjust.			Os04g0401300	KOG1764:2-80				sp|Q944A6.1|SNF4_ARATH RecName: Full=Sucrose nonfermenting 4-like protein; Short=SNF4; AltName: Full=CBS domain-containing protein CBSCBS3; AltName: Full=SNF1-related protein kinase regulatory subunit betagamma; Short=AKIN subunit betagamma; Short=AKINbetagamma
comp70145_c0_seq2	4.1862	1.70376e-14	6.17983e-12	up	2.40709	1.64986e-06	4.84819e-05	up	m.19615	gi|460385451|ref|XP_004238417.1| PREDICTED: uncharacterized protein LOC101255492 [Solanum lycopersicum]	554	e-155, Method: Compositional matrix adjust.			hypothetical protein LOC100252277	euNOG20576:50-355
comp75762_c0_seq20	1.74223	0.000252717	0.00386535	up	2.75082	2.93476e-08	1.40139e-06	up	m.45257	gi|460402773|ref|XP_004246885.1| PREDICTED: xylem serine proteinase 1-like [Solanum lycopersicum]	228	3e-58, Method: Compositional matrix adjust.			hypothetical protein					sp|Q9LLL8.1|XSP1_ARATH RecName: Full=Xylem serine proteinase 1; Short=AtXSP1; AltName: Full=Cucumisin-like protein; Flags: Precursor
comp75949_c0_seq10	1.5735	0.00112117	0.0123384	up	2.1405	1.45658e-05	0.000326668	up	m.46728	gi|225438984|ref|XP_002284345.1| PREDICTED: BTB/POZ domain-containing protein NPY2-like [Vitis vinifera]	856	0.0, Method: Compositional matrix adjust.			hypothetical protein LOC100257621		GO:0005515		GO:0009416	sp|O80970.1|NPY2_ARATH RecName: Full=BTB/POZ domain-containing protein NPY2; AltName: Full=Protein NAKED PINS IN YUC MUTANTS 2
comp72598_c0_seq4	3.38437	2.86538e-09	2.63153e-07	up	3.63639	4.23811e-10	3.19194e-08	up	m.27089	gi|462418848|gb|EMJ23111.1| hypothetical protein PRUPE_ppa026797mg [Prunus persica]	314	3e-83, Method: Compositional matrix adjust.			hypothetical protein LOC100245743
comp67022_c0_seq1	1.37175	0.00444195	0.034781	up	1.86286	0.000173746	0.00259204	up	m.13316	gi|460369917|ref|XP_004230803.1| PREDICTED: CDPK-related kinase 5-like [Solanum lycopersicum]	232	3e-59, Method: Compositional matrix adjust.			CPK related protein kinase 1		GO:0005524		GO:0006468	sp|Q9SCS2.1|CAMK5_ARATH RecName: Full=CDPK-related kinase 5; Short=AtCRK5; AltName: Full=Calcium/calmodulin-dependent protein kinase 1
comp67022_c0_seq10	1.4109	0.00340711	0.0286659	up	1.96922	7.36606e-05	0.00126619	up	m.13325	gi|460369917|ref|XP_004230803.1| PREDICTED: CDPK-related kinase 5-like [Solanum lycopersicum]	550	e-154, Method: Compositional matrix adjust.			CPK related kinase 5		GO:0005524		GO:0006468	sp|P53681.1|CRK_DAUCA RecName: Full=CDPK-related protein kinase; AltName: Full=PK421
comp75762_c0_seq11	1.74334	0.000249602	0.00382706	up	2.74912	2.99491e-08	1.42442e-06	up	m.45248	gi|460402773|ref|XP_004246885.1| PREDICTED: xylem serine proteinase 1-like [Solanum lycopersicum]	228	3e-58, Method: Compositional matrix adjust.			hypothetical protein					sp|Q9LLL8.1|XSP1_ARATH RecName: Full=Xylem serine proteinase 1; Short=AtXSP1; AltName: Full=Cucumisin-like protein; Flags: Precursor
comp73442_c0_seq3	1.96385	4.86889e-05	0.00103638	up	1.48827	0.00174732	0.0170687	up	m.30697	gi|255574328|ref|XP_002528078.1| Myosin heavy chain, putative [Ricinus communis] Myosin heavy chain, putative [Ricinus communis]	529	e-147, Method: Compositional matrix adjust.			Myosin heavy chain, putative					sp|Q9C9N6.1|PMI2_ARATH RecName: Full=Protein PLASTID MOVEMENT IMPAIRED 2; AltName: Full=Protein WEAK CHLOROPLAST MOVEMENT UNDER BLUE LIGHT 2; Short=Protein WEB2
comp74229_c0_seq14	4.34216	3.81606e-13	9.78793e-11	up	-1.87263	0.000190467	0.00277689	down	m.34776	gi|460370904|ref|XP_004231288.1| PREDICTED: phospholipase D p1-like [Solanum lycopersicum]	1502	0.0, Method: Compositional matrix adjust.	EC:3.1.4.4	K01115	similar to PLDP1 (PHOSPHOLIPASE D ZETA1)	KOG1329,KOG1329:1-1070	GO:0003824		GO:0008152	sp|Q9LRZ5.1|PLDP1_ARATH RecName: Full=Phospholipase D p1; Short=AtPLDp1; AltName: Full=Phospholipase D zeta 1; Short=PLDzeta1; AltName: Full=Phospholipase D1 PHOX and PX-containing domain protein
comp75663_c0_seq1	1.75646	0.000224388	0.00353867	up	2.00774	2.80378e-05	0.000565941	up	m.44404	gi|45789980|gb|AAS77402.1| quercetin 3-O-glucoside-6''-O-malonyltransferase [Glandularia x hybrida]	711	0.0, Method: Compositional matrix adjust.			hypothetical protein LOC100254603	euNOG20304:32-441	GO:0016747			sp|Q8W1W9.1|5MAT1_SALSN RecName: Full=Malonyl-coenzyme:anthocyanin 5-O-glucoside-6'''-O-malonyltransferase; Short=Malonyl CoA:anthocyanin 5-O-glucoside-6'''-O-malonyltransferase; Short=Ss5MaT1
comp76214_c0_seq59	1.6617	0.000551035	0.00715755	up	1.59239	0.00121382	0.012601	up	m.49102	gi|223452325|gb|ACM89490.1| leucine-rich repeat family protein / protein kinase family protein [Glycine max]	133	1e-29, Method: Compositional matrix adjust.			hypothetical protein					sp|C0LGI2.1|Y1677_ARATH RecName: Full=Probable LRR receptor-like serine/threonine-protei n kinase At1g67720; Flags: Precursor
comp74135_c0_seq13	1.76808	0.000265776	0.00400734	up	2.70352	5.09966e-08	2.28045e-06	up	m.34268	gi|460404200|ref|XP_004247572.1| PREDICTED: uncharacterized protein LOC101247367 [Solanum lycopersicum]	146	2e-33, Method: Compositional matrix adjust.			hypothetical protein
comp53807_c2_seq1	1.31096	0.00544605	0.0406659	up	1.8173	0.000150111	0.00228307	up	m.3935	gi|460379682|ref|XP_004235590.1| PREDICTED: zinc finger protein NUTCRACKER-like isoform 1 [Solanum lycopersicum] PREDICTED: zinc finger protein NUTCRACKER-like isoform 2 [Solanum lycopersicum]	375	e-102, Method: Compositional matrix adjust.			AtIDD7 (Arabidopsis thaliana Indeterminate(ID)-Domain 7)					sp|Q9ZWA6.1|MGP_ARATH RecName: Full=Zinc finger protein MAGPIE
comp75597_c0_seq2	2.18237	6.13739e-06	0.000188044	up	1.69452	0.000367084	0.00468596	up	m.43935	gi|460411035|ref|XP_004250920.1| PREDICTED: ABC transporter G family member 15-like [Solanum lycopersicum]	1097	0.0, Method: Compositional matrix adjust.	EC:3.6.3.28		ATP-binding cassette transporter, putative	KOG0061:36-683	GO:0016887	GO:0016020		sp|Q8RWI9.2|AB15G_ARATH RecName: Full=ABC transporter G family member 15; Short=ABC transporter ABCG.15; Short=AtABCG15; AltName: Full=White-brown complex homolog protein 15; Short=AtWBC15; AltName: Full=White-brown complex homolog protein 22; Short=AtWBC22
comp67739_c0_seq1	6.95785	8.51511e-07	3.3824e-05	up	3.67141	0.00276842	0.0250154	up	m.14728	gi|359476840|ref|XP_003631896.1| PREDICTED: probable LRR receptor-like serine/threonine-protein kinase At4g36180-like [Vitis vinifera]	512	e-143, Method: Compositional matrix adjust.			hypothetical protein LOC100266009		GO:0005515			sp|C0LGS2.1|Y4361_ARATH RecName: Full=Probable LRR receptor-like serine/threonine-protei n kinase At4g36180; Flags: Precursor
comp73961_c0_seq15	2.26907	3.86421e-06	0.000125984	up	2.91175	3.47509e-08	1.62483e-06	up	m.33289	gi|460412291|ref|XP_004251535.1| PREDICTED: nitrate transporter 1.3-like [Solanum lycopersicum]	311	7e-83, Method: Compositional matrix adjust.			hypothetical protein LOC100255020		GO:0005215	GO:0016020	GO:0006857	sp|Q9LVE0.1|PTR33_ARATH RecName: Full=Nitrate transporter 1.3
comp75803_c1_seq11	5.71082	1.77582e-20	3.9855e-17	up	4.51148	6.63071e-15	2.32827e-12	up	m.45715	gi|5931643|emb|CAB56570.1| squamosa promoter binding protein-homologue 5 [Antirrhinum majus]	223	2e-56, Method: Compositional matrix adjust.			promoter-binding protein SPL9
comp75779_c1_seq20	2.84009	1.87372e-07	9.0192e-06	up	1.39907	0.00533663	0.0420952	up	m.45460	gi|460380211|ref|XP_004235851.1| PREDICTED: sucrose nonfermenting 4-like protein-like [Solanum lycopersicum]	239	5e-61, Method: Compositional matrix adjust.			hypothetical protein	KOG1764:7-168	GO:0005515			sp|Q944A6.1|SNF4_ARATH RecName: Full=Sucrose nonfermenting 4-like protein; Short=SNF4; AltName: Full=CBS domain-containing protein CBSCBS3; AltName: Full=SNF1-related protein kinase regulatory subunit betagamma; Short=AKIN subunit betagamma; Short=AKINbetagamma
comp102192_c0_seq1	5.53565	1.02022e-08	7.37126e-07	up	-2.33804	4.23144e-06	0.000111547	down	m.50082	gi|460400766|ref|XP_004245903.1| PREDICTED: transcription factor bHLH71 [Solanum lycopersicum] Hop-interacting protein THI018 [Solanum lycopersicum]	337	3e-90, Method: Compositional matrix adjust.			hypothetical protein LOC100248894		GO:0030528		GO:0006355	sp|Q9C7T4.1|BH096_ARATH RecName: Full=Transcription factor bHLH96; AltName: Full=Basic helix-loop-helix protein 96; Short=AtbHLH96; Short=bHLH 96; AltName: Full=Transcription factor EN 15; AltName: Full=bHLH transcription factor bHLH096
comp66299_c0_seq1	2.65947	2.60026e-06	8.89264e-05	up	1.84605	0.00414572	0.0345483	up	m.12257	gi|359488246|ref|XP_002281016.2| PREDICTED: protein PLASTID MOVEMENT IMPAIRED 2-like [Vitis vinifera]	145	3e-33, Method: Compositional matrix adjust.			PMI15 (plastid movement impaired 15)					sp|Q9FF41.3|PMI15_ARATH RecName: Full=Protein PLASTID MOVEMENT IMPAIRED 15
comp70427_c0_seq2	1.96649	0.000463806	0.00623776	up	1.86472	0.000579733	0.00685242	up	m.20411	gi|255575471|ref|XP_002528637.1| ATPP2-A13, putative [Ricinus communis] ATPP2-A13, putative [Ricinus communis]	275	2e-72, Method: Compositional matrix adjust.			ATPP2-A13, putative					sp|Q9LF92.1|P2A15_ARATH RecName: Full=F-box protein PP2-A15; AltName: Full=Protein PHLOE M PROTEIN 2-LIKE A15; Short=AtPP2-A15
comp48687_c0_seq1	3.06997	1.10182e-07	5.79284e-06	up	5.7241	1.77814e-09	1.1673e-07	up	m.2840	gi|224120070|ref|XP_002331129.1| predicted protein [Populus trichocarpa] predicted protein [Populus trichocarpa]	262	3e-68, Method: Compositional matrix adjust.			hypothetical protein		GO:0016491			sp|Q84QK0.1|OPR1_ORYSJ RecName: Full=12-oxophytodienoate reductase 1; AltName: Full=12-oxophytodienoate-10,11-reductase 1; Short=OPDA-reductase 1; Short=OsOPR1
comp58338_c0_seq8	2.52372	7.04436e-05	0.00139063	up	4.88055	1.79758e-06	5.22667e-05	up	m.5641
comp63591_c0_seq1	2.47419	3.92504e-06	0.000127321	up	4.98797	2.68606e-15	1.09607e-12	up	m.8979	gi|359481026|ref|XP_002270512.2| PREDICTED: cation/calcium exchanger 3-like [Vitis vinifera]	534	e-149, Method: Compositional matrix adjust.		K13754	hypothetical protein LOC100246655	KOG2399:48-562				sp|Q9FKP1.1|CCX1_ARATH RecName: Full=Cation/calcium exchanger 1; Short=AtCCX1; AltName: Full=Protein CATION EXCHANGER 7
comp68722_c0_seq6	3.95058	4.00202e-14	1.30644e-11	up	2.74253	2.30695e-08	1.13325e-06	up	m.16487	gi|470107187|ref|XP_004289930.1| PREDICTED: dehydrodolichyl diphosphate synthase 6-like isoform 1 [Fragaria vesca subsp. vesca]	413	e-113, Method: Compositional matrix adjust.	EC:2.5.1.87	K11778	hypothetical protein	KOG1602:19-288	GO:0016765			sp|Q8S2T1.2|DDPS6_ARATH RecName: Full=Dehydrodolichyl diphosphate synthase 6; Short=Dedol-PP synthase 6
comp74629_c0_seq1	1.44305	0.00274603	0.0244865	up	1.74107	0.000274608	0.00370014	up	m.37359	gi|224098756|ref|XP_002311258.1| predicted protein [Populus trichocarpa] predicted protein [Populus trichocarpa]	362	3e-98, Method: Compositional matrix adjust.			phosphatidylcholine-sterol O-acyltransferase					sp|Q93V61.1|LCAT3_ARATH RecName: Full=Phospholipase A(1) LCAT3; AltName: Full=Lecithin-cholesterol acyltransferase-like 3
comp60997_c0_seq2	3.00381	7.29745e-09	5.60154e-07	up	2.12704	1.60535e-05	0.000353227	up	m.7056	gi|297742940|emb|CBI35807.3| unnamed protein product [Vitis vinifera]	482	e-134, Method: Compositional matrix adjust.			hypothetical protein LOC100253135		GO:0016788		GO:0006629	sp|Q9SSA7.2|GLIP5_ARATH RecName: Full=GDSL esterase/lipase 5; AltName: Full=Extracellula r lipase 5; Flags: Precursor
comp72731_c0_seq3	2.49526	1.66356e-06	6.04625e-05	up	1.93781	9.10116e-05	0.00151911	up	m.27471	gi|460386892|ref|XP_004239128.1| PREDICTED: inorganic phosphate transporter 2-1, chloroplastic-like [Solanum lycopersicum]	278	3e-73, Method: Compositional matrix adjust.		K14640	PtrPHT2-1		GO:0005315	GO:0016020	GO:0006817	sp|Q38954.1|PHT21_ARATH RecName: Full=Inorganic phosphate transporter 2-1, chloroplastic ; AltName: Full=H(+)/Pi cotransporter; Short=AtPht2;1; Flags: Precursor
comp73485_c0_seq2	2.53843	9.89398e-07	3.85758e-05	up	1.53942	0.00157512	0.0155988	up	m.30867	gi|359489392|ref|XP_003633919.1| PREDICTED: glyoxylate reductase isoform 1 [Vitis vinifera]	387	e-105, Method: Compositional matrix adjust.			hypothetical protein LOC100262633	KOG0069:22-337	GO:0051287		GO:0008152	sp|Q9LE33.1|HPR3_ARATH RecName: Full=Glyoxylate/hydroxypyruvate reductase HPR3; AltName: Full=NAD(P)H-dependent hydroxypyruvate reductase 3; Short=AtHPR3; Short=HPR 3
comp72115_c0_seq12	2.29374	4.12233e-06	0.000132803	up	1.69367	0.000526377	0.00633647	up	m.25355	gi|297742223|emb|CBI34372.3| unnamed protein product [Vitis vinifera]	211	4e-53, Method: Compositional matrix adjust.			hypothetical protein LOC100258700
comp71356_c0_seq3	4.74841	1.78903e-18	1.73628e-15	up	4.8373	8.63421e-18	6.07933e-15	up	m.23112
comp75779_c1_seq33	2.67445	9.61055e-07	3.75932e-05	up	1.37787	0.00649534	0.0487953	up	m.45473	gi|460380211|ref|XP_004235851.1| PREDICTED: sucrose nonfermenting 4-like protein-like [Solanum lycopersicum]	138	4e-31, Method: Compositional matrix adjust.			AMP-activated protein kinase, gamma regulatory subunit, putative	KOG1616:4-161				sp|Q944A6.1|SNF4_ARATH RecName: Full=Sucrose nonfermenting 4-like protein; Short=SNF4; AltName: Full=CBS domain-containing protein CBSCBS3; AltName: Full=SNF1-related protein kinase regulatory subunit betagamma; Short=AKIN subunit betagamma; Short=AKINbetagamma
comp76214_c0_seq83	1.73459	0.000473976	0.00633923	up	1.46136	0.00277849	0.0250875	up	m.49122	gi|297738322|emb|CBI27523.3| unnamed protein product [Vitis vinifera]	318	7e-85, Method: Compositional matrix adjust.			hypothetical protein LOC100240962					sp|C0LGI2.1|Y1677_ARATH RecName: Full=Probable LRR receptor-like serine/threonine-protei n kinase At1g67720; Flags: Precursor
comp62846_c0_seq3	4.49362	2.24636e-16	1.55124e-13	up	3.1897	4.00861e-10	3.06919e-08	up	m.8348	gi|302142221|emb|CBI19424.3| unnamed protein product [Vitis vinifera]	94	7e-17, Method: Compositional matrix adjust.			hypothetical protein LOC100248941		GO:0000062			sp|Q9STP8.1|ACBP2_ARATH RecName: Full=Acyl-CoA-binding domain-containing protein 2; Short=Acyl-CoA binding protein 2
comp69299_c0_seq1	4.34743	6.10714e-05	0.00124109	up	5.76277	0.00109407	0.0115788	up	m.17726	gi|255536777|ref|XP_002509455.1| late embryogenesis abundant, putative [Ricinus communis] late embryogenesis abundant, putative [Ricinus communis]	98.2	2e-18, Method: Compositional matrix adjust.			late embryogenesis abundant, putative					sp|Q8SVY9.1|Y3G1_ENCCU RecName: Full=Uncharacterized protein ECU03_1610
comp58271_c0_seq2	1.5637	0.00100924	0.0114522	up	4.91099	4.55078e-18	3.63142e-15	up	m.5608	gi|359477491|ref|XP_003631984.1| PREDICTED: uncharacterized protein LOC100854649 [Vitis vinifera] unnamed protein product [Vitis vinifera]	144	8e-33, Method: Compositional matrix adjust.			hypothetical protein
comp58004_c0_seq2	1.90259	6.48067e-05	0.00129791	up	1.47268	0.00174191	0.0170297	up	m.5480	gi|165994496|dbj|BAF99698.1| 1-O-acylglucose:anthocyanin-O-acyltransferase- like protein [Gentiana triflora]	565	e-159, Method: Compositional matrix adjust.	EC:3.4.16.5		serine carboxypeptidase S10 family protein	KOG1282:24-462	GO:0004185		GO:0006508	sp|Q9C7Z9.2|SCP18_ARATH RecName: Full=Serine carboxypeptidase-like 18; Flags: Precursor
comp60037_c0_seq1	2.68013	1.20798e-07	6.23236e-06	up	3.42837	1.03136e-09	7.21935e-08	up	m.6433
comp70447_c0_seq15	3.76067	6.78366e-13	1.62396e-10	up	3.57528	3.59974e-11	3.73593e-09	up	m.20483	gi|224068592|ref|XP_002326153.1| predicted protein [Populus trichocarpa] predicted protein [Populus trichocarpa]	1062	0.0, Method: Compositional matrix adjust.	EC:1.5.1.8 1.5.1.9	K14157	lysine-ketoglutarate reductase/saccharopine dehydrogenase		GO:0016491		GO:0055114	sp|Q9SMZ4.1|AASS_ARATH RecName: Full=Alpha-aminoadipic semialdehyde synthase; AltName: Full=cAt-LKR/SDH; Short=LKR/SDH; Includes: RecName: Full=Lysine ketoglutarate reductase; Short=LKR; Includes: RecName: Full=Saccharopine dehydrogenase; AltName: Full=cAt-SDH; Short=SDH
comp71262_c0_seq1	2.29422	5.04761e-06	0.000158856	up	3.17364	1.34404e-09	9.12349e-08	up	m.22818	gi|460374574|ref|XP_004233085.1| PREDICTED: probable purine permease 10-like [Solanum lycopersicum]	434	e-119, Method: Compositional matrix adjust.			hypothetical protein LOC100241841					sp|O49726.2|PUP9_ARATH RecName: Full=Probable purine permease 9; Short=AtPUP9
comp75803_c1_seq40	1.89544	8.55226e-05	0.00162661	up	1.51683	0.00148243	0.0148425	up	m.45744	gi|255548291|ref|XP_002515202.1| conserved hypothetical protein [Ricinus communis] conserved hypothetical protein [Ricinus communis]	228	5e-58, Method: Compositional matrix adjust.			hypothetical protein		GO:0003677	GO:0005634		sp|Q9S7P5.1|SPL12_ARATH RecName: Full=Squamosa promoter-binding-like protein 12
comp76214_c0_seq11	1.52482	0.0015775	0.0159209	up	1.66454	0.000758276	0.00853424	up	m.49060	gi|223452325|gb|ACM89490.1| leucine-rich repeat family protein / protein kinase family protein [Glycine max]	133	1e-29, Method: Compositional matrix adjust.			hypothetical protein					sp|C0LGI2.1|Y1677_ARATH RecName: Full=Probable LRR receptor-like serine/threonine-protei n kinase At1g67720; Flags: Precursor
comp70447_c0_seq34	3.96994	2.1596e-13	5.78724e-11	up	4.31501	1.04998e-12	1.82144e-10	up	m.20502	gi|255550269|ref|XP_002516185.1| aminoadipic semialdehyde synthase, putative [Ricinus communis] aminoadipic semialdehyde synthase, putative [Ricinus communis]	1024	0.0, Method: Compositional matrix adjust.	EC:1.5.1.8 1.5.1.10	K14157	aminoadipic semialdehyde synthase, putative		GO:0016491		GO:0055114	sp|Q9SMZ4.1|AASS_ARATH RecName: Full=Alpha-aminoadipic semialdehyde synthase; AltName: Full=cAt-LKR/SDH; Short=LKR/SDH; Includes: RecName: Full=Lysine ketoglutarate reductase; Short=LKR; Includes: RecName: Full=Saccharopine dehydrogenase; AltName: Full=cAt-SDH; Short=SDH
comp75815_c0_seq7	1.31461	0.00633999	0.0459961	up	2.37388	3.25085e-06	8.94337e-05	up	m.45789	gi|359495088|ref|XP_002266452.2| PREDICTED: disease resistance response protein 206-like [Vitis vinifera] hypothetical protein VITISV_027159 [Vitis vinifera] unnamed protein product [Vitis vinifera]	214	5e-54, Method: Compositional matrix adjust.			hypothetical protein					sp|P13240.2|DR206_PEA RecName: Full=Disease resistance response protein 206
comp74135_c0_seq17	1.78664	0.000231037	0.00360552	up	2.70674	4.90097e-08	2.20262e-06	up	m.34272	gi|460404200|ref|XP_004247572.1| PREDICTED: uncharacterized protein LOC101247367 [Solanum lycopersicum]	146	2e-33, Method: Compositional matrix adjust.			hypothetical protein
comp73973_c0_seq2	4.88655	5.5615e-19	6.65693e-16	up	3.13233	4.24004e-10	3.19194e-08	up	m.33310	gi|359472912|ref|XP_002279997.2| PREDICTED: putative zinc finger protein At1g68190-like [Vitis vinifera] unnamed protein product [Vitis vinifera]	318	4e-84, Method: Compositional matrix adjust.			hypothetical protein LOC100256160					sp|Q9C9F4.1|COLX_ARATH RecName: Full=Putative zinc finger protein At1g68190
comp70447_c0_seq9	3.75457	7.27866e-13	1.6972e-10	up	3.5867	3.39084e-11	3.56028e-09	up	m.20477	gi|224068592|ref|XP_002326153.1| predicted protein [Populus trichocarpa] predicted protein [Populus trichocarpa]	1062	0.0, Method: Compositional matrix adjust.	EC:1.5.1.8 1.5.1.9	K14157	lysine-ketoglutarate reductase/saccharopine dehydrogenase		GO:0016491		GO:0055114	sp|Q9SMZ4.1|AASS_ARATH RecName: Full=Alpha-aminoadipic semialdehyde synthase; AltName: Full=cAt-LKR/SDH; Short=LKR/SDH; Includes: RecName: Full=Lysine ketoglutarate reductase; Short=LKR; Includes: RecName: Full=Saccharopine dehydrogenase; AltName: Full=cAt-SDH; Short=SDH
comp66036_c0_seq1	1.40223	0.00315043	0.0270062	up	1.35359	0.00420476	0.034918	up	m.11880	gi|225440620|ref|XP_002274014.1| PREDICTED: uncharacterized protein LOC100242508 [Vitis vinifera]	153	2e-35, Method: Compositional matrix adjust.			hypothetical protein LOC100242508
comp67702_c0_seq1	2.15639	1.30661e-05	0.00035251	up	-1.31441	0.00578017	0.04481	down	m.14658	gi|224085758|ref|XP_002307690.1| predicted protein [Populus trichocarpa] predicted protein [Populus trichocarpa]	795	0.0, Method: Compositional matrix adjust.			hypothetical protein	KOG1378:19-464	GO:0016787			sp|Q9SDZ9.1|PPAF2_IPOBA RecName: Full=Purple acid phosphatase 2; AltName: Full=Manganese(II) purple acid phosphatase 2; Flags: Precursor
comp63269_c0_seq3	3.28221	4.46298e-05	0.000961375	up	4.08067	0.000378171	0.00480019	up	m.8687	gi|225459312|ref|XP_002284166.1| PREDICTED: uncharacterized protein LOC100262645 [Vitis vinifera] unnamed protein product [Vitis vinifera]	147	6e-34, Method: Compositional matrix adjust.			hypothetical protein LOC100262645
comp70145_c0_seq14	4.19676	1.50352e-14	5.74362e-12	up	2.48818	7.90328e-07	2.58234e-05	up	m.19625	gi|225459860|ref|XP_002285931.1| PREDICTED: uncharacterized protein LOC100252277 [Vitis vinifera]	236	3e-60, Method: Compositional matrix adjust.			hypothetical protein LOC100252277
comp59086_c0_seq2	4.02502	9.64584e-07	3.76492e-05	up	3.70396	5.28778e-07	1.7964e-05	up	m.5963
comp73825_c0_seq13	1.73107	0.000379978	0.00530158	up	1.80541	0.000193959	0.00281979	up	m.32556	gi|460382502|ref|XP_004236978.1| PREDICTED: MATE efflux family protein DTX1-like [Solanum lycopersicum]	105	3e-21, Method: Composition-based stats.			hypothetical protein LOC100250856		GO:0015297	GO:0016020	GO:0055085	sp|Q9LUH2.1|ALF5_ARATH RecName: Full=MATE efflux family protein ALF5; AltName: Full=Protein ABERRANT LATERAL ROOT FORMATION 5; AltName: Full=Protein DTX19
comp75779_c1_seq2	2.82188	2.22222e-07	1.04859e-05	up	1.39279	0.00580466	0.0449514	up	m.45443	gi|460380211|ref|XP_004235851.1| PREDICTED: sucrose nonfermenting 4-like protein-like [Solanum lycopersicum]	196	3e-48, Method: Compositional matrix adjust.			hypothetical protein		GO:0005515			sp|Q944A6.1|SNF4_ARATH RecName: Full=Sucrose nonfermenting 4-like protein; Short=SNF4; AltName: Full=CBS domain-containing protein CBSCBS3; AltName: Full=SNF1-related protein kinase regulatory subunit betagamma; Short=AKIN subunit betagamma; Short=AKINbetagamma
comp76214_c0_seq60	1.70231	0.000442427	0.00600194	up	1.75184	0.000427374	0.00532312	up	m.49103	gi|223452325|gb|ACM89490.1| leucine-rich repeat family protein / protein kinase family protein [Glycine max]	133	1e-29, Method: Compositional matrix adjust.			hypothetical protein					sp|C0LGI2.1|Y1677_ARATH RecName: Full=Probable LRR receptor-like serine/threonine-protei n kinase At1g67720; Flags: Precursor
comp75779_c1_seq45	3.06608	1.19657e-08	8.32707e-07	up	1.59095	0.0013076	0.0133736	up	m.45485	gi|460380211|ref|XP_004235851.1| PREDICTED: sucrose nonfermenting 4-like protein-like [Solanum lycopersicum]	328	1e-87, Method: Compositional matrix adjust.			hypothetical protein		GO:0005515			sp|Q944A6.1|SNF4_ARATH RecName: Full=Sucrose nonfermenting 4-like protein; Short=SNF4; AltName: Full=CBS domain-containing protein CBSCBS3; AltName: Full=SNF1-related protein kinase regulatory subunit betagamma; Short=AKIN subunit betagamma; Short=AKINbetagamma
comp70447_c0_seq13	4.13584	5.13741e-14	1.64714e-11	up	4.34463	7.52377e-13	1.35086e-10	up	m.20481	gi|255550269|ref|XP_002516185.1| aminoadipic semialdehyde synthase, putative [Ricinus communis] aminoadipic semialdehyde synthase, putative [Ricinus communis]	554	e-155, Method: Compositional matrix adjust.	EC:1.5.1.8 1.5.1.10	K14157	aminoadipic semialdehyde synthase, putative		GO:0016491		GO:0055114	sp|Q9SMZ4.1|AASS_ARATH RecName: Full=Alpha-aminoadipic semialdehyde synthase; AltName: Full=cAt-LKR/SDH; Short=LKR/SDH; Includes: RecName: Full=Lysine ketoglutarate reductase; Short=LKR; Includes: RecName: Full=Saccharopine dehydrogenase; AltName: Full=cAt-SDH; Short=SDH
comp63121_c0_seq1	1.56233	0.00254549	0.0231056	up	-2.29791	2.25237e-06	6.40383e-05	down	m.8589	gi|346426991|gb|AEO27875.1| SOD2 [Scutellaria baicalensis]	211	4e-53, Method: Compositional matrix adjust.	EC:1.15.1.1	K04565	Cu/Zn superoxide dismutase-like		GO:0046872		GO:0055114	sp|O65199.1|SODCP_VITVI RecName: Full=Superoxide dismutase [Cu-Zn], chloroplastic; Flags : Precursor
comp73961_c0_seq5	1.87995	8.48082e-05	0.00161558	up	2.62793	1.53582e-07	5.94287e-06	up	m.33279	gi|225447121|ref|XP_002274227.1| PREDICTED: nitrate transporter 1.3-like [Vitis vinifera]	828	0.0, Method: Compositional matrix adjust.			hypothetical protein LOC100255020	KOG1237:6-582	GO:0005215	GO:0016020	GO:0006857	sp|Q9LVE0.1|PTR33_ARATH RecName: Full=Nitrate transporter 1.3
comp96053_c0_seq1	4.30831	1.71264e-10	2.54129e-08	up	3.63708	5.73788e-09	3.22949e-07	up	m.50064	gi|225425924|ref|XP_002267616.1| PREDICTED: two-component response regulator ARR11 [Vitis vinifera] unnamed protein product [Vitis vinifera]	89.4	5e-16, Method: Compositional matrix adjust.		K14491	type-b response regulator
comp74135_c0_seq20	1.42879	0.0051275	0.0387465	up	2.51868	9.0817e-07	2.90196e-05	up	m.34275	gi|224108009|ref|XP_002314686.1| predicted protein [Populus trichocarpa] predicted protein [Populus trichocarpa]	110	2e-22, Method: Compositional matrix adjust.			hypothetical protein
comp72115_c0_seq16	2.38679	3.5085e-06	0.00011569	up	1.57199	0.00148633	0.0148711	up	m.25358	gi|297742223|emb|CBI34372.3| unnamed protein product [Vitis vinifera]	285	4e-75, Method: Compositional matrix adjust.			hypothetical protein LOC100258700					sp|Q99288.1|DET1_YEAST RecName: Full=Broad-range acid phosphatase DET1; AltName: Full=Decreased ergosterol transport protein 1
comp68941_c0_seq3	1.7762	0.00215883	0.0203575	up	2.82529	5.14211e-06	0.000131986	up	m.16984	gi|283362120|dbj|BAI65913.1| UDP-sugar:glycosyltransferase [Forsythia x intermedia]	383	e-104, Method: Compositional matrix adjust.			hypothetical protein		GO:0016758		GO:0008152	sp|Q40285.1|UFOG2_MANES RecName: Full=Anthocyanidin 3-O-glucosyltransferase 2; AltName: Full=Flavonol 3-O-glucosyltransferase 2; AltName: Full=UDP-glucose flavonoid 3-O-glucosyltransferase 2
comp67626_c0_seq4	1.78847	0.000172639	0.00288742	up	2.41846	9.12458e-07	2.9099e-05	up	m.14537	gi|12539609|gb|AAG59584.1|AF229926_1 pathogen-inducible alpha-dioxygenase [Nicotiana attenuata]	837	0.0, Method: Compositional matrix adjust.	EC:1.-.-.-	K10529	hypothetical protein LOC100254380	KOG2408:2-516	GO:0020037		GO:0055114	sp|Q9SGH6.1|DOX1_ARATH RecName: Full=Alpha-dioxygenase 1; Short=Alpha DOX1; AltName: Full=Fatty acid dioxygenase AlphaDOX1; AltName: Full=Pathogen-induced oxygenase; AltName: Full=Plant alpha dioxygenase 1; Flags: Precursor
comp74605_c1_seq1	1.49698	0.00340289	0.0286438	up	2.10281	0.000214007	0.00305436	up	m.37232	gi|359491211|ref|XP_002277671.2| PREDICTED: C2 and GRAM domain-containing protein At5g50170-like [Vitis vinifera]	822	0.0, Method: Compositional matrix adjust.			hypothetical protein LOC100262229		GO:0005515			sp|Q9FGS8.1|C2GR2_ARATH RecName: Full=C2 and GRAM domain-containing protein At5g50170
comp50258_c0_seq2	2.21235	1.37986e-05	0.000365291	up	-4.52069	6.26778e-14	1.47104e-11	down	m.3153	gi|460399325|ref|XP_004245192.1| PREDICTED: uncharacterized protein LOC101262737 [Solanum lycopersicum]	616	e-174, Method: Compositional matrix adjust.			hypothetical protein LOC100252479
comp35655_c0_seq8	3.46493	1.03058e-11	1.91747e-09	up	1.94511	4.52869e-05	0.000842158	up	m.1396	gi|359482241|ref|XP_002266914.2| PREDICTED: vacuolar amino acid transporter 1-like [Vitis vinifera]	714	0.0, Method: Compositional matrix adjust.		K15015	hypothetical protein LOC100265815	KOG1303:57-530				sp|P47082.1|AVT1_YEAST RecName: Full=Vacuolar amino acid transporter 1
comp72824_c0_seq1	2.85654	6.57481e-09	5.16619e-07	up	3.43218	1.04919e-11	1.29025e-09	up	m.27862	gi|225434859|ref|XP_002282236.1| PREDICTED: ribulose bisphosphate carboxylase/oxygenase activase 2, chloroplastic isoform 1 [Vitis vinifera] unnamed protein product [Vitis vinifera]	771	0.0, Method: Compositional matrix adjust.			hypothetical protein LOC100263871	KOG0651:1-434	GO:0005524			sp|Q40281.1|RCA_MALDO RecName: Full=Ribulose bisphosphate carboxylase/oxygenase activase , chloroplastic; Short=RA; Short=RuBisCO activase; Flags: Precursor
comp76214_c0_seq120	1.55963	0.00124501	0.0133734	up	1.39232	0.00364264	0.031195	up	m.49153	gi|297738322|emb|CBI27523.3| unnamed protein product [Vitis vinifera]	318	7e-85, Method: Compositional matrix adjust.			hypothetical protein LOC100240962					sp|C0LGI2.1|Y1677_ARATH RecName: Full=Probable LRR receptor-like serine/threonine-protei n kinase At1g67720; Flags: Precursor
comp75359_c0_seq5	1.81013	0.000150632	0.0026005	up	2.1505	8.33624e-06	0.000202759	up	m.42227	gi|12043533|emb|CAC19789.1| MYB-like DNA-binding protein [Catharanthus roseus]	755	0.0, Method: Compositional matrix adjust.			TBP1 (TELOMERIC DNA BINDING PROTEIN 1)					sp|Q9FFY9.1|TRP4_ARATH RecName: Full=Telomere repeat-binding protein 4; AltName: Full=H-protein promoter binding factor-1; Short=AtTBP1; AltName: Full=Telomeric DNA-binding protein 1
comp71598_c0_seq3	2.44112	1.3333e-06	4.98724e-05	up	1.74714	0.000305843	0.00402437	up	m.23832	gi|225443944|ref|XP_002272106.1| PREDICTED: uncharacterized protein LOC100249766 [Vitis vinifera] unnamed protein product [Vitis vinifera]	357	5e-96, Method: Compositional matrix adjust.			hypothetical protein LOC100249766	KOG0431:1-469	GO:0031072			sp|Q0WQ57.1|AUXI2_ARATH RecName: Full=Auxilin-related protein 2
comp76240_c0_seq10	1.52274	0.00297951	0.0259436	up	1.67774	0.0014257	0.0143808	up	m.49342	gi|147812190|emb|CAN63610.1| hypothetical protein VITISV_000282 [Vitis vinifera]	223	1e-55, Method: Compositional matrix adjust.			hypothetical protein LOC100255858
comp35655_c0_seq4	3.49002	7.70896e-12	1.44933e-09	up	1.96307	3.88481e-05	0.000745588	up	m.1392	gi|359482241|ref|XP_002266914.2| PREDICTED: vacuolar amino acid transporter 1-like [Vitis vinifera]	535	e-150, Method: Compositional matrix adjust.		K15015	hypothetical protein LOC100265815	KOG1303:57-410				sp|P47082.1|AVT1_YEAST RecName: Full=Vacuolar amino acid transporter 1
comp67215_c0_seq2	2.51803	2.41267e-05	0.000579122	up	-4.25851	7.66942e-15	2.62287e-12	down	m.13608
comp72128_c1_seq1	2.20359	4.65661e-06	0.000147846	up	1.63281	0.000538031	0.00644865	up	m.25443	gi|158712040|gb|ABW79813.1| malate dehydrogenase [Perilla frutescens]	655	0.0, Method: Compositional matrix adjust.	EC:1.1.1.37	K00026	hypothetical protein LOC100253198	KOG1494:1-353	GO:0016491		GO:0055114	sp|P19446.1|MDHG_CITLA RecName: Full=Malate dehydrogenase, glyoxysomal; Flags: Precursor
comp76214_c0_seq12	1.79181	0.000258019	0.00392427	up	1.35911	0.0052145	0.0413441	up	m.49061	gi|297738322|emb|CBI27523.3| unnamed protein product [Vitis vinifera]	318	7e-85, Method: Compositional matrix adjust.			hypothetical protein LOC100240962					sp|C0LGI2.1|Y1677_ARATH RecName: Full=Probable LRR receptor-like serine/threonine-protei n kinase At1g67720; Flags: Precursor
comp74135_c0_seq29	1.78642	0.000229799	0.00358944	up	2.69641	5.45297e-08	2.38794e-06	up	m.34284	gi|460404200|ref|XP_004247572.1| PREDICTED: uncharacterized protein LOC101247367 [Solanum lycopersicum]	146	2e-33, Method: Compositional matrix adjust.			hypothetical protein
comp67626_c0_seq3	1.83189	0.000120436	0.00216562	up	2.51577	3.57452e-07	1.25964e-05	up	m.14536	gi|12539609|gb|AAG59584.1|AF229926_1 pathogen-inducible alpha-dioxygenase [Nicotiana attenuata]	658	0.0, Method: Compositional matrix adjust.	EC:1.-.-.-	K10529	DOX1		GO:0020037		GO:0055114	sp|Q9SGH6.1|DOX1_ARATH RecName: Full=Alpha-dioxygenase 1; Short=Alpha DOX1; AltName: Full=Fatty acid dioxygenase AlphaDOX1; AltName: Full=Pathogen-induced oxygenase; AltName: Full=Plant alpha dioxygenase 1; Flags: Precursor
comp76214_c0_seq88	1.49327	0.00207168	0.0196856	up	1.43777	0.00279186	0.0251955	up	m.49127	gi|225425928|ref|XP_002267668.1| PREDICTED: probable LRR receptor-like serine/threonine-protein kinase At1g67720-like [Vitis vinifera]	317	1e-84, Method: Compositional matrix adjust.			hypothetical protein LOC100240962					sp|C0LGI2.1|Y1677_ARATH RecName: Full=Probable LRR receptor-like serine/threonine-protei n kinase At1g67720; Flags: Precursor
comp70829_c0_seq1	2.24206	3.19233e-06	0.000106537	up	1.6179	0.00059735	0.00703056	up	m.21553	gi|255568812|ref|XP_002525377.1| carbonic anhydrase, putative [Ricinus communis] carbonic anhydrase, putative [Ricinus communis]	414	e-113, Method: Compositional matrix adjust.	EC:4.2.1.1	K01673	carbonic anhydrase, putative / carbonate dehydratase, putative	KOG1578:38-319	GO:0008270		GO:0015976	sp|P27141.1|CAHC_TOBAC RecName: Full=Carbonic anhydrase, chloroplastic; AltName: Full=Carbonate dehydratase; Flags: Precursor
comp74229_c0_seq11	3.98006	1.05084e-10	1.65503e-08	up	-1.97577	0.0001255	0.00197484	down	m.34773	gi|460370904|ref|XP_004231288.1| PREDICTED: phospholipase D p1-like [Solanum lycopersicum]	835	0.0, Method: Compositional matrix adjust.	EC:3.1.4.4	K01115	similar to PLDP1 (PHOSPHOLIPASE D ZETA1)	KOG1329:1-537	GO:0003824		GO:0008152	sp|Q9LRZ5.1|PLDP1_ARATH RecName: Full=Phospholipase D p1; Short=AtPLDp1; AltName: Full=Phospholipase D zeta 1; Short=PLDzeta1; AltName: Full=Phospholipase D1 PHOX and PX-containing domain protein
comp66036_c0_seq10	1.42021	0.00272187	0.0242953	up	1.38147	0.00339095	0.0294618	up	m.11889	gi|297740242|emb|CBI30424.3| unnamed protein product [Vitis vinifera]	161	6e-38, Method: Composition-based stats.			hypothetical protein LOC100242508
comp73825_c0_seq30	1.83164	0.000140461	0.00245202	up	1.95242	4.87034e-05	0.000896812	up	m.32572	gi|255582913|ref|XP_002532228.1| TRANSPARENT TESTA 12 protein, putative [Ricinus communis] TRANSPARENT TESTA 12 protein, putative [Ricinus communis]	332	5e-89, Method: Compositional matrix adjust.			TRANSPARENT TESTA 12 protein, putative		GO:0015297	GO:0016020	GO:0055085	sp|Q8GXM8.1|MATE7_ARATH RecName: Full=MATE efflux family protein 7; AltName: Full=Protei n DETOXIFICATION 1-like 3; AltName: Full=Protein DTX2
comp74879_c0_seq3	2.98217	5.6136e-07	2.3494e-05	up	5.7442	3.30483e-14	8.85621e-12	up	m.38850	gi|460376852|ref|XP_004234210.1| PREDICTED: G-type lectin S-receptor-like serine/threonine-protein kinase At5g24080-like [Solanum lycopersicum]	692	0.0, Method: Compositional matrix adjust.	EC:2.7.11.10		ATP binding protein, putative		GO:0005529		GO:0048544	sp|Q9FLV4.1|Y5248_ARATH RecName: Full=G-type lectin S-receptor-like serine/threonine-protein kinase At5g24080; Flags: Precursor
comp76214_c0_seq135	1.67286	0.000521754	0.00684783	up	1.32087	0.00625853	0.047423	up	m.49166	gi|297738322|emb|CBI27523.3| unnamed protein product [Vitis vinifera]	318	7e-85, Method: Compositional matrix adjust.			hypothetical protein LOC100240962					sp|C0LGI2.1|Y1677_ARATH RecName: Full=Probable LRR receptor-like serine/threonine-protei n kinase At1g67720; Flags: Precursor
comp42774_c0_seq1	2.7179	0.000176371	0.00293344	up	-2.03139	0.00182136	0.0176337	down	m.2205	gi|225455388|ref|XP_002272899.1| PREDICTED: germin-like protein 11-1 [Vitis vinifera] unnamed protein product [Vitis vinifera]	257	2e-66, Method: Compositional matrix adjust.			hypothetical protein LOC100248580	euNOG21295:30-218	GO:0045735			sp|Q9FLT3.1|GL34_ARATH RecName: Full=Germin-like protein subfamily 3 member 4; Flags: Precursor
comp75166_c0_seq10	1.54573	0.00559521	0.0415378	up	2.0406	0.000184242	0.00270259	up	m.40712	gi|359486567|ref|XP_002280470.2| PREDICTED: LOW QUALITY PROTEIN: UDP-glycosyltransferase 85A1-like [Vitis vinifera]	276	2e-72, Method: Compositional matrix adjust.			hypothetical protein LOC100251340					sp|Q9LMF1.2|U85A3_ARATH RecName: Full=UDP-glycosyltransferase 85A3
comp67222_c0_seq2	3.00599	2.40248e-05	0.000577447	up	3.19771	1.60223e-08	8.24277e-07	up	m.13621	gi|255579242|ref|XP_002530467.1| conserved hypothetical protein [Ricinus communis] conserved hypothetical protein [Ricinus communis]	282	3e-74, Method: Compositional matrix adjust.			hypothetical protein		GO:0005515
comp67733_c0_seq3	1.79518	0.000295481	0.00432033	up	2.60847	2.51629e-07	9.21159e-06	up	m.14724	gi|224106229|ref|XP_002314093.1| GRAS family transcription factor [Populus trichocarpa] GRAS family transcription factor [Populus trichocarpa]	719	0.0, Method: Compositional matrix adjust.			GRAS family transcription factor					sp|Q9LPR8.1|SCL3_ARATH RecName: Full=Scarecrow-like protein 3; Short=AtSCL3; AltName: Full=GRAS family protein 5; Short=AtGRAS-5
comp71016_c0_seq5	1.2891	0.00605888	0.0442302	up	2.04332	2.0642e-05	0.000436791	up	m.22087	gi|460414437|ref|XP_004252577.1| PREDICTED: uncharacterized protein LOC101262091 [Solanum lycopersicum]	308	2e-81, Method: Compositional matrix adjust.			GT2					sp|Q39117.1|TGT2_ARATH RecName: Full=Trihelix transcription factor GT-2; AltName: Full=Trihelix DNA-binding protein GT-2
comp74135_c0_seq9	1.79481	0.000216089	0.00343646	up	2.69989	5.26707e-08	2.31851e-06	up	m.34264	gi|460404200|ref|XP_004247572.1| PREDICTED: uncharacterized protein LOC101247367 [Solanum lycopersicum]	146	2e-33, Method: Compositional matrix adjust.			hypothetical protein
comp73825_c0_seq70	1.79937	0.00018089	0.00298716	up	1.96766	4.28304e-05	0.000807772	up	m.32608	gi|255582913|ref|XP_002532228.1| TRANSPARENT TESTA 12 protein, putative [Ricinus communis] TRANSPARENT TESTA 12 protein, putative [Ricinus communis]	332	5e-89, Method: Compositional matrix adjust.			TRANSPARENT TESTA 12 protein, putative		GO:0015297	GO:0016020	GO:0055085	sp|Q8GXM8.1|MATE7_ARATH RecName: Full=MATE efflux family protein 7; AltName: Full=Protei n DETOXIFICATION 1-like 3; AltName: Full=Protein DTX2
comp67022_c0_seq8	1.44018	0.00282318	0.024976	up	1.95395	8.27904e-05	0.00139902	up	m.13323	gi|224081597|ref|XP_002306462.1| CPK related kinase 5 [Populus trichocarpa] CPK related kinase 5 [Populus trichocarpa]	336	2e-90, Method: Compositional matrix adjust.			CPK related kinase 5		GO:0005524		GO:0006468	sp|P53681.1|CRK_DAUCA RecName: Full=CDPK-related protein kinase; AltName: Full=PK421
comp71167_c0_seq4	2.19149	5.29649e-06	0.00016524	up	2.95578	4.44669e-09	2.58794e-07	up	m.22568
comp59623_c1_seq2	1.99979	0.00242555	0.0222899	up	1.49697	0.00424967	0.0351212	up	m.6230	gi|70724314|gb|AAZ07706.1| cytochrome P450 monooxygenase [Sesamum indicum]	129	3e-28, Method: Compositional matrix adjust.			hypothetical protein LOC100264184		GO:0020037			sp|Q05047.1|C72A1_CATRO RecName: Full=Secologanin synthase; Short=SLS; AltName: Full=CYPLXXII; AltName: Full=Cytochrome P450 72A1
comp58394_c0_seq4	2.93181	7.77389e-05	0.00150244	up	4.08067	0.000378171	0.00480019	up	m.5671	gi|460391108|ref|XP_004241165.1| PREDICTED: ABC transporter G family member 31-like [Solanum lycopersicum]	492	e-137, Method: Compositional matrix adjust.			PDR3 (PLEIOTROPIC DRUG RESISTANCE 3)					sp|Q7PC88.1|AB31G_ARATH RecName: Full=ABC transporter G family member 31; Short=ABC transporter ABCG.31; Short=AtABCG31; AltName: Full=Probable pleiotropic drug resistance protein 3
comp75359_c0_seq1	2.04888	2.12746e-05	0.000523606	up	2.04508	2.21058e-05	0.000462032	up	m.42223	gi|12043533|emb|CAC19789.1| MYB-like DNA-binding protein [Catharanthus roseus]	774	0.0, Method: Compositional matrix adjust.			TBP1 (TELOMERIC DNA BINDING PROTEIN 1)					sp|Q9FFY9.1|TRP4_ARATH RecName: Full=Telomere repeat-binding protein 4; AltName: Full=H-protein promoter binding factor-1; Short=AtTBP1; AltName: Full=Telomeric DNA-binding protein 1
comp71183_c0_seq3	1.91215	7.25021e-05	0.00142289	up	2.2993	3.45472e-06	9.40528e-05	up	m.22601	gi|225446455|ref|XP_002275230.1| PREDICTED: transcription activator GLK1-like [Vitis vinifera]	435	e-119, Method: Compositional matrix adjust.			GPRI1 (GBF'S PRO-RICH REGION-INTERACTING FACTOR 1)					sp|Q9SIV3.2|GLK1_ARATH RecName: Full=Transcription activator GLK1; AltName: Full=GBF'S PRO-RICH REGION-INTERACTING factor 1; AltName: Full=Golden2-like protein 1; Short=AtGLK1
comp76214_c0_seq128	1.64694	0.000795728	0.00949926	up	1.3285	0.00631361	0.0478101	up	m.49161	gi|225425928|ref|XP_002267668.1| PREDICTED: probable LRR receptor-like serine/threonine-protein kinase At1g67720-like [Vitis vinifera]	317	1e-84, Method: Compositional matrix adjust.			hypothetical protein LOC100240962					sp|C0LGI2.1|Y1677_ARATH RecName: Full=Probable LRR receptor-like serine/threonine-protei n kinase At1g67720; Flags: Precursor
comp73825_c0_seq36	1.81004	0.000206715	0.00331085	up	1.88146	0.000105461	0.00172058	up	m.32578	gi|460382502|ref|XP_004236978.1| PREDICTED: MATE efflux family protein DTX1-like [Solanum lycopersicum]	105	3e-21, Method: Composition-based stats.			hypothetical protein LOC100250856		GO:0015297	GO:0016020	GO:0055085	sp|Q9LUH2.1|ALF5_ARATH RecName: Full=MATE efflux family protein ALF5; AltName: Full=Protein ABERRANT LATERAL ROOT FORMATION 5; AltName: Full=Protein DTX19
comp60926_c0_seq2	2.48894	0.000328572	0.00471571	up	1.79611	0.000662246	0.00765634	up	m.7012	gi|460369969|ref|XP_004230829.1| PREDICTED: naringenin,2-oxoglutarate 3-dioxygenase-like [Solanum lycopersicum]	436	e-120, Method: Compositional matrix adjust.			2-oxoglutarate-dependent dioxygenase	KOG0143:1-290	GO:0016491			sp|D4N500.1|DIOX1_PAPSO RecName: Full=Thebaine 6-O-demethylase
comp73961_c0_seq16	1.92624	5.78427e-05	0.00118969	up	2.62397	1.56972e-07	6.05446e-06	up	m.33290	gi|225447121|ref|XP_002274227.1| PREDICTED: nitrate transporter 1.3-like [Vitis vinifera]	753	0.0, Method: Compositional matrix adjust.			hypothetical protein LOC100255020	KOG1237:1-534	GO:0005215	GO:0016020	GO:0006857	sp|Q9LVE0.1|PTR33_ARATH RecName: Full=Nitrate transporter 1.3
comp70274_c0_seq2	1.57789	0.000967884	0.0110828	up	1.92237	6.68253e-05	0.00116261	up	m.19989	gi|254028670|gb|ACT53268.1| transport inhibitor response 1 [Nicotiana tabacum]	904	0.0, Method: Compositional matrix adjust.		K14485	transport inhibitor response 1	KOG1947:1-509	GO:0005515			sp|Q570C0.2|TIR1_ARATH RecName: Full=Protein TRANSPORT INHIBITOR RESPONSE 1; AltName: Full=Weak ethylene-insensitive protein 1
comp70447_c0_seq27	3.7575	6.9439e-13	1.64045e-10	up	3.52811	6.00028e-11	5.65523e-09	up	m.20495	gi|255550269|ref|XP_002516185.1| aminoadipic semialdehyde synthase, putative [Ricinus communis] aminoadipic semialdehyde synthase, putative [Ricinus communis]	1375	0.0, Method: Compositional matrix adjust.	EC:1.5.1.8 1.5.1.10	K14157	aminoadipic semialdehyde synthase, putative		GO:0016491		GO:0055114	sp|Q9SMZ4.1|AASS_ARATH RecName: Full=Alpha-aminoadipic semialdehyde synthase; AltName: Full=cAt-LKR/SDH; Short=LKR/SDH; Includes: RecName: Full=Lysine ketoglutarate reductase; Short=LKR; Includes: RecName: Full=Saccharopine dehydrogenase; AltName: Full=cAt-SDH; Short=SDH
comp65388_c0_seq2	1.9145	0.000380405	0.00530484	up	2.30876	0.00193774	0.0184715	up	m.11082	gi|460392270|ref|XP_004241740.1| PREDICTED: protein PLANT CADMIUM RESISTANCE 8-like [Solanum lycopersicum]	272	2e-71, Method: Compositional matrix adjust.			hypothetical protein LOC100253175					sp|Q9M815.2|PCR8_ARATH RecName: Full=Protein PLANT CADMIUM RESISTANCE 8; Short=AtPCR8
comp73825_c0_seq2	1.8291	0.00013915	0.00243573	up	1.96647	4.25966e-05	0.000803783	up	m.32546	gi|255582913|ref|XP_002532228.1| TRANSPARENT TESTA 12 protein, putative [Ricinus communis] TRANSPARENT TESTA 12 protein, putative [Ricinus communis]	332	5e-89, Method: Compositional matrix adjust.			TRANSPARENT TESTA 12 protein, putative		GO:0015297	GO:0016020	GO:0055085	sp|Q8GXM8.1|MATE7_ARATH RecName: Full=MATE efflux family protein 7; AltName: Full=Protei n DETOXIFICATION 1-like 3; AltName: Full=Protein DTX2
comp76214_c0_seq28	1.58557	0.00108577	0.0120896	up	1.47015	0.00256407	0.0234283	up	m.49073	gi|223452325|gb|ACM89490.1| leucine-rich repeat family protein / protein kinase family protein [Glycine max]	133	1e-29, Method: Compositional matrix adjust.			hypothetical protein					sp|C0LGI2.1|Y1677_ARATH RecName: Full=Probable LRR receptor-like serine/threonine-protei n kinase At1g67720; Flags: Precursor
comp71356_c0_seq4	4.69854	3.36399e-18	2.99772e-15	up	4.79642	1.39041e-17	9.07787e-15	up	m.23113
comp59811_c0_seq1	2.28833	2.50126e-06	8.61974e-05	up	3.3745	4.30148e-11	4.31457e-09	up	m.6325	gi|296085988|emb|CBI31429.3| unnamed protein product [Vitis vinifera]	668	0.0, Method: Compositional matrix adjust.		K15015	hypothetical protein LOC100249618	KOG1303:53-446				sp|P47082.1|AVT1_YEAST RecName: Full=Vacuolar amino acid transporter 1
comp62846_c0_seq2	4.39475	7.73291e-16	4.2512e-13	up	3.15771	5.65607e-10	4.13653e-08	up	m.8347	gi|301073323|gb|ADK56449.1| acyl-CoA-binding protein [Vitis vinifera]	95.1	3e-17, Method: Compositional matrix adjust.			hypothetical protein LOC100248941		GO:0000062			sp|Q9STP8.1|ACBP2_ARATH RecName: Full=Acyl-CoA-binding domain-containing protein 2; Short=Acyl-CoA binding protein 2
comp75762_c0_seq16	1.80236	0.000157182	0.00268234	up	2.78131	2.26111e-08	1.11225e-06	up	m.45253	gi|460402773|ref|XP_004246885.1| PREDICTED: xylem serine proteinase 1-like [Solanum lycopersicum]	228	3e-58, Method: Compositional matrix adjust.			hypothetical protein					sp|Q9LLL8.1|XSP1_ARATH RecName: Full=Xylem serine proteinase 1; Short=AtXSP1; AltName: Full=Cucumisin-like protein; Flags: Precursor
comp72221_c0_seq4	2.86156	1.12044e-08	7.93096e-07	up	2.16862	7.94218e-06	0.000194275	up	m.25693
comp74629_c0_seq6	1.41276	0.00298896	0.0259818	up	1.72399	0.000290066	0.0038635	up	m.37364	gi|33318329|gb|AAQ05032.1|AF468223_1 phospholipase A1 [Nicotiana tabacum]	695	0.0, Method: Compositional matrix adjust.			phosphatidylcholine-sterol O-acyltransferase, putative	KOG2369:7-444	GO:0004607		GO:0006629	sp|Q93V61.1|LCAT3_ARATH RecName: Full=Phospholipase A(1) LCAT3; AltName: Full=Lecithin-cholesterol acyltransferase-like 3
comp62663_c0_seq4	1.44737	0.00213865	0.0201968	up	1.61449	0.000739237	0.00835808	up	m.8211	gi|460413847|ref|XP_004252288.1| PREDICTED: uncharacterized protein LOC101252852 isoform 1 [Solanum lycopersicum]	336	4e-90, Method: Compositional matrix adjust.			hypothetical protein
comp64469_c0_seq2	3.50684	4.98198e-11	8.13173e-09	up	3.30953	2.37996e-10	1.94232e-08	up	m.9922	gi|224139082|ref|XP_002326763.1| predicted protein [Populus trichocarpa] unknown [Populus trichocarpa] predicted protein [Populus trichocarpa]	124	7e-27, Method: Compositional matrix adjust.			hypothetical protein					sp|P42735.1|CDI8_ARATH RecName: Full=Cadmium-induced protein AS8
comp68439_c0_seq5	2.93579	2.8139e-09	2.59088e-07	up	1.73398	0.000242318	0.00336351	up	m.15950	gi|224104247|ref|XP_002313371.1| predicted protein [Populus trichocarpa] predicted protein [Populus trichocarpa]	322	4e-86, Method: Compositional matrix adjust.	EC:2.6.1.45	K00830	AGT (ALANINE:GLYOXYLATE AMINOTRANSFERASE)					sp|Q56YA5.2|SGAT_ARATH RecName: Full=Serine--glyoxylate aminotransferase; AltName: Full=Alanine--glyoxylate aminotransferase; Short=AGT; AltName: Full=Serine--pyruvate aminotransferase
comp70112_c0_seq3	2.975	5.18748e-08	3.06377e-06	up	9.26668	2.01652e-16	1.00744e-13	up	m.19492	gi|359489532|ref|XP_002273687.2| PREDICTED: LOB domain-containing protein 31-like [Vitis vinifera] unnamed protein product [Vitis vinifera]	236	4e-60, Method: Compositional matrix adjust.			LBD19 (LOB DOMAIN-CONTAINING PROTEIN 19)					sp|O22132.1|LBD19_ARATH RecName: Full=LOB domain-containing protein 19; AltName: Full=ASYMMETRIC LEAVES 2-like protein 23; Short=AS2-like protein 23
comp72533_c1_seq8	2.49367	1.7448e-06	6.31593e-05	up	4.43837	2.81185e-08	1.34988e-06	up	m.26865	gi|462413932|gb|EMJ18981.1| hypothetical protein PRUPE_ppa020036mg [Prunus persica]	235	8e-60, Method: Compositional matrix adjust.			Auxin-induced protein 5NG4, putative					sp|F4KHA8.1|WTR41_ARATH RecName: Full=WAT1-related protein At5g40230
comp74879_c0_seq10	2.93076	8.78543e-07	3.47146e-05	up	5.70014	5.40533e-14	1.31149e-11	up	m.38857	gi|460376852|ref|XP_004234210.1| PREDICTED: G-type lectin S-receptor-like serine/threonine-protein kinase At5g24080-like [Solanum lycopersicum]	602	e-170, Method: Compositional matrix adjust.	EC:2.7.11.10		ATP binding protein, putative		GO:0005529		GO:0048544	sp|Q9FLV4.1|Y5248_ARATH RecName: Full=G-type lectin S-receptor-like serine/threonine-protein kinase At5g24080; Flags: Precursor
comp75779_c1_seq65	2.79614	6.49781e-07	2.65449e-05	up	1.45752	0.00451856	0.0368643	up	m.45503	gi|460380211|ref|XP_004235851.1| PREDICTED: sucrose nonfermenting 4-like protein-like [Solanum lycopersicum]	138	4e-31, Method: Compositional matrix adjust.			AMP-activated protein kinase, gamma regulatory subunit, putative	KOG1616:4-161				sp|Q944A6.1|SNF4_ARATH RecName: Full=Sucrose nonfermenting 4-like protein; Short=SNF4; AltName: Full=CBS domain-containing protein CBSCBS3; AltName: Full=SNF1-related protein kinase regulatory subunit betagamma; Short=AKIN subunit betagamma; Short=AKINbetagamma
comp67711_c0_seq2	8.36562	3.90541e-12	7.83459e-10	up	2.2934	9.33272e-05	0.00154937	up	m.14664	gi|359474038|ref|XP_002276270.2| PREDICTED: uncharacterized protein LOC100254797 [Vitis vinifera]	281	4e-73, Method: Compositional matrix adjust.			hypothetical protein LOC100254797					sp|Q8W234.1|SEUSS_ARATH RecName: Full=Transcriptional corepressor SEUSS
comp76214_c0_seq52	1.6838	0.000507806	0.00671588	up	1.41265	0.00371786	0.0317415	up	m.49095	gi|297738322|emb|CBI27523.3| unnamed protein product [Vitis vinifera]	318	7e-85, Method: Compositional matrix adjust.			hypothetical protein LOC100240962					sp|C0LGI2.1|Y1677_ARATH RecName: Full=Probable LRR receptor-like serine/threonine-protei n kinase At1g67720; Flags: Precursor
comp34668_c0_seq1	2.72449	3.00746e-07	1.36702e-05	up	1.96551	7.56168e-05	0.00129301	up	m.1267	gi|359486567|ref|XP_002280470.2| PREDICTED: LOW QUALITY PROTEIN: UDP-glycosyltransferase 85A1-like [Vitis vinifera]	371	e-100, Method: Compositional matrix adjust.			hypothetical protein LOC100258217		GO:0016758		GO:0008152	sp|Q9ZWJ3.1|U85A2_ARATH RecName: Full=UDP-glycosyltransferase 85A2
comp73382_c0_seq3	1.84271	0.000853487	0.0100111	up	2.41134	1.32742e-05	0.000301114	up	m.30375	gi|225452849|ref|XP_002283706.1| PREDICTED: dof zinc finger protein DOF5.2-like [Vitis vinifera]	95.5	4e-18, Method: Compositional matrix adjust.			hypothetical protein LOC100254372
comp48687_c0_seq4	2.95362	3.52154e-08	2.16904e-06	up	3.569	1.70815e-08	8.72515e-07	up	m.2843	gi|224120070|ref|XP_002331129.1| predicted protein [Populus trichocarpa] predicted protein [Populus trichocarpa]	281	3e-74, Method: Compositional matrix adjust.			hypothetical protein		GO:0016491			sp|B9FSC8.1|OPR11_ORYSJ RecName: Full=Putative 12-oxophytodienoate reductase 11; AltName : Full=OPDA-reductase 11; Short=OsOPR11
comp73961_c0_seq8	1.9356	5.32091e-05	0.00111151	up	2.66087	1.09688e-07	4.43058e-06	up	m.33282	gi|225447121|ref|XP_002274227.1| PREDICTED: nitrate transporter 1.3-like [Vitis vinifera]	372	e-101, Method: Compositional matrix adjust.			hypothetical protein LOC100255020		GO:0005215	GO:0016020	GO:0006857	sp|Q9LVE0.1|PTR33_ARATH RecName: Full=Nitrate transporter 1.3
comp28339_c0_seq1	1.65031	0.00134008	0.0141159	up	1.40381	0.00467915	0.0378944	up	m.813	gi|356498653|ref|XP_003518164.1| PREDICTED: eukaryotic peptide chain release factor subunit 1-3-like [Glycine max]	659	0.0, Method: Compositional matrix adjust.		K03265	hypothetical protein	KOG0688:1-308				sp|P35614.1|ERF1Z_ARATH RecName: Full=Eukaryotic peptide chain release factor subunit 1- 3; Short=Eukaryotic release factor 1-3; Short=eRF1-3; AltName: Full=Omnipotent suppressor protein 1 homolog 3; Short=SUP1 homolog 3
comp67022_c0_seq11	1.39488	0.00379003	0.0310837	up	1.8754	0.000152577	0.00231763	up	m.13326	gi|224081597|ref|XP_002306462.1| CPK related kinase 5 [Populus trichocarpa] CPK related kinase 5 [Populus trichocarpa]	336	2e-90, Method: Compositional matrix adjust.			CPK related kinase 5		GO:0005524		GO:0006468	sp|P53681.1|CRK_DAUCA RecName: Full=CDPK-related protein kinase; AltName: Full=PK421
comp29972_c0_seq1	3.13224	1.33255e-09	1.44564e-07	up	2.12263	2.06949e-05	0.000437652	up	m.919	gi|14031049|gb|AAK52084.1| peroxidase [Nicotiana tabacum]	480	e-133, Method: Compositional matrix adjust.	EC:1.11.1.7	K00430	hypothetical protein		GO:0020037		GO:0055114	sp|Q96520.1|PER12_ARATH RecName: Full=Peroxidase 12; Short=Atperox P12; AltName: Full=ATP4a; AltName: Full=PRXR6; Flags: Precursor
comp76214_c0_seq36	1.43508	0.00251601	0.022896	up	1.29362	0.00599237	0.0460081	up	m.49080	gi|225425928|ref|XP_002267668.1| PREDICTED: probable LRR receptor-like serine/threonine-protein kinase At1g67720-like [Vitis vinifera]	317	1e-84, Method: Compositional matrix adjust.			hypothetical protein LOC100240962					sp|C0LGI2.1|Y1677_ARATH RecName: Full=Probable LRR receptor-like serine/threonine-protei n kinase At1g67720; Flags: Precursor
comp70145_c0_seq3	4.27754	1.57498e-14	5.79926e-12	up	2.58232	4.64309e-07	1.59855e-05	up	m.19616	gi|462419052|gb|EMJ23315.1| hypothetical protein PRUPE_ppa005695mg [Prunus persica]	305	5e-81, Method: Compositional matrix adjust.			hypothetical protein
comp52238_c0_seq10	2.20414	6.52629e-06	0.000198772	up	2.64623	1.63217e-07	6.26171e-06	up	m.3586
comp72957_c0_seq2	1.39045	0.00496197	0.0377659	up	1.53174	0.00259312	0.0236636	up	m.28405	gi|460400350|ref|XP_004245698.1| PREDICTED: uncharacterized protein LOC101260750 [Solanum lycopersicum]	357	3e-96, Method: Compositional matrix adjust.			hypothetical protein LOC100244375	euNOG13861:83-280				sp|Q9S7C9.1|ESCA_ARATH RecName: Full=Putative DNA-binding protein ESCAROLA
comp52238_c0_seq9	2.16893	7.72479e-06	0.000229194	up	2.74169	4.7934e-08	2.16784e-06	up	m.3585
comp55367_c0_seq3	1.94293	6.58902e-05	0.00131593	up	1.74024	0.000295917	0.00391672	up	m.4466	gi|460402138|ref|XP_004246571.1| PREDICTED: uncharacterized protein LOC101246082 [Solanum lycopersicum]	671	0.0, Method: Compositional matrix adjust.			hypothetical protein LOC100244314
comp66426_c0_seq2	2.73822	1.22733e-07	6.31407e-06	up	3.1351	3.5976e-08	1.67123e-06	up	m.12413	gi|476007226|sp|J7LH11.1|TPS8_PHYDL RecName: Full=(+)-epi-alpha-bisabolol synthase; AltName: Full=Terpene synthase 8; Short=LdTPS8 (+)-epi-alpha-bisabolol synthase [Phyla dulcis]	668	0.0, Method: Compositional matrix adjust.			(-)-a-terpineol synthase		GO:0016829		GO:0008152	sp|Q6PWU2.1|ATESY_VITVI RecName: Full=(-)-alpha-terpineol synthase
comp75779_c1_seq55	2.82566	6.08645e-07	2.51217e-05	up	1.46198	0.00519055	0.0411894	up	m.45494	gi|460380211|ref|XP_004235851.1| PREDICTED: sucrose nonfermenting 4-like protein-like [Solanum lycopersicum]	239	5e-61, Method: Compositional matrix adjust.			hypothetical protein	KOG1764:7-168	GO:0005515			sp|Q944A6.1|SNF4_ARATH RecName: Full=Sucrose nonfermenting 4-like protein; Short=SNF4; AltName: Full=CBS domain-containing protein CBSCBS3; AltName: Full=SNF1-related protein kinase regulatory subunit betagamma; Short=AKIN subunit betagamma; Short=AKINbetagamma
comp76240_c0_seq6	1.68928	0.00297381	0.0259025	up	1.5437	0.00591448	0.0455678	up	m.49339	gi|225446887|ref|XP_002279964.1| PREDICTED: uncharacterized protein LOC100255858 [Vitis vinifera]	137	5e-30, Method: Compositional matrix adjust.			hypothetical protein LOC100255858
comp76214_c0_seq43	1.72166	0.00045601	0.00616041	up	1.40032	0.00398989	0.033577	up	m.49086	gi|297738322|emb|CBI27523.3| unnamed protein product [Vitis vinifera]	318	7e-85, Method: Compositional matrix adjust.			hypothetical protein LOC100240962					sp|C0LGI2.1|Y1677_ARATH RecName: Full=Probable LRR receptor-like serine/threonine-protei n kinase At1g67720; Flags: Precursor
comp74879_c0_seq14	3.55892	2.54782e-10	3.57156e-08	up	4.99873	1.27801e-15	5.59661e-13	up	m.38861	gi|460376852|ref|XP_004234210.1| PREDICTED: G-type lectin S-receptor-like serine/threonine-protein kinase At5g24080-like [Solanum lycopersicum]	1388	0.0, Method: Compositional matrix adjust.	EC:2.7.11.10		ATP binding protein, putative		GO:0005529		GO:0048544	sp|Q9FLV4.1|Y5248_ARATH RecName: Full=G-type lectin S-receptor-like serine/threonine-protein kinase At5g24080; Flags: Precursor
comp37282_c0_seq1	6.44825	3.28845e-05	0.000748739	up	6.74943	3.39013e-06	9.26952e-05	up	m.1753	gi|224064641|ref|XP_002301530.1| gibberellin 2-oxidase [Populus trichocarpa] gibberellin 2-oxidase [Populus trichocarpa]	358	6e-97, Method: Compositional matrix adjust.			gibberellin 2-oxidase		GO:0016491			sp|Q9XHM5.1|G2OX2_PEA RecName: Full=Gibberellin 2-beta-dioxygenase 2; AltName: Full=GA 2-oxidase 2; AltName: Full=Gibberellin 2-beta-hydroxylase 2; AltName: Full=Gibberellin 2-oxidase 2
comp72125_c0_seq1	1.87144	0.000107229	0.00196855	up	2.05915	2.25816e-05	0.000470622	up	m.25431	gi|460400969|ref|XP_004246002.1| PREDICTED: uncharacterized protein LOC101249748 isoform 2 [Solanum lycopersicum]	436	e-120, Method: Compositional matrix adjust.			hypothetical protein LOC100264895
comp52954_c0_seq1	2.46848	1.86754e-05	0.0004701	up	1.70544	0.00297407	0.0265266	up	m.3741
comp60660_c0_seq1	1.6868	0.000664637	0.00830426	up	1.42286	0.00345272	0.0298828	up	m.6829	gi|359479587|ref|XP_003632297.1| PREDICTED: uncharacterized protein LOC100261309 [Vitis vinifera]	1145	0.0, Method: Compositional matrix adjust.			hypothetical protein		GO:0008270
comp64120_c0_seq2	2.54678	8.07724e-06	0.000237742	up	1.79931	0.000628798	0.00734959	up	m.9546	gi|297740222|emb|CBI30404.3| unnamed protein product [Vitis vinifera]	225	9e-57, Method: Compositional matrix adjust.			hypothetical protein		GO:0003824		GO:0005975	sp|P31797.1|CDGT_BACST RecName: Full=Cyclomaltodextrin glucanotransferase; AltName: Full=Cyclodextrin-glycosyltransferase; Short=CGTase; Flags: Precursor
comp75803_c1_seq25	5.67611	2.7471e-20	5.48031e-17	up	4.30175	5.00693e-14	1.23581e-11	up	m.45729	gi|5931643|emb|CAB56570.1| squamosa promoter binding protein-homologue 5 [Antirrhinum majus]	209	2e-52, Method: Compositional matrix adjust.			promoter-binding protein SPL9
comp72731_c0_seq7	3.0708	9.51998e-09	7.01957e-07	up	2.58913	3.81132e-07	1.34046e-05	up	m.27475	gi|47571341|gb|AAT35816.1| chloroplast phosphate transporter precursor [Solanum tuberosum]	392	e-107, Method: Compositional matrix adjust.		K14640	PtrPHT2_2		GO:0005315	GO:0016020	GO:0006817	sp|Q38954.1|PHT21_ARATH RecName: Full=Inorganic phosphate transporter 2-1, chloroplastic ; AltName: Full=H(+)/Pi cotransporter; Short=AtPht2;1; Flags: Precursor
comp73825_c0_seq127	1.83879	0.000128994	0.00229287	up	1.96176	4.42477e-05	0.000827978	up	m.32660	gi|255582913|ref|XP_002532228.1| TRANSPARENT TESTA 12 protein, putative [Ricinus communis] TRANSPARENT TESTA 12 protein, putative [Ricinus communis]	332	5e-89, Method: Compositional matrix adjust.			TRANSPARENT TESTA 12 protein, putative		GO:0015297	GO:0016020	GO:0055085	sp|Q8GXM8.1|MATE7_ARATH RecName: Full=MATE efflux family protein 7; AltName: Full=Protei n DETOXIFICATION 1-like 3; AltName: Full=Protein DTX2
comp68919_c0_seq6	4.05345	7.69837e-07	3.08872e-05	up	-1.93744	0.00205977	0.0194438	down	m.16938
comp74229_c0_seq9	3.97276	1.13474e-10	1.76395e-08	up	-1.98918	0.000116204	0.00186036	down	m.34771	gi|460370904|ref|XP_004231288.1| PREDICTED: phospholipase D p1-like [Solanum lycopersicum]	1101	0.0, Method: Compositional matrix adjust.	EC:3.1.4.4	K01115	similar to PLDP1 (PHOSPHOLIPASE D ZETA1)	KOG1329:1-803	GO:0003824		GO:0008152	sp|Q9LRZ5.1|PLDP1_ARATH RecName: Full=Phospholipase D p1; Short=AtPLDp1; AltName: Full=Phospholipase D zeta 1; Short=PLDzeta1; AltName: Full=Phospholipase D1 PHOX and PX-containing domain protein
comp76214_c0_seq56	1.6376	0.00075687	0.00914046	up	1.30956	0.00663053	0.0495619	up	m.49099	gi|297738322|emb|CBI27523.3| unnamed protein product [Vitis vinifera]	318	7e-85, Method: Compositional matrix adjust.			hypothetical protein LOC100240962					sp|C0LGI2.1|Y1677_ARATH RecName: Full=Probable LRR receptor-like serine/threonine-protei n kinase At1g67720; Flags: Precursor
comp60869_c0_seq1	1.64492	0.000588252	0.0075447	up	-2.61278	1.07977e-07	4.37527e-06	down	m.6976	gi|470135910|ref|XP_004303748.1| PREDICTED: uncharacterized protein LOC101291939 [Fragaria vesca subsp. vesca]	59.3	3e-07, Method: Compositional matrix adjust.
comp70583_c0_seq1	5.84053	5.26348e-10	6.65515e-08	up	5.38361	1.22283e-13	2.70681e-11	up	m.20744	gi|147916856|gb|ABQ52488.1| GA 20-oxidase [Paeonia suffruticosa]	561	e-158, Method: Compositional matrix adjust.	EC:1.14.11.12		GA20ox5	KOG0143:16-376	GO:0016491			sp|Q39111.1|GAOX2_ARATH RecName: Full=Gibberellin 20 oxidase 2; AltName: Full=GA 20-oxid ase 2; AltName: Full=Gibberellin C-20 oxidase 2
comp68917_c0_seq3	2.73848	3.36146e-07	1.50507e-05	up	3.68133	1.25058e-11	1.50695e-09	up	m.16929	gi|460399863|ref|XP_004245456.1| PREDICTED: homeobox-leucine zipper protein ATHB-7-like [Solanum lycopersicum]	136	2e-30, Method: Compositional matrix adjust.			hypothetical protein LOC100241028	KOG0490:13-66	GO:0043565	GO:0005634	GO:0006355	sp|P46897.2|ATHB7_ARATH RecName: Full=Homeobox-leucine zipper protein ATHB-7; AltName: Full=HD-ZIP protein ATHB-7; AltName: Full=Homeodomain transcription factor ATHB-7
comp70447_c0_seq16	4.05907	8.51524e-14	2.52706e-11	up	4.305	1.1748e-12	1.96214e-10	up	m.20484	gi|255550269|ref|XP_002516185.1| aminoadipic semialdehyde synthase, putative [Ricinus communis] aminoadipic semialdehyde synthase, putative [Ricinus communis]	1024	0.0, Method: Compositional matrix adjust.	EC:1.5.1.8 1.5.1.10	K14157	aminoadipic semialdehyde synthase, putative		GO:0016491		GO:0055114	sp|Q9SMZ4.1|AASS_ARATH RecName: Full=Alpha-aminoadipic semialdehyde synthase; AltName: Full=cAt-LKR/SDH; Short=LKR/SDH; Includes: RecName: Full=Lysine ketoglutarate reductase; Short=LKR; Includes: RecName: Full=Saccharopine dehydrogenase; AltName: Full=cAt-SDH; Short=SDH
comp75651_c0_seq1	2.17516	6.76097e-06	0.000204705	up	2.2479	4.04188e-06	0.000107352	up	m.44355
comp66324_c0_seq3	2.64151	6.65682e-08	3.81244e-06	up	3.89922	8.37558e-13	1.4889e-10	up	m.12311	gi|460374101|ref|XP_004232850.1| PREDICTED: stem-specific protein TSJT1-like [Solanum lycopersicum]	392	e-107, Method: Compositional matrix adjust.			Stem-specific protein TSJT1, putative					sp|P24805.1|TSJT1_TOBAC RecName: Full=Stem-specific protein TSJT1
comp74879_c0_seq8	3.75269	9.05792e-09	6.74815e-07	up	4.33073	4.64322e-11	4.58058e-09	up	m.38855	gi|255545116|ref|XP_002513619.1| ATP binding protein, putative [Ricinus communis] ATP binding protein, putative [Ricinus communis]	498	e-139, Method: Compositional matrix adjust.	EC:2.7.11.10		ATP binding protein, putative		GO:0005524		GO:0006468	sp|Q9FLV4.1|Y5248_ARATH RecName: Full=G-type lectin S-receptor-like serine/threonine-protein kinase At5g24080; Flags: Precursor
comp76214_c0_seq67	1.67989	0.000698915	0.00858322	up	1.7784	0.000450862	0.00554199	up	m.49108	gi|223452325|gb|ACM89490.1| leucine-rich repeat family protein / protein kinase family protein [Glycine max]	133	1e-29, Method: Compositional matrix adjust.			hypothetical protein					sp|C0LGI2.1|Y1677_ARATH RecName: Full=Probable LRR receptor-like serine/threonine-protei n kinase At1g67720; Flags: Precursor
comp71608_c1_seq3	2.95984	1.1827e-08	8.27869e-07	up	4.66888	1.94267e-16	9.96561e-14	up	m.23862	gi|442738864|gb|AGC66792.1| rose intensity 1 [Mimulus cardinalis]	120	1e-25, Method: Compositional matrix adjust.			hypothetical protein					sp|O22059.1|CPC_ARATH RecName: Full=Transcription factor CPC; AltName: Full=Protein CAPRICE
comp68917_c0_seq1	2.17973	2.69999e-05	0.000638275	up	2.2603	9.03258e-06	0.000216957	up	m.16927	gi|460399863|ref|XP_004245456.1| PREDICTED: homeobox-leucine zipper protein ATHB-7-like [Solanum lycopersicum]	176	3e-42, Method: Compositional matrix adjust.			hypothetical protein	KOG0483:14-201	GO:0043565	GO:0005634	GO:0006355	sp|P46897.2|ATHB7_ARATH RecName: Full=Homeobox-leucine zipper protein ATHB-7; AltName: Full=HD-ZIP protein ATHB-7; AltName: Full=Homeodomain transcription factor ATHB-7
comp70145_c0_seq11	4.25852	7.09188e-15	2.99603e-12	up	2.44797	1.14308e-06	3.52636e-05	up	m.19622	gi|460385451|ref|XP_004238417.1| PREDICTED: uncharacterized protein LOC101255492 [Solanum lycopersicum]	647	0.0, Method: Compositional matrix adjust.			hypothetical protein LOC100252277	euNOG20576:50-456
comp64746_c0_seq1	2.37669	0.00019684	0.00317964	up	3.7898	2.13829e-07	7.94042e-06	up	m.10221	gi|224138830|ref|XP_002322912.1| predicted protein [Populus trichocarpa] predicted protein [Populus trichocarpa]	330	5e-88, Method: Compositional matrix adjust.		K09422	hypothetical protein					sp|Q9M2Y9.1|RAX3_ARATH RecName: Full=Transcription factor RAX3; AltName: Full=Myb-relate d protein 84; Short=AtMYB84; AltName: Full=Protein REGULATOR OF AXILLARY MERISTEMS 3
comp74774_c0_seq1	3.0992	4.83633e-09	4.05766e-07	up	1.65323	0.000797827	0.00890279	up	m.38315	gi|296087438|emb|CBI34027.3| unnamed protein product [Vitis vinifera]	107	8e-22, Method: Composition-based stats.	EC:3.5.4.25	K14652	ATGCH					sp|P47924.2|RIBBA_ARATH RecName: Full=Riboflavin biosynthesis protein ribBA, chloroplast ic; Includes: RecName: Full=3,4-dihydroxy-2-butanone 4-phosphate synthase; Short=DHBP synthase; Includes: RecName: Full=GTP cyclohydrolase-2; AltName: Full=GTP cyclohydrolase II; Flags: Precursor
comp76240_c0_seq4	1.61536	0.00181596	0.0177731	up	1.64048	0.00186081	0.0178998	up	m.49337	gi|147812190|emb|CAN63610.1| hypothetical protein VITISV_000282 [Vitis vinifera]	223	1e-55, Method: Compositional matrix adjust.			hypothetical protein LOC100255858
comp63928_c0_seq2	1.51593	0.00296616	0.0258587	up	2.65411	2.7863e-07	1.00657e-05	up	m.9325
comp70447_c0_seq1	3.76414	6.51678e-13	1.57054e-10	up	3.5683	4.15304e-11	4.21276e-09	up	m.20469	gi|224068592|ref|XP_002326153.1| predicted protein [Populus trichocarpa] predicted protein [Populus trichocarpa]	822	0.0, Method: Compositional matrix adjust.	EC:1.5.1.8 1.5.1.9	K14157	lysine-ketoglutarate reductase/saccharopine dehydrogenase		GO:0016491		GO:0055114	sp|Q9SMZ4.1|AASS_ARATH RecName: Full=Alpha-aminoadipic semialdehyde synthase; AltName: Full=cAt-LKR/SDH; Short=LKR/SDH; Includes: RecName: Full=Lysine ketoglutarate reductase; Short=LKR; Includes: RecName: Full=Saccharopine dehydrogenase; AltName: Full=cAt-SDH; Short=SDH
comp31097_c0_seq1	2.40284	7.89773e-07	3.15812e-05	up	1.45412	0.00193022	0.0184195	up	m.997	gi|225441531|ref|XP_002280791.1| PREDICTED: disease resistance response protein 206 [Vitis vinifera]	127	2e-27, Method: Compositional matrix adjust.			hypothetical protein LOC100258868					sp|P13240.2|DR206_PEA RecName: Full=Disease resistance response protein 206
comp76214_c0_seq111	1.69422	0.000508911	0.00671855	up	1.37386	0.0040949	0.0342366	up	m.49145	gi|297738322|emb|CBI27523.3| unnamed protein product [Vitis vinifera]	318	7e-85, Method: Compositional matrix adjust.			hypothetical protein LOC100240962					sp|C0LGI2.1|Y1677_ARATH RecName: Full=Probable LRR receptor-like serine/threonine-protei n kinase At1g67720; Flags: Precursor
comp76214_c0_seq125	1.51145	0.00174794	0.0172747	up	1.33735	0.00519155	0.0411894	up	m.49158	gi|225425928|ref|XP_002267668.1| PREDICTED: probable LRR receptor-like serine/threonine-protein kinase At1g67720-like [Vitis vinifera]	317	1e-84, Method: Compositional matrix adjust.			hypothetical protein LOC100240962					sp|C0LGI2.1|Y1677_ARATH RecName: Full=Probable LRR receptor-like serine/threonine-protei n kinase At1g67720; Flags: Precursor
comp60826_c0_seq1	6.87421	1.66186e-30	5.96756e-26	up	1.48572	0.00201315	0.0190689	up	m.6943	gi|255565739|ref|XP_002523859.1| short chain alcohol dehydrogenase, putative [Ricinus communis] short chain alcohol dehydrogenase, putative [Ricinus communis]	434	e-119, Method: Compositional matrix adjust.	EC:1.1.1.100		short chain alcohol dehydrogenase, putative	KOG0725:5-253	GO:0016491		GO:0008152	sp|F1SWA0.1|ZERSY_ZINZE RecName: Full=Zerumbone synthase
comp73825_c0_seq137	1.81156	0.000203994	0.00327604	up	1.96522	5.30326e-05	0.000960821	up	m.32669	gi|460382502|ref|XP_004236978.1| PREDICTED: MATE efflux family protein DTX1-like [Solanum lycopersicum]	105	3e-21, Method: Composition-based stats.			hypothetical protein LOC100250856		GO:0015297	GO:0016020	GO:0055085	sp|Q9LUH2.1|ALF5_ARATH RecName: Full=MATE efflux family protein ALF5; AltName: Full=Protein ABERRANT LATERAL ROOT FORMATION 5; AltName: Full=Protein DTX19
comp75779_c1_seq27	2.89291	9.70959e-08	5.21949e-06	up	1.47478	0.00334679	0.0291416	up	m.45467	gi|460380211|ref|XP_004235851.1| PREDICTED: sucrose nonfermenting 4-like protein-like [Solanum lycopersicum]	200	2e-49, Method: Compositional matrix adjust.			hypothetical protein		GO:0005515			sp|Q944A6.1|SNF4_ARATH RecName: Full=Sucrose nonfermenting 4-like protein; Short=SNF4; AltName: Full=CBS domain-containing protein CBSCBS3; AltName: Full=SNF1-related protein kinase regulatory subunit betagamma; Short=AKIN subunit betagamma; Short=AKINbetagamma
comp60660_c0_seq2	1.73638	0.000468682	0.0062845	up	1.36285	0.00502273	0.0400892	up	m.6830	gi|359479587|ref|XP_003632297.1| PREDICTED: uncharacterized protein LOC100261309 [Vitis vinifera]	1145	0.0, Method: Compositional matrix adjust.			hypothetical protein		GO:0008270
comp75779_c1_seq34	2.77218	3.52596e-07	1.567e-05	up	1.43089	0.00467116	0.0378724	up	m.45474	gi|460380211|ref|XP_004235851.1| PREDICTED: sucrose nonfermenting 4-like protein-like [Solanum lycopersicum]	196	3e-48, Method: Compositional matrix adjust.			hypothetical protein		GO:0005515			sp|Q944A6.1|SNF4_ARATH RecName: Full=Sucrose nonfermenting 4-like protein; Short=SNF4; AltName: Full=CBS domain-containing protein CBSCBS3; AltName: Full=SNF1-related protein kinase regulatory subunit betagamma; Short=AKIN subunit betagamma; Short=AKINbetagamma
comp70447_c0_seq22	3.98681	1.77523e-13	4.8516e-11	up	4.35437	6.74082e-13	1.22871e-10	up	m.20490	gi|255550269|ref|XP_002516185.1| aminoadipic semialdehyde synthase, putative [Ricinus communis] aminoadipic semialdehyde synthase, putative [Ricinus communis]	1024	0.0, Method: Compositional matrix adjust.	EC:1.5.1.8 1.5.1.10	K14157	aminoadipic semialdehyde synthase, putative		GO:0016491		GO:0055114	sp|Q9SMZ4.1|AASS_ARATH RecName: Full=Alpha-aminoadipic semialdehyde synthase; AltName: Full=cAt-LKR/SDH; Short=LKR/SDH; Includes: RecName: Full=Lysine ketoglutarate reductase; Short=LKR; Includes: RecName: Full=Saccharopine dehydrogenase; AltName: Full=cAt-SDH; Short=SDH
comp63898_c0_seq1	1.28917	0.00640748	0.0463977	up	1.89314	8.0122e-05	0.00135946	up	m.9271	gi|460370745|ref|XP_004231210.1| PREDICTED: abscisic acid receptor PYL8-like [Solanum lycopersicum]	321	4e-86, Method: Compositional matrix adjust.		K14496	hypothetical protein					sp|Q84MC7.1|PYL9_ARATH RecName: Full=Abscisic acid receptor PYL9; AltName: Full=ABI1-binding protein 4; AltName: Full=PYR1-like protein 9; AltName: Full=Regulatory components of ABA receptor 1
comp76214_c0_seq33	1.75287	0.000403123	0.00557618	up	1.4436	0.0030533	0.027159	up	m.49077	gi|297738322|emb|CBI27523.3| unnamed protein product [Vitis vinifera]	318	7e-85, Method: Compositional matrix adjust.			hypothetical protein LOC100240962					sp|C0LGI2.1|Y1677_ARATH RecName: Full=Probable LRR receptor-like serine/threonine-protei n kinase At1g67720; Flags: Precursor
comp67022_c0_seq2	1.42166	0.00318994	0.0272863	up	1.83628	0.000205282	0.00295423	up	m.13317	gi|462395166|gb|EMJ00965.1| hypothetical protein PRUPE_ppa003176mg [Prunus persica]	592	e-167, Method: Compositional matrix adjust.			CPK related protein kinase 7		GO:0005524		GO:0006468	sp|P53681.1|CRK_DAUCA RecName: Full=CDPK-related protein kinase; AltName: Full=PK421
comp69650_c0_seq12	2.44405	1.42792e-05	0.000376748	up	2.03664	0.000223311	0.00315952	up	m.18373	gi|255546029|ref|XP_002514074.1| Nuclear transcription factor Y subunit A-3, putative [Ricinus communis] Nuclear transcription factor Y subunit A-3, putative [Ricinus communis]	93.2	2e-17, Method: Compositional matrix adjust.			Nuclear transcription factor Y subunit A-3, putative
comp65747_c0_seq1	2.02846	0.000273826	0.00408001	up	-1.30686	0.00645258	0.0486266	down	m.11481	gi|460399888|ref|XP_004245468.1| PREDICTED: oligopeptide transporter 7-like [Solanum lycopersicum]	444	e-122, Method: Compositional matrix adjust.			OPT7 (OLIGOPEPTIDE TRANSPORTER 7)					sp|O82485.1|OPT7_ARATH RecName: Full=Oligopeptide transporter 7; Short=AtOPT7
comp59600_c0_seq3	2.21963	1.35864e-05	0.000362462	up	5.07024	1.49871e-18	1.31261e-15	up	m.6224	gi|225423931|ref|XP_002278994.1| PREDICTED: aluminum-activated malate transporter 9 [Vitis vinifera]	349	4e-94, Method: Compositional matrix adjust.			hypothetical protein LOC100245583					sp|Q9LS46.1|ALMT9_ARATH RecName: Full=Aluminum-activated malate transporter 9; Short=AtALMT9
comp68439_c0_seq1	2.93876	2.7245e-09	2.53627e-07	up	1.72844	0.000253044	0.00348374	up	m.15946	gi|462408129|gb|EMJ13463.1| hypothetical protein PRUPE_ppa006653mg [Prunus persica]	421	e-116, Method: Compositional matrix adjust.	EC:2.6.1.45	K00830	AGT (ALANINE:GLYOXYLATE AMINOTRANSFERASE)					sp|Q56YA5.2|SGAT_ARATH RecName: Full=Serine--glyoxylate aminotransferase; AltName: Full=Alanine--glyoxylate aminotransferase; Short=AGT; AltName: Full=Serine--pyruvate aminotransferase
comp74879_c0_seq11	3.55892	2.54782e-10	3.57156e-08	up	5.00259	1.22078e-15	5.41198e-13	up	m.38858	gi|460376852|ref|XP_004234210.1| PREDICTED: G-type lectin S-receptor-like serine/threonine-protein kinase At5g24080-like [Solanum lycopersicum]	1306	0.0, Method: Compositional matrix adjust.	EC:2.7.11.10		ATP binding protein, putative		GO:0005529		GO:0048544	sp|Q9FLV4.1|Y5248_ARATH RecName: Full=G-type lectin S-receptor-like serine/threonine-protein kinase At5g24080; Flags: Precursor
comp69650_c0_seq6	1.84873	0.000256053	0.00390253	up	1.8356	0.00023131	0.00324819	up	m.18369	gi|224087951|ref|XP_002308270.1| predicted protein [Populus trichocarpa] predicted protein [Populus trichocarpa]	272	1e-70, Method: Compositional matrix adjust.			hypothetical protein	KOG1561:139-199	GO:0003700	GO:0005634	GO:0006355	sp|Q93ZH2.2|NFYA3_ARATH RecName: Full=Nuclear transcription factor Y subunit A-3; Short=AtNF-YA-3; AltName: Full=Transcriptional activator HAP2C
comp73961_c0_seq7	1.94123	5.09731e-05	0.00107734	up	2.63921	1.35446e-07	5.29242e-06	up	m.33281	gi|225447121|ref|XP_002274227.1| PREDICTED: nitrate transporter 1.3-like [Vitis vinifera]	372	e-101, Method: Compositional matrix adjust.			hypothetical protein LOC100255020		GO:0005215	GO:0016020	GO:0006857	sp|Q9LVE0.1|PTR33_ARATH RecName: Full=Nitrate transporter 1.3
comp75893_c1_seq32	1.30398	0.00702658	0.0498553	up	1.93383	5.80649e-05	0.00103374	up	m.46274
comp65310_c0_seq2	3.08804	0.00051295	0.00675202	up	3.85836	1.50749e-08	7.8453e-07	up	m.11013	gi|359488751|ref|XP_003633812.1| PREDICTED: probable peptide/nitrate transporter At5g14940-like [Vitis vinifera]	627	e-177, Method: Compositional matrix adjust.			amino acid permease, putative	KOG1237:6-483	GO:0005215	GO:0016020	GO:0006857	sp|Q9LFR1.1|PTR50_ARATH RecName: Full=Probable peptide/nitrate transporter At5g14940
comp74697_c0_seq60	2.22941	0.000197636	0.00318818	up	1.85542	0.00601101	0.0461217	up	m.37912	gi|255560414|ref|XP_002521222.1| conserved hypothetical protein [Ricinus communis] conserved hypothetical protein [Ricinus communis]	233	9e-60, Method: Compositional matrix adjust.			ABA4 (abscisic acid (ABA)-deficient 4)
comp59811_c0_seq4	2.28217	2.63963e-06	9.00156e-05	up	3.36712	4.74515e-11	4.65556e-09	up	m.6328	gi|296085988|emb|CBI31429.3| unnamed protein product [Vitis vinifera]	668	0.0, Method: Compositional matrix adjust.		K15015	hypothetical protein LOC100249618	KOG1303:53-446				sp|P47082.1|AVT1_YEAST RecName: Full=Vacuolar amino acid transporter 1
comp70981_c0_seq2	1.96483	0.0064317	0.0465075	up	2.37097	0.00015939	0.00240383	up	m.21935	gi|460393880|ref|XP_004242536.1| PREDICTED: uncharacterized protein LOC101261930 [Solanum lycopersicum]	133	2e-29, Method: Compositional matrix adjust.			hypothetical protein
comp73737_c0_seq6	1.85142	0.000588297	0.0075447	up	1.66494	0.00375739	0.0319852	up	m.32026
comp64617_c0_seq3	5.24755	1.14854e-07	6.00058e-06	up	3.99332	1.60841e-09	1.07307e-07	up	m.10059	gi|225453226|ref|XP_002265630.1| PREDICTED: ent-kaurenoic acid oxidase 2 [Vitis vinifera]	731	0.0, Method: Compositional matrix adjust.	EC:1.14.13.79	K04123	hypothetical protein LOC100251295	KOG0157:10-480	GO:0020037			sp|O23051.1|KAO1_ARATH RecName: Full=Ent-kaurenoic acid oxidase 1; Short=AtKAO1; AltName : Full=Cytochrome P450 88A3
comp64976_c0_seq3	2.31958	1.75457e-05	0.000445894	up	-2.23061	0.000309831	0.00406791	down	m.10555	gi|460370673|ref|XP_004231175.1| PREDICTED: xylem serine proteinase 1-like [Solanum lycopersicum]	1104	0.0, Method: Compositional matrix adjust.	EC:1.3.1.74		Xylem serine proteinase 1 precursor, putative	euNOG08936:35-751	GO:0042802		GO:0043086	sp|Q9LLL8.1|XSP1_ARATH RecName: Full=Xylem serine proteinase 1; Short=AtXSP1; AltName: Full=Cucumisin-like protein; Flags: Precursor
comp70145_c0_seq10	4.16178	2.31577e-14	7.99587e-12	up	2.42787	1.37433e-06	4.11942e-05	up	m.19621	gi|460385451|ref|XP_004238417.1| PREDICTED: uncharacterized protein LOC101255492 [Solanum lycopersicum]	667	0.0, Method: Compositional matrix adjust.			hypothetical protein LOC100252277	euNOG20576:50-413
comp61074_c1_seq3	2.18117	7.33945e-06	0.00022018	up	3.21746	2.51354e-10	2.04668e-08	up	m.7104	gi|460385070|ref|XP_004238228.1| PREDICTED: protein BRASSINAZOLE-RESISTANT 1-like [Solanum lycopersicum]	370	e-100, Method: Compositional matrix adjust.		K14503	BZR1 (BRASSINAZOLE-RESISTANT 1)					sp|Q8S307.1|BZR1_ARATH RecName: Full=Protein BRASSINAZOLE-RESISTANT 1; AltName: Full=Protein BIN2 SUBSTRATE 2
comp71183_c0_seq20	1.78157	0.000243039	0.00374884	up	1.66859	0.000638374	0.00742944	up	m.22617	gi|225446455|ref|XP_002275230.1| PREDICTED: transcription activator GLK1-like [Vitis vinifera]	361	1e-97, Method: Compositional matrix adjust.			GPRI1 (GBF'S PRO-RICH REGION-INTERACTING FACTOR 1)					sp|Q9SIV3.2|GLK1_ARATH RecName: Full=Transcription activator GLK1; AltName: Full=GBF'S PRO-RICH REGION-INTERACTING factor 1; AltName: Full=Golden2-like protein 1; Short=AtGLK1
comp76214_c0_seq30	1.6663	0.000618896	0.00785575	up	1.86778	0.00020809	0.00298295	up	m.49075	gi|223452325|gb|ACM89490.1| leucine-rich repeat family protein / protein kinase family protein [Glycine max]	133	1e-29, Method: Compositional matrix adjust.			hypothetical protein					sp|C0LGI2.1|Y1677_ARATH RecName: Full=Probable LRR receptor-like serine/threonine-protei n kinase At1g67720; Flags: Precursor
comp76214_c0_seq58	1.64881	0.000757554	0.00914046	up	1.3333	0.00580343	0.0449514	up	m.49101	gi|297738322|emb|CBI27523.3| unnamed protein product [Vitis vinifera]	318	7e-85, Method: Compositional matrix adjust.			hypothetical protein LOC100240962					sp|C0LGI2.1|Y1677_ARATH RecName: Full=Probable LRR receptor-like serine/threonine-protei n kinase At1g67720; Flags: Precursor
comp69650_c0_seq2	1.93747	0.000111306	0.002033	up	1.84597	0.000203704	0.00293767	up	m.18365	gi|462398425|gb|EMJ04093.1| hypothetical protein PRUPE_ppa016008mg [Prunus persica]	197	1e-48, Method: Compositional matrix adjust.			hypothetical protein	KOG1561:21-82	GO:0003700	GO:0005634	GO:0006355	sp|Q93ZH2.2|NFYA3_ARATH RecName: Full=Nuclear transcription factor Y subunit A-3; Short=AtNF-YA-3; AltName: Full=Transcriptional activator HAP2C
comp74135_c0_seq21	1.73374	0.000403774	0.00558088	up	2.63769	1.20004e-07	4.75106e-06	up	m.34276	gi|460404200|ref|XP_004247572.1| PREDICTED: uncharacterized protein LOC101247367 [Solanum lycopersicum]	146	2e-33, Method: Compositional matrix adjust.			hypothetical protein
comp76214_c0_seq89	1.55849	0.0012506	0.0134133	up	1.59424	0.0012305	0.012729	up	m.49128	gi|223452325|gb|ACM89490.1| leucine-rich repeat family protein / protein kinase family protein [Glycine max]	133	1e-29, Method: Compositional matrix adjust.			hypothetical protein					sp|C0LGI2.1|Y1677_ARATH RecName: Full=Probable LRR receptor-like serine/threonine-protei n kinase At1g67720; Flags: Precursor
comp72125_c0_seq13	1.77817	0.000201223	0.00323588	up	1.6859	0.000401799	0.00504306	up	m.25442	gi|225427599|ref|XP_002270781.1| PREDICTED: uncharacterized protein LOC100264895 [Vitis vinifera] unnamed protein product [Vitis vinifera]	573	e-161, Method: Compositional matrix adjust.			hypothetical protein LOC100264895
comp74135_c0_seq25	1.82624	0.000170525	0.00285606	up	2.68132	6.77085e-08	2.87733e-06	up	m.34280	gi|460404200|ref|XP_004247572.1| PREDICTED: uncharacterized protein LOC101247367 [Solanum lycopersicum]	146	2e-33, Method: Compositional matrix adjust.			hypothetical protein
comp75893_c1_seq89	1.30192	0.00682468	0.0486245	up	1.93521	5.72244e-05	0.00102131	up	m.46275
comp67733_c0_seq1	1.8601	0.000156042	0.00267333	up	2.67836	1.16086e-07	4.63687e-06	up	m.14723	gi|460415061|ref|XP_004252879.1| PREDICTED: scarecrow-like protein 3-like [Solanum lycopersicum]	685	0.0, Method: Compositional matrix adjust.			GRAS family transcription factor					sp|Q9LPR8.1|SCL3_ARATH RecName: Full=Scarecrow-like protein 3; Short=AtSCL3; AltName: Full=GRAS family protein 5; Short=AtGRAS-5
comp65084_c0_seq1	4.16189	3.19819e-07	1.44525e-05	up	2.5771	0.00041111	0.00514016	up	m.10659	gi|460367228|ref|XP_004229477.1| PREDICTED: uncharacterized protein LOC101267932 [Solanum lycopersicum]	655	0.0, Method: Compositional matrix adjust.			hypothetical protein
comp70145_c0_seq7	4.16332	2.27404e-14	7.92802e-12	up	2.46846	9.48751e-07	3.00429e-05	up	m.19620	gi|225459860|ref|XP_002285931.1| PREDICTED: uncharacterized protein LOC100252277 [Vitis vinifera]	236	3e-60, Method: Compositional matrix adjust.			hypothetical protein LOC100252277
comp70447_c0_seq35	3.75149	7.51794e-13	1.74169e-10	up	3.5387	5.53725e-11	5.28822e-09	up	m.20503	gi|255550269|ref|XP_002516185.1| aminoadipic semialdehyde synthase, putative [Ricinus communis] aminoadipic semialdehyde synthase, putative [Ricinus communis]	1375	0.0, Method: Compositional matrix adjust.	EC:1.5.1.8 1.5.1.10	K14157	aminoadipic semialdehyde synthase, putative		GO:0016491		GO:0055114	sp|Q9SMZ4.1|AASS_ARATH RecName: Full=Alpha-aminoadipic semialdehyde synthase; AltName: Full=cAt-LKR/SDH; Short=LKR/SDH; Includes: RecName: Full=Lysine ketoglutarate reductase; Short=LKR; Includes: RecName: Full=Saccharopine dehydrogenase; AltName: Full=cAt-SDH; Short=SDH
comp76214_c0_seq16	1.72345	0.000443791	0.00601189	up	1.83173	0.000284852	0.00380534	up	m.49064	gi|224107699|ref|XP_002314568.1| predicted protein [Populus trichocarpa] predicted protein [Populus trichocarpa]	131	5e-29, Method: Composition-based stats.			hypothetical protein					sp|C0LGI2.1|Y1677_ARATH RecName: Full=Probable LRR receptor-like serine/threonine-protei n kinase At1g67720; Flags: Precursor
comp68439_c0_seq6	2.8202	9.71438e-09	7.14823e-07	up	1.61289	0.000612393	0.00718876	up	m.15951	gi|460415053|ref|XP_004252875.1| PREDICTED: serine--glyoxylate aminotransferase isoform 1 [Solanum lycopersicum] PREDICTED: serine--glyoxylate aminotransferase isoform 2 [Solanum lycopersicum] Hop-interacting protein THI032 [Solanum lycopersicum]	786	0.0, Method: Compositional matrix adjust.	EC:2.6.1.45	K00830	AGT (ALANINE:GLYOXYLATE AMINOTRANSFERASE)	KOG2862:65-465				sp|Q56YA5.2|SGAT_ARATH RecName: Full=Serine--glyoxylate aminotransferase; AltName: Full=Alanine--glyoxylate aminotransferase; Short=AGT; AltName: Full=Serine--pyruvate aminotransferase
comp75651_c0_seq3	2.16127	7.68204e-06	0.000228356	up	2.23968	4.34991e-06	0.000114015	up	m.44356
comp74135_c0_seq6	1.81847	0.000181546	0.0029956	up	2.6926	6.014e-08	2.60502e-06	up	m.34261	gi|460404200|ref|XP_004247572.1| PREDICTED: uncharacterized protein LOC101247367 [Solanum lycopersicum]	146	2e-33, Method: Compositional matrix adjust.			hypothetical protein
comp70709_c0_seq1	2.05434	0.00211837	0.0200602	up	3.42652	1.46552e-08	7.66018e-07	up	m.21163	gi|460411825|ref|XP_004251305.1| PREDICTED: uncharacterized protein LOC101261297 [Solanum lycopersicum]	157	3e-36, Method: Compositional matrix adjust.			hypothetical protein LOC100263778	KOG1603:138-214	GO:0046872		GO:0030001	sp|Q9SZN7.1|HIP26_ARATH RecName: Full=Heavy metal-associated isoprenylated plant protein 26; Short=AtHIPP26; AltName: Full=Farnesylated protein 6; Short=AtFP6; Flags: Precursor
comp76214_c0_seq101	1.50091	0.00158482	0.0159634	up	1.27897	0.00651724	0.0489393	up	m.49138	gi|297738322|emb|CBI27523.3| unnamed protein product [Vitis vinifera]	318	7e-85, Method: Compositional matrix adjust.			hypothetical protein LOC100240962					sp|C0LGI2.1|Y1677_ARATH RecName: Full=Probable LRR receptor-like serine/threonine-protei n kinase At1g67720; Flags: Precursor
comp74135_c0_seq8	1.80004	0.000209408	0.00334801	up	2.6846	6.5116e-08	2.77702e-06	up	m.34263	gi|460404200|ref|XP_004247572.1| PREDICTED: uncharacterized protein LOC101247367 [Solanum lycopersicum]	146	2e-33, Method: Compositional matrix adjust.			hypothetical protein
comp36685_c0_seq1	4.38045	2.03336e-14	7.18075e-12	up	3.31266	1.00455e-08	5.38394e-07	up	m.1650	gi|224138022|ref|XP_002322710.1| predicted protein [Populus trichocarpa] predicted protein [Populus trichocarpa]	176	1e-42, Method: Compositional matrix adjust.			alpha-galactosidase					sp|Q94A08.2|RFS2_ARATH RecName: Full=Probable galactinol--sucrose galactosyltransferase 2; AltName: Full=Protein SEED IMBIBITION 2; AltName: Full=Raffinose synthase 2
comp70447_c0_seq14	3.73569	8.90582e-13	1.98633e-10	up	3.59451	3.11053e-11	3.32428e-09	up	m.20482	gi|224068592|ref|XP_002326153.1| predicted protein [Populus trichocarpa] predicted protein [Populus trichocarpa]	822	0.0, Method: Compositional matrix adjust.	EC:1.5.1.8 1.5.1.9	K14157	lysine-ketoglutarate reductase/saccharopine dehydrogenase		GO:0016491		GO:0055114	sp|Q9SMZ4.1|AASS_ARATH RecName: Full=Alpha-aminoadipic semialdehyde synthase; AltName: Full=cAt-LKR/SDH; Short=LKR/SDH; Includes: RecName: Full=Lysine ketoglutarate reductase; Short=LKR; Includes: RecName: Full=Saccharopine dehydrogenase; AltName: Full=cAt-SDH; Short=SDH
comp70447_c0_seq20	3.74694	7.93629e-13	1.8037e-10	up	3.52288	6.35445e-11	5.9268e-09	up	m.20488	gi|255550269|ref|XP_002516185.1| aminoadipic semialdehyde synthase, putative [Ricinus communis] aminoadipic semialdehyde synthase, putative [Ricinus communis]	1607	0.0, Method: Compositional matrix adjust.	EC:1.5.1.8 1.5.1.10	K14157	aminoadipic semialdehyde synthase, putative	KOG0172:2-1052	GO:0016491		GO:0055114	sp|Q9SMZ4.1|AASS_ARATH RecName: Full=Alpha-aminoadipic semialdehyde synthase; AltName: Full=cAt-LKR/SDH; Short=LKR/SDH; Includes: RecName: Full=Lysine ketoglutarate reductase; Short=LKR; Includes: RecName: Full=Saccharopine dehydrogenase; AltName: Full=cAt-SDH; Short=SDH
comp57728_c0_seq2	3.35078	1.65059e-10	2.46963e-08	up	1.932	6.01752e-05	0.0010676	up	m.5377	gi|225433320|ref|XP_002285561.1| PREDICTED: carboxyl-terminal-processing protease [Vitis vinifera] unnamed protein product [Vitis vinifera]	746	0.0, Method: Compositional matrix adjust.			hypothetical protein LOC100252881		GO:0008236		GO:0006508	sp|O04073.1|CTPA_SCEOB RecName: Full=C-terminal processing peptidase, chloroplastic; AltName: Full=D1 C-terminal processing protease; AltName: Full=Photosystem II D1 protein processing peptidase; Flags: Precursor
comp58377_c0_seq1	5.65323	0.00177786	0.0174668	up	2.77396	0.000412938	0.00515763	up	m.5662	gi|460383616|ref|XP_004237515.1| PREDICTED: leucine-rich repeat receptor-like protein kinase PXL1-like [Solanum lycopersicum]	635	e-180, Method: Compositional matrix adjust.			hypothetical protein		GO:0005524		GO:0006468	sp|Q9M0G7.1|PXL2_ARATH RecName: Full=Leucine-rich repeat receptor-like protein kinase PXL2; AltName: Full=Protein PHLOEM INTERCALATED WITH XYLEM-LIKE 2; Flags: Precursor
comp62999_c0_seq1	5.94011	3.1131e-23	1.86314e-19	up	4.67592	8.75293e-16	4.13565e-13	up	m.8503	gi|225431760|ref|XP_002270507.1| PREDICTED: uncharacterized protein LOC100261891 [Vitis vinifera] unnamed protein product [Vitis vinifera]	120	2e-25, Method: Compositional matrix adjust.			hypothetical protein LOC100261891
comp71460_c0_seq1	4.22133	2.21039e-08	1.41485e-06	up	2.39185	7.63362e-06	0.000187622	up	m.23429	gi|255540719|ref|XP_002511424.1| aldehyde dehydrogenase, putative [Ricinus communis] aldehyde dehydrogenase, putative [Ricinus communis]	508	e-142, Method: Compositional matrix adjust.	EC:1.2.1.36	K00128	aldehyde dehydrogenase, putative	KOG2450:14-261	GO:0016491		GO:0055114	sp|Q9SU63.1|AL2B4_ARATH RecName: Full=Aldehyde dehydrogenase family 2 member B4, mitochondrial; Short=ALDH2a; Flags: Precursor
comp75762_c0_seq2	1.75019	0.000236923	0.00367979	up	2.7714	2.38075e-08	1.16551e-06	up	m.45239	gi|460402773|ref|XP_004246885.1| PREDICTED: xylem serine proteinase 1-like [Solanum lycopersicum]	228	3e-58, Method: Compositional matrix adjust.			hypothetical protein					sp|Q9LLL8.1|XSP1_ARATH RecName: Full=Xylem serine proteinase 1; Short=AtXSP1; AltName: Full=Cucumisin-like protein; Flags: Precursor
comp75762_c0_seq9	1.63543	0.000585365	0.00752592	up	2.78257	2.61714e-08	1.26316e-06	up	m.45246	gi|460402773|ref|XP_004246885.1| PREDICTED: xylem serine proteinase 1-like [Solanum lycopersicum]	228	3e-58, Method: Compositional matrix adjust.			hypothetical protein					sp|Q9LLL8.1|XSP1_ARATH RecName: Full=Xylem serine proteinase 1; Short=AtXSP1; AltName: Full=Cucumisin-like protein; Flags: Precursor
comp73961_c0_seq4	2.36485	1.78448e-06	6.45305e-05	up	2.85413	7.92379e-08	3.30855e-06	up	m.33278	gi|460395905|ref|XP_004243520.1| PREDICTED: nitrate transporter 1.3-like [Solanum lycopersicum]	444	e-122, Method: Compositional matrix adjust.			hypothetical protein LOC100255020		GO:0005215	GO:0016020	GO:0006857	sp|Q9LVE0.1|PTR33_ARATH RecName: Full=Nitrate transporter 1.3
comp73973_c0_seq1	5.01855	1.18107e-19	1.92777e-16	up	3.13269	4.23811e-10	3.19194e-08	up	m.33309	gi|359472912|ref|XP_002279997.2| PREDICTED: putative zinc finger protein At1g68190-like [Vitis vinifera] unnamed protein product [Vitis vinifera]	317	3e-84, Method: Compositional matrix adjust.			hypothetical protein LOC100256160					sp|Q9C9F4.1|COLX_ARATH RecName: Full=Putative zinc finger protein At1g68190
comp68440_c0_seq1	2.61182	0.000587516	0.00754007	up	-3.1	9.21244e-09	4.98959e-07	down	m.15952	gi|225458016|ref|XP_002276739.1| PREDICTED: endoglucanase 24 [Vitis vinifera] unnamed protein product [Vitis vinifera]	842	0.0, Method: Compositional matrix adjust.			hypothetical protein LOC100262603		GO:0004553		GO:0005975	sp|Q8LCP6.2|GUN10_ARATH RecName: Full=Endoglucanase 10; AltName: Full=Endo-1,4-beta glucanase 10; Flags: Precursor
comp35895_c0_seq1	2.61203	4.24116e-07	1.855e-05	up	2.02722	0.000119619	0.00190483	up	m.1457								GO:0005199		GO:0009664
comp73842_c1_seq1	3.46268	2.64212e-10	3.67736e-08	up	2.3282	4.76381e-06	0.00012378	up	m.32781	gi|255541738|ref|XP_002511933.1| conserved hypothetical protein [Ricinus communis] conserved hypothetical protein [Ricinus communis]	144	2e-32, Method: Compositional matrix adjust.			hypothetical protein					sp|Q84JK8.1|MAKR6_ARATH RecName: Full=Probable membrane-associated kinase regulator 6
comp73961_c0_seq12	2.01418	2.74014e-05	0.000646808	up	2.64104	1.32934e-07	5.22841e-06	up	m.33286	gi|225447121|ref|XP_002274227.1| PREDICTED: nitrate transporter 1.3-like [Vitis vinifera]	372	e-101, Method: Compositional matrix adjust.			hypothetical protein LOC100255020		GO:0005215	GO:0016020	GO:0006857	sp|Q9LVE0.1|PTR33_ARATH RecName: Full=Nitrate transporter 1.3
comp72824_c0_seq4	2.91313	3.58264e-09	3.14546e-07	up	3.47082	6.68522e-12	8.8911e-10	up	m.27865	gi|359481752|ref|XP_002270571.2| PREDICTED: ribulose bisphosphate carboxylase/oxygenase activase 1, chloroplastic-like [Vitis vinifera] unnamed protein product [Vitis vinifera]	837	0.0, Method: Compositional matrix adjust.			RCA (RUBISCO ACTIVASE)	KOG0651:1-471	GO:0005524			sp|Q7X9A0.1|RCA1_LARTR RecName: Full=Ribulose bisphosphate carboxylase/oxygenase activas e 1, chloroplastic; Short=RA 1; Short=RuBisCO activase 1; AltName: Full=RuBisCO activase alpha form; Flags: Precursor
comp74182_c0_seq5	1.8125	0.000232701	0.00362833	up	1.3955	0.00353537	0.0304378	up	m.34551	gi|460393468|ref|XP_004242331.1| PREDICTED: uncharacterized protein LOC101251789 [Solanum lycopersicum]	591	e-166, Method: Compositional matrix adjust.			hypothetical protein LOC100249456
comp70145_c0_seq13	4.29827	4.33858e-15	1.92338e-12	up	2.50522	6.74407e-07	2.22995e-05	up	m.19624	gi|225459860|ref|XP_002285931.1| PREDICTED: uncharacterized protein LOC100252277 [Vitis vinifera]	236	3e-60, Method: Compositional matrix adjust.			hypothetical protein LOC100252277
comp71215_c1_seq4	3.28416	2.25559e-09	2.20698e-07	up	2.11046	9.15614e-05	0.0015257	up	m.22721	gi|147843633|emb|CAN79872.1| hypothetical protein VITISV_017186 [Vitis vinifera]	130	1e-28, Method: Composition-based stats.			hypothetical protein LOC100250235					sp|P04146.3|COPIA_DROME RecName: Full=Copia protein; AltName: Full=Gag-int-pol protein; Contains: RecName: Full=Copia VLP protein; Contains: RecName: Full=Copia protease
comp76214_c0_seq80	1.73638	0.000468682	0.0062845	up	1.32619	0.00637999	0.0481706	up	m.49119	gi|297738322|emb|CBI27523.3| unnamed protein product [Vitis vinifera]	318	7e-85, Method: Compositional matrix adjust.			hypothetical protein LOC100240962					sp|C0LGI2.1|Y1677_ARATH RecName: Full=Probable LRR receptor-like serine/threonine-protei n kinase At1g67720; Flags: Precursor
comp73961_c0_seq14	2.04752	2.05467e-05	0.000507785	up	2.65767	1.11282e-07	4.47987e-06	up	m.33288	gi|225447121|ref|XP_002274227.1| PREDICTED: nitrate transporter 1.3-like [Vitis vinifera]	372	e-101, Method: Compositional matrix adjust.			hypothetical protein LOC100255020		GO:0005215	GO:0016020	GO:0006857	sp|Q9LVE0.1|PTR33_ARATH RecName: Full=Nitrate transporter 1.3
comp67022_c0_seq14	1.39238	0.00384292	0.0313721	up	1.84854	0.000192454	0.00280245	up	m.13329	gi|460369917|ref|XP_004230803.1| PREDICTED: CDPK-related kinase 5-like [Solanum lycopersicum]	811	0.0, Method: Compositional matrix adjust.			CPK related kinase 5	KOG0032:30-540	GO:0005524		GO:0006468	sp|P53681.1|CRK_DAUCA RecName: Full=CDPK-related protein kinase; AltName: Full=PK421
comp61659_c0_seq2	2.41421	7.72937e-06	0.000229194	up	1.84036	0.000471953	0.00577423	up	m.7476	gi|462419385|gb|EMJ23648.1| hypothetical protein PRUPE_ppa006179mg [Prunus persica]	246	1e-63, Method: Compositional matrix adjust.	EC:3.2.1.22	K07407	alpha-galactosidase/alpha-n-acetylgalactosaminidase, putative					sp|Q42656.1|AGAL_COFAR RecName: Full=Alpha-galactosidase; AltName: Full=Alpha-D-galactoside galactohydrolase; AltName: Full=Melibiase; Flags: Precursor
comp70447_c0_seq12	3.77095	6.04391e-13	1.47419e-10	up	3.55449	4.65597e-11	4.58058e-09	up	m.20480	gi|224068592|ref|XP_002326153.1| predicted protein [Populus trichocarpa] predicted protein [Populus trichocarpa]	1062	0.0, Method: Compositional matrix adjust.	EC:1.5.1.8 1.5.1.9	K14157	lysine-ketoglutarate reductase/saccharopine dehydrogenase		GO:0016491		GO:0055114	sp|Q9SMZ4.1|AASS_ARATH RecName: Full=Alpha-aminoadipic semialdehyde synthase; AltName: Full=cAt-LKR/SDH; Short=LKR/SDH; Includes: RecName: Full=Lysine ketoglutarate reductase; Short=LKR; Includes: RecName: Full=Saccharopine dehydrogenase; AltName: Full=cAt-SDH; Short=SDH
comp68722_c0_seq3	3.90927	6.56999e-14	2.01643e-11	up	2.73959	2.37732e-08	1.16551e-06	up	m.16484	gi|470107187|ref|XP_004289930.1| PREDICTED: dehydrodolichyl diphosphate synthase 6-like isoform 1 [Fragaria vesca subsp. vesca]	413	e-113, Method: Compositional matrix adjust.	EC:2.5.1.87	K11778	hypothetical protein	KOG1602:19-288	GO:0016765			sp|Q8S2T1.2|DDPS6_ARATH RecName: Full=Dehydrodolichyl diphosphate synthase 6; Short=Dedol-PP synthase 6
comp63102_c2_seq1	2.06568	6.77365e-05	0.00134629	up	1.66294	0.0029668	0.026488	up	m.8576	gi|449432900|ref|XP_004134236.1| PREDICTED: acetate/butyrate--CoA ligase AAE7, peroxisomal-like [Cucumis sativus] PREDICTED: acetate/butyrate--CoA ligase AAE7, peroxisomal-like [Cucumis sativus]	238	5e-61, Method: Compositional matrix adjust.			hypothetical protein LOC100267152		GO:0003824		GO:0008152	sp|Q8VZF1.1|AEE7_ARATH RecName: Full=Acetate/butyrate--CoA ligase AAE7, peroxisomal; AltName: Full=AMP-binding protein 7; Short=AtAMPBP7; AltName: Full=Acetyl-CoA synthetase; AltName: Full=Acyl-activating enzyme 7; AltName: Full=Butyryl-CoA synthetase; AltName: Full=Protein ACETATE NON-UTILIZING 1
comp75779_c1_seq3	3.03883	1.06427e-06	4.11821e-05	up	1.61817	0.00342047	0.0296896	up	m.45444	gi|449450664|ref|XP_004143082.1| PREDICTED: sucrose nonfermenting 4-like protein-like [Cucumis sativus] PREDICTED: sucrose nonfermenting 4-like protein-like [Cucumis sativus]	73.9	1e-11, Method: Compositional matrix adjust.			AMP-activated protein kinase, gamma regulatory subunit, putative					sp|Q944A6.1|SNF4_ARATH RecName: Full=Sucrose nonfermenting 4-like protein; Short=SNF4; AltName: Full=CBS domain-containing protein CBSCBS3; AltName: Full=SNF1-related protein kinase regulatory subunit betagamma; Short=AKIN subunit betagamma; Short=AKINbetagamma
comp66994_c0_seq2	4.97688	1.4021e-14	5.41375e-12	up	6.16177	1.17008e-17	7.78084e-15	up	m.13275	gi|224109124|ref|XP_002315091.1| predicted protein [Populus trichocarpa] predicted protein [Populus trichocarpa]	164	1e-38, Method: Compositional matrix adjust.		K06998	hypothetical protein	KOG3033:10-159	GO:0003824		GO:0009058	sp|Q9DCG6.2|PBLD1_MOUSE RecName: Full=Phenazine biosynthesis-like domain-containing prot ein 1
comp66994_c0_seq1	7.86812	6.96052e-20	1.19022e-16	up	6.34594	1.16694e-19	1.35173e-16	up	m.13274	gi|296086726|emb|CBI32361.3| unnamed protein product [Vitis vinifera]	234	1e-59, Method: Compositional matrix adjust.		K06998	hypothetical protein LOC100244215	KOG3033:10-231	GO:0003824		GO:0009058	sp|Q9DCG6.2|PBLD1_MOUSE RecName: Full=Phenazine biosynthesis-like domain-containing prot ein 1
comp54304_c0_seq1	2.89956	9.65315e-05	0.0017979	up	-2.62227	1.41827e-07	5.53175e-06	down	m.4076	gi|359477157|ref|XP_002273790.2| PREDICTED: major allergen Pru ar 1 [Vitis vinifera] unnamed protein product [Vitis vinifera]	204	5e-51, Method: Compositional matrix adjust.			PR10.7					sp|O24248.1|PRU1_PRUAV RecName: Full=Major allergen Pru av 1; AltName: Full=Allergen Pru a 1; AltName: Allergen=Pru av 1
comp76214_c0_seq108	1.76183	0.000333393	0.00476965	up	1.84892	0.000257094	0.0035304	up	m.49142	gi|223452325|gb|ACM89490.1| leucine-rich repeat family protein / protein kinase family protein [Glycine max]	133	1e-29, Method: Compositional matrix adjust.			hypothetical protein					sp|C0LGI2.1|Y1677_ARATH RecName: Full=Probable LRR receptor-like serine/threonine-protei n kinase At1g67720; Flags: Precursor
comp75779_c1_seq23	2.95747	5.21856e-08	3.07202e-06	up	1.47511	0.00331996	0.0289223	up	m.45463	gi|460380211|ref|XP_004235851.1| PREDICTED: sucrose nonfermenting 4-like protein-like [Solanum lycopersicum]	200	2e-49, Method: Compositional matrix adjust.			hypothetical protein		GO:0005515			sp|Q944A6.1|SNF4_ARATH RecName: Full=Sucrose nonfermenting 4-like protein; Short=SNF4; AltName: Full=CBS domain-containing protein CBSCBS3; AltName: Full=SNF1-related protein kinase regulatory subunit betagamma; Short=AKIN subunit betagamma; Short=AKINbetagamma
comp71466_c0_seq1	1.49086	0.00154491	0.0157156	up	1.81207	0.000133351	0.00207565	up	m.23440	gi|460409738|ref|XP_004250295.1| PREDICTED: oligopeptide transporter 3-like [Solanum lycopersicum]	1355	0.0, Method: Compositional matrix adjust.			ATOPT3 (OLIGOPEPTIDE TRANSPORTER)	KOG2262:78-633				sp|O23482.3|OPT3_ARATH RecName: Full=Oligopeptide transporter 3; Short=AtOPT3
comp75803_c1_seq3	1.87141	0.000103476	0.00191138	up	1.48854	0.00180056	0.0174605	up	m.45707	gi|255548291|ref|XP_002515202.1| conserved hypothetical protein [Ricinus communis] conserved hypothetical protein [Ricinus communis]	228	5e-58, Method: Compositional matrix adjust.			hypothetical protein		GO:0003677	GO:0005634		sp|Q9S7P5.1|SPL12_ARATH RecName: Full=Squamosa promoter-binding-like protein 12
comp72125_c0_seq6	1.49481	0.00157212	0.0158889	up	1.64668	0.000518059	0.0062468	up	m.25435	gi|460400967|ref|XP_004246001.1| PREDICTED: uncharacterized protein LOC101249748 isoform 1 [Solanum lycopersicum]	621	e-175, Method: Compositional matrix adjust.			hypothetical protein LOC100264895
comp64617_c0_seq2	4.75884	4.43562e-06	0.000141204	up	3.57282	2.0073e-07	7.50834e-06	up	m.10058	gi|225453226|ref|XP_002265630.1| PREDICTED: ent-kaurenoic acid oxidase 2 [Vitis vinifera]	551	e-155, Method: Compositional matrix adjust.	EC:1.14.13.79	K04123	hypothetical protein LOC100251295		GO:0020037			sp|O23051.1|KAO1_ARATH RecName: Full=Ent-kaurenoic acid oxidase 1; Short=AtKAO1; AltName : Full=Cytochrome P450 88A3
comp54449_c0_seq1	6.49266	6.86191e-13	1.63182e-10	up	3.18108	6.58619e-07	2.18177e-05	up	m.4126	gi|460386982|ref|XP_004239171.1| PREDICTED: uncharacterized protein LOC101255692 [Solanum lycopersicum]	324	9e-87, Method: Compositional matrix adjust.			protein binding protein, putative	KOG1039:8-241				sp|Q5ZM74.1|RN141_CHICK RecName: Full=RING finger protein 141
comp73825_c0_seq90	1.74078	0.00035374	0.00500096	up	1.78738	0.000223726	0.00316415	up	m.32626	gi|460382502|ref|XP_004236978.1| PREDICTED: MATE efflux family protein DTX1-like [Solanum lycopersicum]	105	3e-21, Method: Composition-based stats.			hypothetical protein LOC100250856		GO:0015297	GO:0016020	GO:0055085	sp|Q9LUH2.1|ALF5_ARATH RecName: Full=MATE efflux family protein ALF5; AltName: Full=Protein ABERRANT LATERAL ROOT FORMATION 5; AltName: Full=Protein DTX19
comp70911_c0_seq2	1.94603	4.32118e-05	0.000938146	up	2.20772	4.26046e-06	0.00011208	up	m.21768
comp66096_c1_seq2	2.73375	5.0179e-07	2.14254e-05	up	1.36193	0.00564307	0.0440324	up	m.11953	gi|224099311|ref|XP_002311433.1| predicted protein [Populus trichocarpa] predicted protein [Populus trichocarpa]	361	1e-97, Method: Compositional matrix adjust.			hypothetical protein		GO:0030528		GO:0006355	sp|Q9S7Y1.1|BH030_ARATH RecName: Full=Transcription factor bHLH30; AltName: Full=Basic helix-loop-helix protein 30; Short=AtbHLH30; Short=bHLH 30; AltName: Full=Transcription factor EN 53; AltName: Full=bHLH transcription factor bHLH030
comp74016_c0_seq1	1.59455	0.00270422	0.0241677	up	2.43005	3.99811e-06	0.000106426	up	m.33466	gi|147841694|emb|CAN68658.1| hypothetical protein VITISV_015697 [Vitis vinifera]	174	4e-41, Method: Compositional matrix adjust.			hypothetical protein LOC100249937
comp64120_c0_seq1	2.72288	1.67229e-06	6.07181e-05	up	1.59961	0.00164491	0.0162007	up	m.9545
comp69415_c0_seq2	1.46844	0.00199162	0.0190667	up	1.62866	0.000654627	0.00758046	up	m.17951	gi|460369867|ref|XP_004230778.1| PREDICTED: ABSCISIC ACID-INSENSITIVE 5-like protein 5-like [Solanum lycopersicum]	411	e-112, Method: Compositional matrix adjust.		K14432	ripening-related bZIP protein-like		GO:0046983		GO:0006355	sp|Q9M7Q3.1|AI5L6_ARATH RecName: Full=ABSCISIC ACID-INSENSITIVE 5-like protein 6; AltNam e: Full=Abscisic acid responsive elements-binding factor 3; Short=ABRE-binding factor 3; AltName: Full=Dc3 promoter-binding factor 5; Short=AtDPBF5; AltName: Full=bZIP transcription factor 37; Short=AtbZIP37
comp76214_c0_seq91	1.68759	0.000583306	0.0075075	up	1.60501	0.00114773	0.0120297	up	m.49130	gi|223452325|gb|ACM89490.1| leucine-rich repeat family protein / protein kinase family protein [Glycine max]	133	1e-29, Method: Compositional matrix adjust.			hypothetical protein					sp|C0LGI2.1|Y1677_ARATH RecName: Full=Probable LRR receptor-like serine/threonine-protei n kinase At1g67720; Flags: Precursor
comp76214_c0_seq63	1.73191	0.000483763	0.00644341	up	1.39436	0.00426223	0.0351845	up	m.49106	gi|297738322|emb|CBI27523.3| unnamed protein product [Vitis vinifera]	318	7e-85, Method: Compositional matrix adjust.			hypothetical protein LOC100240962					sp|C0LGI2.1|Y1677_ARATH RecName: Full=Probable LRR receptor-like serine/threonine-protei n kinase At1g67720; Flags: Precursor
comp75815_c0_seq13	1.8544	0.000197176	0.00318363	up	2.39189	5.8215e-06	0.000147944	up	m.45794
comp59811_c0_seq3	2.21099	5.08591e-06	0.000159781	up	3.27832	1.27847e-10	1.1089e-08	up	m.6327	gi|225448988|ref|XP_002270908.1| PREDICTED: vacuolar amino acid transporter 1-like [Vitis vinifera]	753	0.0, Method: Compositional matrix adjust.		K15015	hypothetical protein LOC100249618	KOG1303:53-496				sp|P47082.1|AVT1_YEAST RecName: Full=Vacuolar amino acid transporter 1
comp60997_c0_seq3	3.07809	4.04433e-09	3.49105e-07	up	1.90829	9.13343e-05	0.00152333	up	m.7057	gi|297742940|emb|CBI35807.3| unnamed protein product [Vitis vinifera]	244	4e-63, Method: Compositional matrix adjust.			GLIP5		GO:0016788		GO:0006629	sp|Q9SSA7.2|GLIP5_ARATH RecName: Full=GDSL esterase/lipase 5; AltName: Full=Extracellula r lipase 5; Flags: Precursor
comp74229_c0_seq13	4.287	3.5698e-12	7.20157e-10	up	-1.90607	0.000187073	0.00273741	down	m.34775	gi|460370904|ref|XP_004231288.1| PREDICTED: phospholipase D p1-like [Solanum lycopersicum]	1354	0.0, Method: Compositional matrix adjust.	EC:3.1.4.4	K01115	similar to PLDP1 (PHOSPHOLIPASE D ZETA1)	KOG1329,KOG1329:1-973	GO:0003824		GO:0008152	sp|Q9LRZ5.1|PLDP1_ARATH RecName: Full=Phospholipase D p1; Short=AtPLDp1; AltName: Full=Phospholipase D zeta 1; Short=PLDzeta1; AltName: Full=Phospholipase D1 PHOX and PX-containing domain protein
comp63578_c0_seq1	3.47511	0.00646119	0.046608	up	-2.10743	5.69276e-05	0.00101753	down	m.8960	gi|460375802|ref|XP_004233693.1| PREDICTED: glycerol-3-phosphate 2-O-acyltransferase 6-like [Solanum lycopersicum]	258	7e-67, Method: Compositional matrix adjust.			hypothetical protein LOC100243321					sp|O80437.1|GPAT6_ARATH RecName: Full=Glycerol-3-phosphate 2-O-acyltransferase 6; Short=AtGPAT6; AltName: Full=Glycerol-3-phosphate acyltransferase 6
comp66994_c0_seq7	4.96639	1.58269e-14	5.79926e-12	up	6.16177	1.17008e-17	7.78084e-15	up	m.13280	gi|224109124|ref|XP_002315091.1| predicted protein [Populus trichocarpa] predicted protein [Populus trichocarpa]	164	1e-38, Method: Compositional matrix adjust.		K06998	hypothetical protein	KOG3033:10-159	GO:0003824		GO:0009058	sp|Q9DCG6.2|PBLD1_MOUSE RecName: Full=Phenazine biosynthesis-like domain-containing prot ein 1
comp65336_c0_seq2	2.19973	9.3496e-06	0.000267731	up	1.90831	8.92267e-05	0.00149233	up	m.11037
comp65052_c1_seq1	3.5538	3.00661e-05	0.000696095	up	2.77602	0.00336139	0.0292545	up	m.10632	gi|255574328|ref|XP_002528078.1| Myosin heavy chain, putative [Ricinus communis] Myosin heavy chain, putative [Ricinus communis]	58.2	6e-07, Method: Compositional matrix adjust.			Myosin heavy chain, putative
comp65756_c2_seq1	2.84714	9.27084e-08	5.05169e-06	up	1.83421	0.000346845	0.00446571	up	m.11510	gi|460376349|ref|XP_004233961.1| PREDICTED: MATE efflux family protein 9-like [Solanum lycopersicum]	160	8e-38, Method: Compositional matrix adjust.			TRANSPARENT TESTA 12 protein, putative		GO:0015297	GO:0016020	GO:0055085	sp|Q8RWF5.1|MATE9_ARATH RecName: Full=MATE efflux family protein 9; AltName: Full=Protei n DETOXIFICATION 1-like 5; AltName: Full=Protein DTX6
comp60444_c0_seq1	1.45916	0.0019106	0.0184578	up	2.89875	5.55263e-09	3.13999e-07	up	m.6688	gi|2981169|gb|AAC06243.1| osmotic stress-induced zinc-finger protein [Nicotiana tabacum]	148	2e-33, Method: Compositional matrix adjust.			AZF2 (ARABIDOPSIS ZINC-FINGER PROTEIN 2)					sp|Q9SSW2.1|AZF2_ARATH RecName: Full=Zinc finger protein AZF2; AltName: Full=Zinc-finger protein 2
comp72314_c0_seq2	1.52993	0.00131852	0.0139378	up	1.30272	0.00580907	0.0449661	up	m.26038	gi|225436136|ref|XP_002274971.1| PREDICTED: uncharacterized protein LOC100252988 [Vitis vinifera]	915	0.0, Method: Compositional matrix adjust.			hypothetical protein LOC100252988					sp|Q9XIN0.1|LHW_ARATH RecName: Full=Transcription factor LHW; AltName: Full=BHLH transcription factor delta; Short=bHLH delta; AltName: Full=Basic helix-loop-helix protein 156; Short=AtbHLH156; Short=bHLH 156; AltName: Full=Protein LONESOME HIGHWAY; AltName: Full=bHLH transcription factor bHLH156
comp75762_c0_seq1	1.79668	0.000166691	0.00280229	up	2.71338	4.56353e-08	2.07695e-06	up	m.45238	gi|460402773|ref|XP_004246885.1| PREDICTED: xylem serine proteinase 1-like [Solanum lycopersicum]	228	3e-58, Method: Compositional matrix adjust.			hypothetical protein					sp|Q9LLL8.1|XSP1_ARATH RecName: Full=Xylem serine proteinase 1; Short=AtXSP1; AltName: Full=Cucumisin-like protein; Flags: Precursor
comp76240_c0_seq9	1.75592	0.0012574	0.0134581	up	1.51764	0.00473318	0.0382508	up	m.49341	gi|225446887|ref|XP_002279964.1| PREDICTED: uncharacterized protein LOC100255858 [Vitis vinifera]	137	5e-30, Method: Compositional matrix adjust.			hypothetical protein LOC100255858
comp70829_c0_seq2	2.21544	4.08611e-06	0.00013195	up	1.59496	0.000708395	0.00809347	up	m.21554	gi|255568812|ref|XP_002525377.1| carbonic anhydrase, putative [Ricinus communis] carbonic anhydrase, putative [Ricinus communis]	415	e-114, Method: Compositional matrix adjust.	EC:4.2.1.1	K01673	carbonic anhydrase, putative / carbonate dehydratase, putative	KOG1578:1-283	GO:0008270		GO:0015976	sp|P27141.1|CAHC_TOBAC RecName: Full=Carbonic anhydrase, chloroplastic; AltName: Full=Carbonate dehydratase; Flags: Precursor
comp75952_c0_seq19	2.02294	7.03911e-05	0.00139036	up	2.34904	4.79833e-06	0.000124586	up	m.46762	gi|462398392|gb|EMJ04060.1| hypothetical protein PRUPE_ppa015510mg, partial [Prunus persica]	401	e-109, Method: Compositional matrix adjust.			hypothetical protein	KOG1520:58-419	GO:0016844		GO:0009058	sp|P68175.1|STSY_RAUSE RecName: Full=Strictosidine synthase; Flags: Precursor
comp72221_c0_seq3	2.8379	1.43799e-08	9.68796e-07	up	2.13072	1.11407e-05	0.000257764	up	m.25692
comp64120_c0_seq3	2.8897	6.21837e-07	2.55195e-05	up	1.7145	0.000790836	0.00884127	up	m.9547
comp76183_c1_seq1	2.79092	1.57749e-08	1.05095e-06	up	1.36211	0.00375334	0.0319835	up	m.48766	gi|297739626|emb|CBI29808.3| unnamed protein product [Vitis vinifera]	298	1e-78, Method: Compositional matrix adjust.			hypothetical protein LOC100257347	KOG4772:18-274				sp|Q7Z6J9.3|SEN54_HUMAN RecName: Full=tRNA-splicing endonuclease subunit Sen54; AltName: Full=SEN54 homolog; Short=HsSEN54; AltName: Full=tRNA-intron endonuclease Sen54
comp70447_c0_seq19	3.75648	7.10799e-13	1.66824e-10	up	3.50706	7.55474e-11	6.90288e-09	up	m.20487	gi|255550269|ref|XP_002516185.1| aminoadipic semialdehyde synthase, putative [Ricinus communis] aminoadipic semialdehyde synthase, putative [Ricinus communis]	1375	0.0, Method: Compositional matrix adjust.	EC:1.5.1.8 1.5.1.10	K14157	aminoadipic semialdehyde synthase, putative		GO:0016491		GO:0055114	sp|Q9SMZ4.1|AASS_ARATH RecName: Full=Alpha-aminoadipic semialdehyde synthase; AltName: Full=cAt-LKR/SDH; Short=LKR/SDH; Includes: RecName: Full=Lysine ketoglutarate reductase; Short=LKR; Includes: RecName: Full=Saccharopine dehydrogenase; AltName: Full=cAt-SDH; Short=SDH
comp71428_c1_seq3	1.55281	0.00510597	0.0386491	up	-1.52089	0.00457013	0.0371792	down	m.23349	gi|462405705|gb|EMJ11169.1| hypothetical protein PRUPE_ppa004996mg [Prunus persica]	819	0.0, Method: Compositional matrix adjust.			hypothetical protein LOC100255362		GO:0004650		GO:0005975	sp|A7PZL3.1|PGLR_VITVI RecName: Full=Probable polygalacturonase; Short=PG; AltName: Full=Pectinase
comp70427_c0_seq1	2.1131	0.000123611	0.00221054	up	1.59165	0.00232498	0.0215285	up	m.20410	gi|255575471|ref|XP_002528637.1| ATPP2-A13, putative [Ricinus communis] ATPP2-A13, putative [Ricinus communis]	374	e-102, Method: Compositional matrix adjust.			ATPP2-A13, putative					sp|Q9LF92.1|P2A15_ARATH RecName: Full=F-box protein PP2-A15; AltName: Full=Protein PHLOE M PROTEIN 2-LIKE A15; Short=AtPP2-A15
comp75359_c0_seq4	1.81155	0.00014753	0.00255432	up	2.18013	6.41036e-06	0.000161085	up	m.42226	gi|12043533|emb|CAC19789.1| MYB-like DNA-binding protein [Catharanthus roseus]	755	0.0, Method: Compositional matrix adjust.			TBP1 (TELOMERIC DNA BINDING PROTEIN 1)					sp|Q9FFY9.1|TRP4_ARATH RecName: Full=Telomere repeat-binding protein 4; AltName: Full=H-protein promoter binding factor-1; Short=AtTBP1; AltName: Full=Telomeric DNA-binding protein 1
comp53807_c2_seq2	1.37943	0.00352686	0.0294526	up	1.86757	9.96301e-05	0.00164111	up	m.3936	gi|470109532|ref|XP_004291048.1| PREDICTED: zinc finger protein NUTCRACKER-like [Fragaria vesca subsp. vesca]	316	2e-84, Method: Compositional matrix adjust.			hypothetical protein LOC100257789					sp|Q9ZWA6.1|MGP_ARATH RecName: Full=Zinc finger protein MAGPIE
comp43617_c0_seq2	3.40982	1.67671e-10	2.4983e-08	up	1.86225	0.000714404	0.00814243	up	m.2276	gi|297737188|emb|CBI26389.3| unnamed protein product [Vitis vinifera]	248	7e-64, Method: Compositional matrix adjust.			hypothetical protein LOC100242574		GO:0016760	GO:0016020	GO:0030244	sp|Q570S7.1|CSLG1_ARATH RecName: Full=Cellulose synthase-like protein G1; Short=AtCslG1
comp54482_c0_seq2	2.19591	0.000456339	0.00616041	up	3.56766	1.01847e-07	4.15124e-06	up	m.4137	gi|359475821|ref|XP_002285150.2| PREDICTED: uncharacterized protein LOC100266444 [Vitis vinifera]	345	1e-92, Method: Compositional matrix adjust.			hypothetical protein
comp74359_c0_seq35	2.84425	1.0807e-06	4.16384e-05	up	-1.55571	0.00587692	0.045374	down	m.35605	gi|460407182|ref|XP_004249033.1| PREDICTED: mannan endo-1,4-beta-mannosidase 6-like [Solanum lycopersicum]	693	0.0, Method: Compositional matrix adjust.			hypothetical protein LOC100248160	euNOG11227:72-480	GO:0004553		GO:0005975	sp|Q9LZV3.1|MAN6_ARATH RecName: Full=Mannan endo-1,4-beta-mannosidase 6; AltName: Full=Beta-mannanase 6; AltName: Full=Endo-beta-1,4-mannanase 6; Short=AtMAN6; Flags: Precursor
comp52238_c0_seq11	1.81175	0.000173544	0.00289985	up	2.84639	3.57748e-08	1.6662e-06	up	m.3587
comp76214_c0_seq27	1.56519	0.00128352	0.0136741	up	1.59058	0.00130507	0.0133515	up	m.49072	gi|223452325|gb|ACM89490.1| leucine-rich repeat family protein / protein kinase family protein [Glycine max]	133	1e-29, Method: Compositional matrix adjust.			hypothetical protein					sp|C0LGI2.1|Y1677_ARATH RecName: Full=Probable LRR receptor-like serine/threonine-protei n kinase At1g67720; Flags: Precursor
comp67595_c0_seq1	2.65865	2.3223e-07	1.09008e-05	up	1.41946	0.00271459	0.0246157	up	m.14413	gi|225436920|ref|XP_002275003.1| PREDICTED: RAN GTPase-activating protein 1 isoform 2 [Vitis vinifera] PREDICTED: RAN GTPase-activating protein 1 isoform 1 [Vitis vinifera]	753	0.0, Method: Compositional matrix adjust.		K14319	hypothetical protein LOC100244330	KOG1909:5-534				sp|Q9LE82.1|RAGP1_ARATH RecName: Full=RAN GTPase-activating protein 1; Short=AtRanGAP1; Short=RanGAP1
comp67626_c0_seq5	1.79724	0.000158733	0.00269505	up	2.46266	5.94581e-07	1.99032e-05	up	m.14538	gi|12539609|gb|AAG59584.1|AF229926_1 pathogen-inducible alpha-dioxygenase [Nicotiana attenuata]	1035	0.0, Method: Compositional matrix adjust.	EC:1.-.-.-	K10529	DOX1	KOG2408:1-641	GO:0020037		GO:0055114	sp|Q9SGH6.1|DOX1_ARATH RecName: Full=Alpha-dioxygenase 1; Short=Alpha DOX1; AltName: Full=Fatty acid dioxygenase AlphaDOX1; AltName: Full=Pathogen-induced oxygenase; AltName: Full=Plant alpha dioxygenase 1; Flags: Precursor
comp76214_c0_seq119	1.6579	0.000710119	0.00869109	up	1.41375	0.00376418	0.032	up	m.49152	gi|297738322|emb|CBI27523.3| unnamed protein product [Vitis vinifera]	318	7e-85, Method: Compositional matrix adjust.			hypothetical protein LOC100240962					sp|C0LGI2.1|Y1677_ARATH RecName: Full=Probable LRR receptor-like serine/threonine-protei n kinase At1g67720; Flags: Precursor
comp67022_c0_seq5	1.35625	0.00487571	0.0372674	up	1.91934	0.000113451	0.00182441	up	m.13320	gi|460369917|ref|XP_004230803.1| PREDICTED: CDPK-related kinase 5-like [Solanum lycopersicum]	549	e-154, Method: Compositional matrix adjust.			CPK related kinase 5		GO:0005524		GO:0006468	sp|P53681.1|CRK_DAUCA RecName: Full=CDPK-related protein kinase; AltName: Full=PK421
comp75779_c1_seq44	2.71414	5.99922e-07	2.48473e-05	up	1.38939	0.00596417	0.04587	up	m.45484	gi|460380211|ref|XP_004235851.1| PREDICTED: sucrose nonfermenting 4-like protein-like [Solanum lycopersicum]	180	9e-44, Method: Compositional matrix adjust.			AMP-activated protein kinase, gamma regulatory subunit, putative	KOG1764:2-80	GO:0005515			sp|Q944A6.1|SNF4_ARATH RecName: Full=Sucrose nonfermenting 4-like protein; Short=SNF4; AltName: Full=CBS domain-containing protein CBSCBS3; AltName: Full=SNF1-related protein kinase regulatory subunit betagamma; Short=AKIN subunit betagamma; Short=AKINbetagamma
comp76214_c0_seq121	1.71693	0.000482639	0.00643082	up	1.54549	0.00176735	0.0172459	up	m.49154	gi|223452325|gb|ACM89490.1| leucine-rich repeat family protein / protein kinase family protein [Glycine max]	133	1e-29, Method: Compositional matrix adjust.			hypothetical protein					sp|C0LGI2.1|Y1677_ARATH RecName: Full=Probable LRR receptor-like serine/threonine-protei n kinase At1g67720; Flags: Precursor
comp71598_c0_seq4	2.43728	1.33671e-06	4.9948e-05	up	1.70949	0.000403012	0.00505205	up	m.23833	gi|225443944|ref|XP_002272106.1| PREDICTED: uncharacterized protein LOC100249766 [Vitis vinifera] unnamed protein product [Vitis vinifera]	371	e-100, Method: Compositional matrix adjust.			hypothetical protein LOC100249766	KOG0431:1-488	GO:0031072			sp|Q0WQ57.1|AUXI2_ARATH RecName: Full=Auxilin-related protein 2
comp75779_c1_seq59	2.91144	1.00874e-07	5.37432e-06	up	1.38951	0.00590645	0.0455334	up	m.45497	gi|460380211|ref|XP_004235851.1| PREDICTED: sucrose nonfermenting 4-like protein-like [Solanum lycopersicum]	138	4e-31, Method: Compositional matrix adjust.			AMP-activated protein kinase, gamma regulatory subunit, putative	KOG1616:4-161				sp|Q944A6.1|SNF4_ARATH RecName: Full=Sucrose nonfermenting 4-like protein; Short=SNF4; AltName: Full=CBS domain-containing protein CBSCBS3; AltName: Full=SNF1-related protein kinase regulatory subunit betagamma; Short=AKIN subunit betagamma; Short=AKINbetagamma
comp71183_c0_seq6	1.80522	0.000190923	0.00311562	up	1.40962	0.00353825	0.0304469	up	m.22604	gi|225446455|ref|XP_002275230.1| PREDICTED: transcription activator GLK1-like [Vitis vinifera]	327	3e-87, Method: Compositional matrix adjust.			GPRI1 (GBF'S PRO-RICH REGION-INTERACTING FACTOR 1)					sp|Q9SIV3.2|GLK1_ARATH RecName: Full=Transcription activator GLK1; AltName: Full=GBF'S PRO-RICH REGION-INTERACTING factor 1; AltName: Full=Golden2-like protein 1; Short=AtGLK1
comp57728_c0_seq1	3.38612	1.1242e-10	1.75517e-08	up	1.90769	7.33061e-05	0.00126191	up	m.5376	gi|225433320|ref|XP_002285561.1| PREDICTED: carboxyl-terminal-processing protease [Vitis vinifera] unnamed protein product [Vitis vinifera]	459	e-127, Method: Compositional matrix adjust.			hypothetical protein LOC100252881		GO:0008236		GO:0006508	sp|O04073.1|CTPA_SCEOB RecName: Full=C-terminal processing peptidase, chloroplastic; AltName: Full=D1 C-terminal processing protease; AltName: Full=Photosystem II D1 protein processing peptidase; Flags: Precursor
comp73961_c0_seq3	2.63032	1.37471e-07	6.98223e-06	up	2.89567	4.93252e-08	2.21126e-06	up	m.33277	gi|460412291|ref|XP_004251535.1| PREDICTED: nitrate transporter 1.3-like [Solanum lycopersicum]	313	1e-83, Method: Compositional matrix adjust.			hypothetical protein LOC100255020		GO:0005215	GO:0016020	GO:0006857	sp|Q9LVE0.1|PTR33_ARATH RecName: Full=Nitrate transporter 1.3
comp74879_c0_seq2	3.53911	3.14007e-10	4.19294e-08	up	4.97927	1.60958e-15	6.88076e-13	up	m.38849	gi|460376852|ref|XP_004234210.1| PREDICTED: G-type lectin S-receptor-like serine/threonine-protein kinase At5g24080-like [Solanum lycopersicum]	1299	0.0, Method: Compositional matrix adjust.	EC:2.7.11.10		ATP binding protein, putative		GO:0005529		GO:0048544	sp|Q9FLV4.1|Y5248_ARATH RecName: Full=G-type lectin S-receptor-like serine/threonine-protein kinase At5g24080; Flags: Precursor
comp71689_c0_seq3	1.73446	0.000792598	0.00947245	up	-1.70976	0.000382489	0.00483449	down	m.24124	gi|225435546|ref|XP_002283091.1| PREDICTED: uncharacterized protein LOC100253550 [Vitis vinifera]	2769	0.0, Method: Compositional matrix adjust.			hypothetical protein LOC100253550	KOG3628:63-619	GO:0048037		GO:0008152	sp|B2HIM0.1|FAA28_MYCMM RecName: Full=Long-chain-fatty-acid--AMP ligase FadD28; Short=FA AL; AltName: Full=Acyl-AMP synthetase
comp61855_c0_seq1	3.38509	8.96418e-05	0.00168796	up	-2.71509	0.00106197	0.0112924	down	m.7585	gi|356575418|ref|XP_003555838.1| PREDICTED: anthranilate synthase component I-2, chloroplastic-like [Glycine max]	211	7e-53, Method: Compositional matrix adjust.	EC:4.1.3.27	K01657	anthranilate synthase, alpha subunit 1					sp|P32068.1|TRPE_ARATH RecName: Full=Anthranilate synthase component I-1, chloroplastic; Flags: Precursor
comp70447_c0_seq38	4.0288	1.17836e-13	3.35825e-11	up	4.41779	4.77204e-13	9.11485e-11	up	m.20506	gi|255550269|ref|XP_002516185.1| aminoadipic semialdehyde synthase, putative [Ricinus communis] aminoadipic semialdehyde synthase, putative [Ricinus communis]	554	e-155, Method: Compositional matrix adjust.	EC:1.5.1.8 1.5.1.10	K14157	aminoadipic semialdehyde synthase, putative		GO:0016491		GO:0055114	sp|Q9SMZ4.1|AASS_ARATH RecName: Full=Alpha-aminoadipic semialdehyde synthase; AltName: Full=cAt-LKR/SDH; Short=LKR/SDH; Includes: RecName: Full=Lysine ketoglutarate reductase; Short=LKR; Includes: RecName: Full=Saccharopine dehydrogenase; AltName: Full=cAt-SDH; Short=SDH
comp74229_c0_seq2	4.0785	3.43327e-11	5.70765e-09	up	-1.91966	0.000209717	0.00300269	down	m.34764	gi|460370904|ref|XP_004231288.1| PREDICTED: phospholipase D p1-like [Solanum lycopersicum]	916	0.0, Method: Compositional matrix adjust.	EC:3.1.4.4	K01115	similar to PLDP1 (PHOSPHOLIPASE D ZETA1)	KOG1329:1-571	GO:0003824		GO:0008152	sp|Q9LRZ5.1|PLDP1_ARATH RecName: Full=Phospholipase D p1; Short=AtPLDp1; AltName: Full=Phospholipase D zeta 1; Short=PLDzeta1; AltName: Full=Phospholipase D1 PHOX and PX-containing domain protein
comp66672_c0_seq1	1.67517	0.000381398	0.00531456	up	3.10999	4.10088e-10	3.12651e-08	up	m.12798	gi|359484223|ref|XP_002285418.2| PREDICTED: probable galactinol--sucrose galactosyltransferase 6-like [Vitis vinifera]	1229	0.0, Method: Compositional matrix adjust.	EC:2.4.1.82		DIN10 (DARK INDUCIBLE 10)	euNOG04300:1-791				sp|Q8RX87.2|RFS6_ARATH RecName: Full=Probable galactinol--sucrose galactosyltransferase 6; AltName: Full=Protein DARK INDUCIBLE 10; AltName: Full=Raffinose synthase 6
comp76214_c0_seq19	1.72869	0.000442907	0.00600593	up	1.65221	0.00106507	0.0113219	up	m.49067	gi|356512345|ref|XP_003524880.1| PREDICTED: probable LRR receptor-like serine/threonine-protein kinase At1g67720-like [Glycine max]	318	4e-85, Method: Compositional matrix adjust.			hypothetical protein LOC100240962					sp|C0LGI2.1|Y1677_ARATH RecName: Full=Probable LRR receptor-like serine/threonine-protei n kinase At1g67720; Flags: Precursor
comp73017_c0_seq1	1.75342	0.000242572	0.00374324	up	2.10607	1.20187e-05	0.000275418	up	m.28632
comp76214_c0_seq37	1.56192	0.0012256	0.0132162	up	1.64154	0.00089105	0.00974915	up	m.49081	gi|223452325|gb|ACM89490.1| leucine-rich repeat family protein / protein kinase family protein [Glycine max]	133	1e-29, Method: Compositional matrix adjust.			hypothetical protein					sp|C0LGI2.1|Y1677_ARATH RecName: Full=Probable LRR receptor-like serine/threonine-protei n kinase At1g67720; Flags: Precursor
comp66427_c0_seq2	2.53269	0.000175633	0.00292389	up	3.23825	1.97657e-05	0.000420479	up	m.12414	gi|2765240|emb|CAA73333.1| invertase inhibitor [Nicotiana tabacum]	164	6e-39, Method: Compositional matrix adjust.			hypothetical protein		GO:0030599			sp|F4HWQ8.1|CVIF1_ARATH RecName: Full=Cell wall / vacuolar inhibitor of fructosidase 1; Short=AtC/VIF1; Flags: Precursor
comp76214_c0_seq115	1.68308	0.000682355	0.00842017	up	1.42933	0.00335622	0.0292166	up	m.49148	gi|297738322|emb|CBI27523.3| unnamed protein product [Vitis vinifera]	318	7e-85, Method: Compositional matrix adjust.			hypothetical protein LOC100240962					sp|C0LGI2.1|Y1677_ARATH RecName: Full=Probable LRR receptor-like serine/threonine-protei n kinase At1g67720; Flags: Precursor
comp76214_c0_seq55	1.63112	0.000743792	0.00901715	up	1.74479	0.000450964	0.00554199	up	m.49098	gi|223452325|gb|ACM89490.1| leucine-rich repeat family protein / protein kinase family protein [Glycine max]	133	1e-29, Method: Compositional matrix adjust.			hypothetical protein					sp|C0LGI2.1|Y1677_ARATH RecName: Full=Probable LRR receptor-like serine/threonine-protei n kinase At1g67720; Flags: Precursor
comp74229_c0_seq1	4.36709	1.37943e-12	2.931e-10	up	-1.8643	0.000235342	0.00329341	down	m.34763	gi|460370904|ref|XP_004231288.1| PREDICTED: phospholipase D p1-like [Solanum lycopersicum]	1435	0.0, Method: Compositional matrix adjust.	EC:3.1.4.4	K01115	similar to PLDP1 (PHOSPHOLIPASE D ZETA1)	KOG1329,KOG1329:1-1007	GO:0003824		GO:0008152	sp|Q9LRZ5.1|PLDP1_ARATH RecName: Full=Phospholipase D p1; Short=AtPLDp1; AltName: Full=Phospholipase D zeta 1; Short=PLDzeta1; AltName: Full=Phospholipase D1 PHOX and PX-containing domain protein
comp69651_c0_seq1	1.97528	3.69204e-05	0.000826028	up	2.29226	2.07983e-06	5.96047e-05	up	m.18374	gi|147793149|emb|CAN73090.1| hypothetical protein VITISV_028723 [Vitis vinifera] unnamed protein product [Vitis vinifera]	275	1e-71, Method: Compositional matrix adjust.			hypothetical protein LOC100253576	euNOG21555:82-161				sp|Q2V9B0.1|MY1R1_SOLTU RecName: Full=Transcription factor MYB1R1; AltName: Full=Myb-related protein R1; Short=StMYB1R-1
comp73961_c0_seq2	1.89475	7.46401e-05	0.00145587	up	2.64358	1.32013e-07	5.19787e-06	up	m.33276	gi|460395905|ref|XP_004243520.1| PREDICTED: nitrate transporter 1.3-like [Solanum lycopersicum]	448	e-124, Method: Compositional matrix adjust.			hypothetical protein LOC100255020		GO:0005215	GO:0016020	GO:0006857	sp|Q9LVE0.1|PTR33_ARATH RecName: Full=Nitrate transporter 1.3
comp68917_c0_seq2	3.74588	2.50791e-11	4.28841e-09	up	5.03902	5.6086e-18	4.19626e-15	up	m.16928	gi|224130632|ref|XP_002320889.1| predicted protein [Populus trichocarpa] predicted protein [Populus trichocarpa]	59.3	3e-07, Method: Compositional matrix adjust.			hypothetical protein
comp75762_c0_seq6	1.74948	0.000238674	0.00370058	up	2.81472	1.59847e-08	8.2352e-07	up	m.45243	gi|460402773|ref|XP_004246885.1| PREDICTED: xylem serine proteinase 1-like [Solanum lycopersicum]	228	3e-58, Method: Compositional matrix adjust.			hypothetical protein					sp|Q9LLL8.1|XSP1_ARATH RecName: Full=Xylem serine proteinase 1; Short=AtXSP1; AltName: Full=Cucumisin-like protein; Flags: Precursor
comp72125_c0_seq9	1.44139	0.00232178	0.0215156	up	1.65699	0.000488473	0.00594394	up	m.25438	gi|460400967|ref|XP_004246001.1| PREDICTED: uncharacterized protein LOC101249748 isoform 1 [Solanum lycopersicum]	508	e-141, Method: Compositional matrix adjust.			hypothetical protein LOC100264895
comp72125_c0_seq2	1.46044	0.00201056	0.0192065	up	1.65175	0.000509749	0.00617147	up	m.25432	gi|460397753|ref|XP_004244431.1| PREDICTED: uncharacterized protein LOC101248222 isoform 1 [Solanum lycopersicum]	486	e-135, Method: Compositional matrix adjust.			hypothetical protein LOC100264895
comp64877_c0_seq2	1.55327	0.0066955	0.0479706	up	3.27228	3.82243e-09	2.24647e-07	up	m.10447	gi|482561171|gb|EOA25362.1| hypothetical protein CARUB_v10018693mg [Capsella rubella]	104	9e-21, Method: Compositional matrix adjust.		K09422	hypothetical protein					sp|Q9S7L2.1|MYB98_ARATH RecName: Full=Transcription factor MYB98; AltName: Full=Myb-rela ted protein 98; Short=AtMYB98
comp75762_c0_seq15	1.63099	0.000613111	0.00780128	up	2.74725	3.53609e-08	1.64906e-06	up	m.45252	gi|460402773|ref|XP_004246885.1| PREDICTED: xylem serine proteinase 1-like [Solanum lycopersicum]	228	3e-58, Method: Compositional matrix adjust.			hypothetical protein					sp|Q9LLL8.1|XSP1_ARATH RecName: Full=Xylem serine proteinase 1; Short=AtXSP1; AltName: Full=Cucumisin-like protein; Flags: Precursor
comp72731_c0_seq6	3.05003	3.2154e-09	2.89378e-07	up	2.32012	2.31775e-06	6.56373e-05	up	m.27474	gi|462418928|gb|EMJ23191.1| hypothetical protein PRUPE_ppa003252mg [Prunus persica]	838	0.0, Method: Compositional matrix adjust.		K14640	hypothetical protein LOC100247658	KOG2493:1-588	GO:0005315	GO:0016020	GO:0006817	sp|Q38954.1|PHT21_ARATH RecName: Full=Inorganic phosphate transporter 2-1, chloroplastic ; AltName: Full=H(+)/Pi cotransporter; Short=AtPht2;1; Flags: Precursor
comp74879_c0_seq7	3.51902	3.87833e-10	5.08274e-08	up	4.98708	1.46725e-15	6.34788e-13	up	m.38854	gi|460376852|ref|XP_004234210.1| PREDICTED: G-type lectin S-receptor-like serine/threonine-protein kinase At5g24080-like [Solanum lycopersicum]	1299	0.0, Method: Compositional matrix adjust.	EC:2.7.11.10		ATP binding protein, putative		GO:0005529		GO:0048544	sp|Q9FLV4.1|Y5248_ARATH RecName: Full=G-type lectin S-receptor-like serine/threonine-protein kinase At5g24080; Flags: Precursor
comp75779_c1_seq56	3.06313	2.06908e-08	1.32913e-06	up	1.45084	0.00384908	0.0326367	up	m.45495	gi|460380211|ref|XP_004235851.1| PREDICTED: sucrose nonfermenting 4-like protein-like [Solanum lycopersicum]	226	4e-57, Method: Compositional matrix adjust.			hypothetical protein		GO:0005515			sp|Q944A6.1|SNF4_ARATH RecName: Full=Sucrose nonfermenting 4-like protein; Short=SNF4; AltName: Full=CBS domain-containing protein CBSCBS3; AltName: Full=SNF1-related protein kinase regulatory subunit betagamma; Short=AKIN subunit betagamma; Short=AKINbetagamma
comp76017_c0_seq2	1.75921	0.000222012	0.00351665	up	1.28607	0.00617352	0.0469871	up	m.47365	gi|359474648|ref|XP_002263148.2| PREDICTED: alpha-glucosidase 2-like [Vitis vinifera]	1363	0.0, Method: Compositional matrix adjust.	EC:3.2.1.20		HGL1 (heteroglycan glucosidase 1)	KOG1066:3-812	GO:0004553		GO:0005975	sp|Q9F234.1|AGL2_BACTQ RecName: Full=Alpha-glucosidase 2; AltName: Full=Alpha-glucosidas e II
comp76214_c0_seq74	1.59683	0.00133043	0.014043	up	1.33883	0.00648311	0.0487538	up	m.49113	gi|225425928|ref|XP_002267668.1| PREDICTED: probable LRR receptor-like serine/threonine-protein kinase At1g67720-like [Vitis vinifera]	317	1e-84, Method: Compositional matrix adjust.			hypothetical protein LOC100240962					sp|C0LGI2.1|Y1677_ARATH RecName: Full=Probable LRR receptor-like serine/threonine-protei n kinase At1g67720; Flags: Precursor
comp69343_c0_seq1	2.70033	1.83154e-06	6.57688e-05	up	2.41021	0.000100426	0.00165194	up	m.17789	gi|225452346|ref|XP_002274411.1| PREDICTED: uncharacterized protein LOC100268049 [Vitis vinifera] hypothetical protein VITISV_026167 [Vitis vinifera]	105	4e-21, Method: Compositional matrix adjust.			hypothetical protein
comp70447_c0_seq31	3.73911	8.5608e-13	1.92131e-10	up	3.48222	9.26455e-11	8.35881e-09	up	m.20499	gi|255550269|ref|XP_002516185.1| aminoadipic semialdehyde synthase, putative [Ricinus communis] aminoadipic semialdehyde synthase, putative [Ricinus communis]	814	0.0, Method: Compositional matrix adjust.	EC:1.5.1.8 1.5.1.10	K14157	aminoadipic semialdehyde synthase, putative		GO:0016491		GO:0055114	sp|Q9SMZ4.1|AASS_ARATH RecName: Full=Alpha-aminoadipic semialdehyde synthase; AltName: Full=cAt-LKR/SDH; Short=LKR/SDH; Includes: RecName: Full=Lysine ketoglutarate reductase; Short=LKR; Includes: RecName: Full=Saccharopine dehydrogenase; AltName: Full=cAt-SDH; Short=SDH
comp66036_c0_seq7	1.74451	0.000342231	0.00486315	up	1.48656	0.00183704	0.0177043	up	m.11886	gi|225440620|ref|XP_002274014.1| PREDICTED: uncharacterized protein LOC100242508 [Vitis vinifera]	294	2e-77, Method: Compositional matrix adjust.			hypothetical protein LOC100242508
comp76214_c0_seq29	1.74888	0.000445339	0.00602778	up	1.65776	0.00102214	0.0109433	up	m.49074	gi|356512345|ref|XP_003524880.1| PREDICTED: probable LRR receptor-like serine/threonine-protein kinase At1g67720-like [Glycine max]	318	4e-85, Method: Compositional matrix adjust.			hypothetical protein LOC100240962					sp|C0LGI2.1|Y1677_ARATH RecName: Full=Probable LRR receptor-like serine/threonine-protei n kinase At1g67720; Flags: Precursor
comp74697_c0_seq90	2.22941	0.000197636	0.00318818	up	1.97822	0.00376055	0.0319852	up	m.37938	gi|255560414|ref|XP_002521222.1| conserved hypothetical protein [Ricinus communis] conserved hypothetical protein [Ricinus communis]	234	1e-59, Method: Compositional matrix adjust.			ABA4 (abscisic acid (ABA)-deficient 4)
comp68439_c0_seq2	2.91395	3.55437e-09	3.12828e-07	up	1.69367	0.000331377	0.00430359	up	m.15947	gi|462408129|gb|EMJ13463.1| hypothetical protein PRUPE_ppa006653mg [Prunus persica]	421	e-116, Method: Compositional matrix adjust.	EC:2.6.1.45	K00830	AGT (ALANINE:GLYOXYLATE AMINOTRANSFERASE)					sp|Q56YA5.2|SGAT_ARATH RecName: Full=Serine--glyoxylate aminotransferase; AltName: Full=Alanine--glyoxylate aminotransferase; Short=AGT; AltName: Full=Serine--pyruvate aminotransferase
comp75949_c0_seq13	1.61284	0.000809897	0.00962044	up	2.18329	9.74508e-06	0.000231764	up	m.46731	gi|225438984|ref|XP_002284345.1| PREDICTED: BTB/POZ domain-containing protein NPY2-like [Vitis vinifera]	856	0.0, Method: Compositional matrix adjust.			hypothetical protein LOC100257621		GO:0005515		GO:0009416	sp|O80970.1|NPY2_ARATH RecName: Full=BTB/POZ domain-containing protein NPY2; AltName: Full=Protein NAKED PINS IN YUC MUTANTS 2
comp62689_c0_seq3	1.79044	0.000849042	0.00997652	up	-1.5792	0.00125791	0.0129762	down	m.8223	gi|225457225|ref|XP_002284112.1| PREDICTED: glucan endo-1,3-beta-glucosidase-like protein 3 [Vitis vinifera] unnamed protein product [Vitis vinifera]	200	2e-49, Method: Compositional matrix adjust.			PDCB3 (PLASMODESMATA CALLOSE-BINDING PROTEIN 3)					sp|Q9SD84.1|E13L3_ARATH RecName: Full=Glucan endo-1,3-beta-glucosidase-like protein 3; Flags: Precursor
comp36280_c0_seq1	2.93154	4.34863e-09	3.73577e-07	up	1.58479	0.000795549	0.00888012	up	m.1538	gi|359473865|ref|XP_002275105.2| PREDICTED: heparan-alpha-glucosaminide N-acetyltransferase-like [Vitis vinifera] unnamed protein product [Vitis vinifera]	596	e-168, Method: Compositional matrix adjust.			hypothetical protein LOC100257389	KOG4683:66-456				sp|Q3UDW8.2|HGNAT_MOUSE RecName: Full=Heparan-alpha-glucosaminide N-acetyltransferase; AltName: Full=Transmembrane protein 76
comp75779_c1_seq7	2.96776	1.24906e-07	6.41666e-06	up	1.46818	0.00411067	0.034304	up	m.45448	gi|460380211|ref|XP_004235851.1| PREDICTED: sucrose nonfermenting 4-like protein-like [Solanum lycopersicum]	138	4e-31, Method: Compositional matrix adjust.			AMP-activated protein kinase, gamma regulatory subunit, putative	KOG1616:4-161				sp|Q944A6.1|SNF4_ARATH RecName: Full=Sucrose nonfermenting 4-like protein; Short=SNF4; AltName: Full=CBS domain-containing protein CBSCBS3; AltName: Full=SNF1-related protein kinase regulatory subunit betagamma; Short=AKIN subunit betagamma; Short=AKINbetagamma
comp53869_c0_seq2	6.93399	7.11107e-22	3.19189e-18	up	9.59197	4.17822e-18	3.4892e-15	up	m.3951	gi|449458528|ref|XP_004146999.1| PREDICTED: late embryogenesis abundant protein D-34-like [Cucumis sativus]	308	6e-82, Method: Compositional matrix adjust.			hypothetical protein LOC100249477					sp|P09444.1|LEA34_GOSHI RecName: Full=Late embryogenesis abundant protein D-34; Short=LE A D-34
comp76214_c0_seq3	1.63751	0.00082289	0.00972331	up	1.77739	0.000417872	0.00521563	up	m.49054	gi|223452325|gb|ACM89490.1| leucine-rich repeat family protein / protein kinase family protein [Glycine max]	133	1e-29, Method: Compositional matrix adjust.			hypothetical protein					sp|C0LGI2.1|Y1677_ARATH RecName: Full=Probable LRR receptor-like serine/threonine-protei n kinase At1g67720; Flags: Precursor
comp52238_c0_seq8	1.89579	0.000104365	0.00192583	up	3.04919	1.03211e-08	5.51517e-07	up	m.3584
comp88147_c0_seq1	6.29085	6.45206e-12	1.23238e-09	up	-3.20305	3.35195e-10	2.62949e-08	down	m.50041	gi|462423822|gb|EMJ28085.1| hypothetical protein PRUPE_ppa016615mg [Prunus persica]	603	e-170, Method: Compositional matrix adjust.			hypothetical protein LOC100260071	KOG1303:56-474				sp|P47082.1|AVT1_YEAST RecName: Full=Vacuolar amino acid transporter 1
comp74135_c0_seq10	1.7481	0.000341535	0.00485518	up	2.65221	1.02971e-07	4.18751e-06	up	m.34265	gi|460404200|ref|XP_004247572.1| PREDICTED: uncharacterized protein LOC101247367 [Solanum lycopersicum]	146	2e-33, Method: Compositional matrix adjust.			hypothetical protein
comp65747_c0_seq2	1.8576	0.000296664	0.00433456	up	-1.30426	0.00596292	0.04587	down	m.11482	gi|460399888|ref|XP_004245468.1| PREDICTED: oligopeptide transporter 7-like [Solanum lycopersicum]	1255	0.0, Method: Compositional matrix adjust.			OPT7 (OLIGOPEPTIDE TRANSPORTER 7)	KOG2262:45-752				sp|O82485.1|OPT7_ARATH RecName: Full=Oligopeptide transporter 7; Short=AtOPT7
comp55367_c0_seq4	1.91261	8.05978e-05	0.00155101	up	1.75931	0.000247546	0.00342696	up	m.4467	gi|460402138|ref|XP_004246571.1| PREDICTED: uncharacterized protein LOC101246082 [Solanum lycopersicum]	671	0.0, Method: Compositional matrix adjust.			hypothetical protein LOC100244314
comp70447_c0_seq42	3.70443	1.27112e-12	2.74969e-10	up	3.54135	5.37901e-11	5.16457e-09	up	m.20509	gi|255550269|ref|XP_002516185.1| aminoadipic semialdehyde synthase, putative [Ricinus communis] aminoadipic semialdehyde synthase, putative [Ricinus communis]	1375	0.0, Method: Compositional matrix adjust.	EC:1.5.1.8 1.5.1.10	K14157	aminoadipic semialdehyde synthase, putative		GO:0016491		GO:0055114	sp|Q9SMZ4.1|AASS_ARATH RecName: Full=Alpha-aminoadipic semialdehyde synthase; AltName: Full=cAt-LKR/SDH; Short=LKR/SDH; Includes: RecName: Full=Lysine ketoglutarate reductase; Short=LKR; Includes: RecName: Full=Saccharopine dehydrogenase; AltName: Full=cAt-SDH; Short=SDH
comp76214_c0_seq51	1.53191	0.00159285	0.0160262	up	1.35744	0.00457325	0.0371902	up	m.49094	gi|297738322|emb|CBI27523.3| unnamed protein product [Vitis vinifera]	318	7e-85, Method: Compositional matrix adjust.			hypothetical protein LOC100240962					sp|C0LGI2.1|Y1677_ARATH RecName: Full=Probable LRR receptor-like serine/threonine-protei n kinase At1g67720; Flags: Precursor
comp71598_c0_seq1	2.70179	7.8105e-08	4.35508e-06	up	2.16604	8.84625e-06	0.000213195	up	m.23830	gi|225443944|ref|XP_002272106.1| PREDICTED: uncharacterized protein LOC100249766 [Vitis vinifera] unnamed protein product [Vitis vinifera]	342	1e-91, Method: Compositional matrix adjust.			hypothetical protein LOC100249766	KOG0431:1-472	GO:0031072			sp|Q0WQ57.1|AUXI2_ARATH RecName: Full=Auxilin-related protein 2
comp76214_c0_seq134	1.67541	0.000648135	0.00814342	up	1.6885	0.000785253	0.00878705	up	m.49165	gi|223452325|gb|ACM89490.1| leucine-rich repeat family protein / protein kinase family protein [Glycine max]	133	1e-29, Method: Compositional matrix adjust.			hypothetical protein					sp|C0LGI2.1|Y1677_ARATH RecName: Full=Probable LRR receptor-like serine/threonine-protei n kinase At1g67720; Flags: Precursor
comp58394_c0_seq3	4.40575	4.31873e-05	0.000938146	up	3.57352	0.00421342	0.034918	up	m.5670	gi|460391108|ref|XP_004241165.1| PREDICTED: ABC transporter G family member 31-like [Solanum lycopersicum]	325	5e-87, Method: Compositional matrix adjust.			PDR3 (PLEIOTROPIC DRUG RESISTANCE 3)					sp|Q7PC88.1|AB31G_ARATH RecName: Full=ABC transporter G family member 31; Short=ABC transporter ABCG.31; Short=AtABCG31; AltName: Full=Probable pleiotropic drug resistance protein 3
comp71608_c1_seq8	3.01768	6.397e-09	5.06213e-07	up	4.69981	1.61833e-16	8.42211e-14	up	m.23863	gi|442738864|gb|AGC66792.1| rose intensity 1 [Mimulus cardinalis]	70.5	2e-10, Method: Compositional matrix adjust.			hypothetical protein
comp75949_c0_seq3	1.61423	0.000810644	0.00962613	up	2.15744	1.23808e-05	0.000282633	up	m.46721	gi|225438984|ref|XP_002284345.1| PREDICTED: BTB/POZ domain-containing protein NPY2-like [Vitis vinifera]	856	0.0, Method: Compositional matrix adjust.			hypothetical protein LOC100257621		GO:0005515		GO:0009416	sp|O80970.1|NPY2_ARATH RecName: Full=BTB/POZ domain-containing protein NPY2; AltName: Full=Protein NAKED PINS IN YUC MUTANTS 2
comp73087_c0_seq12	-1.45737	0.00213673	0.0201916	down	-1.46948	0.00203407	0.0192366	down	m.28951	gi|332269179|gb|AEE37277.1| diacylglycerol acyltransferase [Sesamum indicum]	625	e-177, Method: Compositional matrix adjust.	EC:2.3.1.20	K11155	TAG1 (TRIACYLGLYCEROL BIOSYNTHESIS DEFECT 1)					sp|Q9SLD2.2|DGAT1_ARATH RecName: Full=Diacylglycerol O-acyltransferase 1
comp65799_c0_seq12	-2.91076	4.52262e-09	3.83931e-07	down	-1.94629	4.9873e-05	0.000913719	down	m.11568	gi|359487196|ref|XP_002269821.2| PREDICTED: uncharacterized protein LOC100248068 [Vitis vinifera] unnamed protein product [Vitis vinifera]	560	e-157, Method: Compositional matrix adjust.			hypothetical protein LOC100248068
comp76246_c1_seq2	-2.12608	1.9885e-05	0.000495619	down	-1.56742	0.00137486	0.013962	down	m.49376	gi|359496397|ref|XP_002276176.2| PREDICTED: uncharacterized protein LOC100248502 [Vitis vinifera]	214	7e-53, Method: Compositional matrix adjust.			hypothetical protein LOC100248502
comp60806_c0_seq1	-2.816	2.56157e-05	0.00061078	down	-6.67992	7.02592e-06	0.000174719	down	m.6925	gi|255578001|ref|XP_002529872.1| aldo-keto reductase, putative [Ricinus communis] aldo-keto reductase, putative [Ricinus communis]	347	7e-94, Method: Compositional matrix adjust.	EC:1.1.1.21		aldo-keto reductase, putative					sp|Q0PGJ6.1|AKRC9_ARATH RecName: Full=Aldo-keto reductase family 4 member C9
comp73299_c0_seq38	-2.92996	9.46999e-08	5.12406e-06	down	-3.68104	4.30031e-11	4.31457e-09	down	m.30038	gi|317106676|dbj|BAJ53179.1| JHL18I08.13 [Jatropha curcas]	570	e-160, Method: Compositional matrix adjust.	EC:3.6.3.14	K02154	hypothetical protein		GO:0015078	GO:0033177	GO:0015991	sp|Q9SJT7.1|VHAA2_ARATH RecName: Full=Vacuolar proton ATPase a2; AltName: Full=V-type proton ATPase 95 kDa subunit a isoform 2; Short=V-ATPase 95 kDa isoform a2; AltName: Full=Vacuolar proton pump subunit a2; AltName: Full=Vacuolar proton translocating ATPase 95 kDa subunit a isoform 2
comp54705_c1_seq6	-1.69507	0.00033179	0.00475093	down	-2.23892	3.26147e-06	8.95382e-05	down	m.4222	gi|460380185|ref|XP_004235838.1| PREDICTED: DNA-directed RNA polymerase II subunit RPB7-like [Solanum lycopersicum]	281	3e-74, Method: Compositional matrix adjust.			NRPE7	KOG3298:1-176	GO:0003899		GO:0006351	sp|P38421.1|RPB7_ARATH RecName: Full=DNA-directed RNA polymerase II subunit RPB7; Short=RNA polymerase II subunit B7
comp75180_c0_seq7	-2.56133	1.83598e-07	8.90922e-06	down	-2.07607	1.77794e-05	0.000384371	down	m.40830	gi|460376700|ref|XP_004234135.1| PREDICTED: probable serine/threonine-protein kinase abkC-like [Solanum lycopersicum]	946	0.0, Method: Compositional matrix adjust.		K08869	hypothetical protein	KOG1236:1-630				sp|Q55G83.1|ABKC_DICDI RecName: Full=Probable serine/threonine-protein kinase abkC
comp73087_c0_seq15	-1.28039	0.00672318	0.0481209	down	-1.411	0.00303033	0.0269882	down	m.28954	gi|332269179|gb|AEE37277.1| diacylglycerol acyltransferase [Sesamum indicum]	627	e-177, Method: Compositional matrix adjust.	EC:2.3.1.20	K11155	TAG1 (TRIACYLGLYCEROL BIOSYNTHESIS DEFECT 1)					sp|Q9SLD2.2|DGAT1_ARATH RecName: Full=Diacylglycerol O-acyltransferase 1
comp70438_c0_seq5	-1.26746	0.00664369	0.0476565	down	-1.71203	0.000292724	0.00388737	down	m.20438	gi|57282314|emb|CAD43283.1| bromodomain-containing RNA-binding protein 1 [Solanum tuberosum]	526	e-147, Method: Compositional matrix adjust.		K11721	global transcription factor group	KOG1474:181-284	GO:0005515			sp|Q9LXA7.2|GTE2_ARATH RecName: Full=Transcription factor GTE2; AltName: Full=Bromodomain-containing protein GTE2; AltName: Full=Protein GLOBAL TRANSCRIPTION FACTOR GROUP E2
comp74364_c0_seq11	-2.07106	6.71087e-05	0.0013373	down	-2.81541	7.44996e-08	3.13623e-06	down	m.35639	gi|255569621|ref|XP_002525776.1| diacylglycerol kinase, alpha, putative [Ricinus communis] diacylglycerol kinase, alpha, putative [Ricinus communis]	353	3e-95, Method: Compositional matrix adjust.	EC:2.7.1.107		diacylglycerol kinase, alpha, putative		GO:0004143		GO:0007205	sp|O75912.1|DGKI_HUMAN RecName: Full=Diacylglycerol kinase iota; Short=DAG kinase iota; AltName: Full=Diglyceride kinase iota; Short=DGK-iota
comp66733_c0_seq3	-1.46367	0.00193765	0.0186648	down	-2.29773	2.06543e-06	5.92392e-05	down	m.12877	gi|352856148|gb|AEQ62798.1| methionine sulfoxide reducatase [Solanum melongena]	330	9e-89, Method: Compositional matrix adjust.	EC:1.8.4.11	K07304	hypothetical protein LOC100255310	KOG1635:1-194	GO:0016671		GO:0055114	sp|P54153.1|MSRA_SOLLC RecName: Full=Peptide methionine sulfoxide reductase; AltName: Full=Fruit-ripening protein E4; AltName: Full=Peptide-methionine (S)-S-oxide reductase; Short=Peptide Met(O) reductase; AltName: Full=Protein-methionine-S-oxide reductase
comp74697_c0_seq77	-1.4223	0.00449652	0.0350707	down	-1.8556	0.000182816	0.00268937	down	m.37925	gi|225452043|ref|XP_002283875.1| PREDICTED: uncharacterized protein LOC100246370 [Vitis vinifera] unnamed protein product [Vitis vinifera]	279	4e-73, Method: Compositional matrix adjust.			ABA4 (abscisic acid (ABA)-deficient 4)
comp69610_c0_seq1	-2.00956	2.56711e-05	0.000611694	down	-1.47461	0.00170491	0.0167135	down	m.18290	gi|460386506|ref|XP_004238939.1| PREDICTED: uncharacterized protein LOC101257561 [Solanum lycopersicum]	183	2e-44, Method: Compositional matrix adjust.			hypothetical protein	KOG0670:7-190
comp75269_c0_seq9	-1.77912	0.000276263	0.0041044	down	-1.90655	0.00010789	0.00175225	down	m.41414	gi|460372462|ref|XP_004232049.1| PREDICTED: uncharacterized protein LOC101249132 [Solanum lycopersicum]	171	4e-40, Method: Compositional matrix adjust.			hypothetical protein LOC100245919
comp74554_c0_seq9	-1.61168	0.000617002	0.00783726	down	-1.61994	0.000581787	0.00687216	down	m.36957	gi|460370074|ref|XP_004230879.1| PREDICTED: uncharacterized protein LOC101244533 [Solanum lycopersicum]	573	e-161, Method: Compositional matrix adjust.			clathrin binding protein, putative		GO:0005515			sp|Q2KJB5.1|NOSTN_BOVIN RecName: Full=Nostrin; AltName: Full=Nitric oxide synthase trafficker; AltName: Full=eNOS trafficking inducer
comp69963_c0_seq1	-2.12687	9.33176e-06	0.000267433	down	-1.77789	0.000181324	0.00267179	down	m.19056	gi|462400432|gb|EMJ06100.1| hypothetical protein PRUPE_ppa008596mg [Prunus persica]	290	4e-76, Method: Compositional matrix adjust.			DNA binding protein, putative		GO:0030528		GO:0006355	sp|Q9LT23.1|BH121_ARATH RecName: Full=Transcription factor bHLH121; AltName: Full=Basic helix-loop-helix protein 121; Short=AtbHLH121; Short=bHLH 121; AltName: Full=Transcription factor EN 138; AltName: Full=bHLH transcription factor bHLH121
comp61281_c0_seq1	-2.36822	4.00865e-06	0.000129682	down	-3.10829	4.17456e-09	2.44144e-07	down	m.7230	gi|460379893|ref|XP_004235694.1| PREDICTED: uncharacterized protein LOC101245338 [Solanum lycopersicum]	345	4e-93, Method: Compositional matrix adjust.			hypothetical protein LOC100264930
comp74747_c0_seq1	-1.83744	0.00371406	0.0306031	down	-3.63447	0.000108391	0.00175721	down	m.38174	gi|359482948|ref|XP_003632863.1| PREDICTED: probable sulfate transporter 3.4-like isoform 2 [Vitis vinifera]	189	1e-46, Method: Compositional matrix adjust.			sulfate/bicarbonate/oxalate exchanger and transporter sat-1					sp|Q9LW86.1|SUT34_ARATH RecName: Full=Probable sulfate transporter 3.4
comp75577_c1_seq3	-1.46363	0.00390785	0.0317703	down	-2.15668	1.81257e-05	0.000390414	down	m.43863	gi|255558081|ref|XP_002520069.1| ATP binding protein, putative [Ricinus communis] ATP binding protein, putative [Ricinus communis]	263	3e-68, Method: Compositional matrix adjust.			ATP binding protein, putative					sp|Q9LFE4.1|Y5673_ARATH RecName: Full=WEB family protein At5g16730, chloroplastic; Flags : Precursor
comp70137_c0_seq5	-2.50375	3.52295e-07	1.567e-05	down	-1.74372	0.000260695	0.00355808	down	m.19589	gi|470127480|ref|XP_004299697.1| PREDICTED: UPF0483 protein AAEL000016-like [Fragaria vesca subsp. vesca]	196	2e-48, Method: Compositional matrix adjust.			hypothetical protein LOC100265992					sp|Q7QBJ0.3|U483_ANOGA RecName: Full=UPF0483 protein AGAP003155
comp63849_c0_seq16	-1.62148	0.00126853	0.013553	down	-2.26735	9.11549e-06	0.000218802	down	m.9251	gi|460368503|ref|XP_004230105.1| PREDICTED: annexin D3-like [Solanum lycopersicum]	222	2e-56, Method: Compositional matrix adjust.			ANNAT3 (ANNEXIN ARABIDOPSIS 3)		GO:0005544			sp|Q9SE45.2|ANXD3_ARATH RecName: Full=Annexin D3; AltName: Full=AnnAt3
comp67600_c0_seq38	-3.02044	1.1979e-09	1.35269e-07	down	-3.11804	5.42236e-10	3.97371e-08	down	m.14454	gi|460399014|ref|XP_004245040.1| PREDICTED: uncharacterized protein LOC101265262 [Solanum lycopersicum]	258	1e-66, Method: Compositional matrix adjust.			hypothetical protein
comp68668_c0_seq1	-1.55716	0.000932681	0.0107656	down	-1.97406	3.39411e-05	0.000668197	down	m.16404	gi|225424281|ref|XP_002280911.1| PREDICTED: phosphomannomutase/phosphoglucomutase [Vitis vinifera] unnamed protein product [Vitis vinifera]	1025	0.0, Method: Compositional matrix adjust.			similar to phosphoglucomutase, putative / glucose phosphomutase, putative	KOG1220:3-619	GO:0016868		GO:0005975	sp|Q88BD4.1|ALGC_PSESM RecName: Full=Phosphomannomutase/phosphoglucomutase; Short=PMM / PGM
comp74364_c0_seq15	-1.96618	0.000122361	0.00219145	down	-2.49242	1.37277e-06	4.1182e-05	down	m.35643	gi|255569621|ref|XP_002525776.1| diacylglycerol kinase, alpha, putative [Ricinus communis] diacylglycerol kinase, alpha, putative [Ricinus communis]	609	e-172, Method: Compositional matrix adjust.	EC:2.7.1.107		diacylglycerol kinase, alpha, putative	KOG1169:58-432	GO:0004143		GO:0007205	sp|O75912.1|DGKI_HUMAN RecName: Full=Diacylglycerol kinase iota; Short=DAG kinase iota; AltName: Full=Diglyceride kinase iota; Short=DGK-iota
comp71283_c0_seq1	-2.03121	2.19745e-05	0.000536792	down	-2.29505	1.99557e-06	5.75111e-05	down	m.22840	gi|460380541|ref|XP_004236014.1| PREDICTED: chlorophyll a-b binding protein P4, chloroplastic-like [Solanum lycopersicum]	481	e-134, Method: Compositional matrix adjust.		K08910	chlorophyll a/b-binding protein					sp|P27521.1|CA4_ARATH RecName: Full=Chlorophyll a-b binding protein 4, chloroplastic; AltName: Full=LHCI type III CAB-4; Flags: Precursor
comp70902_c0_seq1	-1.7191	0.000284736	0.00419212	down	-2.05826	2.013e-05	0.000426963	down	m.21741	gi|460367082|ref|XP_004229404.1| PREDICTED: uncharacterized protein LOC101246277 [Solanum lycopersicum]	182	2e-43, Method: Compositional matrix adjust.			triacylglycerol lipase, putative
comp70114_c0_seq2	-1.60157	0.00118012	0.0128571	down	-1.98748	0.000480387	0.00586343	down	m.19495	gi|462397650|gb|EMJ03318.1| hypothetical protein PRUPE_ppa006923mg [Prunus persica]	212	3e-53, Method: Compositional matrix adjust.			hypothetical protein					sp|Q8NE86.1|MCU_HUMAN RecName: Full=Calcium uniporter protein, mitochondrial; AltName: Full=Coiled-coil domain-containing protein 109A
comp67600_c0_seq54	-3.03292	1.04079e-09	1.21738e-07	down	-3.07641	8.46968e-10	6.02253e-08	down	m.14470	gi|460399014|ref|XP_004245040.1| PREDICTED: uncharacterized protein LOC101265262 [Solanum lycopersicum]	297	2e-78, Method: Compositional matrix adjust.			hypothetical protein
comp69959_c0_seq2	-1.81868	0.000144329	0.002511	down	-1.47706	0.001885	0.0180937	down	m.19055	gi|462400346|gb|EMJ06014.1| hypothetical protein PRUPE_ppa027171mg, partial [Prunus persica]	490	e-136, Method: Compositional matrix adjust.			hypothetical protein LOC100264468	KOG0504:30-426	GO:0005515			sp|Q9C7A2.1|Y3236_ARATH RecName: Full=Ankyrin repeat-containing protein At3g12360
comp71779_c0_seq8	-1.56281	0.001159	0.0126577	down	-2.37201	1.59708e-06	4.71237e-05	down	m.24437	gi|5932420|gb|AAD56951.1|AF184886_1 LIM domain protein WLIM2 [Nicotiana tabacum] LIM-domain SF3 protein [Nicotiana tabacum]	370	e-101, Method: Compositional matrix adjust.			Pollen-specific protein SF3, putative	KOG1700:1-181	GO:0008270			sp|P29675.1|SF3_HELAN RecName: Full=Pollen-specific protein SF3
comp74257_c0_seq42	-2.63186	8.6112e-08	4.72091e-06	down	-2.70631	6.82222e-08	2.89231e-06	down	m.34904	gi|292677823|dbj|BAI99253.1| trehalose 6-phosphate phosphatase [Nicotiana tabacum]	360	1e-97, Method: Compositional matrix adjust.			trehalose-6-phosphate synthase, putative		GO:0003824		GO:0005992	sp|O64896.1|TPPA_ARATH RecName: Full=Trehalose-phosphate phosphatase A; Short=AtTPPA; AltName: Full=Trehalose 6-phosphate phosphatase
comp60152_c0_seq3	-1.41299	0.00310329	0.0267232	down	-2.37522	1.68952e-06	4.9445e-05	down	m.6489	gi|460404361|ref|XP_004247651.1| PREDICTED: uncharacterized protein LOC101246088 [Solanum lycopersicum]	318	1e-84, Method: Compositional matrix adjust.			hypothetical protein LOC100258034					sp|Q8GYX9.1|WDL1_ARATH RecName: Full=Protein WVD2-like 1; Short=AtWDL1
comp72381_c0_seq11	-1.96825	3.8348e-05	0.000851127	down	-2.6213	8.90134e-08	3.68247e-06	down	m.26241	gi|460403215|ref|XP_004247089.1| PREDICTED: desumoylating isopeptidase 1-like [Solanum lycopersicum]	419	e-115, Method: Compositional matrix adjust.			hypothetical protein LOC100249956	KOG0324:1-283				sp|Q6ICB0.1|PPDE2_HUMAN RecName: Full=Desumoylating isopeptidase 1; Short=DeSI-1; AltNam e: Full=PPPDE peptidase domain-containing protein 2; AltName: Full=Protein FAM152B
comp74554_c0_seq22	-1.39286	0.00290982	0.025546	down	-1.67334	0.000387823	0.00489158	down	m.36970	gi|460370074|ref|XP_004230879.1| PREDICTED: uncharacterized protein LOC101244533 [Solanum lycopersicum]	573	e-161, Method: Compositional matrix adjust.			clathrin binding protein, putative		GO:0005515			sp|Q2KJB5.1|NOSTN_BOVIN RecName: Full=Nostrin; AltName: Full=Nitric oxide synthase trafficker; AltName: Full=eNOS trafficking inducer
comp66599_c1_seq3	-2.75798	1.17714e-05	0.000322672	down	-2.34355	0.000480009	0.00586081	down	m.12681	gi|297739370|emb|CBI29360.3| unnamed protein product [Vitis vinifera]	834	0.0, Method: Compositional matrix adjust.			hypothetical protein LOC100263065	KOG0123:2-603	GO:0003723			sp|Q05196.3|PABP5_ARATH RecName: Full=Polyadenylate-binding protein 5; Short=PABP-5; Short=Poly(A)-binding protein 5
comp58260_c0_seq5	-6.62598	1.38666e-20	3.55669e-17	down	-4.95999	9.10198e-18	6.28544e-15	down	m.5603	gi|462401984|gb|EMJ07541.1| hypothetical protein PRUPE_ppa017515mg [Prunus persica]	182	2e-44, Method: Compositional matrix adjust.			hypothetical protein LOC100249501	KOG3430:1-89				sp|Q22799.1|DYL1_CAEEL RecName: Full=Dynein light chain 1, cytoplasmic
comp74554_c0_seq41	-1.40877	0.00261619	0.023622	down	-1.59281	0.000712072	0.00812255	down	m.36985	gi|460370074|ref|XP_004230879.1| PREDICTED: uncharacterized protein LOC101244533 [Solanum lycopersicum]	573	e-161, Method: Compositional matrix adjust.			clathrin binding protein, putative		GO:0005515			sp|Q2KJB5.1|NOSTN_BOVIN RecName: Full=Nostrin; AltName: Full=Nitric oxide synthase trafficker; AltName: Full=eNOS trafficking inducer
comp73299_c0_seq27	-3.04431	6.19762e-09	4.92368e-07	down	-4.05489	1.05923e-13	2.37725e-11	down	m.30028	gi|460395177|ref|XP_004243162.1| PREDICTED: vacuolar proton ATPase a2-like [Solanum lycopersicum]	1122	0.0, Method: Compositional matrix adjust.	EC:3.6.3.14	K02154	vacuolar proton atpase, putative		GO:0015078	GO:0033177	GO:0015991	sp|Q8W4S4.1|VHAA3_ARATH RecName: Full=Vacuolar proton ATPase a3; AltName: Full=V-type proton ATPase 95 kDa subunit a isoform 3; Short=V-ATPase 95 kDa isoform a3; AltName: Full=Vacuolar proton pump subunit a3; AltName: Full=Vacuolar proton translocating ATPase 95 kDa subunit a isoform 3
comp71112_c0_seq1	-1.3671	0.00355497	0.0296277	down	-1.77838	0.000177078	0.0026245	down	m.22425	gi|460387930|ref|XP_004239625.1| PREDICTED: probable methyltransferase PMT26-like [Solanum lycopersicum]	1167	0.0, Method: Compositional matrix adjust.			ATP binding protein, putative		GO:0008168			sp|Q8L7V3.1|PMTQ_ARATH RecName: Full=Probable methyltransferase PMT26
comp53249_c0_seq1	-2.35247	0.00329064	0.0279479	down	-2.40872	0.000132578	0.00206631	down	m.3803	gi|38679121|gb|AAR26385.1| anthocyanin 5-O-glucoside-4'''-O-malonyltransferase [Salvia splendens]	341	2e-91, Method: Compositional matrix adjust.			hypothetical protein	euNOG04572:62-481	GO:0016747			sp|Q70PR7.2|VINSY_RAUSE RecName: Full=Vinorine synthase
comp61262_c0_seq1	-1.86532	8.96111e-05	0.00168796	down	-1.29707	0.00568252	0.044177	down	m.7217	gi|224110178|ref|XP_002315438.1| predicted protein [Populus trichocarpa] predicted protein [Populus trichocarpa]	389	e-106, Method: Compositional matrix adjust.			hypothetical protein					sp|P83643.2|UP12_ORYSI RecName: Full=Unknown protein DS12 from 2D-PAGE of leaf, chloroplastic; Flags: Precursor sp|Q0J709.2|UP12_ORYSJ RecName: Full=Unknown protein DS12 from 2D-PAGE of leaf, chloroplastic; Flags: Precursor
comp75622_c1_seq1	-2.0229	0.000389083	0.00541534	down	-2.77237	1.11236e-07	4.47987e-06	down	m.44127	gi|462395264|gb|EMJ01063.1| hypothetical protein PRUPE_ppa005829mg [Prunus persica]	402	e-110, Method: Compositional matrix adjust.			hypothetical protein LOC100252098		GO:0030528		GO:0006355	sp|Q8GY61.1|BH063_ARATH RecName: Full=Transcription factor bHLH63; AltName: Full=Basic helix-loop-helix protein 63; Short=AtbHLH63; Short=bHLH 63; AltName: Full=Transcription factor EN 84; AltName: Full=bHLH transcription factor bHLH063
comp72988_c0_seq6	-3.13999	4.45687e-09	3.80147e-07	down	-4.3004	3.48985e-15	1.34749e-12	down	m.28551	gi|460376138|ref|XP_004233857.1| PREDICTED: alpha,alpha-trehalose-phosphate synthase [UDP-forming] 1-like [Solanum lycopersicum]	1126	0.0, Method: Compositional matrix adjust.	EC:2.4.1.15	K00697	ATTPS1 (TREHALOSE-6-PHOSPHATE SYNTHASE)		GO:0003824		GO:0005992	sp|Q9SYM4.1|TPS1_ARATH RecName: Full=Alpha,alpha-trehalose-phosphate synthase [UDP-forming] 1; AltName: Full=Trehalose-6-phosphate synthase 1; Short=AtTPS1
comp72015_c0_seq13	-1.669	0.000436291	0.00592989	down	-1.78484	0.000178691	0.00264456	down	m.25041	gi|225438442|ref|XP_002275036.1| PREDICTED: uncharacterized protein LOC100249111 [Vitis vinifera]	451	e-124, Method: Compositional matrix adjust.			hypothetical protein LOC100249111		GO:0005524		GO:0006468	sp|O94537.1|PPK4_SCHPO RecName: Full=Serine/threonine-protein kinase ppk4; Flags: Precursor
comp67757_c0_seq1	-1.63163	0.000544645	0.00710928	down	-1.92271	5.62919e-05	0.00100817	down	m.14784	gi|460374371|ref|XP_004232984.1| PREDICTED: MACPF domain-containing protein CAD1-like [Solanum lycopersicum]	543	e-152, Method: Compositional matrix adjust.			CAD1 (constitutively activated cell death 1)					sp|Q9C7N2.1|CAD1_ARATH RecName: Full=MACPF domain-containing protein CAD1; AltName: Full=Protein CONSTITUTIVELY ACTIVATED CELL DEATH 1; Short=Protein CAD1
comp53566_c0_seq3	-4.4917	1.68661e-07	8.31083e-06	down	-3.97745	6.03677e-09	3.3713e-07	down	m.3878	gi|297741301|emb|CBI32432.3| unnamed protein product [Vitis vinifera]	61.2	8e-08, Method: Compositional matrix adjust.			hypothetical protein LOC100250434		GO:0004861	GO:0005634	GO:0007050
comp75295_c0_seq2	-1.43108	0.0031286	0.0268961	down	-1.90909	0.000106534	0.00173337	down	m.41528	gi|356600306|gb|AET22504.1| hypothetical protein [Solanum lycopersicum] hypothetical protein [Solanum pimpinellifolium]	697	0.0, Method: Compositional matrix adjust.			hypothetical protein LOC100260633	KOG4658:28-813	GO:0005524		GO:0006915	sp|Q60CZ8.1|R1A10_SOLDE RecName: Full=Putative late blight resistance protein homolog R1 A-10 sp|Q6L438.2|R1A6_SOLDE RecName: Full=Putative late blight resistance protein homolog R1A -6
comp75396_c0_seq13	-1.74536	0.000241135	0.00372908	down	-1.64809	0.000507936	0.00615574	down	m.42580	gi|460379527|ref|XP_004235513.1| PREDICTED: d-3-phosphoglycerate dehydrogenase, chloroplastic-like [Solanum lycopersicum]	941	0.0, Method: Compositional matrix adjust.	EC:1.1.1.95	K00058	PGDH (3-PHOSPHOGLYCERATE DEHYDROGENASE)	KOG0068:105-676	GO:0051287		GO:0008152	sp|O04130.2|SERA_ARATH RecName: Full=D-3-phosphoglycerate dehydrogenase, chloroplastic; Short=3-PGDH; Flags: Precursor
comp75341_c0_seq20	-1.47009	0.00225445	0.0210437	down	-1.54007	0.00140062	0.0141929	down	m.41980
comp74364_c0_seq29	-1.84247	0.000316174	0.00457617	down	-2.39812	2.97497e-06	8.26204e-05	down	m.35654	gi|255569621|ref|XP_002525776.1| diacylglycerol kinase, alpha, putative [Ricinus communis] diacylglycerol kinase, alpha, putative [Ricinus communis]	488	e-135, Method: Compositional matrix adjust.	EC:2.7.1.107		diacylglycerol kinase, alpha, putative		GO:0004143		GO:0007205	sp|O75912.1|DGKI_HUMAN RecName: Full=Diacylglycerol kinase iota; Short=DAG kinase iota; AltName: Full=Diglyceride kinase iota; Short=DGK-iota
comp75403_c0_seq3	-1.65767	0.00045997	0.00620459	down	-2.31117	1.69136e-06	4.94584e-05	down	m.42640	gi|359476121|ref|XP_002282575.2| PREDICTED: LOW QUALITY PROTEIN: cellulose synthase A catalytic subunit 1 [UDP-forming]-like [Vitis vinifera]	1469	0.0, Method: Compositional matrix adjust.	EC:2.4.1.12	K10999	hypothetical protein LOC100254408		GO:0016760	GO:0016020	GO:0030244	sp|O48946.1|CESA1_ARATH RecName: Full=Cellulose synthase A catalytic subunit 1 [UDP-forming]; Short=AtCesA1; AltName: Full=Protein RADIALLY SWOLLEN 1; Short=AtRSW1
comp74364_c0_seq4	-1.81239	0.000216662	0.00344406	down	-2.63719	1.50797e-07	5.84769e-06	down	m.35633	gi|255569621|ref|XP_002525776.1| diacylglycerol kinase, alpha, putative [Ricinus communis] diacylglycerol kinase, alpha, putative [Ricinus communis]	353	4e-95, Method: Compositional matrix adjust.	EC:2.7.1.107		diacylglycerol kinase, alpha, putative		GO:0004143		GO:0007205	sp|O75912.1|DGKI_HUMAN RecName: Full=Diacylglycerol kinase iota; Short=DAG kinase iota; AltName: Full=Diglyceride kinase iota; Short=DGK-iota
comp74364_c0_seq35	-1.86668	0.000146667	0.00254306	down	-2.66503	1.19621e-07	4.74112e-06	down	m.35660	gi|255569621|ref|XP_002525776.1| diacylglycerol kinase, alpha, putative [Ricinus communis] diacylglycerol kinase, alpha, putative [Ricinus communis]	353	4e-95, Method: Compositional matrix adjust.	EC:2.7.1.107		diacylglycerol kinase, alpha, putative		GO:0004143		GO:0007205	sp|O75912.1|DGKI_HUMAN RecName: Full=Diacylglycerol kinase iota; Short=DAG kinase iota; AltName: Full=Diglyceride kinase iota; Short=DGK-iota
comp73840_c0_seq5	-2.08659	1.42256e-05	0.000375607	down	-1.82993	0.000143345	0.00220067	down	m.32764	gi|297737761|emb|CBI26962.3| unnamed protein product [Vitis vinifera]	519	e-145, Method: Compositional matrix adjust.			BAT1 (BIDIRECTIONAL AMINO ACID TRANSPORTER 1)					sp|B9EXZ6.1|BAT1_ORYSJ RecName: Full=Amino-acid permease BAT1 homolog
comp74554_c0_seq32	-1.49543	0.00143402	0.0148785	down	-1.70255	0.000309615	0.00406791	down	m.36976	gi|460370074|ref|XP_004230879.1| PREDICTED: uncharacterized protein LOC101244533 [Solanum lycopersicum]	573	e-161, Method: Compositional matrix adjust.			clathrin binding protein, putative		GO:0005515			sp|Q2KJB5.1|NOSTN_BOVIN RecName: Full=Nostrin; AltName: Full=Nitric oxide synthase trafficker; AltName: Full=eNOS trafficking inducer
comp73753_c2_seq57	-1.81115	0.000222216	0.0035168	down	-1.90449	0.000117997	0.00188485	down	m.32137	gi|460374227|ref|XP_004232913.1| PREDICTED: protein DEHYDRATION-INDUCED 19-like [Solanum lycopersicum]	127	9e-28, Method: Compositional matrix adjust.			hypothetical protein					sp|Q6H6E6.1|DI194_ORYSJ RecName: Full=Protein DEHYDRATION-INDUCED 19 homolog 4; AltName: Full=OsDi19-4
comp72015_c0_seq7	-1.71304	0.000304537	0.00442917	down	-1.98654	3.37001e-05	0.00066418	down	m.25036	gi|225438442|ref|XP_002275036.1| PREDICTED: uncharacterized protein LOC100249111 [Vitis vinifera]	451	e-124, Method: Compositional matrix adjust.			hypothetical protein LOC100249111		GO:0005524		GO:0006468	sp|O94537.1|PPK4_SCHPO RecName: Full=Serine/threonine-protein kinase ppk4; Flags: Precursor
comp75269_c0_seq18	-1.40704	0.00326648	0.0277985	down	-1.39446	0.00356271	0.0306281	down	m.41423	gi|402169213|dbj|BAM36968.1| protein kinase [Nicotiana benthamiana]	218	3e-54, Method: Compositional matrix adjust.			hypothetical protein LOC100245919		GO:0005524		GO:0006468
comp73528_c0_seq7	-2.41247	6.29298e-07	2.57962e-05	down	-2.42074	5.71211e-07	1.92597e-05	down	m.31065	gi|470116092|ref|XP_004294220.1| PREDICTED: probable glutathione S-transferase-like [Fragaria vesca subsp. vesca]	370	e-100, Method: Compositional matrix adjust.			hypothetical protein LOC100264557	KOG0406:1-216	GO:0005515			sp|Q9ZRW8.1|GSTUJ_ARATH RecName: Full=Glutathione S-transferase U19; Short=AtGSTU19; AltName: Full=GST class-tau member 19; AltName: Full=Glutathione S-transferase 8
comp74021_c0_seq53	-1.9579	8.905e-05	0.001683	down	-3.07916	4.72223e-09	2.7088e-07	down	m.33526	gi|255573977|ref|XP_002527906.1| catalytic, putative [Ricinus communis] catalytic, putative [Ricinus communis]	353	1e-95, Method: Compositional matrix adjust.			catalytic, putative	euNOG18798:1-218				sp|P04635.1|LIP_STAHY RecName: Full=Lipase; AltName: Full=Triacylglycerol lipase; Contains: RecName: Full=Lipase 86 kDa form; Contains: RecName: Full=Lipase 46 kDa form; Flags: Precursor
comp72752_c0_seq6	-2.66607	1.15021e-06	4.37531e-05	down	-3.0385	4.31621e-08	1.9744e-06	down	m.27546	gi|460409023|ref|XP_004249940.1| PREDICTED: uncharacterized protein LOC101259392 [Solanum lycopersicum]	292	6e-77, Method: Compositional matrix adjust.			hypothetical protein					sp|Q69IL4.1|RF2A_ORYSJ RecName: Full=Transcription factor RF2a
comp35595_c0_seq1	-1.72635	0.000293674	0.00430255	down	-1.38329	0.00347124	0.0299997	down	m.1361	gi|118022|sp|P00054.1|CYC_SESIN RecName: Full=Cytochrome c	229	2e-58, Method: Compositional matrix adjust.		K08738	Os05g0420600	KOG3453:33-144	GO:0020037			sp|P00054.1|CYC_SESIN RecName: Full=Cytochrome c
comp72647_c0_seq3	-1.47321	0.00181657	0.0177742	down	-1.45873	0.00212273	0.019949	down	m.27274	gi|460373985|ref|XP_004232792.1| PREDICTED: vesicle-associated protein 4-2-like [Solanum lycopersicum]	400	e-109, Method: Compositional matrix adjust.			hypothetical protein	KOG0439:1-265	GO:0005198			sp|Q8VYN2.1|VAP42_ARATH RecName: Full=Vesicle-associated protein 4-2; AltName: Full=Plan t VAP homolog 4-2; Short=AtPVA42; AltName: Full=VAMP-associated protein 4-2
comp75797_c0_seq1	-3.21559	1.3028e-10	1.99073e-08	down	-1.67252	0.0003992	0.00501745	down	m.45617	gi|392465167|dbj|BAM24707.1| Heat shock protein 70 [Nicotiana tabacum]	160	1e-37, Method: Compositional matrix adjust.		K03283	Os11g0703900	KOG0101:48-82				sp|P22954.2|MD37D_ARATH RecName: Full=Probable mediator of RNA polymerase II transcripti on subunit 37c; AltName: Full=Heat shock 70 kDa protein 2; AltName: Full=Heat shock cognate 70 kDa protein 2; AltName: Full=Heat shock cognate protein 70-2; Short=AtHsc70-2; AltName: Full=Heat shock protein 70-2; Short=AtHsp70-2
comp70125_c0_seq9	-2.14763	2.05455e-05	0.000507785	down	-3.3858	7.69615e-11	7.01424e-09	down	m.19539	gi|460399161|ref|XP_004245110.1| PREDICTED: pollen-specific protein SF21-like [Solanum lycopersicum]	411	e-113, Method: Compositional matrix adjust.			hypothetical protein LOC100252510					sp|O23969.1|SF21_HELAN RecName: Full=Pollen-specific protein SF21
comp72381_c0_seq8	-2.06212	1.76072e-05	0.00044714	down	-2.57512	1.44326e-07	5.61494e-06	down	m.26238	gi|225465451|ref|XP_002266369.1| PREDICTED: PPPDE peptidase domain-containing protein 2-like isoform 2 [Vitis vinifera] PREDICTED: PPPDE peptidase domain-containing protein 2-like isoform 1 [Vitis vinifera]	143	2e-32, Method: Compositional matrix adjust.			hypothetical protein LOC100249956
comp70318_c0_seq4	-4.11011	5.48528e-14	1.71279e-11	down	-2.38222	4.80945e-06	0.000124785	down	m.20154	gi|296081318|emb|CBI17700.3| unnamed protein product [Vitis vinifera]	415	e-113, Method: Compositional matrix adjust.			hypothetical protein LOC100261110					sp|Q84ZT9.1|WVD2_ARATH RecName: Full=Protein WAVE-DAMPENED 2; Short=AtWVD2
comp71379_c0_seq5	-1.58079	0.00101993	0.0115353	down	-2.00237	5.01219e-05	0.00091641	down	m.23151	gi|255573655|ref|XP_002527750.1| arf gtpase-activating protein, putative [Ricinus communis] arf gtpase-activating protein, putative [Ricinus communis]	197	7e-49, Method: Compositional matrix adjust.		K12492	AGD6					sp|Q9M354.1|AGD6_ARATH RecName: Full=Probable ADP-ribosylation factor GTPase-activating protein AGD6; Short=ARF GAP AGD6; AltName: Full=Protein ARF-GAP DOMAIN 6; Short=AtAGD6; AltName: Full=Protein ZIGA2
comp65867_c0_seq2	-2.23163	4.72037e-06	0.000149554	down	-1.82023	0.000205892	0.00295972	down	m.11654
comp66599_c1_seq7	-2.75798	1.17714e-05	0.000322672	down	-2.31396	0.000581378	0.0068696	down	m.12685	gi|297739370|emb|CBI29360.3| unnamed protein product [Vitis vinifera]	790	0.0, Method: Compositional matrix adjust.			hypothetical protein LOC100263065	KOG0123:2-581	GO:0003723			sp|Q05196.3|PABP5_ARATH RecName: Full=Polyadenylate-binding protein 5; Short=PABP-5; Short=Poly(A)-binding protein 5
comp53313_c0_seq2	-2.12562	1.04904e-05	0.000294066	down	-1.88749	8.46024e-05	0.00142028	down	m.3819	gi|225451439|ref|XP_002273907.1| PREDICTED: uncharacterized protein LOC100263426 [Vitis vinifera] unnamed protein product [Vitis vinifera]	518	e-145, Method: Compositional matrix adjust.			hypothetical protein LOC100263426		GO:0004222	GO:0016020	GO:0006508	sp|Q8PSE5.1|HTPX2_METMA RecName: Full=Protease HtpX homolog 2
comp75581_c0_seq1	-1.81224	0.000191055	0.00311562	down	-2.25589	1.06054e-05	0.000248582	down	m.43868	gi|225425114|ref|XP_002273186.1| PREDICTED: phytosulfokine receptor 1 [Vitis vinifera]	763	0.0, Method: Compositional matrix adjust.			PSKR1 (PHYTOSULFOKIN RECEPTOR 1)		GO:0005524		GO:0006468	sp|Q8LPB4.1|PSKR1_DAUCA RecName: Full=Phytosulfokine receptor 1; Short=DcPSKR1; AltName: Full=Phytosulfokine LRR receptor kinase 1; Flags: Precursor
comp74554_c0_seq2	-1.53047	0.00111705	0.0123081	down	-1.75653	0.000202989	0.00292853	down	m.36951	gi|460370074|ref|XP_004230879.1| PREDICTED: uncharacterized protein LOC101244533 [Solanum lycopersicum]	573	e-161, Method: Compositional matrix adjust.			clathrin binding protein, putative		GO:0005515			sp|Q2KJB5.1|NOSTN_BOVIN RecName: Full=Nostrin; AltName: Full=Nitric oxide synthase trafficker; AltName: Full=eNOS trafficking inducer
comp74021_c0_seq2	-1.93275	9.85036e-05	0.00182516	down	-3.05252	4.61987e-09	2.67141e-07	down	m.33479	gi|359806392|ref|NP_001241493.1| uncharacterized protein LOC100792292 [Glycine max] unknown [Glycine max]	177	8e-43, Method: Compositional matrix adjust.			hypothetical protein LOC100260858
comp74364_c0_seq44	-1.82756	0.000199429	0.00321279	down	-2.52737	4.59195e-07	1.58398e-05	down	m.35668	gi|255569621|ref|XP_002525776.1| diacylglycerol kinase, alpha, putative [Ricinus communis] diacylglycerol kinase, alpha, putative [Ricinus communis]	488	e-135, Method: Compositional matrix adjust.	EC:2.7.1.107		diacylglycerol kinase, alpha, putative		GO:0004143		GO:0007205	sp|O75912.1|DGKI_HUMAN RecName: Full=Diacylglycerol kinase iota; Short=DAG kinase iota; AltName: Full=Diglyceride kinase iota; Short=DGK-iota
comp74257_c0_seq16	-2.62365	1.05588e-07	5.58401e-06	down	-2.57164	3.39126e-07	1.19977e-05	down	m.34879	gi|292677823|dbj|BAI99253.1| trehalose 6-phosphate phosphatase [Nicotiana tabacum]	559	e-157, Method: Compositional matrix adjust.			trehalose-6-phosphate synthase, putative	KOG1050:1-337	GO:0003824		GO:0005992	sp|O64896.1|TPPA_ARATH RecName: Full=Trehalose-phosphate phosphatase A; Short=AtTPPA; AltName: Full=Trehalose 6-phosphate phosphatase
comp74257_c0_seq38	-2.83226	1.59689e-08	1.0619e-06	down	-3.65416	2.75651e-11	3.0363e-09	down	m.34900	gi|292677823|dbj|BAI99253.1| trehalose 6-phosphate phosphatase [Nicotiana tabacum]	360	1e-97, Method: Compositional matrix adjust.			trehalose-6-phosphate synthase, putative		GO:0003824		GO:0005992	sp|O64896.1|TPPA_ARATH RecName: Full=Trehalose-phosphate phosphatase A; Short=AtTPPA; AltName: Full=Trehalose 6-phosphate phosphatase
comp66240_c0_seq2	-1.67424	0.00116972	0.0127593	down	-1.92149	0.000514963	0.00621733	down	m.12184	gi|224072717|ref|XP_002303847.1| predicted protein [Populus trichocarpa] predicted protein [Populus trichocarpa]	139	3e-31, Method: Compositional matrix adjust.			hypothetical protein					sp|Q9SD53.1|Y3720_ARATH RecName: Full=UPF0481 protein At3g47200
comp67600_c0_seq29	-2.90344	5.29295e-09	4.37937e-07	down	-2.93793	5.6384e-09	3.18348e-07	down	m.14445	gi|460399014|ref|XP_004245040.1| PREDICTED: uncharacterized protein LOC101265262 [Solanum lycopersicum]	258	1e-66, Method: Compositional matrix adjust.			hypothetical protein
comp67600_c0_seq24	-2.82298	1.1312e-08	7.98038e-07	down	-3.12478	6.34763e-10	4.60479e-08	down	m.14440	gi|460399014|ref|XP_004245040.1| PREDICTED: uncharacterized protein LOC101265262 [Solanum lycopersicum]	258	1e-66, Method: Compositional matrix adjust.			hypothetical protein
comp54705_c1_seq1	-1.34406	0.00420453	0.0333732	down	-1.58926	0.000794533	0.00887706	down	m.4217	gi|460380185|ref|XP_004235838.1| PREDICTED: DNA-directed RNA polymerase II subunit RPB7-like [Solanum lycopersicum]	281	3e-74, Method: Compositional matrix adjust.			NRPE7	KOG3298:1-176	GO:0003899		GO:0006351	sp|P38421.1|RPB7_ARATH RecName: Full=DNA-directed RNA polymerase II subunit RPB7; Short=RNA polymerase II subunit B7
comp72015_c0_seq45	-1.67587	0.000403495	0.00557917	down	-1.80931	0.000142503	0.00218961	down	m.25072	gi|225438442|ref|XP_002275036.1| PREDICTED: uncharacterized protein LOC100249111 [Vitis vinifera]	553	e-155, Method: Compositional matrix adjust.			hypothetical protein LOC100249111		GO:0005524		GO:0006468	sp|O94537.1|PPK4_SCHPO RecName: Full=Serine/threonine-protein kinase ppk4; Flags: Precursor
comp35651_c0_seq2	-1.88744	7.89269e-05	0.0015213	down	-1.64872	0.000515456	0.00621842	down	m.1386	gi|255550838|ref|XP_002516467.1| ferrochelatase, putative [Ricinus communis] ferrochelatase, putative [Ricinus communis]	339	2e-91, Method: Compositional matrix adjust.	EC:4.99.1.1	K01772	ferrochelatase, putative		GO:0004325		GO:0006783	sp|Q69TB1.1|HEMH1_ORYSJ RecName: Full=Ferrochelatase-1, chloroplastic; AltName: Full=Ferrochelatase I; AltName: Full=Heme synthase 1; AltName: Full=Protoheme ferro-lyase 1; Flags: Precursor
comp67600_c0_seq33	-3.04471	9.16524e-10	1.0934e-07	down	-3.07268	8.90221e-10	6.30512e-08	down	m.14449	gi|460399014|ref|XP_004245040.1| PREDICTED: uncharacterized protein LOC101265262 [Solanum lycopersicum]	357	2e-96, Method: Compositional matrix adjust.			hypothetical protein		GO:0016872		GO:0042398
comp70902_c0_seq7	-1.66489	0.000434635	0.00591634	down	-1.82297	0.000146258	0.00223678	down	m.21747	gi|460367082|ref|XP_004229404.1| PREDICTED: uncharacterized protein LOC101246277 [Solanum lycopersicum]	272	1e-70, Method: Compositional matrix adjust.			triacylglycerol lipase, putative
comp54874_c0_seq1	-1.6969	0.00150848	0.0154369	down	3.49639	8.45645e-10	6.02253e-08	up	m.4283	gi|225445535|ref|XP_002282211.1| PREDICTED: equilibrative nucleoside transporter 4-like [Vitis vinifera]	484	e-134, Method: Compositional matrix adjust.		K15014	hypothetical protein LOC100243980	KOG1479:13-402	GO:0005337	GO:0016020	GO:0006810	sp|Q84XI3.1|ENT8_ARATH RecName: Full=Equilibrative nucleotide transporter 8; Short=AtENT 8; AltName: Full=Nucleoside transporter ENT8
comp74257_c0_seq20	-2.6328	8.55714e-08	4.69844e-06	down	-2.71977	5.82598e-08	2.53176e-06	down	m.34883	gi|292677823|dbj|BAI99253.1| trehalose 6-phosphate phosphatase [Nicotiana tabacum]	360	1e-97, Method: Compositional matrix adjust.			trehalose-6-phosphate synthase, putative		GO:0003824		GO:0005992	sp|O64896.1|TPPA_ARATH RecName: Full=Trehalose-phosphate phosphatase A; Short=AtTPPA; AltName: Full=Trehalose 6-phosphate phosphatase
comp72971_c0_seq4	-1.76699	0.000187073	0.0030632	down	-2.07116	1.45736e-05	0.000326668	down	m.28467	gi|460382099|ref|XP_004236777.1| PREDICTED: transcription initiation factor TFIID subunit 9-like isoform 1 [Solanum lycopersicum] PREDICTED: transcription initiation factor TFIID subunit 9-like isoform 2 [Solanum lycopersicum]	273	2e-71, Method: Compositional matrix adjust.		K03133	hypothetical protein LOC100248023	KOG3334:1-181				sp|Q16594.1|TAF9_HUMAN RecName: Full=Transcription initiation factor TFIID subunit 9; AltName: Full=RNA polymerase II TBP-associated factor subunit G; AltName: Full=STAF31/32; AltName: Full=Transcription initiation factor TFIID 31 kDa subunit; Short=TAFII-31; Short=TAFII31; AltName: Full=Transcription initiation factor TFIID 32 kDa subunit; Short=TAFII-32; Short=TAFII32
comp69163_c0_seq4	-3.37214	7.21711e-09	5.57332e-07	down	-3.526	5.90734e-11	5.58228e-09	down	m.17455	gi|460409252|ref|XP_004250053.1| PREDICTED: armadillo repeat-containing kinesin-like protein 1-like [Solanum lycopersicum]	1355	0.0, Method: Compositional matrix adjust.			MRH2 (MORPHOGENESIS OF ROOT HAIR 2)	KOG0240:94-949	GO:0005524		GO:0007018	sp|Q9SV36.2|ARK1_ARATH RecName: Full=Armadillo repeat-containing kinesin-like protein 1; AltName: Full=Protein MORPHOGENESIS OF ROOT HAIR 2
comp75376_c1_seq5	-1.73279	0.000280225	0.00415191	down	-1.72357	0.000290703	0.00386768	down	m.42375	gi|460400417|ref|XP_004245731.1| PREDICTED: heat shock protein STI-like [Solanum lycopersicum]	875	0.0, Method: Compositional matrix adjust.		K09553	hypothetical protein	KOG0548:1-587	GO:0005515			sp|Q43468.1|STIP_SOYBN RecName: Full=Heat shock protein STI; Short=GmSTI; AltName: Full=Stress-inducible protein
comp72015_c0_seq2	-1.71773	0.000293842	0.00430325	down	-1.80388	0.000149132	0.00227061	down	m.25031	gi|225438442|ref|XP_002275036.1| PREDICTED: uncharacterized protein LOC100249111 [Vitis vinifera]	868	0.0, Method: Compositional matrix adjust.			hypothetical protein LOC100249111	KOG1027:390-795	GO:0016891		GO:0006468	sp|O94537.1|PPK4_SCHPO RecName: Full=Serine/threonine-protein kinase ppk4; Flags: Precur sor
comp74071_c1_seq2	-1.86445	0.00270259	0.0241652	down	2.1396	0.0015233	0.0151837	up	m.33939	gi|53857147|gb|AAP03880.2| Avr9/Cf-9 induced kinase 1 [Nicotiana tabacum]	327	1e-87, Method: Compositional matrix adjust.			hypothetical protein		GO:0004672		GO:0006468	sp|Q9CAH1.1|Y1725_ARATH RecName: Full=Putative receptor-like protein kinase At1g72540
comp72752_c0_seq3	-2.58573	2.2004e-06	7.71622e-05	down	-3.25607	5.94162e-09	3.33371e-07	down	m.27543	gi|460409023|ref|XP_004249940.1| PREDICTED: uncharacterized protein LOC101259392 [Solanum lycopersicum]	292	6e-77, Method: Compositional matrix adjust.			hypothetical protein					sp|Q69IL4.1|RF2A_ORYSJ RecName: Full=Transcription factor RF2a
comp75538_c0_seq3	-2.11289	7.07155e-05	0.0013937	down	-1.91553	0.00177489	0.0172824	down	m.43445	gi|359497155|ref|XP_003635438.1| PREDICTED: ABC transporter G family member 11-like [Vitis vinifera]	1001	0.0, Method: Compositional matrix adjust.	EC:3.6.3.28		ATP-binding cassette transporter, putative	KOG0061:119-735	GO:0016887	GO:0016020		sp|Q8RXN0.1|AB11G_ARATH RecName: Full=ABC transporter G family member 11; Short=ABC transporter ABCG.11; Short=AtABCG11; AltName: Full=Protein CUTICULAR DEFECT AND ORGAN FUSION 1; AltName: Full=Protein DESPERADO; AltName: Full=Protein PERMEABLE LEAVES 1; AltName: Full=White-brown complex homolog protein 11; Short=AtWBC11
comp74021_c0_seq42	-2.3009	7.22293e-06	0.000217044	down	-3.13029	3.22422e-09	1.94913e-07	down	m.33515	gi|255573977|ref|XP_002527906.1| catalytic, putative [Ricinus communis] catalytic, putative [Ricinus communis]	152	3e-35, Method: Composition-based stats.			catalytic, putative
comp67600_c0_seq4	-3.02199	1.1822e-09	1.34477e-07	down	-3.01465	1.65854e-09	1.0968e-07	down	m.14420	gi|460399014|ref|XP_004245040.1| PREDICTED: uncharacterized protein LOC101265262 [Solanum lycopersicum]	357	2e-96, Method: Compositional matrix adjust.			hypothetical protein		GO:0016872		GO:0042398
comp75620_c0_seq6	-1.34384	0.00431843	0.0339843	down	-2.10311	1.25551e-05	0.000286067	down	m.44116	gi|460413851|ref|XP_004252290.1| PREDICTED: inositol polyphosphate multikinase beta-like isoform 1 [Solanum lycopersicum] PREDICTED: inositol polyphosphate multikinase beta-like isoform 2 [Solanum lycopersicum]	469	e-130, Method: Compositional matrix adjust.			similar to inositol polyphosphate multikinase	KOG1620:1-292	GO:0008440			sp|Q9FLT2.1|IPMKB_ARATH RecName: Full=Inositol polyphosphate multikinase beta; AltName: Full=Inositol polyphosphate 6-/3-/5-kinase beta; Short=AtIpk2-beta; Short=AtIpk2beta
comp74021_c0_seq68	-1.34567	0.00530022	0.0398095	down	-1.7082	0.000485679	0.00591797	down	m.33538	gi|460385898|ref|XP_004238637.1| PREDICTED: lipase-like isoform 1 [Solanum lycopersicum]	280	1e-73, Method: Compositional matrix adjust.			catalytic, putative					sp|P04635.1|LIP_STAHY RecName: Full=Lipase; AltName: Full=Triacylglycerol lipase; Contains: RecName: Full=Lipase 86 kDa form; Contains: RecName: Full=Lipase 46 kDa form; Flags: Precursor
comp67600_c0_seq40	-3.04702	8.95852e-10	1.07231e-07	down	-3.12724	4.91616e-10	3.63239e-08	down	m.14456	gi|460399014|ref|XP_004245040.1| PREDICTED: uncharacterized protein LOC101265262 [Solanum lycopersicum]	258	1e-66, Method: Compositional matrix adjust.			hypothetical protein
comp73299_c0_seq10	-2.97294	1.03795e-08	7.45432e-07	down	-4.15697	3.13069e-14	8.45264e-12	down	m.30011	gi|460395177|ref|XP_004243162.1| PREDICTED: vacuolar proton ATPase a2-like [Solanum lycopersicum]	632	e-179, Method: Compositional matrix adjust.	EC:3.6.3.14	K02154	vacuolar proton atpase, putative		GO:0015078	GO:0033177	GO:0015991	sp|Q9SJT7.1|VHAA2_ARATH RecName: Full=Vacuolar proton ATPase a2; AltName: Full=V-type proton ATPase 95 kDa subunit a isoform 2; Short=V-ATPase 95 kDa isoform a2; AltName: Full=Vacuolar proton pump subunit a2; AltName: Full=Vacuolar proton translocating ATPase 95 kDa subunit a isoform 2
comp45735_c0_seq1	-3.1939	7.40418e-07	2.98402e-05	down	-2.09229	0.00011021	0.00178027	down	m.2449
comp68433_c0_seq2	-3.91144	3.90316e-08	2.38365e-06	down	-5.3498	2.59576e-08	1.25791e-06	down	m.15936	gi|385211786|gb|AFI47927.1| terpene synthase 2 [Olea europaea]	231	1e-58, Method: Compositional matrix adjust.			hypothetical protein		GO:0016829		GO:0008152	sp|Q84LB2.2|AFS1_MALDO RecName: Full=(E,E)-alpha-farnesene synthase; Short=MdASF1; AltName: Full=Prenyltransferase
comp74021_c0_seq17	-1.63164	0.000909035	0.0105469	down	-2.25482	8.11742e-06	0.000197888	down	m.33493	gi|225468648|ref|XP_002268069.1| PREDICTED: lipase [Vitis vinifera] unnamed protein product [Vitis vinifera]	188	4e-46, Method: Compositional matrix adjust.			hypothetical protein LOC100260858
comp73753_c2_seq7	-1.6477	0.000815298	0.00965904	down	-2.07778	3.4648e-05	0.000679135	down	m.32098	gi|255536745|ref|XP_002509439.1| conserved hypothetical protein [Ricinus communis] conserved hypothetical protein [Ricinus communis]	145	4e-33, Method: Compositional matrix adjust.			hypothetical protein					sp|Q688X9.1|DI191_ORYSJ RecName: Full=Protein DEHYDRATION-INDUCED 19; AltName: Full=OsDi 19
comp72306_c0_seq33	-3.1068	8.57024e-10	1.03271e-07	down	-3.39864	4.22077e-11	4.2694e-09	down	m.26003	gi|470143911|ref|XP_004307610.1| PREDICTED: uncharacterized protein At2g39920-like [Fragaria vesca subsp. vesca]	236	3e-60, Method: Compositional matrix adjust.			hypothetical protein					sp|O04195.2|Y2992_ARATH RecName: Full=Uncharacterized protein At2g39920
comp69123_c0_seq1	-1.91398	6.01771e-05	0.00122848	down	-1.61421	0.000670384	0.00773548	down	m.17408	gi|225456209|ref|XP_002282887.1| PREDICTED: wall-associated receptor kinase 2-like isoform 3 [Vitis vinifera]	809	0.0, Method: Compositional matrix adjust.			hypothetical protein LOC100252663	euNOG05097:4-696	GO:0005524		GO:0006468	sp|Q9LMP1.1|WAK2_ARATH RecName: Full=Wall-associated receptor kinase 2; Flags: Precursor
comp72306_c0_seq25	-2.20179	7.53182e-06	0.000225008	down	-1.49081	0.00179922	0.0174522	down	m.25995	gi|470143911|ref|XP_004307610.1| PREDICTED: uncharacterized protein At2g39920-like [Fragaria vesca subsp. vesca]	300	2e-79, Method: Compositional matrix adjust.			hypothetical protein LOC100246113		GO:0003993			sp|O04195.2|Y2992_ARATH RecName: Full=Uncharacterized protein At2g39920
comp73006_c2_seq8	-1.64928	0.000537202	0.00702235	down	-1.82491	0.000139731	0.00215879	down	m.28612	gi|460406698|ref|XP_004248798.1| PREDICTED: putative late blight resistance protein homolog R1B-14-like [Solanum lycopersicum]	587	e-165, Method: Compositional matrix adjust.			hypothetical protein LOC100268059	KOG4658:34-846	GO:0005524		GO:0006915	sp|Q60CZ8.1|R1A10_SOLDE RecName: Full=Putative late blight resistance protein homolog R1 A-10 sp|Q6L438.2|R1A6_SOLDE RecName: Full=Putative late blight resistance protein homolog R1A -6
comp74473_c0_seq2	-1.984	3.89488e-05	0.000861744	down	-2.70701	5.49286e-08	2.39955e-06	down	m.36411	gi|462402865|gb|EMJ08422.1| hypothetical protein PRUPE_ppa001009mg [Prunus persica]	1365	0.0, Method: Compositional matrix adjust.			ATATH1	KOG0059:24-979	GO:0016887			sp|Q84K47.1|AB2A_ARATH RecName: Full=ABC transporter A family member 2; Short=ABC transporter ABCA.2; Short=AtABCA2; AltName: Full=ABC2 homolog 1
comp74742_c0_seq2	-1.61311	0.000781053	0.00937708	down	-1.99992	4.30189e-05	0.000810901	down	m.38158	gi|359494069|ref|XP_002277415.2| PREDICTED: aspartate carbamoyltransferase 2, chloroplastic-like [Vitis vinifera]	630	e-178, Method: Compositional matrix adjust.	EC:2.1.3.2	K00609	hypothetical protein LOC100246977	KOG0370:65-468	GO:0016743		GO:0006520	sp|Q43087.1|PYRB2_PEA RecName: Full=Aspartate carbamoyltransferase 2, chloroplastic; AltName: Full=Aspartate transcarbamylase 2; Short=ATCase 2; Flags: Precursor
comp72015_c0_seq22	-1.60929	0.000723531	0.00883386	down	-1.97273	4.19665e-05	0.000794818	down	m.25050	gi|225438442|ref|XP_002275036.1| PREDICTED: uncharacterized protein LOC100249111 [Vitis vinifera]	382	e-103, Method: Compositional matrix adjust.			hypothetical protein LOC100249111		GO:0005524		GO:0006468	sp|O94537.1|PPK4_SCHPO RecName: Full=Serine/threonine-protein kinase ppk4; Flags: Precursor
comp68379_c0_seq1	-3.47158	1.37682e-11	2.44754e-09	down	-5.81801	1.54319e-23	4.26263e-20	down	m.15821	gi|257480321|gb|ACV60359.1| putative glucose-6-phosphate/phosphate translocator [Camellia sinensis]	575	e-162, Method: Compositional matrix adjust.			GPT2	KOG1441:41-394				sp|Q94B38.2|GPT2_ARATH RecName: Full=Glucose-6-phosphate/phosphate translocator 2, chloroplastic; Flags: Precursor
comp72211_c0_seq4	-2.13481	0.000138385	0.00242996	down	-2.63223	7.69148e-06	0.000188915	down	m.25669	gi|359492536|ref|XP_002284503.2| PREDICTED: IAA-amino acid hydrolase ILR1-like 6-like [Vitis vinifera]	664	0.0, Method: Compositional matrix adjust.	EC:3.5.1.-	K14664	iaa-amino acid hydrolase 9	euNOG11243:93-484	GO:0016787		GO:0008152	sp|Q8VYX0.2|ILL6_ARATH RecName: Full=IAA-amino acid hydrolase ILR1-like 6; AltName: Full=Protein gr1; Flags: Precursor
comp76159_c0_seq5	-1.82028	0.000159684	0.00270732	down	-2.90396	6.36813e-09	3.54532e-07	down	m.48522	gi|462395089|gb|EMJ00888.1| hypothetical protein PRUPE_ppa000559mg [Prunus persica]	601	e-169, Method: Compositional matrix adjust.	EC:2.4.1.12	K10999	hypothetical protein LOC100255463					sp|O48947.1|CESA2_ARATH RecName: Full=Cellulose synthase A catalytic subunit 2 [UDP-forming]; Short=AtCesA2; Short=Ath-A
comp72306_c0_seq43	-3.07747	1.1475e-09	1.32069e-07	down	-3.43068	3.05349e-11	3.28287e-09	down	m.26013	gi|224109384|ref|XP_002315179.1| predicted protein [Populus trichocarpa] predicted protein [Populus trichocarpa]	211	7e-53, Method: Compositional matrix adjust.			hypothetical protein		GO:0003993			sp|O04195.2|Y2992_ARATH RecName: Full=Uncharacterized protein At2g39920
comp69291_c0_seq2	-3.37588	2.68077e-10	3.71674e-08	down	3.6191	6.68037e-12	8.8911e-10	up	m.17708	gi|224109078|ref|XP_002315075.1| ZIP transporter [Populus trichocarpa] ZIP transporter [Populus trichocarpa]	251	1e-64, Method: Compositional matrix adjust.		K14709	ZIP transporter		GO:0046873	GO:0016020	GO:0055085	sp|O81123.1|ZIP1_ARATH RecName: Full=Zinc transporter 1; AltName: Full=ZRT/IRT-like protein 1; Flags: Precursor
comp74518_c0_seq18	-1.93639	6.38532e-05	0.00128397	down	-2.27181	4.16894e-06	0.000110075	down	m.36697	gi|225456715|ref|XP_002274303.1| PREDICTED: ABC transporter A family member 7 [Vitis vinifera]	1482	0.0, Method: Compositional matrix adjust.			ATATH6	KOG0059:1-944	GO:0016887			sp|Q9STT5.2|AB7A_ARATH RecName: Full=ABC transporter A family member 7; Short=ABC transporter ABCA.7; Short=AtABCA7; AltName: Full=Probable ABC2 homolog 6
comp75396_c0_seq4	-1.68728	0.000428782	0.0058522	down	-1.63225	0.000648599	0.00752521	down	m.42571	gi|460379527|ref|XP_004235513.1| PREDICTED: d-3-phosphoglycerate dehydrogenase, chloroplastic-like [Solanum lycopersicum]	369	e-100, Method: Compositional matrix adjust.	EC:1.1.1.95	K00058	PGDH (3-PHOSPHOGLYCERATE DEHYDROGENASE)		GO:0016597		GO:0008152	sp|O04130.2|SERA_ARATH RecName: Full=D-3-phosphoglycerate dehydrogenase, chloroplastic; Short=3-PGDH; Flags: Precursor
comp57298_c0_seq3	-2.44957	5.63769e-07	2.35674e-05	down	-1.65469	0.000489526	0.00595071	down	m.5153	gi|297745954|emb|CBI16010.3| unnamed protein product [Vitis vinifera]	158	4e-37, Method: Compositional matrix adjust.			hypothetical protein LOC100246735	KOG4661:43-116	GO:0003676			sp|Q80YR5.2|SAFB2_MOUSE RecName: Full=Scaffold attachment factor B2; Short=SAF-B2
comp69094_c1_seq1	-2.05159	2.95341e-05	0.000686879	down	-1.43723	0.00313155	0.0276649	down	m.17367	gi|460402222|ref|XP_004246613.1| PREDICTED: uncharacterized protein LOC101258298 [Solanum lycopersicum]	555	e-155, Method: Compositional matrix adjust.	EC:2.7.11.1	K08849	hypothetical protein LOC100241876	KOG1645:176-682	GO:0008270	GO:0005622		sp|D2HWM5.1|RFWD3_AILME RecName: Full=E3 ubiquitin-protein ligase RFWD3; AltName: Full=R ING finger and WD repeat domain-containing protein 3; AltName: Full=RING finger protein 201
comp60750_c0_seq2	-1.31031	0.00599112	0.0438157	down	-2.21136	5.84608e-06	0.000148358	down	m.6875	gi|460379893|ref|XP_004235694.1| PREDICTED: uncharacterized protein LOC101245338 [Solanum lycopersicum]	442	e-122, Method: Compositional matrix adjust.			hypothetical protein LOC100264930
comp70392_c0_seq2	-1.26669	0.00694142	0.0493388	down	-1.80983	0.00013836	0.00214031	down	m.20352	gi|462411540|gb|EMJ16589.1| hypothetical protein PRUPE_ppa005810mg [Prunus persica]	645	0.0, Method: Compositional matrix adjust.	EC:2.4.1.43	K13648	GAUT15 (Galacturonosyltransferase 15)	euNOG05483:38-458	GO:0016757			sp|Q8L4B0.1|GAUTF_ARATH RecName: Full=Probable galacturonosyltransferase 15
comp73299_c0_seq16	-3.08707	2.44821e-09	2.35691e-07	down	-4.15799	1.70707e-14	5.23926e-12	down	m.30017	gi|460395177|ref|XP_004243162.1| PREDICTED: vacuolar proton ATPase a2-like [Solanum lycopersicum]	632	e-179, Method: Compositional matrix adjust.	EC:3.6.3.14	K02154	vacuolar proton atpase, putative		GO:0015078	GO:0033177	GO:0015991	sp|Q9SJT7.1|VHAA2_ARATH RecName: Full=Vacuolar proton ATPase a2; AltName: Full=V-type proton ATPase 95 kDa subunit a isoform 2; Short=V-ATPase 95 kDa isoform a2; AltName: Full=Vacuolar proton pump subunit a2; AltName: Full=Vacuolar proton translocating ATPase 95 kDa subunit a isoform 2
comp75622_c1_seq2	-2.04067	0.000379969	0.00530158	down	-2.81093	8.21838e-08	3.42359e-06	down	m.44128	gi|462395264|gb|EMJ01063.1| hypothetical protein PRUPE_ppa005829mg [Prunus persica]	400	e-109, Method: Compositional matrix adjust.			hypothetical protein LOC100252098		GO:0030528		GO:0006355	sp|Q8GY61.1|BH063_ARATH RecName: Full=Transcription factor bHLH63; AltName: Full=Basic helix-loop-helix protein 63; Short=AtbHLH63; Short=bHLH 63; AltName: Full=Transcription factor EN 84; AltName: Full=bHLH transcription factor bHLH063
comp70245_c0_seq4	-1.33678	0.00451699	0.0351553	down	-1.77254	0.000199407	0.00288614	down	m.19877	gi|460394212|ref|XP_004242698.1| PREDICTED: transmembrane 9 superfamily member 4-like [Solanum lycopersicum]	1203	0.0, Method: Compositional matrix adjust.			hypothetical protein LOC100246599	KOG1278:8-660				sp|Q4KLL4.1|TM9S4_RAT RecName: Full=Transmembrane 9 superfamily member 4; Flags: Precursor
comp68676_c0_seq3	-1.95743	0.000688762	0.00849088	down	-2.4297	0.000113631	0.00182568	down	m.16424	gi|460397606|ref|XP_004244358.1| PREDICTED: uncharacterized protein LOC101244097 [Solanum lycopersicum]	135	4e-30, Method: Compositional matrix adjust.			hypothetical protein LOC100245235
comp74518_c0_seq8	-1.82069	0.000177589	0.00294552	down	-2.14953	1.4972e-05	0.00033393	down	m.36687	gi|225456715|ref|XP_002274303.1| PREDICTED: ABC transporter A family member 7 [Vitis vinifera]	1276	0.0, Method: Compositional matrix adjust.			ATATH6	KOG0059:1-787	GO:0016887			sp|Q9STT5.2|AB7A_ARATH RecName: Full=ABC transporter A family member 7; Short=ABC transporter ABCA.7; Short=AtABCA7; AltName: Full=Probable ABC2 homolog 6
comp72381_c0_seq13	-1.66251	0.000445165	0.00602768	down	-2.17324	6.25083e-06	0.000157738	down	m.26243	gi|225465451|ref|XP_002266369.1| PREDICTED: PPPDE peptidase domain-containing protein 2-like isoform 2 [Vitis vinifera] PREDICTED: PPPDE peptidase domain-containing protein 2-like isoform 1 [Vitis vinifera]	143	2e-32, Method: Compositional matrix adjust.			hypothetical protein LOC100249956
comp65083_c0_seq1	-2.68864	6.27718e-08	3.62391e-06	down	-3.80633	6.29744e-13	1.15375e-10	down	m.10656	gi|460386704|ref|XP_004239036.1| PREDICTED: probable 6-phosphogluconolactonase 1-like [Solanum lycopersicum]	476	e-132, Method: Compositional matrix adjust.	EC:3.1.1.31	K01057	6-phosphogluconolactonase, putative	KOG3147:1-266				sp|Q6Z4H0.1|6PGL2_ORYSJ RecName: Full=Probable 6-phosphogluconolactonase 2; Short=6PGL 2 sp|A2YNH4.1|6PGL2_ORYSI RecName: Full=Probable 6-phosphogluconolactonase 2; Short=6PGL 2
comp61231_c0_seq2	-1.54189	0.00146234	0.0151111	down	-3.09186	2.49005e-09	1.56434e-07	down	m.7195	gi|460373769|ref|XP_004232686.1| PREDICTED: uncharacterized protein RSN1-like isoform 1 [Solanum lycopersicum]	262	2e-68, Method: Compositional matrix adjust.			hypothetical protein
comp74021_c0_seq39	-1.67182	0.000582364	0.00749897	down	-2.71354	8.01872e-08	3.3443e-06	down	m.33512	gi|225468648|ref|XP_002268069.1| PREDICTED: lipase [Vitis vinifera] unnamed protein product [Vitis vinifera]	686	0.0, Method: Compositional matrix adjust.			hypothetical protein LOC100260858	euNOG18798:1-408				sp|P04635.1|LIP_STAHY RecName: Full=Lipase; AltName: Full=Triacylglycerol lipase; Contains: RecName: Full=Lipase 86 kDa form; Contains: RecName: Full=Lipase 46 kDa form; Flags: Precursor
comp72306_c0_seq34	-3.06577	2.04841e-09	2.0604e-07	down	-3.37097	1.32036e-10	1.13973e-08	down	m.26004	gi|470143911|ref|XP_004307610.1| PREDICTED: uncharacterized protein At2g39920-like [Fragaria vesca subsp. vesca]	236	3e-60, Method: Compositional matrix adjust.			hypothetical protein					sp|O04195.2|Y2992_ARATH RecName: Full=Uncharacterized protein At2g39920
comp74257_c0_seq9	-2.45164	5.20578e-07	2.20441e-05	down	-2.41569	1.09229e-06	3.39593e-05	down	m.34872	gi|292677823|dbj|BAI99253.1| trehalose 6-phosphate phosphatase [Nicotiana tabacum]	559	e-157, Method: Compositional matrix adjust.			trehalose-6-phosphate synthase, putative	KOG1050:1-337	GO:0003824		GO:0005992	sp|O64896.1|TPPA_ARATH RecName: Full=Trehalose-phosphate phosphatase A; Short=AtTPPA; AltName: Full=Trehalose 6-phosphate phosphatase
comp70902_c0_seq11	-1.63312	0.000544871	0.00710966	down	-2.07327	1.72689e-05	0.000374915	down	m.21751	gi|460367082|ref|XP_004229404.1| PREDICTED: uncharacterized protein LOC101246277 [Solanum lycopersicum]	182	2e-43, Method: Compositional matrix adjust.			triacylglycerol lipase, putative
comp75269_c0_seq38	-1.53887	0.00147386	0.0151863	down	-1.53483	0.0016145	0.0159403	down	m.41443	gi|402169213|dbj|BAM36968.1| protein kinase [Nicotiana benthamiana]	218	3e-54, Method: Compositional matrix adjust.			hypothetical protein LOC100245919		GO:0005524		GO:0006468
comp75396_c0_seq7	-1.74404	0.000246096	0.00378785	down	-1.7223	0.000288585	0.0038452	down	m.42574	gi|460379527|ref|XP_004235513.1| PREDICTED: d-3-phosphoglycerate dehydrogenase, chloroplastic-like [Solanum lycopersicum]	937	0.0, Method: Compositional matrix adjust.	EC:1.1.1.95	K00058	PGDH (3-PHOSPHOGLYCERATE DEHYDROGENASE)	KOG0068:97-668	GO:0051287		GO:0008152	sp|O04130.2|SERA_ARATH RecName: Full=D-3-phosphoglycerate dehydrogenase, chloroplastic; Short=3-PGDH; Flags: Precursor
comp75647_c0_seq17	-3.12685	5.1869e-10	6.62834e-08	down	-3.75003	4.35299e-13	8.40385e-11	down	m.44308	gi|225460933|ref|XP_002279440.1| PREDICTED: mutS protein homolog 5-like [Vitis vinifera]	463	e-128, Method: Compositional matrix adjust.		K08741	MSH5 (MUTS-HOMOLOGUE 5)	KOG0221:32-125	GO:0030983		GO:0006298	sp|F4JEP5.1|MSH5_ARATH RecName: Full=DNA mismatch repair protein MSH5; Short=AtMSH5; AltName: Full=MutS protein homolog 5
comp73566_c0_seq2	-4.1741	1.72225e-15	8.29725e-13	down	-3.18324	1.92706e-10	1.60183e-08	down	m.31289	gi|3036945|dbj|BAA25390.1| light harvesting chlorophyll a/b-binding protein [Nicotiana sylvestris]	336	1e-90, Method: Compositional matrix adjust.		K08912	chlorophyll A/B binding protein, putative					sp|P27493.1|CB22_TOBAC RecName: Full=Chlorophyll a-b binding protein 21, chloroplastic; AltName: Full=LHCII type I CAB-21; Short=LHCP; Flags: Precursor
comp73753_c2_seq54	-1.59479	0.00109102	0.0121001	down	-1.86001	0.000173033	0.00258406	down	m.32135	gi|255536745|ref|XP_002509439.1| conserved hypothetical protein [Ricinus communis] conserved hypothetical protein [Ricinus communis]	145	4e-33, Method: Compositional matrix adjust.			hypothetical protein					sp|Q688X9.1|DI191_ORYSJ RecName: Full=Protein DEHYDRATION-INDUCED 19; AltName: Full=OsDi 19
comp74697_c0_seq39	-1.61749	0.00226348	0.0211091	down	-2.4334	3.52271e-06	9.55417e-05	down	m.37895	gi|225452043|ref|XP_002283875.1| PREDICTED: uncharacterized protein LOC100246370 [Vitis vinifera] unnamed protein product [Vitis vinifera]	102	4e-20, Method: Compositional matrix adjust.			ABA4 (abscisic acid (ABA)-deficient 4)
comp74257_c0_seq13	-2.81562	1.61758e-08	1.06972e-06	down	-3.55485	2.82975e-11	3.09797e-09	down	m.34876	gi|292677823|dbj|BAI99253.1| trehalose 6-phosphate phosphatase [Nicotiana tabacum]	610	e-172, Method: Compositional matrix adjust.			trehalose-6-phosphate synthase, putative	KOG1050:1-365	GO:0003824		GO:0005992	sp|O64896.1|TPPA_ARATH RecName: Full=Trehalose-phosphate phosphatase A; Short=AtTPPA; AltName: Full=Trehalose 6-phosphate phosphatase
comp72381_c0_seq30	-1.6963	0.000345845	0.00490868	down	-2.2901	2.21739e-06	6.31436e-05	down	m.26253	gi|225465451|ref|XP_002266369.1| PREDICTED: PPPDE peptidase domain-containing protein 2-like isoform 2 [Vitis vinifera] PREDICTED: PPPDE peptidase domain-containing protein 2-like isoform 1 [Vitis vinifera]	143	2e-32, Method: Compositional matrix adjust.			hypothetical protein LOC100249956
comp46649_c0_seq1	-1.83544	0.000681348	0.00841352	down	-3.94035	3.21462e-13	6.59461e-11	down	m.2560	gi|449434748|ref|XP_004135158.1| PREDICTED: uncharacterized protein At5g01610-like isoform 1 [Cucumis sativus]	313	1e-83, Method: Compositional matrix adjust.			hypothetical protein LOC100258240					sp|Q9M015.1|Y5161_ARATH RecName: Full=Uncharacterized protein At5g01610
comp69285_c0_seq1	-5.08336	8.64399e-10	1.03812e-07	down	-3.80523	0.000820847	0.00908625	down	m.17673	gi|460391034|ref|XP_004241128.1| PREDICTED: ethylene-responsive transcription factor CRF4-like [Solanum lycopersicum]	255	1e-65, Method: Compositional matrix adjust.			AP2/ERF domain-containing transcription factor		GO:0003700		GO:0006355	sp|Q9SUE3.2|CRF4_ARATH RecName: Full=Ethylene-responsive transcription factor CRF4; AltName: Full=Protein CYTOKININ RESPONSE FACTOR 4
comp74021_c0_seq59	-1.74419	0.000340752	0.00485172	down	-2.79731	3.84154e-08	1.77351e-06	down	m.33531	gi|225468648|ref|XP_002268069.1| PREDICTED: lipase [Vitis vinifera] unnamed protein product [Vitis vinifera]	686	0.0, Method: Compositional matrix adjust.			hypothetical protein LOC100260858	euNOG18798:1-408				sp|P04635.1|LIP_STAHY RecName: Full=Lipase; AltName: Full=Triacylglycerol lipase; Contains: RecName: Full=Lipase 86 kDa form; Contains: RecName: Full=Lipase 46 kDa form; Flags: Precursor
comp74021_c0_seq30	-1.41745	0.00323972	0.0276331	down	-2.1789	1.02655e-05	0.000242197	down	m.33505	gi|225468648|ref|XP_002268069.1| PREDICTED: lipase [Vitis vinifera] unnamed protein product [Vitis vinifera]	500	e-139, Method: Compositional matrix adjust.			hypothetical protein LOC100260858
comp63422_c0_seq2	-1.34381	0.00503186	0.0382386	down	-1.38678	0.00416142	0.034655	down	m.8811	gi|460414388|ref|XP_004252553.1| PREDICTED: uncharacterized protein LOC101254577 [Solanum lycopersicum]	339	5e-91, Method: Compositional matrix adjust.			hypothetical protein LOC100250529	KOG0715:1-261	GO:0031072			sp|B0S1F7.1|DNAJ_FINM2 RecName: Full=Chaperone protein DnaJ
comp74554_c0_seq25	-1.35225	0.00381246	0.0312418	down	-1.56321	0.000883267	0.0096817	down	m.36972	gi|460370074|ref|XP_004230879.1| PREDICTED: uncharacterized protein LOC101244533 [Solanum lycopersicum]	573	e-161, Method: Compositional matrix adjust.			clathrin binding protein, putative		GO:0005515			sp|Q2KJB5.1|NOSTN_BOVIN RecName: Full=Nostrin; AltName: Full=Nitric oxide synthase trafficker; AltName: Full=eNOS trafficking inducer
comp64722_c0_seq5	-2.64454	2.14703e-07	1.01444e-05	down	-3.41323	2.56562e-11	2.84349e-09	down	m.10188	gi|462415170|gb|EMJ19907.1| hypothetical protein PRUPE_ppa008922mg [Prunus persica]	227	9e-58, Method: Compositional matrix adjust.			hypothetical protein		GO:0005544			sp|Q9ZVJ6.1|ANXD4_ARATH RecName: Full=Annexin D4; AltName: Full=AnnAt4
comp65638_c0_seq1	-4.43648	2.69409e-07	1.2355e-05	down	-8.56906	4.28023e-13	8.30805e-11	down	m.11391	gi|167600645|gb|ABZ89187.1| putative protein [Coffea canephora]	345	7e-93, Method: Compositional matrix adjust.			hypothetical protein LOC100247957		GO:0004252		GO:0006508	sp|O64495.1|SDD1_ARATH RecName: Full=Subtilisin-like protease SDD1; AltName: Full=Cucumisin-like serine protease SDD1; AltName: Full=Protein STOMATAL DENSITY AND DISTRIBUTION 1; Flags: Precursor
comp55149_c0_seq2	-1.572	0.00100781	0.0114415	down	-2.50488	5.20287e-07	1.77595e-05	down	m.4378	gi|462420169|gb|EMJ24432.1| hypothetical protein PRUPE_ppa003793mg [Prunus persica]	139	3e-31, Method: Compositional matrix adjust.			hypothetical protein LOC100251901
comp63849_c0_seq14	-1.63384	0.00119412	0.0129742	down	-2.30663	7.40366e-06	0.000182846	down	m.9250	gi|460368503|ref|XP_004230105.1| PREDICTED: annexin D3-like [Solanum lycopersicum]	222	2e-56, Method: Compositional matrix adjust.			ANNAT3 (ANNEXIN ARABIDOPSIS 3)		GO:0005544			sp|Q9SE45.2|ANXD3_ARATH RecName: Full=Annexin D3; AltName: Full=AnnAt3
comp73299_c0_seq8	-2.82347	1.94317e-07	9.27892e-06	down	-3.75762	2.05835e-11	2.35392e-09	down	m.30009	gi|317106676|dbj|BAJ53179.1| JHL18I08.13 [Jatropha curcas]	454	e-125, Method: Compositional matrix adjust.	EC:3.6.3.14	K02154	hypothetical protein		GO:0015078	GO:0033177	GO:0015991	sp|Q9SJT7.1|VHAA2_ARATH RecName: Full=Vacuolar proton ATPase a2; AltName: Full=V-type proton ATPase 95 kDa subunit a isoform 2; Short=V-ATPase 95 kDa isoform a2; AltName: Full=Vacuolar proton pump subunit a2; AltName: Full=Vacuolar proton translocating ATPase 95 kDa subunit a isoform 2
comp73087_c0_seq8	-1.4708	0.00196384	0.0188454	down	-1.4807	0.0018827	0.0180765	down	m.28948	gi|332269179|gb|AEE37277.1| diacylglycerol acyltransferase [Sesamum indicum]	919	0.0, Method: Compositional matrix adjust.	EC:2.3.1.20	K11155	TAG1 (TRIACYLGLYCEROL BIOSYNTHESIS DEFECT 1)	KOG0380:119-540				sp|Q9SLD2.2|DGAT1_ARATH RecName: Full=Diacylglycerol O-acyltransferase 1
comp76246_c1_seq8	-1.96906	9.79077e-05	0.001816	down	-1.54702	0.00186074	0.0178998	down	m.49382	gi|147792168|emb|CAN77499.1| hypothetical protein VITISV_002404 [Vitis vinifera]	90.1	2e-15, Method: Compositional matrix adjust.			hypothetical protein LOC100248502
comp74921_c0_seq4	-2.65246	4.63959e-07	2.00485e-05	down	-1.50087	0.00409787	0.0342366	down	m.39011	gi|460412101|ref|XP_004251441.1| PREDICTED: wall-associated receptor kinase 3-like [Solanum lycopersicum]	937	0.0, Method: Compositional matrix adjust.			hypothetical protein LOC100257383	euNOG05097:32-749	GO:0005524	GO:0016021	GO:0006468	sp|Q9LMP1.1|WAK2_ARATH RecName: Full=Wall-associated receptor kinase 2; Flags: Precursor
comp75647_c0_seq10	-3.01528	1.85946e-09	1.90232e-07	down	-3.55094	4.97157e-12	6.73676e-10	down	m.44302	gi|225460933|ref|XP_002279440.1| PREDICTED: mutS protein homolog 5-like [Vitis vinifera]	737	0.0, Method: Compositional matrix adjust.		K08741	MSH5 (MUTS-HOMOLOGUE 5)	KOG0221:106-434	GO:0030983		GO:0006298	sp|F4JEP5.1|MSH5_ARATH RecName: Full=DNA mismatch repair protein MSH5; Short=AtMSH5; AltName: Full=MutS protein homolog 5
comp74021_c0_seq26	-1.34279	0.00511508	0.0387015	down	-2.16679	1.19837e-05	0.000274967	down	m.33501	gi|225468648|ref|XP_002268069.1| PREDICTED: lipase [Vitis vinifera] unnamed protein product [Vitis vinifera]	344	1e-92, Method: Compositional matrix adjust.			hypothetical protein LOC100260858
comp65799_c0_seq8	-2.9102	4.60361e-09	3.89884e-07	down	-1.92692	5.87932e-05	0.00104515	down	m.11564	gi|359487196|ref|XP_002269821.2| PREDICTED: uncharacterized protein LOC100248068 [Vitis vinifera] unnamed protein product [Vitis vinifera]	538	e-150, Method: Compositional matrix adjust.			hypothetical protein LOC100248068
comp73299_c0_seq34	-3.01916	7.2534e-09	5.58932e-07	down	-4.1059	5.50519e-14	1.32675e-11	down	m.30035	gi|460395177|ref|XP_004243162.1| PREDICTED: vacuolar proton ATPase a2-like [Solanum lycopersicum]	750	0.0, Method: Compositional matrix adjust.	EC:3.6.3.14	K02154	vacuolar proton atpase, putative		GO:0015078	GO:0033177	GO:0015991	sp|Q9SJT7.1|VHAA2_ARATH RecName: Full=Vacuolar proton ATPase a2; AltName: Full=V-type proton ATPase 95 kDa subunit a isoform 2; Short=V-ATPase 95 kDa isoform a2; AltName: Full=Vacuolar proton pump subunit a2; AltName: Full=Vacuolar proton translocating ATPase 95 kDa subunit a isoform 2
comp34205_c0_seq1	-1.75768	0.00555757	0.0413182	down	-2.59369	4.58462e-05	0.000850735	down	m.1225	gi|224063587|ref|XP_002301215.1| predicted protein [Populus trichocarpa] predicted protein [Populus trichocarpa]	355	4e-96, Method: Compositional matrix adjust.	EC:2.3.1.- 2.3.1.51	K13513	LPAT4 (LYSOPHOSPHATIDYL ACYLTRANSFERASE 4)		GO:0008415		GO:0008152	sp|Q8L4Y2.1|LPAT4_ARATH RecName: Full=Probable 1-acyl-sn-glycerol-3-phosphate acyltransferase 4; AltName: Full=Lysophosphatidyl acyltransferase 4
comp75054_c0_seq5	-2.58407	1.85599e-07	8.96997e-06	down	-1.54886	0.0012103	0.0125718	down	m.39939	gi|462400785|gb|EMJ06342.1| hypothetical protein PRUPE_ppa005230mg [Prunus persica]	224	5e-57, Method: Compositional matrix adjust.		K09284	AP2 domain-containing transcription factor		GO:0003700		GO:0006355	sp|P47927.1|AP2_ARATH RecName: Full=Floral homeotic protein APETALA 2
comp73058_c0_seq4	-1.60159	0.000673877	0.00837889	down	-1.46362	0.00182965	0.0176752	down	m.28829	gi|462407363|gb|EMJ12697.1| hypothetical protein PRUPE_ppa007864mg [Prunus persica]	530	e-148, Method: Compositional matrix adjust.			ALIS1 (ALA-INTERACTING SUBUNIT 1)	KOG2952:22-333				sp|Q9LTW0.1|ALIS1_ARATH RecName: Full=ALA-interacting subunit 1; Short=AtALIS1; AltName: Full=ALA3 beta-subunit 1
comp69291_c1_seq1	-2.88495	5.0601e-08	3.00336e-06	down	2.42881	9.04218e-07	2.8939e-05	up	m.17709	gi|470115291|ref|XP_004293836.1| PREDICTED: zinc transporter 1-like [Fragaria vesca subsp. vesca]	181	5e-44, Method: Compositional matrix adjust.		K14709	ZIP transporter		GO:0046873	GO:0016020	GO:0055085	sp|O81123.1|ZIP1_ARATH RecName: Full=Zinc transporter 1; AltName: Full=ZRT/IRT-like protein 1; Flags: Precursor
comp36300_c0_seq1	-1.70865	0.000430219	0.00586512	down	-1.74527	0.00027093	0.00366296	down	m.1548	gi|2647949|emb|CAA04702.1| cytochrome b5 [Olea europaea]	243	1e-62, Method: Compositional matrix adjust.			hypothetical protein LOC100248225	KOG0537:2-130	GO:0020037			sp|P49098.1|CYB5_TOBAC RecName: Full=Cytochrome b5
comp74697_c0_seq4	-1.54581	0.00243887	0.0223525	down	-2.15945	1.78776e-05	0.000386261	down	m.37867	gi|225452043|ref|XP_002283875.1| PREDICTED: uncharacterized protein LOC100246370 [Vitis vinifera] unnamed protein product [Vitis vinifera]	279	4e-73, Method: Compositional matrix adjust.			ABA4 (abscisic acid (ABA)-deficient 4)
comp74021_c0_seq60	-1.78949	0.000249518	0.00382706	down	-2.6496	1.66534e-07	6.35501e-06	down	m.33532	gi|255573977|ref|XP_002527906.1| catalytic, putative [Ricinus communis] catalytic, putative [Ricinus communis]	353	2e-95, Method: Compositional matrix adjust.			catalytic, putative	euNOG18798:1-218				sp|P04635.1|LIP_STAHY RecName: Full=Lipase; AltName: Full=Triacylglycerol lipase; Contains: RecName: Full=Lipase 86 kDa form; Contains: RecName: Full=Lipase 46 kDa form; Flags: Precursor
comp74257_c0_seq43	-2.64737	8.51918e-08	4.68476e-06	down	-2.62077	2.13195e-07	7.92507e-06	down	m.34905	gi|292677823|dbj|BAI99253.1| trehalose 6-phosphate phosphatase [Nicotiana tabacum]	559	e-157, Method: Compositional matrix adjust.			trehalose-6-phosphate synthase, putative	KOG1050:1-337	GO:0003824		GO:0005992	sp|O64896.1|TPPA_ARATH RecName: Full=Trehalose-phosphate phosphatase A; Short=AtTPPA; AltName: Full=Trehalose 6-phosphate phosphatase
[truncated: 1,183 more rows]

## Sheet: PT4vs.PT2 and PT4Svs.PT2S
Table S3B The DEUs in the comparisons of PT4vs.PT2 and PT4Svs.PT2S
Gene	logFC(PT4/PT2)	PT4vs.PT2			logFC(PT4S/PT2S)	PT4Svs.PT2S			GeneID	NR	Score	E-value	EC	KO	Function(KEGG)	KOG	GO annotation			Swiss
		Pvalue	FDR	Significant		Pvalue	FDR	Significant									Molecular Function	Cellular Component	Biological Process
[truncated: 786 more rows]

## Sheet: The four library comparisons
Table S3C The DEUs in the comparisons of PT4vs.PT2, PT4Svs.PT2S, PT4Svs.PT4 and PT2Svs.PT2.
[truncated: 137 more rows]
