# Supplementary material for: Changes in Transcript Related to Osmosis and Intracellular Ion Homeostasis in Paulownia tomentosa under Salt Stress
Source: Front Plant Sci. 2016 Mar 30;7:384. doi: 10.3389/fpls.2016.00384 (PMC4813090; doi:10.3389/fpls.2016.00384)
Supplement: Supplementary file 2 [file DataSheet2.ZIP › Additional file 2/Table S4.xlsx]

## Sheet: PT4Svs.PT4
Gene	logFC	PValue	FDR	Significant	GeneID	NR	Score	E-value	identities	EC	KO	Function(KEGG)	KOG	Molecular Function	Cellular Component	Biological Process	Swiss
bZIP transcription factor
comp60772_c0_seq3	2.95457	3.65e-09	2.17e-07	up	m.6889	gi|460384330|ref|XP_004237865.1| PREDICTED: transcription factor TGA1-like [Solanum lycopersicum]	353	2e-95, Method: Compositional matrix adjust.	73.45		K14431	hypothetical protein LOC100255706					sp|Q93ZE2.1|TGA7_ARATH RecName: Full=Transcription factor TGA7; AltName: Full=bZIP transcription factor 50; Short=AtbZIP50
comp60772_c0_seq12	2.90667	6.06e-09	3.38e-07	up	m.6898	gi|460384330|ref|XP_004237865.1| PREDICTED: transcription factor TGA1-like [Solanum lycopersicum]	485	e-135, Method: Compositional matrix adjust.	63.71		K14431	hypothetical protein LOC100255706		GO:0046983		GO:0006355	sp|Q39162.2|TGA4_ARATH RecName: Full=Transcription factor TGA4; AltName: Full=Ocs element-binding factor 4; Short=OBF4; AltName: Full=bZIP transcription factor 57; Short=AtbZIP57
comp65941_c0_seq1	1.66832	0.00073837	0.00835411	up	m.11748	gi|486138869|gb|AGK89941.1| FD protein [Actinidia chinensis]	147	2e-33, Method: Compositional matrix adjust.	44.17			hypothetical protein LOC100260902		GO:0046983		GO:0006355	sp|Q84JK2.1|FD_ARATH RecName: Full=Protein FD; AltName: Full=bZIP transcription factor 14; Short=AtbZIP14
comp60772_c0_seq13	3.01557	1.87e-09	1.22e-07	up	m.6899	gi|460384330|ref|XP_004237865.1| PREDICTED: transcription factor TGA1-like [Solanum lycopersicum]	353	2e-95, Method: Compositional matrix adjust.	73.45		K14431	hypothetical protein LOC100255706					sp|Q93ZE2.1|TGA7_ARATH RecName: Full=Transcription factor TGA7; AltName: Full=bZIP transcription factor 50; Short=AtbZIP50
comp60772_c0_seq4	2.89853	6.65e-09	3.7e-07	up	m.6890	gi|460384330|ref|XP_004237865.1| PREDICTED: transcription factor TGA1-like [Solanum lycopersicum]	485	e-135, Method: Compositional matrix adjust.	63.71		K14431	hypothetical protein LOC100255706		GO:0046983		GO:0006355	sp|Q39162.2|TGA4_ARATH RecName: Full=Transcription factor TGA4; AltName: Full=Ocs element-binding factor 4; Short=OBF4; AltName: Full=bZIP transcription factor 57; Short=AtbZIP57
comp60772_c0_seq8	2.94226	4.17e-09	2.44e-07	up	m.6894	gi|460384330|ref|XP_004237865.1| PREDICTED: transcription factor TGA1-like [Solanum lycopersicum]	353	2e-95, Method: Compositional matrix adjust.	73.45		K14431	hypothetical protein LOC100255706					sp|Q93ZE2.1|TGA7_ARATH RecName: Full=Transcription factor TGA7; AltName: Full=bZIP transcription factor 50; Short=AtbZIP50
comp60772_c0_seq1	3.01087	1.98e-09	1.29e-07	up	m.6887	gi|460384330|ref|XP_004237865.1| PREDICTED: transcription factor TGA1-like [Solanum lycopersicum]	353	2e-95, Method: Compositional matrix adjust.	73.45		K14431	hypothetical protein LOC100255706					sp|Q93ZE2.1|TGA7_ARATH RecName: Full=Transcription factor TGA7; AltName: Full=bZIP transcription factor 50; Short=AtbZIP50
comp60772_c0_seq7	2.89779	6.7e-09	3.72e-07	up	m.6893	gi|460384330|ref|XP_004237865.1| PREDICTED: transcription factor TGA1-like [Solanum lycopersicum]	485	e-135, Method: Compositional matrix adjust.	63.71		K14431	hypothetical protein LOC100255706		GO:0046983		GO:0006355	sp|Q39162.2|TGA4_ARATH RecName: Full=Transcription factor TGA4; AltName: Full=Ocs element-binding factor 4; Short=OBF4; AltName: Full=bZIP transcription factor 57; Short=AtbZIP57
comp60772_c0_seq2	2.98309	2.52e-09	1.58e-07	up	m.6888	gi|460384330|ref|XP_004237865.1| PREDICTED: transcription factor TGA1-like [Solanum lycopersicum]	485	e-135, Method: Compositional matrix adjust.	63.71		K14431	hypothetical protein LOC100255706		GO:0046983		GO:0006355	sp|Q39162.2|TGA4_ARATH RecName: Full=Transcription factor TGA4; AltName: Full=Ocs element-binding factor 4; Short=OBF4; AltName: Full=bZIP transcription factor 57; Short=AtbZIP57
comp60772_c0_seq18	2.97758	2.67e-09	1.66e-07	up	m.6904	gi|460384330|ref|XP_004237865.1| PREDICTED: transcription factor TGA1-like [Solanum lycopersicum]	485	e-135, Method: Compositional matrix adjust.	63.71		K14431	hypothetical protein LOC100255706		GO:0046983		GO:0006355	sp|Q39162.2|TGA4_ARATH RecName: Full=Transcription factor TGA4; AltName: Full=Ocs element-binding factor 4; Short=OBF4; AltName: Full=bZIP transcription factor 57; Short=AtbZIP57
comp60772_c0_seq9	3.00966	2.02e-09	1.3e-07	up	m.6895	gi|460384330|ref|XP_004237865.1| PREDICTED: transcription factor TGA1-like [Solanum lycopersicum]	353	2e-95, Method: Compositional matrix adjust.	73.45		K14431	hypothetical protein LOC100255706					sp|Q93ZE2.1|TGA7_ARATH RecName: Full=Transcription factor TGA7; AltName: Full=bZIP transcription factor 50; Short=AtbZIP50
comp69415_c0_seq2	1.62866	0.000654627	0.00758046	up	m.17951	gi|460369867|ref|XP_004230778.1| PREDICTED: ABSCISIC ACID-INSENSITIVE 5-like protein 5-like [Solanum lycopersicum]	411	e-112, Method: Compositional matrix adjust.	54.29		K14432	ripening-related bZIP protein-like		GO:0046983		GO:0006355	sp|Q9M7Q3.1|AI5L6_ARATH RecName: Full=ABSCISIC ACID-INSENSITIVE 5-like protein 6; AltNam e: Full=Abscisic acid responsive elements-binding factor 3; Short=ABRE-binding factor 3; AltName: Full=Dc3 promoter-binding factor 5; Short=AtDPBF5; AltName: Full=bZIP transcription factor 37; Short=AtbZIP37
comp60772_c0_seq10	2.9254	5.39e-09	3.05e-07	up	m.6896	gi|460384330|ref|XP_004237865.1| PREDICTED: transcription factor TGA1-like [Solanum lycopersicum]	353	2e-95, Method: Compositional matrix adjust.	73.45		K14431	hypothetical protein LOC100255706					sp|Q93ZE2.1|TGA7_ARATH RecName: Full=Transcription factor TGA7; AltName: Full=bZIP transcription factor 50; Short=AtbZIP50
comp69415_c0_seq1	1.53487	0.00130375	0.0133438	up	m.17950	gi|460369867|ref|XP_004230778.1| PREDICTED: ABSCISIC ACID-INSENSITIVE 5-like protein 5-like [Solanum lycopersicum]	411	e-112, Method: Compositional matrix adjust.	54.29		K14432	ripening-related bZIP protein-like		GO:0046983		GO:0006355	sp|Q9M7Q3.1|AI5L6_ARATH RecName: Full=ABSCISIC ACID-INSENSITIVE 5-like protein 6; AltNam e: Full=Abscisic acid responsive elements-binding factor 3; Short=ABRE-binding factor 3; AltName: Full=Dc3 promoter-binding factor 5; Short=AtDPBF5; AltName: Full=bZIP transcription factor 37; Short=AtbZIP37
comp60772_c0_seq19	2.96171	3.37e-09	2.02e-07	up	m.6905	gi|460384330|ref|XP_004237865.1| PREDICTED: transcription factor TGA1-like [Solanum lycopersicum]	485	e-135, Method: Compositional matrix adjust.	63.71		K14431	hypothetical protein LOC100255706		GO:0046983		GO:0006355	sp|Q39162.2|TGA4_ARATH RecName: Full=Transcription factor TGA4; AltName: Full=Ocs element-binding factor 4; Short=OBF4; AltName: Full=bZIP transcription factor 57; Short=AtbZIP57
comp60772_c0_seq16	2.94153	4.2e-09	2.45e-07	up	m.6902	gi|460384330|ref|XP_004237865.1| PREDICTED: transcription factor TGA1-like [Solanum lycopersicum]	353	2e-95, Method: Compositional matrix adjust.	73.45		K14431	hypothetical protein LOC100255706					sp|Q93ZE2.1|TGA7_ARATH RecName: Full=Transcription factor TGA7; AltName: Full=bZIP transcription factor 50; Short=AtbZIP50
comp60772_c0_seq11	2.87128	9.49e-09	5.11e-07	up	m.6897	gi|460384330|ref|XP_004237865.1| PREDICTED: transcription factor TGA1-like [Solanum lycopersicum]	485	e-135, Method: Compositional matrix adjust.	63.71		K14431	hypothetical protein LOC100255706		GO:0046983		GO:0006355	sp|Q39162.2|TGA4_ARATH RecName: Full=Transcription factor TGA4; AltName: Full=Ocs element-binding factor 4; Short=OBF4; AltName: Full=bZIP transcription factor 57; Short=AtbZIP57
comp60772_c0_seq6	2.97116	3.03e-09	1.85e-07	up	m.6892	gi|460384330|ref|XP_004237865.1| PREDICTED: transcription factor TGA1-like [Solanum lycopersicum]	485	e-135, Method: Compositional matrix adjust.	63.71		K14431	hypothetical protein LOC100255706		GO:0046983		GO:0006355	sp|Q39162.2|TGA4_ARATH RecName: Full=Transcription factor TGA4; AltName: Full=Ocs element-binding factor 4; Short=OBF4; AltName: Full=bZIP transcription factor 57; Short=AtbZIP57
comp60772_c0_seq17	2.88931	7.32e-09	4.03e-07	up	m.6903	gi|460384330|ref|XP_004237865.1| PREDICTED: transcription factor TGA1-like [Solanum lycopersicum]	485	e-135, Method: Compositional matrix adjust.	63.71		K14431	hypothetical protein LOC100255706		GO:0046983		GO:0006355	sp|Q39162.2|TGA4_ARATH RecName: Full=Transcription factor TGA4; AltName: Full=Ocs element-binding factor 4; Short=OBF4; AltName: Full=bZIP transcription factor 57; Short=AtbZIP57
comp60772_c0_seq20	3.01496	1.89e-09	1.23e-07	up	m.6906	gi|460384330|ref|XP_004237865.1| PREDICTED: transcription factor TGA1-like [Solanum lycopersicum]	353	2e-95, Method: Compositional matrix adjust.	73.45		K14431	hypothetical protein LOC100255706					sp|Q93ZE2.1|TGA7_ARATH RecName: Full=Transcription factor TGA7; AltName: Full=bZIP transcription factor 50; Short=AtbZIP50
comp60772_c0_seq5	2.97633	2.73e-09	1.68e-07	up	m.6891	gi|460384330|ref|XP_004237865.1| PREDICTED: transcription factor TGA1-like [Solanum lycopersicum]	485	e-135, Method: Compositional matrix adjust.	63.71		K14431	hypothetical protein LOC100255706		GO:0046983		GO:0006355	sp|Q39162.2|TGA4_ARATH RecName: Full=Transcription factor TGA4; AltName: Full=Ocs element-binding factor 4; Short=OBF4; AltName: Full=bZIP transcription factor 57; Short=AtbZIP57
comp52991_c0_seq1	2.44405	0.0025168	0.0230609	up	m.3750	gi|460385715|ref|XP_004238547.1| PREDICTED: transcription factor TGA1-like [Solanum lycopersicum]	212	8e-53, Method: Compositional matrix adjust.	41.23			ZW2					sp|Q39163.2|TGA5_ARATH RecName: Full=Transcription factor TGA5; AltName: Full=Ocs element-binding factor 5; Short=OBF5; AltName: Full=bZIP transcription factor 26; Short=AtbZIP26
comp60772_c0_seq14	3.02498	1.61e-09	1.07e-07	up	m.6900	gi|460384330|ref|XP_004237865.1| PREDICTED: transcription factor TGA1-like [Solanum lycopersicum]	353	2e-95, Method: Compositional matrix adjust.	73.45		K14431	hypothetical protein LOC100255706					sp|Q93ZE2.1|TGA7_ARATH RecName: Full=Transcription factor TGA7; AltName: Full=bZIP transcription factor 50; Short=AtbZIP50
comp60772_c0_seq15	2.93446	4.83e-09	2.76e-07	up	m.6901	gi|460384330|ref|XP_004237865.1| PREDICTED: transcription factor TGA1-like [Solanum lycopersicum]	353	2e-95, Method: Compositional matrix adjust.	73.45		K14431	hypothetical protein LOC100255706					sp|Q93ZE2.1|TGA7_ARATH RecName: Full=Transcription factor TGA7; AltName: Full=bZIP transcription factor 50; Short=AtbZIP50
comp70718_c1_seq1	-2.12105	0.000107046	0.0017409	down	m.21189	gi|224969393|gb|ACN71235.1| bZIP transcription factor [Tamarix hispida]	82.8	2e-14, Method: Compositional matrix adjust.	40.29			Ocs element-binding factor, putative		GO:0046983		GO:0006355	sp|P12959.1|OP2_MAIZE RecName: Full=Regulatory protein opaque-2
ZIP transporter
comp69291_c0_seq2	3.6191	6.68e-12	8.89e-10	up	m.17708	gi|224109078|ref|XP_002315075.1| ZIP transporter [Populus trichocarpa] ZIP transporter [Populus trichocarpa]	251	1e-64, Method: Compositional matrix adjust.	56.5		K14709	ZIP transporter		GO:0046873	GO:0016020	GO:0055085	sp|O81123.1|ZIP1_ARATH RecName: Full=Zinc transporter 1; AltName: Full=ZRT/IRT-like protein 1; Flags: Precursor
comp69291_c1_seq1	2.42881	9.04e-07	2.89e-05	up	m.17709	gi|470115291|ref|XP_004293836.1| PREDICTED: zinc transporter 1-like [Fragaria vesca subsp. vesca]	181	5e-44, Method: Compositional matrix adjust.	69.17		K14709	ZIP transporter		GO:0046873	GO:0016020	GO:0055085	sp|O81123.1|ZIP1_ARATH RecName: Full=Zinc transporter 1; AltName: Full=ZRT/IRT-like protein 1; Flags: Precursor
comp69291_c0_seq2	3.6191	6.68e-12	8.89e-10	up	m.17708	gi|224109078|ref|XP_002315075.1| ZIP transporter [Populus trichocarpa] ZIP transporter [Populus trichocarpa]	251	1e-64, Method: Compositional matrix adjust.	56.5		K14709	ZIP transporter		GO:0046873	GO:0016020	GO:0055085	sp|O81123.1|ZIP1_ARATH RecName: Full=Zinc transporter 1; AltName: Full=ZRT/IRT-like protein 1; Flags: Precursor
comp69291_c0_seq1	3.05867	1.73e-09	1.14e-07	up	m.17707	gi|470115291|ref|XP_004293836.1| PREDICTED: zinc transporter 1-like [Fragaria vesca subsp. vesca]	157	7e-37, Method: Compositional matrix adjust.	70.91		K14709	hypothetical protein LOC100255284		GO:0046873	GO:0016020	GO:0055085	sp|O23039.1|ZIP5_ARATH RecName: Full=Zinc transporter 5; AltName: Full=ZRT/IRT-like protein 5; Flags: Precursor
comp80906_c0_seq1	1.52718	0.00129989	0.0133175	up	m.49968	gi|82581289|dbj|BAE48709.1| ZIP family metal transporter [Chengiopanax sciadophylloides]	546	e-153, Method: Compositional matrix adjust.	70.3		K14709	ZIP4 (ZINC TRANSPORTER 4 PRECURSOR)	KOG1558:10-413	GO:0046873	GO:0016020	GO:0055085	sp|O04089.1|ZIP4_ARATH RecName: Full=Zinc transporter 4, chloroplastic; AltName: Full=ZRT/IRT-like protein 4; Flags: Precursor
comp69291_c1_seq1	2.42881	9.04e-07	2.89e-05	up	m.17709	gi|470115291|ref|XP_004293836.1| PREDICTED: zinc transporter 1-like [Fragaria vesca subsp. vesca]	181	5e-44, Method: Compositional matrix adjust.	69.17		K14709	ZIP transporter		GO:0046873	GO:0016020	GO:0055085	sp|O81123.1|ZIP1_ARATH RecName: Full=Zinc transporter 1; AltName: Full=ZRT/IRT-like protein 1; Flags: Precursor
comp62991_c0_seq1	-1.96848	7.16e-05	0.00123559	down	m.8488	gi|460378114|ref|XP_004234823.1| PREDICTED: LOW QUALITY PROTEIN: metal tolerance protein C2-like [Solanum lycopersicum]	384	e-104, Method: Compositional matrix adjust.	88.29		K14694	cation efflux protein/ zinc transporter, putative		GO:0008324	GO:0016021	GO:0055085	sp|Q6ICY4.1|MTPC2_ARATH RecName: Full=Metal tolerance protein C2; Short=AtMTPc2; AltName : Full=AtMTP5
disease resistance response protein
comp75815_c0_seq6	2.39197	2.95e-06	8.2e-05	up	m.45788	gi|359495088|ref|XP_002266452.2| PREDICTED: disease resistance response protein 206-like [Vitis vinifera] hypothetical protein VITISV_027159 [Vitis vinifera] unnamed protein product [Vitis vinifera]	200	1e-49, Method: Compositional matrix adjust.	57.71			hypothetical protein					sp|P13240.2|DR206_PEA RecName: Full=Disease resistance response protein 206
comp75815_c0_seq10	2.27492	7.39e-06	0.000182744	up	m.45792	gi|359495088|ref|XP_002266452.2| PREDICTED: disease resistance response protein 206-like [Vitis vinifera] hypothetical protein VITISV_027159 [Vitis vinifera] unnamed protein product [Vitis vinifera]	214	5e-54, Method: Compositional matrix adjust.	57.84			hypothetical protein					sp|P13240.2|DR206_PEA RecName: Full=Disease resistance response protein 206
comp75815_c0_seq7	2.37388	3.25e-06	8.94e-05	up	m.45789	gi|359495088|ref|XP_002266452.2| PREDICTED: disease resistance response protein 206-like [Vitis vinifera] hypothetical protein VITISV_027159 [Vitis vinifera] unnamed protein product [Vitis vinifera]	214	5e-54, Method: Compositional matrix adjust.	57.84			hypothetical protein					sp|P13240.2|DR206_PEA RecName: Full=Disease resistance response protein 206
comp75815_c0_seq4	2.43668	1.91e-06	5.53e-05	up	m.45786	gi|359495088|ref|XP_002266452.2| PREDICTED: disease resistance response protein 206-like [Vitis vinifera] hypothetical protein VITISV_027159 [Vitis vinifera] unnamed protein product [Vitis vinifera]	200	1e-49, Method: Compositional matrix adjust.	57.71			hypothetical protein					sp|P13240.2|DR206_PEA RecName: Full=Disease resistance response protein 206
comp75815_c0_seq12	2.31733	5.11e-06	0.000131478	up	m.45793	gi|359495088|ref|XP_002266452.2| PREDICTED: disease resistance response protein 206-like [Vitis vinifera] hypothetical protein VITISV_027159 [Vitis vinifera] unnamed protein product [Vitis vinifera]	214	5e-54, Method: Compositional matrix adjust.	57.84			hypothetical protein					sp|P13240.2|DR206_PEA RecName: Full=Disease resistance response protein 206
comp31097_c0_seq1	1.45412	0.00193022	0.0184195	up	m.997	gi|225441531|ref|XP_002280791.1| PREDICTED: disease resistance response protein 206 [Vitis vinifera]	127	2e-27, Method: Compositional matrix adjust.	44.97			hypothetical protein LOC100258868					sp|P13240.2|DR206_PEA RecName: Full=Disease resistance response protein 206
comp75815_c0_seq1	2.32952	4.96e-06	0.0001281	up	m.45784	gi|359495088|ref|XP_002266452.2| PREDICTED: disease resistance response protein 206-like [Vitis vinifera] hypothetical protein VITISV_027159 [Vitis vinifera] unnamed protein product [Vitis vinifera]	214	5e-54, Method: Compositional matrix adjust.	57.84			hypothetical protein					sp|P13240.2|DR206_PEA RecName: Full=Disease resistance response protein 206
RAN GTPase-activating protein 1 isoform 2
comp67595_c0_seq1	1.41946	0.00271458	0.0246157	up	m.14413	gi|225436920|ref|XP_002275003.1| PREDICTED: RAN GTPase-activating protein 1 isoform 2 [Vitis vinifera] PREDICTED: RAN GTPase-activating protein 1 isoform 1 [Vitis vinifera]	753	0.0, Method: Compositional matrix adjust.	72.21		K14319	hypothetical protein LOC100244330	KOG1909:5-534				sp|Q9LE82.1|RAGP1_ARATH RecName: Full=RAN GTPase-activating protein 1; Short=AtRanGAP1; Short=RanGAP1
60S ribosomal export protein NMD3
comp70533_c0_seq2	1.75644	0.00129481	0.013273	up	m.20666	gi|460390827|ref|XP_004241026.1| PREDICTED: 60S ribosomal export protein NMD3-like isoform 1 [Solanum lycopersicum] PREDICTED: 60S ribosomal export protein NMD3-like isoform 2 [Solanum lycopersicum]	155	2e-36, Method: Composition-based stats.	70.48		K07562	hypothetical protein LOC100245020					sp|Q55BF2.1|NMD3_DICDI RecName: Full=60S ribosomal export protein NMD3
comp51966_c0_seq1	6.37493	4.93e-05	0.000905096	up	m.3520	gi|403336116|gb|EJY67246.1| 60S ribosomal protein L36 [Oxytricha trifallax]	100	2e-19, Method: Compositional matrix adjust.	51		K02920	ribosomal protein L36, component of cytosolic 80S ribosome and 60S large subunit	KOG3452:5-102	GO:0003735	GO:0005840	GO:0006412	sp|Q24F59.1|RL36_TETTS RecName: Full=60S ribosomal protein L36
ABC transporter
comp68543_c0_seq4	1.5055	0.00151971	0.0151671	up	m.16139	gi|145688390|gb|ABC69274.2| putative DnaJ protein [Camellia sinensis]	226	2e-57, Method: Compositional matrix adjust.	68.35			Chaperone protein dnaJ 8, chloroplast precursor, putative		GO:0031072			sp|Q9SAG8.1|DNAJ8_ARATH RecName: Full=Chaperone protein dnaJ 8, chloroplastic; Short=AtDjC8; Short=AtJ8; Flags: Precursor
comp68543_c0_seq3	1.55431	0.00116834	0.0122066	up	m.16138	gi|145688390|gb|ABC69274.2| putative DnaJ protein [Camellia sinensis]	227	8e-58, Method: Compositional matrix adjust.	73.47			Chaperone protein dnaJ 8, chloroplast precursor, putative		GO:0031072			sp|Q9SAG8.1|DNAJ8_ARATH RecName: Full=Chaperone protein dnaJ 8, chloroplastic; Short=AtDjC8; Short=AtJ8; Flags: Precursor
comp75597_c0_seq6	1.51189	0.0014125	0.0142636	up	m.43938	gi|460411035|ref|XP_004250920.1| PREDICTED: ABC transporter G family member 15-like [Solanum lycopersicum]	1142	0.0, Method: Compositional matrix adjust.	81.45			hypothetical protein LOC100267086	KOG0061:36-695	GO:0016887	GO:0016020		sp|Q8RWI9.2|AB15G_ARATH RecName: Full=ABC transporter G family member 15; Short=ABC transporter ABCG.15; Short=AtABCG15; AltName: Full=White-brown complex homolog protein 15; Short=AtWBC15; AltName: Full=White-brown complex homolog protein 22; Short=AtWBC22
comp68543_c0_seq1	1.29201	0.00609033	0.0464845	up	m.16136	gi|145688390|gb|ABC69274.2| putative DnaJ protein [Camellia sinensis]	233	1e-59, Method: Compositional matrix adjust.	69.87			Chaperone protein dnaJ 8, chloroplast precursor, putative		GO:0031072			sp|Q9SAG8.1|DNAJ8_ARATH RecName: Full=Chaperone protein dnaJ 8, chloroplastic; Short=AtDjC8; Short=AtJ8; Flags: Precursor
comp68543_c0_seq2	1.28752	0.00646098	0.0486608	up	m.16137	gi|145688390|gb|ABC69274.2| putative DnaJ protein [Camellia sinensis]	234	7e-60, Method: Compositional matrix adjust.	75.17			Chaperone protein dnaJ 8, chloroplast precursor, putative		GO:0031072			sp|Q9SAG8.1|DNAJ8_ARATH RecName: Full=Chaperone protein dnaJ 8, chloroplastic; Short=AtDjC8; Short=AtJ8; Flags: Precursor
comp75597_c0_seq2	1.69452	0.000367084	0.00468597	up	m.43935	gi|460411035|ref|XP_004250920.1| PREDICTED: ABC transporter G family member 15-like [Solanum lycopersicum]	1097	0.0, Method: Compositional matrix adjust.	80.03	EC:3.6.3.28		ATP-binding cassette transporter, putative	KOG0061:36-683	GO:0016887	GO:0016020		sp|Q8RWI9.2|AB15G_ARATH RecName: Full=ABC transporter G family member 15; Short=ABC transporter ABCG.15; Short=AtABCG15; AltName: Full=White-brown complex homolog protein 15; Short=AtWBC15; AltName: Full=White-brown complex homolog protein 22; Short=AtWBC22
comp58394_c0_seq4	4.08067	0.000378171	0.0048002	up	m.5671	gi|460391108|ref|XP_004241165.1| PREDICTED: ABC transporter G family member 31-like [Solanum lycopersicum]	492	e-137, Method: Compositional matrix adjust.	70.06			PDR3 (PLEIOTROPIC DRUG RESISTANCE 3)					sp|Q7PC88.1|AB31G_ARATH RecName: Full=ABC transporter G family member 31; Short=ABC transporter ABCG.31; Short=AtABCG31; AltName: Full=Probable pleiotropic drug resistance protein 3
comp58394_c0_seq3	3.57352	0.00421342	0.034918	up	m.5670	gi|460391108|ref|XP_004241165.1| PREDICTED: ABC transporter G family member 31-like [Solanum lycopersicum]	325	5e-87, Method: Compositional matrix adjust.	78.31			PDR3 (PLEIOTROPIC DRUG RESISTANCE 3)					sp|Q7PC88.1|AB31G_ARATH RecName: Full=ABC transporter G family member 31; Short=ABC transporter ABCG.31; Short=AtABCG31; AltName: Full=Probable pleiotropic drug resistance protein 3
comp35487_c0_seq2	2.12956	0.00488426	0.0391668	up	m.1327	gi|460411035|ref|XP_004250920.1| PREDICTED: ABC transporter G family member 15-like [Solanum lycopersicum]	155	4e-36, Method: Composition-based stats.	73.12			white-brown-complex ABC transporter family					sp|Q8RWI9.2|AB15G_ARATH RecName: Full=ABC transporter G family member 15; Short=ABC transporter ABCG.15; Short=AtABCG15; AltName: Full=White-brown complex homolog protein 15; Short=AtWBC15; AltName: Full=White-brown complex homolog protein 22; Short=AtWBC22
comp75597_c0_seq1	1.66805	0.000447198	0.00551458	up	m.43934	gi|460411035|ref|XP_004250920.1| PREDICTED: ABC transporter G family member 15-like [Solanum lycopersicum]	1097	0.0, Method: Compositional matrix adjust.	80.03	EC:3.6.3.28		ATP-binding cassette transporter, putative	KOG0061:36-683	GO:0016887	GO:0016020		sp|Q8RWI9.2|AB15G_ARATH RecName: Full=ABC transporter G family member 15; Short=ABC transporter ABCG.15; Short=AtABCG15; AltName: Full=White-brown complex homolog protein 15; Short=AtWBC15; AltName: Full=White-brown complex homolog protein 22; Short=AtWBC22
comp68298_c1_seq5	2.24155	0.000109749	0.00177521	up	m.15678	gi|224054398|ref|XP_002298240.1| ABC transporter family, pleiotropic drug resistance protein [Populus trichocarpa] ABC transporter family, pleiotropic drug resistance protein [Populus trichocarpa]	275	3e-72, Method: Compositional matrix adjust.	71.2			ABC transporter family, pleiotropic drug resistance protein					sp|Q5Z9S8.1|PDR12_ORYSJ RecName: Full=Pleiotropic drug resistance protein 12

## Sheet: PT2Svs.PT2
Gene	logFC	PValue	FDR	Significant	GeneID	NR	Score	E-value	identities	EC	KO	Function(KEGG)	KOG	Molecular Function	Cellular Component	Biological Process	Swiss
bZIP transcription factor
comp69415_c0_seq2	1.46844	0.00199162	0.0190667	up	m.17951	gi|460369867|ref|XP_004230778.1| PREDICTED: ABSCISIC ACID-INSENSITIVE 5-like protein 5-like [Solanum lycopersicum]	411	e-112, Method: Compositional matrix adjust.	54.29		K14432	ripening-related bZIP protein-like		GO:0046983		GO:0006355	sp|Q9M7Q3.1|AI5L6_ARATH RecName: Full=ABSCISIC ACID-INSENSITIVE 5-like protein 6; AltNam e: Full=Abscisic acid responsive elements-binding factor 3; Short=ABRE-binding factor 3; AltName: Full=Dc3 promoter-binding factor 5; Short=AtDPBF5; AltName: Full=bZIP transcription factor 37; Short=AtbZIP37
comp69415_c0_seq1	1.40293	0.00311782	0.0268227	up	m.17950	gi|460369867|ref|XP_004230778.1| PREDICTED: ABSCISIC ACID-INSENSITIVE 5-like protein 5-like [Solanum lycopersicum]	411	e-112, Method: Compositional matrix adjust.	54.29		K14432	ripening-related bZIP protein-like		GO:0046983		GO:0006355	sp|Q9M7Q3.1|AI5L6_ARATH RecName: Full=ABSCISIC ACID-INSENSITIVE 5-like protein 6; AltNam e: Full=Abscisic acid responsive elements-binding factor 3; Short=ABRE-binding factor 3; AltName: Full=Dc3 promoter-binding factor 5; Short=AtDPBF5; AltName: Full=bZIP transcription factor 37; Short=AtbZIP37
comp70718_c1_seq1	-4.95212	3.50063e-17	2.56539e-14	down	m.21189	gi|224969393|gb|ACN71235.1| bZIP transcription factor [Tamarix hispida]	82.8	2e-14, Method: Compositional matrix adjust.	40.29			Ocs element-binding factor, putative		GO:0046983		GO:0006355	sp|P12959.1|OP2_MAIZE RecName: Full=Regulatory protein opaque-2
ZIP transporter
comp69291_c0_seq2	-3.37588	2.68077e-10	3.71674e-08	down	m.17708	gi|224109078|ref|XP_002315075.1| ZIP transporter [Populus trichocarpa] ZIP transporter [Populus trichocarpa]	251	1e-64, Method: Compositional matrix adjust.	56.5		K14709	ZIP transporter		GO:0046873	GO:0016020	GO:0055085	sp|O81123.1|ZIP1_ARATH RecName: Full=Zinc transporter 1; AltName: Full=ZRT/IRT-like protein 1; Flags: Precursor
comp69291_c0_seq2	-3.37588	2.68077e-10	3.71674e-08	down	m.17708	gi|224109078|ref|XP_002315075.1| ZIP transporter [Populus trichocarpa] ZIP transporter [Populus trichocarpa]	251	1e-64, Method: Compositional matrix adjust.	56.5		K14709	ZIP transporter		GO:0046873	GO:0016020	GO:0055085	sp|O81123.1|ZIP1_ARATH RecName: Full=Zinc transporter 1; AltName: Full=ZRT/IRT-like protein 1; Flags: Precursor
comp69291_c0_seq1	-3.33445	3.14099e-10	4.19294e-08	down	m.17707	gi|470115291|ref|XP_004293836.1| PREDICTED: zinc transporter 1-like [Fragaria vesca subsp. vesca]	157	7e-37, Method: Compositional matrix adjust.	70.91		K14709	hypothetical protein LOC100255284		GO:0046873	GO:0016020	GO:0055085	sp|O23039.1|ZIP5_ARATH RecName: Full=Zinc transporter 5; AltName: Full=ZRT/IRT-like protein 5; Flags: Precursor
comp69291_c1_seq1	-2.88495	5.0601e-08	3.00336e-06	down	m.17709	gi|470115291|ref|XP_004293836.1| PREDICTED: zinc transporter 1-like [Fragaria vesca subsp. vesca]	181	5e-44, Method: Compositional matrix adjust.	69.17		K14709	ZIP transporter		GO:0046873	GO:0016020	GO:0055085	sp|O81123.1|ZIP1_ARATH RecName: Full=Zinc transporter 1; AltName: Full=ZRT/IRT-like protein 1; Flags: Precursor
disease resistance response protein
comp75815_c0_seq10	1.30616	0.00703307	0.0498816	up	m.45792	gi|359495088|ref|XP_002266452.2| PREDICTED: disease resistance response protein 206-like [Vitis vinifera] hypothetical protein VITISV_027159 [Vitis vinifera] unnamed protein product [Vitis vinifera]	214	5e-54, Method: Compositional matrix adjust.	57.84			hypothetical protein					sp|P13240.2|DR206_PEA RecName: Full=Disease resistance response protein 206
comp75815_c0_seq7	1.31461	0.00633999	0.0459961	up	m.45789	gi|359495088|ref|XP_002266452.2| PREDICTED: disease resistance response protein 206-like [Vitis vinifera] hypothetical protein VITISV_027159 [Vitis vinifera] unnamed protein product [Vitis vinifera]	214	5e-54, Method: Compositional matrix adjust.	57.84			hypothetical protein					sp|P13240.2|DR206_PEA RecName: Full=Disease resistance response protein 206
comp61679_c0_seq1	-2.07659	3.18251e-05	0.000730696	down	m.7493	gi|255580704|ref|XP_002531174.1| Disease resistance response protein, putative [Ricinus communis] Disease resistance response protein, putative [Ricinus communis]	147	2e-33, Method: Compositional matrix adjust.	46.31			Disease resistance response protein, putative					sp|P13240.2|DR206_PEA RecName: Full=Disease resistance response protein 206
comp75815_c0_seq4	1.32382	0.00598976	0.0438147	up	m.45786	gi|359495088|ref|XP_002266452.2| PREDICTED: disease resistance response protein 206-like [Vitis vinifera] hypothetical protein VITISV_027159 [Vitis vinifera] unnamed protein product [Vitis vinifera]	200	1e-49, Method: Compositional matrix adjust.	57.71			hypothetical protein					sp|P13240.2|DR206_PEA RecName: Full=Disease resistance response protein 206
comp75815_c0_seq12	1.32825	0.00583643	0.0428681	up	m.45793	gi|359495088|ref|XP_002266452.2| PREDICTED: disease resistance response protein 206-like [Vitis vinifera] hypothetical protein VITISV_027159 [Vitis vinifera] unnamed protein product [Vitis vinifera]	214	5e-54, Method: Compositional matrix adjust.	57.84			hypothetical protein					sp|P13240.2|DR206_PEA RecName: Full=Disease resistance response protein 206
comp31097_c0_seq1	2.40284	7.89773e-07	3.15812e-05	up	m.997	gi|225441531|ref|XP_002280791.1| PREDICTED: disease resistance response protein 206 [Vitis vinifera]	127	2e-27, Method: Compositional matrix adjust.	44.97			hypothetical protein LOC100258868					sp|P13240.2|DR206_PEA RecName: Full=Disease resistance response protein 206
RAN GTPase-activating protein 1 isoform 2
comp67595_c0_seq1	2.65865	2.3223e-07	1.09008e-05	up	m.14413	gi|225436920|ref|XP_002275003.1| PREDICTED: RAN GTPase-activating protein 1 isoform 2 [Vitis vinifera] PREDICTED: RAN GTPase-activating protein 1 isoform 1 [Vitis vinifera]	753	0.0, Method: Compositional matrix adjust.	72.21		K14319	hypothetical protein LOC100244330	KOG1909:5-534				sp|Q9LE82.1|RAGP1_ARATH RecName: Full=RAN GTPase-activating protein 1; Short=AtRanGAP1; Short=RanGAP1
60S ribosomal export protein
Non
ABC transporter
comp73867_c0_seq16	1.56647	0.00114149	0.0125192	up	m.32957	gi|460381416|ref|XP_004236445.1| PREDICTED: ABC transporter C family member 13-like [Solanum lycopersicum]	814	0.0, Method: Compositional matrix adjust.	69.69			similar to Multidrug Resistance associated Protein 1		GO:0042626	GO:0016021	GO:0055085	sp|Q9SKX0.3|AB13C_ARATH RecName: Full=ABC transporter C family member 13; Short=ABC transporter ABCC.13; Short=AtABCC13; AltName: Full=ATP-energized glutathione S-conjugate pump 11; AltName: Full=Glutathione S-conjugate-transporting ATPase 11; AltName: Full=Multidrug resistance-associated protein 11
comp73867_c0_seq8	1.5581	0.00119789	0.0129954	up	m.32949	gi|460381416|ref|XP_004236445.1| PREDICTED: ABC transporter C family member 13-like [Solanum lycopersicum]	1353	0.0, Method: Compositional matrix adjust.	70.5			similar to Multidrug Resistance associated Protein 1	KOG0054:1-922	GO:0042626	GO:0016021	GO:0055085	sp|Q9SKX0.3|AB13C_ARATH RecName: Full=ABC transporter C family member 13; Short=ABC transporter ABCC.13; Short=AtABCC13; AltName: Full=ATP-energized glutathione S-conjugate pump 11; AltName: Full=Glutathione S-conjugate-transporting ATPase 11; AltName: Full=Multidrug resistance-associated protein 11
comp44662_c1_seq1	2.89827	3.53968e-07	1.56921e-05	up	m.2378	gi|19071779|gb|AAL80009.1| ABC transporter [Monilinia fructicola]	1979	0.0, Method: Compositional matrix adjust.	71.2			similar to ABC transporter	KOG0065:1-1321	GO:0042626	GO:0016021	GO:0006810	sp|P41820.1|BFR1_SCHPO RecName: Full=Brefeldin A resistance protein
comp76148_c0_seq1	2.44238	1.22995e-05	0.000334088	up	m.48445	gi|147796332|emb|CAN77320.1| hypothetical protein VITISV_009891 [Vitis vinifera]	278	1e-72, Method: Compositional matrix adjust.	65.66			hypothetical protein LOC100253815	KOG0055:139-252	GO:0042626	GO:0016021	GO:0055085	sp|Q9FHF1.1|AB7B_ARATH RecName: Full=ABC transporter B family member 7; Short=ABC transporter ABCB.7; Short=AtABCB7; AltName: Full=Multidrug resistance protein 7; AltName: Full=P-glycoprotein 7
comp73867_c0_seq2	1.50482	0.00169469	0.0168432	up	m.32943	gi|460381416|ref|XP_004236445.1| PREDICTED: ABC transporter C family member 13-like [Solanum lycopersicum]	1330	0.0, Method: Compositional matrix adjust.	64.28			similar to Multidrug Resistance associated Protein 1		GO:0042626	GO:0016021	GO:0055085	sp|Q9SKX0.3|AB13C_ARATH RecName: Full=ABC transporter C family member 13; Short=ABC transporter ABCC.13; Short=AtABCC13; AltName: Full=ATP-energized glutathione S-conjugate pump 11; AltName: Full=Glutathione S-conjugate-transporting ATPase 11; AltName: Full=Multidrug resistance-associated protein 11
comp73867_c0_seq28	1.56858	0.00111895	0.0123215	up	m.32969	gi|460381416|ref|XP_004236445.1| PREDICTED: ABC transporter C family member 13-like [Solanum lycopersicum]	936	0.0, Method: Compositional matrix adjust.	71.68			similar to Multidrug Resistance associated Protein 1		GO:0042626	GO:0016021	GO:0055085	sp|Q9SKX0.3|AB13C_ARATH RecName: Full=ABC transporter C family member 13; Short=ABC transporter ABCC.13; Short=AtABCC13; AltName: Full=ATP-energized glutathione S-conjugate pump 11; AltName: Full=Glutathione S-conjugate-transporting ATPase 11; AltName: Full=Multidrug resistance-associated protein 11
comp73867_c0_seq15	1.54115	0.00136131	0.0142933	up	m.32956	gi|460381416|ref|XP_004236445.1| PREDICTED: ABC transporter C family member 13-like [Solanum lycopersicum]	911	0.0, Method: Compositional matrix adjust.	71.17			similar to Multidrug Resistance associated Protein 1		GO:0042626	GO:0016021	GO:0055085	sp|Q9SKX0.3|AB13C_ARATH RecName: Full=ABC transporter C family member 13; Short=ABC transporter ABCC.13; Short=AtABCC13; AltName: Full=ATP-energized glutathione S-conjugate pump 11; AltName: Full=Glutathione S-conjugate-transporting ATPase 11; AltName: Full=Multidrug resistance-associated protein 11
comp73867_c0_seq9	1.54039	0.00135839	0.0142835	up	m.32950	gi|460381416|ref|XP_004236445.1| PREDICTED: ABC transporter C family member 13-like [Solanum lycopersicum]	814	0.0, Method: Compositional matrix adjust.	69.69			similar to Multidrug Resistance associated Protein 1		GO:0042626	GO:0016021	GO:0055085	sp|Q9SKX0.3|AB13C_ARATH RecName: Full=ABC transporter C family member 13; Short=ABC transporter ABCC.13; Short=AtABCC13; AltName: Full=ATP-energized glutathione S-conjugate pump 11; AltName: Full=Glutathione S-conjugate-transporting ATPase 11; AltName: Full=Multidrug resistance-associated protein 11
comp73867_c0_seq19	1.49529	0.00180516	0.0176818	up	m.32960	gi|460381416|ref|XP_004236445.1| PREDICTED: ABC transporter C family member 13-like [Solanum lycopersicum]	814	0.0, Method: Compositional matrix adjust.	69.69			similar to Multidrug Resistance associated Protein 1		GO:0042626	GO:0016021	GO:0055085	sp|Q9SKX0.3|AB13C_ARATH RecName: Full=ABC transporter C family member 13; Short=ABC transporter ABCC.13; Short=AtABCC13; AltName: Full=ATP-energized glutathione S-conjugate pump 11; AltName: Full=Glutathione S-conjugate-transporting ATPase 11; AltName: Full=Multidrug resistance-associated protein 11
comp73867_c0_seq3	1.52412	0.00148566	0.015273	up	m.32944	gi|460381416|ref|XP_004236445.1| PREDICTED: ABC transporter C family member 13-like [Solanum lycopersicum]	814	0.0, Method: Compositional matrix adjust.	69.69			similar to Multidrug Resistance associated Protein 1		GO:0042626	GO:0016021	GO:0055085	sp|Q9SKX0.3|AB13C_ARATH RecName: Full=ABC transporter C family member 13; Short=ABC transporter ABCC.13; Short=AtABCC13; AltName: Full=ATP-energized glutathione S-conjugate pump 11; AltName: Full=Glutathione S-conjugate-transporting ATPase 11; AltName: Full=Multidrug resistance-associated protein 11
comp73867_c0_seq30	1.55621	0.00117719	0.0128329	up	m.32971	gi|460381416|ref|XP_004236445.1| PREDICTED: ABC transporter C family member 13-like [Solanum lycopersicum]	814	0.0, Method: Compositional matrix adjust.	69.69			similar to Multidrug Resistance associated Protein 1		GO:0042626	GO:0016021	GO:0055085	sp|Q9SKX0.3|AB13C_ARATH RecName: Full=ABC transporter C family member 13; Short=ABC transporter ABCC.13; Short=AtABCC13; AltName: Full=ATP-energized glutathione S-conjugate pump 11; AltName: Full=Glutathione S-conjugate-transporting ATPase 11; AltName: Full=Multidrug resistance-associated protein 11
comp75597_c0_seq6	2.11341	1.1496e-05	0.000317042	up	m.43938	gi|460411035|ref|XP_004250920.1| PREDICTED: ABC transporter G family member 15-like [Solanum lycopersicum]	1142	0.0, Method: Compositional matrix adjust.	81.45			hypothetical protein LOC100267086	KOG0061:36-695	GO:0016887	GO:0016020		sp|Q8RWI9.2|AB15G_ARATH RecName: Full=ABC transporter G family member 15; Short=ABC transporter ABCG.15; Short=AtABCG15; AltName: Full=White-brown complex homolog protein 15; Short=AtWBC15; AltName: Full=White-brown complex homolog protein 22; Short=AtWBC22
comp73867_c0_seq27	1.54861	0.00124591	0.013375	up	m.32968	gi|460381416|ref|XP_004236445.1| PREDICTED: ABC transporter C family member 13-like [Solanum lycopersicum]	1353	0.0, Method: Compositional matrix adjust.	70.5			similar to Multidrug Resistance associated Protein 1	KOG0054:1-907	GO:0042626	GO:0016021	GO:0055085	sp|Q9SKX0.3|AB13C_ARATH RecName: Full=ABC transporter C family member 13; Short=ABC transporter ABCC.13; Short=AtABCC13; AltName: Full=ATP-energized glutathione S-conjugate pump 11; AltName: Full=Glutathione S-conjugate-transporting ATPase 11; AltName: Full=Multidrug resistance-associated protein 11
comp76148_c0_seq8	2.11155	0.00022749	0.00356514	up	m.48452	gi|147796332|emb|CAN77320.1| hypothetical protein VITISV_009891 [Vitis vinifera]	278	1e-72, Method: Compositional matrix adjust.	65.66			hypothetical protein LOC100253815	KOG0055:139-252	GO:0042626	GO:0016021	GO:0055085	sp|Q9FHF1.1|AB7B_ARATH RecName: Full=ABC transporter B family member 7; Short=ABC transporter ABCB.7; Short=AtABCB7; AltName: Full=Multidrug resistance protein 7; AltName: Full=P-glycoprotein 7
comp75597_c0_seq2	2.18237	6.13739e-06	0.000188044	up	m.43935	gi|460411035|ref|XP_004250920.1| PREDICTED: ABC transporter G family member 15-like [Solanum lycopersicum]	1097	0.0, Method: Compositional matrix adjust.	80.03	EC:3.6.3.28		ATP-binding cassette transporter, putative	KOG0061:36-683	GO:0016887	GO:0016020		sp|Q8RWI9.2|AB15G_ARATH RecName: Full=ABC transporter G family member 15; Short=ABC transporter ABCG.15; Short=AtABCG15; AltName: Full=White-brown complex homolog protein 15; Short=AtWBC15; AltName: Full=White-brown complex homolog protein 22; Short=AtWBC22
comp73867_c0_seq18	1.54895	0.00128367	0.0136741	up	m.32959	gi|460381416|ref|XP_004236445.1| PREDICTED: ABC transporter C family member 13-like [Solanum lycopersicum]	1033	0.0, Method: Compositional matrix adjust.	72.85			similar to Multidrug Resistance associated Protein 1		GO:0042626	GO:0016021	GO:0055085	sp|Q9SKX0.3|AB13C_ARATH RecName: Full=ABC transporter C family member 13; Short=ABC transporter ABCC.13; Short=AtABCC13; AltName: Full=ATP-energized glutathione S-conjugate pump 11; AltName: Full=Glutathione S-conjugate-transporting ATPase 11; AltName: Full=Multidrug resistance-associated protein 11
comp73867_c0_seq26	1.52245	0.00148325	0.0152526	up	m.32967	gi|460381416|ref|XP_004236445.1| PREDICTED: ABC transporter C family member 13-like [Solanum lycopersicum]	936	0.0, Method: Compositional matrix adjust.	71.68			similar to Multidrug Resistance associated Protein 1		GO:0042626	GO:0016021	GO:0055085	sp|Q9SKX0.3|AB13C_ARATH RecName: Full=ABC transporter C family member 13; Short=ABC transporter ABCC.13; Short=AtABCC13; AltName: Full=ATP-energized glutathione S-conjugate pump 11; AltName: Full=Glutathione S-conjugate-transporting ATPase 11; AltName: Full=Multidrug resistance-associated protein 11
comp58394_c0_seq4	2.93181	7.77389e-05	0.00150244	up	m.5671	gi|460391108|ref|XP_004241165.1| PREDICTED: ABC transporter G family member 31-like [Solanum lycopersicum]	492	e-137, Method: Compositional matrix adjust.	70.06			PDR3 (PLEIOTROPIC DRUG RESISTANCE 3)					sp|Q7PC88.1|AB31G_ARATH RecName: Full=ABC transporter G family member 31; Short=ABC transporter ABCG.31; Short=AtABCG31; AltName: Full=Probable pleiotropic drug resistance protein 3
comp35487_c0_seq1	3.05602	2.91653e-07	1.32737e-05	up	m.1326	gi|460411035|ref|XP_004250920.1| PREDICTED: ABC transporter G family member 15-like [Solanum lycopersicum]	134	6e-30, Method: Compositional matrix adjust.	54.4			white-brown-complex ABC transporter family					sp|Q9C8K2.1|AB12G_ARATH RecName: Full=ABC transporter G family member 12; Short=ABC transporter ABCG.12; Short=AtABCG12; AltName: Full=Protein ECERIFERUM 5; AltName: Full=White-brown complex homolog protein 12; Short=AtWBC12
comp73867_c0_seq25	1.57175	0.00109827	0.0121272	up	m.32966	gi|460381416|ref|XP_004236445.1| PREDICTED: ABC transporter C family member 13-like [Solanum lycopersicum]	1477	0.0, Method: Compositional matrix adjust.	71.71			similar to Multidrug Resistance associated Protein 1	KOG0054:1-989	GO:0042626	GO:0016021	GO:0055085	sp|Q9SKX0.3|AB13C_ARATH RecName: Full=ABC transporter C family member 13; Short=ABC transporter ABCC.13; Short=AtABCC13; AltName: Full=ATP-energized glutathione S-conjugate pump 11; AltName: Full=Glutathione S-conjugate-transporting ATPase 11; AltName: Full=Multidrug resistance-associated protein 11
comp73867_c0_seq17	1.5867	0.000979028	0.0111926	up	m.32958	gi|460381416|ref|XP_004236445.1| PREDICTED: ABC transporter C family member 13-like [Solanum lycopersicum]	1330	0.0, Method: Compositional matrix adjust.	64.28			similar to Multidrug Resistance associated Protein 1		GO:0042626	GO:0016021	GO:0055085	sp|Q9SKX0.3|AB13C_ARATH RecName: Full=ABC transporter C family member 13; Short=ABC transporter ABCC.13; Short=AtABCC13; AltName: Full=ATP-energized glutathione S-conjugate pump 11; AltName: Full=Glutathione S-conjugate-transporting ATPase 11; AltName: Full=Multidrug resistance-associated protein 11
comp55298_c0_seq1	2.25201	0.00408795	0.0326962	up	m.4438	gi|460403294|ref|XP_004247127.1| PREDICTED: ABC transporter C family member 5-like [Solanum lycopersicum]	143	2e-32, Method: Compositional matrix adjust.	65.22			ATMRP5					sp|Q7GB25.2|AB5C_ARATH RecName: Full=ABC transporter C family member 5; Short=ABC transporter ABCC.5; Short=AtABCC5; AltName: Full=ATP-energized glutathione S-conjugate pump 5; AltName: Full=Glutathione S-conjugate-transporting ATPase 5; AltName: Full=Multidrug resistance-associated protein 5
comp58394_c0_seq9	3.85588	0.00122209	0.0131826	up	m.5674	gi|460391108|ref|XP_004241165.1| PREDICTED: ABC transporter G family member 31-like [Solanum lycopersicum]	279	2e-73, Method: Compositional matrix adjust.	79.5			PDR3 (PLEIOTROPIC DRUG RESISTANCE 3)					sp|Q7PC88.1|AB31G_ARATH RecName: Full=ABC transporter G family member 31; Short=ABC transporter ABCG.31; Short=AtABCG31; AltName: Full=Probable pleiotropic drug resistance protein 3
comp73867_c0_seq24	1.50112	0.00172733	0.0171055	up	m.32965	gi|460381416|ref|XP_004236445.1| PREDICTED: ABC transporter C family member 13-like [Solanum lycopersicum]	936	0.0, Method: Compositional matrix adjust.	71.68			similar to Multidrug Resistance associated Protein 1		GO:0042626	GO:0016021	GO:0055085	sp|Q9SKX0.3|AB13C_ARATH RecName: Full=ABC transporter C family member 13; Short=ABC transporter ABCC.13; Short=AtABCC13; AltName: Full=ATP-energized glutathione S-conjugate pump 11; AltName: Full=Glutathione S-conjugate-transporting ATPase 11; AltName: Full=Multidrug resistance-associated protein 11
comp58394_c0_seq3	4.40575	4.31873e-05	0.000938146	up	m.5670	gi|460391108|ref|XP_004241165.1| PREDICTED: ABC transporter G family member 31-like [Solanum lycopersicum]	325	5e-87, Method: Compositional matrix adjust.	78.31			PDR3 (PLEIOTROPIC DRUG RESISTANCE 3)					sp|Q7PC88.1|AB31G_ARATH RecName: Full=ABC transporter G family member 31; Short=ABC transporter ABCG.31; Short=AtABCG31; AltName: Full=Probable pleiotropic drug resistance protein 3
comp73867_c0_seq11	1.51313	0.00155844	0.0157951	up	m.32952	gi|156556172|emb|CAO94660.1| Multidrug Resistance associated Protein 1 [Catharanthus roseus]	1458	0.0, Method: Compositional matrix adjust.	71.92			similar to Multidrug Resistance associated Protein 1	KOG0054:1-992	GO:0042626	GO:0016021	GO:0055085	sp|Q9SKX0.3|AB13C_ARATH RecName: Full=ABC transporter C family member 13; Short=ABC transporter ABCC.13; Short=AtABCC13; AltName: Full=ATP-energized glutathione S-conjugate pump 11; AltName: Full=Glutathione S-conjugate-transporting ATPase 11; AltName: Full=Multidrug resistance-associated protein 11
comp76148_c1_seq3	2.94023	6.61694e-07	2.69396e-05	up	m.48455	gi|255557453|ref|XP_002519757.1| multidrug resistance protein 1, 2, putative [Ricinus communis] multidrug resistance protein 1, 2, putative [Ricinus communis]	516	e-144, Method: Compositional matrix adjust.	64.77	EC:3.6.3.36 3.6.3.44		multidrug resistance protein 1, 2, putative		GO:0042626	GO:0016021	GO:0055085	sp|Q9M0M2.2|AB9B_ARATH RecName: Full=ABC transporter B family member 9; Short=ABC transporter ABCB.9; Short=AtABCB9; AltName: Full=Multidrug resistance protein 9; AltName: Full=P-glycoprotein 9
comp35487_c0_seq2	2.45443	4.58309e-05	0.000984884	up	m.1327	gi|460411035|ref|XP_004250920.1| PREDICTED: ABC transporter G family member 15-like [Solanum lycopersicum]	155	4e-36, Method: Composition-based stats.	73.12			white-brown-complex ABC transporter family					sp|Q8RWI9.2|AB15G_ARATH RecName: Full=ABC transporter G family member 15; Short=ABC transporter ABCG.15; Short=AtABCG15; AltName: Full=White-brown complex homolog protein 15; Short=AtWBC15; AltName: Full=White-brown complex homolog protein 22; Short=AtWBC22
comp73867_c0_seq12	1.51251	0.00159715	0.016065	up	m.32953	gi|460381416|ref|XP_004236445.1| PREDICTED: ABC transporter C family member 13-like [Solanum lycopersicum]	814	0.0, Method: Compositional matrix adjust.	69.69			similar to Multidrug Resistance associated Protein 1		GO:0042626	GO:0016021	GO:0055085	sp|Q9SKX0.3|AB13C_ARATH RecName: Full=ABC transporter C family member 13; Short=ABC transporter ABCC.13; Short=AtABCC13; AltName: Full=ATP-energized glutathione S-conjugate pump 11; AltName: Full=Glutathione S-conjugate-transporting ATPase 11; AltName: Full=Multidrug resistance-associated protein 11
comp73867_c0_seq4	1.58045	0.00102942	0.0116243	up	m.32945	gi|460381416|ref|XP_004236445.1| PREDICTED: ABC transporter C family member 13-like [Solanum lycopersicum]	936	0.0, Method: Compositional matrix adjust.	71.68			similar to Multidrug Resistance associated Protein 1		GO:0042626	GO:0016021	GO:0055085	sp|Q9SKX0.3|AB13C_ARATH RecName: Full=ABC transporter C family member 13; Short=ABC transporter ABCC.13; Short=AtABCC13; AltName: Full=ATP-energized glutathione S-conjugate pump 11; AltName: Full=Glutathione S-conjugate-transporting ATPase 11; AltName: Full=Multidrug resistance-associated protein 11
comp73867_c0_seq23	1.53481	0.00136129	0.0142933	up	m.32964	gi|460381416|ref|XP_004236445.1| PREDICTED: ABC transporter C family member 13-like [Solanum lycopersicum]	1353	0.0, Method: Compositional matrix adjust.	70.5			similar to Multidrug Resistance associated Protein 1	KOG0054:1-907	GO:0042626	GO:0016021	GO:0055085	sp|Q9SKX0.3|AB13C_ARATH RecName: Full=ABC transporter C family member 13; Short=ABC transporter ABCC.13; Short=AtABCC13; AltName: Full=ATP-energized glutathione S-conjugate pump 11; AltName: Full=Glutathione S-conjugate-transporting ATPase 11; AltName: Full=Multidrug resistance-associated protein 11
comp76148_c0_seq6	1.86504	0.00024797	0.00381453	up	m.48450	gi|225463358|ref|XP_002271185.1| PREDICTED: ABC transporter B family member 9-like [Vitis vinifera]	897	0.0, Method: Compositional matrix adjust.	61.18			hypothetical protein LOC100253815	KOG0055:176-734	GO:0042626	GO:0016021	GO:0055085	sp|O80725.1|AB4B_ARATH RecName: Full=ABC transporter B family member 4; Short=ABC transporter ABCB.4; Short=AtABCB4; AltName: Full=Multidrug resistance protein 4; AltName: Full=P-glycoprotein 4
comp55126_c0_seq1	2.61182	0.000587516	0.00754007	up	m.4366	gi|297739956|emb|CBI30138.3| unnamed protein product [Vitis vinifera]	157	8e-37, Method: Composition-based stats.	77		K05658	ABCB1 (ATP BINDING CASSETTE SUBFAMILY B1)					sp|Q9ZR72.1|AB1B_ARATH RecName: Full=ABC transporter B family member 1; Short=ABC transporter ABCB.1; Short=AtABCB1; AltName: Full=Multidrug resistance protein 1; AltName: Full=P-glycoprotein 1; Short=AtPgp1
comp73867_c0_seq22	1.516	0.00156486	0.0158289	up	m.32963	gi|460381416|ref|XP_004236445.1| PREDICTED: ABC transporter C family member 13-like [Solanum lycopersicum]	911	0.0, Method: Compositional matrix adjust.	71.17			similar to Multidrug Resistance associated Protein 1		GO:0042626	GO:0016021	GO:0055085	sp|Q9SKX0.3|AB13C_ARATH RecName: Full=ABC transporter C family member 13; Short=ABC transporter ABCC.13; Short=AtABCC13; AltName: Full=ATP-energized glutathione S-conjugate pump 11; AltName: Full=Glutathione S-conjugate-transporting ATPase 11; AltName: Full=Multidrug resistance-associated protein 11
comp73867_c0_seq33	1.53199	0.00140123	0.01461	up	m.32974	gi|460381416|ref|XP_004236445.1| PREDICTED: ABC transporter C family member 13-like [Solanum lycopersicum]	814	0.0, Method: Compositional matrix adjust.	69.69			similar to Multidrug Resistance associated Protein 1		GO:0042626	GO:0016021	GO:0055085	sp|Q9SKX0.3|AB13C_ARATH RecName: Full=ABC transporter C family member 13; Short=ABC transporter ABCC.13; Short=AtABCC13; AltName: Full=ATP-energized glutathione S-conjugate pump 11; AltName: Full=Glutathione S-conjugate-transporting ATPase 11; AltName: Full=Multidrug resistance-associated protein 11
comp75597_c0_seq1	2.18611	5.90949e-06	0.000181837	up	m.43934	gi|460411035|ref|XP_004250920.1| PREDICTED: ABC transporter G family member 15-like [Solanum lycopersicum]	1097	0.0, Method: Compositional matrix adjust.	80.03	EC:3.6.3.28		ATP-binding cassette transporter, putative	KOG0061:36-683	GO:0016887	GO:0016020		sp|Q8RWI9.2|AB15G_ARATH RecName: Full=ABC transporter G family member 15; Short=ABC transporter ABCG.15; Short=AtABCG15; AltName: Full=White-brown complex homolog protein 15; Short=AtWBC15; AltName: Full=White-brown complex homolog protein 22; Short=AtWBC22
comp76148_c1_seq4	2.84425	1.0807e-06	4.16384e-05	up	m.48456	gi|224116786|ref|XP_002331877.1| multidrug/pheromone exporter, MDR family, ABC transporter family [Populus trichocarpa] multidrug/pheromone exporter, MDR family, ABC transporter family [Populus trichocarpa]	293	2e-77, Method: Compositional matrix adjust.	69.54			multidrug/pheromone exporter, MDR family, ABC transporter family		GO:0042626	GO:0016021	GO:0055085	sp|Q9M0M2.2|AB9B_ARATH RecName: Full=ABC transporter B family member 9; Short=ABC transporter ABCB.9; Short=AtABCB9; AltName: Full=Multidrug resistance protein 9; AltName: Full=P-glycoprotein 9
comp76148_c0_seq4	2.02251	0.000334498	0.00478355	up	m.48448	gi|147796332|emb|CAN77320.1| hypothetical protein VITISV_009891 [Vitis vinifera]	382	e-104, Method: Compositional matrix adjust.	57.31			hypothetical protein LOC100253815	KOG0055:20-78	GO:0042626	GO:0016021	GO:0055085	sp|Q9FHF1.1|AB7B_ARATH RecName: Full=ABC transporter B family member 7; Short=ABC transporter ABCB.7; Short=AtABCB7; AltName: Full=Multidrug resistance protein 7; AltName: Full=P-glycoprotein 7
comp73867_c0_seq10	1.54472	0.00157923	0.0159249	up	m.32951	gi|460381416|ref|XP_004236445.1| PREDICTED: ABC transporter C family member 13-like [Solanum lycopersicum]	972	0.0, Method: Compositional matrix adjust.	72.53			similar to Multidrug Resistance associated Protein 1		GO:0042626	GO:0016021	GO:0055085	sp|Q9SKX0.3|AB13C_ARATH RecName: Full=ABC transporter C family member 13; Short=ABC transporter ABCC.13; Short=AtABCC13; AltName: Full=ATP-energized glutathione S-conjugate pump 11; AltName: Full=Glutathione S-conjugate-transporting ATPase 11; AltName: Full=Multidrug resistance-associated protein 11
comp73867_c0_seq5	1.52776	0.00143544	0.0148888	up	m.32946	gi|460381416|ref|XP_004236445.1| PREDICTED: ABC transporter C family member 13-like [Solanum lycopersicum]	911	0.0, Method: Compositional matrix adjust.	71.17			similar to Multidrug Resistance associated Protein 1		GO:0042626	GO:0016021	GO:0055085	sp|Q9SKX0.3|AB13C_ARATH RecName: Full=ABC transporter C family member 13; Short=ABC transporter ABCC.13; Short=AtABCC13; AltName: Full=ATP-energized glutathione S-conjugate pump 11; AltName: Full=Glutathione S-conjugate-transporting ATPase 11; AltName: Full=Multidrug resistance-associated protein 11
comp73867_c0_seq34	1.57772	0.00104685	0.011751	up	m.32975	gi|460381416|ref|XP_004236445.1| PREDICTED: ABC transporter C family member 13-like [Solanum lycopersicum]	1871	0.0, Method: Compositional matrix adjust.	66.25			similar to Multidrug Resistance associated Protein 1	KOG0054:235-1382	GO:0042626	GO:0016021	GO:0055085	sp|Q9SKX0.3|AB13C_ARATH RecName: Full=ABC transporter C family member 13; Short=ABC transporter ABCC.13; Short=AtABCC13; AltName: Full=ATP-energized glutathione S-conjugate pump 11; AltName: Full=Glutathione S-conjugate-transporting ATPase 11; AltName: Full=Multidrug resistance-associated protein 11
comp76148_c0_seq2	2.00869	7.87212e-05	0.00151815	up	m.48446	gi|225463358|ref|XP_002271185.1| PREDICTED: ABC transporter B family member 9-like [Vitis vinifera]	1110	0.0, Method: Compositional matrix adjust.	64.29			hypothetical protein LOC100253815	KOG0055:1-800	GO:0042626	GO:0016021	GO:0055085	sp|Q9FHF1.1|AB7B_ARATH RecName: Full=ABC transporter B family member 7; Short=ABC transporter ABCB.7; Short=AtABCB7; AltName: Full=Multidrug resistance protein 7; AltName: Full=P-glycoprotein 7
comp76148_c0_seq7	1.89238	0.0002046	0.00328284	up	m.48451	gi|225463358|ref|XP_002271185.1| PREDICTED: ABC transporter B family member 9-like [Vitis vinifera]	795	0.0, Method: Compositional matrix adjust.	66.1			hypothetical protein LOC100253815	KOG0055:80-658	GO:0042626	GO:0016021	GO:0055085	sp|Q9FWX7.1|AB11B_ARATH RecName: Full=ABC transporter B family member 11; Short=ABC transporter ABCB.11; Short=AtABCB11; AltName: Full=Multidrug resistance protein 8; AltName: Full=P-glycoprotein 11
comp76148_c0_seq3	2.03598	6.42274e-05	0.0012899	up	m.48447	gi|225463358|ref|XP_002271185.1| PREDICTED: ABC transporter B family member 9-like [Vitis vinifera]	795	0.0, Method: Compositional matrix adjust.	66.1			hypothetical protein LOC100253815	KOG0055:80-658	GO:0042626	GO:0016021	GO:0055085	sp|Q9FWX7.1|AB11B_ARATH RecName: Full=ABC transporter B family member 11; Short=ABC transporter ABCB.11; Short=AtABCB11; AltName: Full=Multidrug resistance protein 8; AltName: Full=P-glycoprotein 11
comp73867_c0_seq1	1.52826	0.00143214	0.0148632	up	m.32942	gi|460381416|ref|XP_004236445.1| PREDICTED: ABC transporter C family member 13-like [Solanum lycopersicum]	814	0.0, Method: Compositional matrix adjust.	69.69			similar to Multidrug Resistance associated Protein 1		GO:0042626	GO:0016021	GO:0055085	sp|Q9SKX0.3|AB13C_ARATH RecName: Full=ABC transporter C family member 13; Short=ABC transporter ABCC.13; Short=AtABCC13; AltName: Full=ATP-energized glutathione S-conjugate pump 11; AltName: Full=Glutathione S-conjugate-transporting ATPase 11; AltName: Full=Multidrug resistance-associated protein 11
comp73867_c0_seq32	1.54213	0.00130542	0.0138237	up	m.32973	gi|460381416|ref|XP_004236445.1| PREDICTED: ABC transporter C family member 13-like [Solanum lycopersicum]	814	0.0, Method: Compositional matrix adjust.	69.69			similar to Multidrug Resistance associated Protein 1		GO:0042626	GO:0016021	GO:0055085	sp|Q9SKX0.3|AB13C_ARATH RecName: Full=ABC transporter C family member 13; Short=ABC transporter ABCC.13; Short=AtABCC13; AltName: Full=ATP-energized glutathione S-conjugate pump 11; AltName: Full=Glutathione S-conjugate-transporting ATPase 11; AltName: Full=Multidrug resistance-associated protein 11
comp29072_c0_seq1	2.70172	0.0014102	0.014678	up	m.863	gi|460409208|ref|XP_004250031.1| PREDICTED: ras-related protein RABC2a-like [Solanum lycopersicum]	307	1e-81, Method: Compositional matrix adjust.	68.04		K07976	RABC2A (RAB GTPASE HOMOLOG C2A)	KOG0080:11-216				sp|O49841.1|RAC2A_ARATH RecName: Full=Ras-related protein RABC2a; Short=AtRABC2a; AltNam e: Full=Ras-related protein Rab18B; Short=AtRab18B
comp73867_c0_seq6	1.55659	0.00121009	0.0131002	up	m.32947	gi|460381416|ref|XP_004236445.1| PREDICTED: ABC transporter C family member 13-like [Solanum lycopersicum]	1427	0.0, Method: Compositional matrix adjust.	65.41			similar to Multidrug Resistance associated Protein 1		GO:0042626	GO:0016021	GO:0055085	sp|Q9SKX0.3|AB13C_ARATH RecName: Full=ABC transporter C family member 13; Short=ABC transporter ABCC.13; Short=AtABCC13; AltName: Full=ATP-energized glutathione S-conjugate pump 11; AltName: Full=Glutathione S-conjugate-transporting ATPase 11; AltName: Full=Multidrug resistance-associated protein 11
comp73867_c0_seq21	1.5108	0.00162145	0.0162502	up	m.32962	gi|460381416|ref|XP_004236445.1| PREDICTED: ABC transporter C family member 13-like [Solanum lycopersicum]	911	0.0, Method: Compositional matrix adjust.	71.17			similar to Multidrug Resistance associated Protein 1		GO:0042626	GO:0016021	GO:0055085	sp|Q9SKX0.3|AB13C_ARATH RecName: Full=ABC transporter C family member 13; Short=ABC transporter ABCC.13; Short=AtABCC13; AltName: Full=ATP-energized glutathione S-conjugate pump 11; AltName: Full=Glutathione S-conjugate-transporting ATPase 11; AltName: Full=Multidrug resistance-associated protein 11
comp73867_c0_seq14	1.51737	0.00154476	0.0157156	up	m.32955	gi|460381416|ref|XP_004236445.1| PREDICTED: ABC transporter C family member 13-like [Solanum lycopersicum]	814	0.0, Method: Compositional matrix adjust.	69.69			similar to Multidrug Resistance associated Protein 1		GO:0042626	GO:0016021	GO:0055085	sp|Q9SKX0.3|AB13C_ARATH RecName: Full=ABC transporter C family member 13; Short=ABC transporter ABCC.13; Short=AtABCC13; AltName: Full=ATP-energized glutathione S-conjugate pump 11; AltName: Full=Glutathione S-conjugate-transporting ATPase 11; AltName: Full=Multidrug resistance-associated protein 11
comp73867_c0_seq29	1.5289	0.00148232	0.0152517	up	m.32970	gi|460381416|ref|XP_004236445.1| PREDICTED: ABC transporter C family member 13-like [Solanum lycopersicum]	1330	0.0, Method: Compositional matrix adjust.	64.28			similar to Multidrug Resistance associated Protein 1		GO:0042626	GO:0016021	GO:0055085	sp|Q9SKX0.3|AB13C_ARATH RecName: Full=ABC transporter C family member 13; Short=ABC transporter ABCC.13; Short=AtABCC13; AltName: Full=ATP-energized glutathione S-conjugate pump 11; AltName: Full=Glutathione S-conjugate-transporting ATPase 11; AltName: Full=Multidrug resistance-associated protein 11
comp73867_c0_seq20	1.50671	0.00167006	0.0166538	up	m.32961	gi|460381416|ref|XP_004236445.1| PREDICTED: ABC transporter C family member 13-like [Solanum lycopersicum]	814	0.0, Method: Compositional matrix adjust.	69.69			similar to Multidrug Resistance associated Protein 1		GO:0042626	GO:0016021	GO:0055085	sp|Q9SKX0.3|AB13C_ARATH RecName: Full=ABC transporter C family member 13; Short=ABC transporter ABCC.13; Short=AtABCC13; AltName: Full=ATP-energized glutathione S-conjugate pump 11; AltName: Full=Glutathione S-conjugate-transporting ATPase 11; AltName: Full=Multidrug resistance-associated protein 11
comp73867_c0_seq31	1.52366	0.00148892	0.0152777	up	m.32972	gi|156556172|emb|CAO94660.1| Multidrug Resistance associated Protein 1 [Catharanthus roseus]	1458	0.0, Method: Compositional matrix adjust.	71.92			similar to Multidrug Resistance associated Protein 1	KOG0054:1-992	GO:0042626	GO:0016021	GO:0055085	sp|Q9SKX0.3|AB13C_ARATH RecName: Full=ABC transporter C family member 13; Short=ABC transporter ABCC.13; Short=AtABCC13; AltName: Full=ATP-energized glutathione S-conjugate pump 11; AltName: Full=Glutathione S-conjugate-transporting ATPase 11; AltName: Full=Multidrug resistance-associated protein 11
comp76148_c0_seq5	2.35765	2.1289e-05	0.000523606	up	m.48449	gi|147796332|emb|CAN77320.1| hypothetical protein VITISV_009891 [Vitis vinifera]	595	e-167, Method: Compositional matrix adjust.	63.85			hypothetical protein LOC100253815	KOG0055:24-192	GO:0042626	GO:0016021	GO:0055085	sp|Q9FHF1.1|AB7B_ARATH RecName: Full=ABC transporter B family member 7; Short=ABC transporter ABCB.7; Short=AtABCB7; AltName: Full=Multidrug resistance protein 7; AltName: Full=P-glycoprotein 7
comp76148_c1_seq2	2.90117	6.55858e-07	2.67627e-05	up	m.48454	gi|255557453|ref|XP_002519757.1| multidrug resistance protein 1, 2, putative [Ricinus communis] multidrug resistance protein 1, 2, putative [Ricinus communis]	516	e-144, Method: Compositional matrix adjust.	64.77	EC:3.6.3.36 3.6.3.44		multidrug resistance protein 1, 2, putative		GO:0042626	GO:0016021	GO:0055085	sp|Q9M0M2.2|AB9B_ARATH RecName: Full=ABC transporter B family member 9; Short=ABC transporter ABCB.9; Short=AtABCB9; AltName: Full=Multidrug resistance protein 9; AltName: Full=P-glycoprotein 9
comp76148_c1_seq1	2.89058	1.01955e-06	3.95795e-05	up	m.48453	gi|224116786|ref|XP_002331877.1| multidrug/pheromone exporter, MDR family, ABC transporter family [Populus trichocarpa] multidrug/pheromone exporter, MDR family, ABC transporter family [Populus trichocarpa]	293	2e-77, Method: Compositional matrix adjust.	69.54			multidrug/pheromone exporter, MDR family, ABC transporter family		GO:0042626	GO:0016021	GO:0055085	sp|Q9M0M2.2|AB9B_ARATH RecName: Full=ABC transporter B family member 9; Short=ABC transporter ABCB.9; Short=AtABCB9; AltName: Full=Multidrug resistance protein 9; AltName: Full=P-glycoprotein 9
comp73867_c0_seq7	1.54545	0.00131049	0.0138652	up	m.32948	gi|460381416|ref|XP_004236445.1| PREDICTED: ABC transporter C family member 13-like [Solanum lycopersicum]	936	0.0, Method: Compositional matrix adjust.	71.68			similar to Multidrug Resistance associated Protein 1		GO:0042626	GO:0016021	GO:0055085	sp|Q9SKX0.3|AB13C_ARATH RecName: Full=ABC transporter C family member 13; Short=ABC transporter ABCC.13; Short=AtABCC13; AltName: Full=ATP-energized glutathione S-conjugate pump 11; AltName: Full=Glutathione S-conjugate-transporting ATPase 11; AltName: Full=Multidrug resistance-associated protein 11
comp73867_c0_seq13	1.49866	0.00171502	0.017017	up	m.32954	gi|460381416|ref|XP_004236445.1| PREDICTED: ABC transporter C family member 13-like [Solanum lycopersicum]	911	0.0, Method: Compositional matrix adjust.	71.17			similar to Multidrug Resistance associated Protein 1		GO:0042626	GO:0016021	GO:0055085	sp|Q9SKX0.3|AB13C_ARATH RecName: Full=ABC transporter C family member 13; Short=ABC transporter ABCC.13; Short=AtABCC13; AltName: Full=ATP-energized glutathione S-conjugate pump 11; AltName: Full=Glutathione S-conjugate-transporting ATPase 11; AltName: Full=Multidrug resistance-associated protein 11

## Sheet: PT4Svs.PT2S
Gene	logFC	PValue	FDR	Significant	GeneID	NR	Score	E-value	identities	EC	KO	Function(KEGG)	KOG	Molecular Function	Cellular Component	Biological Process	Swiss
bZIP transcription factor
non
ZIP transporter
comp69291_c0_seq2	4.26828	7.86274e-15	3.06895e-12	up	m.17708	gi|224109078|ref|XP_002315075.1| ZIP transporter [Populus trichocarpa] ZIP transporter [Populus trichocarpa]	251	1e-64, Method: Compositional matrix adjust.	56.5		K14709	ZIP transporter		GO:0046873	GO:0016020	GO:0055085	sp|O81123.1|ZIP1_ARATH RecName: Full=Zinc transporter 1; AltName: Full=ZRT/IRT-like protein 1; Flags: Precursor
comp69291_c0_seq2	4.26828	7.86274e-15	3.06895e-12	up	m.17708	gi|224109078|ref|XP_002315075.1| ZIP transporter [Populus trichocarpa] ZIP transporter [Populus trichocarpa]	251	1e-64, Method: Compositional matrix adjust.	56.5		K14709	ZIP transporter		GO:0046873	GO:0016020	GO:0055085	sp|O81123.1|ZIP1_ARATH RecName: Full=Zinc transporter 1; AltName: Full=ZRT/IRT-like protein 1; Flags: Precursor
comp69291_c1_seq1	4.51239	5.29381e-16	2.75501e-13	up	m.17709	gi|470115291|ref|XP_004293836.1| PREDICTED: zinc transporter 1-like [Fragaria vesca subsp. vesca]	181	5e-44, Method: Compositional matrix adjust.	69.17		K14709	ZIP transporter		GO:0046873	GO:0016020	GO:0055085	sp|O81123.1|ZIP1_ARATH RecName: Full=Zinc transporter 1; AltName: Full=ZRT/IRT-like protein 1; Flags: Precursor
comp69291_c0_seq1	4.35166	2.06208e-15	9.74307e-13	up	m.17707	gi|470115291|ref|XP_004293836.1| PREDICTED: zinc transporter 1-like [Fragaria vesca subsp. vesca]	157	7e-37, Method: Compositional matrix adjust.	70.91		K14709	hypothetical protein LOC100255284		GO:0046873	GO:0016020	GO:0055085	sp|O23039.1|ZIP5_ARATH RecName: Full=Zinc transporter 5; AltName: Full=ZRT/IRT-like protein 5; Flags: Precursor
disease resistance response protein
comp61679_c0_seq1	1.90161	0.00013828	0.005997	up	m.7493	gi|255580704|ref|XP_002531174.1| Disease resistance response protein, putative [Ricinus communis] Disease resistance response protein, putative [Ricinus communis]	147	2e-33, Method: Compositional matrix adjust.	46.31			Disease resistance response protein, putative					sp|P13240.2|DR206_PEA RecName: Full=Disease resistance response protein 206
comp31097_c0_seq1	1.96047	3.83948e-05	0.00197807	up	m.997	gi|225441531|ref|XP_002280791.1| PREDICTED: disease resistance response protein 206 [Vitis vinifera]	127	2e-27, Method: Compositional matrix adjust.	44.97			hypothetical protein LOC100258868					sp|P13240.2|DR206_PEA RecName: Full=Disease resistance response protein 206
RAN GTPase-activating protein 1 isoform 2
comp67595_c0_seq1	1.64637	0.000555548	0.0189631	up	m.14413	gi|225436920|ref|XP_002275003.1| PREDICTED: RAN GTPase-activating protein 1 isoform 2 [Vitis vinifera] PREDICTED: RAN GTPase-activating protein 1 isoform 1 [Vitis vinifera]	753	0.0, Method: Compositional matrix adjust.	72.21		K14319	hypothetical protein LOC100244330	KOG1909:5-534				sp|Q9LE82.1|RAGP1_ARATH RecName: Full=RAN GTPase-activating protein 1; Short=AtRanGAP1; Short=RanGAP1
60S ribosomal export protein
non
ABC transporter
comp62371_c0_seq2	4.09407	3.96988e-07	3.59986e-05	up	m.7937	gi|460415624|ref|XP_004253158.1| PREDICTED: ABC transporter B family member 11-like [Solanum lycopersicum]	418	e-114, Method: Compositional matrix adjust.	50.24			hypothetical protein LOC100267452		GO:0042626	GO:0016021	GO:0055085	sp|Q9FWX7.1|AB11B_ARATH RecName: Full=ABC transporter B family member 11; Short=ABC transporter ABCB.11; Short=AtABCB11; AltName: Full=Multidrug resistance protein 8; AltName: Full=P-glycoprotein 11
comp72607_c1_seq1	1.63848	0.000824645	0.0248216	up	m.27110	gi|462399513|gb|EMJ05181.1| hypothetical protein PRUPE_ppa000212mg [Prunus persica]	1680	0.0, Method: Compositional matrix adjust.	78.49			hypothetical protein LOC100264776		GO:0016887	GO:0016020		sp|Q7PC87.1|AB34G_ARATH RecName: Full=ABC transporter G family member 34; Short=ABC transporter ABCG.34; Short=AtABCG34; AltName: Full=Pleiotropic drug resistance protein 6
comp62371_c0_seq1	3.94711	1.95515e-07	1.93944e-05	up	m.7936	gi|460415624|ref|XP_004253158.1| PREDICTED: ABC transporter B family member 11-like [Solanum lycopersicum]	479	e-133, Method: Compositional matrix adjust.	55.56			hypothetical protein LOC100267452		GO:0042626	GO:0016021	GO:0055085	sp|Q9FWX7.1|AB11B_ARATH RecName: Full=ABC transporter B family member 11; Short=ABC transporter ABCB.11; Short=AtABCB11; AltName: Full=Multidrug resistance protein 8; AltName: Full=P-glycoprotein 11
comp72607_c1_seq2	1.79135	0.000319515	0.0119267	up	m.27111	gi|470134344|ref|XP_004303014.1| PREDICTED: pleiotropic drug resistance protein 2-like isoform 1 [Fragaria vesca subsp. vesca]	1300	0.0, Method: Compositional matrix adjust.	77.5			hypothetical protein LOC100264776		GO:0016887	GO:0016020		sp|Q7PC84.1|AB39G_ARATH RecName: Full=ABC transporter G family member 39; Short=ABC transporter ABCG.39; Short=AtABCG39; AltName: Full=Probable pleiotropic drug resistance protein 11
comp62371_c0_seq3	4.28916	7.48008e-08	8.39382e-06	up	m.7938	gi|460415624|ref|XP_004253158.1| PREDICTED: ABC transporter B family member 11-like [Solanum lycopersicum]	496	e-138, Method: Compositional matrix adjust.	57.49			hypothetical protein LOC100267452		GO:0042626	GO:0016021	GO:0055085	sp|Q9M1Q9.2|AB21B_ARATH RecName: Full=ABC transporter B family member 21; Short=ABC transporter ABCB.21; Short=AtABCB21; AltName: Full=Multidrug resistance protein 17; AltName: Full=P-glycoprotein 21
comp62371_c0_seq4	4.09413	5.33168e-08	6.25671e-06	up	m.7939	gi|460415624|ref|XP_004253158.1| PREDICTED: ABC transporter B family member 11-like [Solanum lycopersicum]	558	e-156, Method: Compositional matrix adjust.	62.8			hypothetical protein LOC100267452		GO:0042626	GO:0016021	GO:0055085	sp|Q9M1Q9.2|AB21B_ARATH RecName: Full=ABC transporter B family member 21; Short=ABC transporter ABCB.21; Short=AtABCB21; AltName: Full=Multidrug resistance protein 17; AltName: Full=P-glycoprotein 21

## Sheet: PT4vs.PT2
Gene	logFC	PValue	FDR	Significant	GeneID	NR	Score	E-value	identities	EC	KO	Function(KEGG)	KOG	Molecular Function	Cellular Component	Biological Process	Swiss
bZIP transcription factor
comp60772_c0_seq3	-1.39661	0.00355587	0.0329262	down	m.6889	gi|460384330|ref|XP_004237865.1| PREDICTED: transcription factor TGA1-like [Solanum lycopersicum]	353	2e-95, Method: Compositional matrix adjust.	73.45		K14431	hypothetical protein LOC100255706					sp|Q93ZE2.1|TGA7_ARATH RecName: Full=Transcription factor TGA7; AltName: Full=bZIP transcription factor 50; Short=AtbZIP50
comp60772_c0_seq12	-1.37355	0.00410881	0.0367572	down	m.6898	gi|460384330|ref|XP_004237865.1| PREDICTED: transcription factor TGA1-like [Solanum lycopersicum]	485	e-135, Method: Compositional matrix adjust.	63.71		K14431	hypothetical protein LOC100255706		GO:0046983		GO:0006355	sp|Q39162.2|TGA4_ARATH RecName: Full=Transcription factor TGA4; AltName: Full=Ocs element-binding factor 4; Short=OBF4; AltName: Full=bZIP transcription factor 57; Short=AtbZIP57
comp60772_c0_seq13	-1.41219	0.00313217	0.0299482	down	m.6899	gi|460384330|ref|XP_004237865.1| PREDICTED: transcription factor TGA1-like [Solanum lycopersicum]	353	2e-95, Method: Compositional matrix adjust.	73.45		K14431	hypothetical protein LOC100255706					sp|Q93ZE2.1|TGA7_ARATH RecName: Full=Transcription factor TGA7; AltName: Full=bZIP transcription factor 50; Short=AtbZIP50
comp60772_c0_seq4	-1.40639	0.00333415	0.0313501	down	m.6890	gi|460384330|ref|XP_004237865.1| PREDICTED: transcription factor TGA1-like [Solanum lycopersicum]	485	e-135, Method: Compositional matrix adjust.	63.71		K14431	hypothetical protein LOC100255706		GO:0046983		GO:0006355	sp|Q39162.2|TGA4_ARATH RecName: Full=Transcription factor TGA4; AltName: Full=Ocs element-binding factor 4; Short=OBF4; AltName: Full=bZIP transcription factor 57; Short=AtbZIP57
comp60772_c0_seq8	-1.42483	0.00296626	0.02877	down	m.6894	gi|460384330|ref|XP_004237865.1| PREDICTED: transcription factor TGA1-like [Solanum lycopersicum]	353	2e-95, Method: Compositional matrix adjust.	73.45		K14431	hypothetical protein LOC100255706					sp|Q93ZE2.1|TGA7_ARATH RecName: Full=Transcription factor TGA7; AltName: Full=bZIP transcription factor 50; Short=AtbZIP50
comp60772_c0_seq1	-1.402	0.00337524	0.0316536	down	m.6887	gi|460384330|ref|XP_004237865.1| PREDICTED: transcription factor TGA1-like [Solanum lycopersicum]	353	2e-95, Method: Compositional matrix adjust.	73.45		K14431	hypothetical protein LOC100255706					sp|Q93ZE2.1|TGA7_ARATH RecName: Full=Transcription factor TGA7; AltName: Full=bZIP transcription factor 50; Short=AtbZIP50
comp60772_c0_seq7	-1.41028	0.00324948	0.0307391	down	m.6893	gi|460384330|ref|XP_004237865.1| PREDICTED: transcription factor TGA1-like [Solanum lycopersicum]	485	e-135, Method: Compositional matrix adjust.	63.71		K14431	hypothetical protein LOC100255706		GO:0046983		GO:0006355	sp|Q39162.2|TGA4_ARATH RecName: Full=Transcription factor TGA4; AltName: Full=Ocs element-binding factor 4; Short=OBF4; AltName: Full=bZIP transcription factor 57; Short=AtbZIP57
comp60772_c0_seq2	-1.36595	0.0042032	0.0373119	down	m.6888	gi|460384330|ref|XP_004237865.1| PREDICTED: transcription factor TGA1-like [Solanum lycopersicum]	485	e-135, Method: Compositional matrix adjust.	63.71		K14431	hypothetical protein LOC100255706		GO:0046983		GO:0006355	sp|Q39162.2|TGA4_ARATH RecName: Full=Transcription factor TGA4; AltName: Full=Ocs element-binding factor 4; Short=OBF4; AltName: Full=bZIP transcription factor 57; Short=AtbZIP57
comp60772_c0_seq18	-1.3974	0.00343918	0.0321023	down	m.6904	gi|460384330|ref|XP_004237865.1| PREDICTED: transcription factor TGA1-like [Solanum lycopersicum]	485	e-135, Method: Compositional matrix adjust.	63.71		K14431	hypothetical protein LOC100255706		GO:0046983		GO:0006355	sp|Q39162.2|TGA4_ARATH RecName: Full=Transcription factor TGA4; AltName: Full=Ocs element-binding factor 4; Short=OBF4; AltName: Full=bZIP transcription factor 57; Short=AtbZIP57
comp60772_c0_seq9	-1.40576	0.00336233	0.03156	down	m.6895	gi|460384330|ref|XP_004237865.1| PREDICTED: transcription factor TGA1-like [Solanum lycopersicum]	353	2e-95, Method: Compositional matrix adjust.	73.45		K14431	hypothetical protein LOC100255706					sp|Q93ZE2.1|TGA7_ARATH RecName: Full=Transcription factor TGA7; AltName: Full=bZIP transcription factor 50; Short=AtbZIP50
comp60772_c0_seq10	-1.41697	0.00319056	0.0303624	down	m.6896	gi|460384330|ref|XP_004237865.1| PREDICTED: transcription factor TGA1-like [Solanum lycopersicum]	353	2e-95, Method: Compositional matrix adjust.	73.45		K14431	hypothetical protein LOC100255706					sp|Q93ZE2.1|TGA7_ARATH RecName: Full=Transcription factor TGA7; AltName: Full=bZIP transcription factor 50; Short=AtbZIP50
comp60772_c0_seq19	-1.38232	0.00389666	0.0353242	down	m.6905	gi|460384330|ref|XP_004237865.1| PREDICTED: transcription factor TGA1-like [Solanum lycopersicum]	485	e-135, Method: Compositional matrix adjust.	63.71		K14431	hypothetical protein LOC100255706		GO:0046983		GO:0006355	sp|Q39162.2|TGA4_ARATH RecName: Full=Transcription factor TGA4; AltName: Full=Ocs element-binding factor 4; Short=OBF4; AltName: Full=bZIP transcription factor 57; Short=AtbZIP57
comp60772_c0_seq16	-1.42679	0.0029278	0.0285149	down	m.6902	gi|460384330|ref|XP_004237865.1| PREDICTED: transcription factor TGA1-like [Solanum lycopersicum]	353	2e-95, Method: Compositional matrix adjust.	73.45		K14431	hypothetical protein LOC100255706					sp|Q93ZE2.1|TGA7_ARATH RecName: Full=Transcription factor TGA7; AltName: Full=bZIP transcription factor 50; Short=AtbZIP50
comp60772_c0_seq11	-1.3928	0.00371147	0.0339555	down	m.6897	gi|460384330|ref|XP_004237865.1| PREDICTED: transcription factor TGA1-like [Solanum lycopersicum]	485	e-135, Method: Compositional matrix adjust.	63.71		K14431	hypothetical protein LOC100255706		GO:0046983		GO:0006355	sp|Q39162.2|TGA4_ARATH RecName: Full=Transcription factor TGA4; AltName: Full=Ocs element-binding factor 4; Short=OBF4; AltName: Full=bZIP transcription factor 57; Short=AtbZIP57
comp60772_c0_seq6	-1.38504	0.003756	0.0343057	down	m.6892	gi|460384330|ref|XP_004237865.1| PREDICTED: transcription factor TGA1-like [Solanum lycopersicum]	485	e-135, Method: Compositional matrix adjust.	63.71		K14431	hypothetical protein LOC100255706		GO:0046983		GO:0006355	sp|Q39162.2|TGA4_ARATH RecName: Full=Transcription factor TGA4; AltName: Full=Ocs element-binding factor 4; Short=OBF4; AltName: Full=bZIP transcription factor 57; Short=AtbZIP57
comp60772_c0_seq17	-1.39503	0.00362387	0.0333874	down	m.6903	gi|460384330|ref|XP_004237865.1| PREDICTED: transcription factor TGA1-like [Solanum lycopersicum]	485	e-135, Method: Compositional matrix adjust.	63.71		K14431	hypothetical protein LOC100255706		GO:0046983		GO:0006355	sp|Q39162.2|TGA4_ARATH RecName: Full=Transcription factor TGA4; AltName: Full=Ocs element-binding factor 4; Short=OBF4; AltName: Full=bZIP transcription factor 57; Short=AtbZIP57
comp60772_c0_seq20	-1.41575	0.00305902	0.0294494	down	m.6906	gi|460384330|ref|XP_004237865.1| PREDICTED: transcription factor TGA1-like [Solanum lycopersicum]	353	2e-95, Method: Compositional matrix adjust.	73.45		K14431	hypothetical protein LOC100255706					sp|Q93ZE2.1|TGA7_ARATH RecName: Full=Transcription factor TGA7; AltName: Full=bZIP transcription factor 50; Short=AtbZIP50
comp60772_c0_seq5	-1.39916	0.00339931	0.0318128	down	m.6891	gi|460384330|ref|XP_004237865.1| PREDICTED: transcription factor TGA1-like [Solanum lycopersicum]	485	e-135, Method: Compositional matrix adjust.	63.71		K14431	hypothetical protein LOC100255706		GO:0046983		GO:0006355	sp|Q39162.2|TGA4_ARATH RecName: Full=Transcription factor TGA4; AltName: Full=Ocs element-binding factor 4; Short=OBF4; AltName: Full=bZIP transcription factor 57; Short=AtbZIP57
comp52991_c0_seq1	-2.41772	0.0025168	0.0253793	down	m.3750	gi|460385715|ref|XP_004238547.1| PREDICTED: transcription factor TGA1-like [Solanum lycopersicum]	212	8e-53, Method: Compositional matrix adjust.	41.23			ZW2					sp|Q39163.2|TGA5_ARATH RecName: Full=Transcription factor TGA5; AltName: Full=Ocs element-binding factor 5; Short=OBF5; AltName: Full=bZIP transcription factor 26; Short=AtbZIP26
comp60772_c0_seq14	-1.38674	0.00368869	0.0337928	down	m.6900	gi|460384330|ref|XP_004237865.1| PREDICTED: transcription factor TGA1-like [Solanum lycopersicum]	353	2e-95, Method: Compositional matrix adjust.	73.45		K14431	hypothetical protein LOC100255706					sp|Q93ZE2.1|TGA7_ARATH RecName: Full=Transcription factor TGA7; AltName: Full=bZIP transcription factor 50; Short=AtbZIP50
comp70718_c1_seq1	-2.35588	2.27522e-06	8.58204e-05	down	m.21189	gi|224969393|gb|ACN71235.1| bZIP transcription factor [Tamarix hispida]	82.8	2e-14, Method: Compositional matrix adjust.	40.29			Ocs element-binding factor, putative		GO:0046983		GO:0006355	sp|P12959.1|OP2_MAIZE RecName: Full=Regulatory protein opaque-2
comp60772_c0_seq15	-1.41192	0.0032607	0.0308046	down	m.6901	gi|460384330|ref|XP_004237865.1| PREDICTED: transcription factor TGA1-like [Solanum lycopersicum]	353	2e-95, Method: Compositional matrix adjust.	73.45		K14431	hypothetical protein LOC100255706					sp|Q93ZE2.1|TGA7_ARATH RecName: Full=Transcription factor TGA7; AltName: Full=bZIP transcription factor 50; Short=AtbZIP50
ZIP transporter
comp69291_c0_seq2	-2.73047	9.17059e-08	5.13739e-06	down	m.17708	gi|224109078|ref|XP_002315075.1| ZIP transporter [Populus trichocarpa] ZIP transporter [Populus trichocarpa]	251	1e-64, Method: Compositional matrix adjust.	56.5		K14709	ZIP transporter		GO:0046873	GO:0016020	GO:0055085	sp|O81123.1|ZIP1_ARATH RecName: Full=Zinc transporter 1; AltName: Full=ZRT/IRT-like protein 1; Flags: Precursor
comp69291_c0_seq2	-2.73047	9.17059e-08	5.13739e-06	down	m.17708	gi|224109078|ref|XP_002315075.1| ZIP transporter [Populus trichocarpa] ZIP transporter [Populus trichocarpa]	251	1e-64, Method: Compositional matrix adjust.	56.5		K14709	ZIP transporter		GO:0046873	GO:0016020	GO:0055085	sp|O81123.1|ZIP1_ARATH RecName: Full=Zinc transporter 1; AltName: Full=ZRT/IRT-like protein 1; Flags: Precursor
comp69291_c0_seq1	-2.04519	3.41904e-05	0.000825096	down	m.17707	gi|470115291|ref|XP_004293836.1| PREDICTED: zinc transporter 1-like [Fragaria vesca subsp. vesca]	157	7e-37, Method: Compositional matrix adjust.	70.91		K14709	hypothetical protein LOC100255284		GO:0046873	GO:0016020	GO:0055085	sp|O23039.1|ZIP5_ARATH RecName: Full=Zinc transporter 5; AltName: Full=ZRT/IRT-like protein 5; Flags: Precursor
disease resistance response protein
comp75815_c0_seq7	-1.46567	0.00364496	0.0335125	down	m.45789	gi|359495088|ref|XP_002266452.2| PREDICTED: disease resistance response protein 206-like [Vitis vinifera] hypothetical protein VITISV_027159 [Vitis vinifera] unnamed protein product [Vitis vinifera]	214	5e-54, Method: Compositional matrix adjust.	57.84			hypothetical protein					sp|P13240.2|DR206_PEA RecName: Full=Disease resistance response protein 206
comp75815_c0_seq4	-1.53296	0.00244745	0.024788	down	m.45786	gi|359495088|ref|XP_002266452.2| PREDICTED: disease resistance response protein 206-like [Vitis vinifera] hypothetical protein VITISV_027159 [Vitis vinifera] unnamed protein product [Vitis vinifera]	200	1e-49, Method: Compositional matrix adjust.	57.71			hypothetical protein					sp|P13240.2|DR206_PEA RecName: Full=Disease resistance response protein 206
comp31097_c0_seq1	2.90536	4.59674e-09	3.38941e-07	up	m.997	gi|225441531|ref|XP_002280791.1| PREDICTED: disease resistance response protein 206 [Vitis vinifera]	127	2e-27, Method: Compositional matrix adjust.	44.97			hypothetical protein LOC100258868					sp|P13240.2|DR206_PEA RecName: Full=Disease resistance response protein 206
RAN GTPase-activating protein 1 isoform 2
comp67595_c0_seq1	2.88182	2.47234e-08	1.55208e-06	up	m.14413	gi|225436920|ref|XP_002275003.1| PREDICTED: RAN GTPase-activating protein 1 isoform 2 [Vitis vinifera] PREDICTED: RAN GTPase-activating protein 1 isoform 1 [Vitis vinifera]	753	0.0, Method: Compositional matrix adjust.	72.21		K14319	hypothetical protein LOC100244330	KOG1909:5-534				sp|Q9LE82.1|RAGP1_ARATH RecName: Full=RAN GTPase-activating protein 1; Short=AtRanGAP1; Short=RanGAP1
60S ribosomal export protein
non
ABC transporter
comp75159_c0_seq7	1.51302	0.00127413	0.0148402	up	m.40673	gi|171854661|dbj|BAG16520.1| putative multidrug resistance-associated protein [Capsicum chinense]	2643	0.0, Method: Compositional matrix adjust.	79.24			similar to putative multidrug resistance-associated protein	KOG0054:1-1623	GO:0042626	GO:0016021	GO:0055085	sp|Q42093.2|AB2C_ARATH RecName: Full=ABC transporter C family member 2; Short=ABC transporter ABCC.2; Short=AtABCC2; AltName: Full=ATP-energized glutathione S-conjugate pump 2; AltName: Full=Glutathione S-conjugate-transporting ATPase 2; AltName: Full=Multidrug resistance-associated protein 2
comp75159_c0_seq12	1.51988	0.00121327	0.0143079	up	m.40675	gi|171854661|dbj|BAG16520.1| putative multidrug resistance-associated protein [Capsicum chinense]	2643	0.0, Method: Compositional matrix adjust.	79.24			similar to putative multidrug resistance-associated protein	KOG0054:1-1623	GO:0042626	GO:0016021	GO:0055085	sp|Q42093.2|AB2C_ARATH RecName: Full=ABC transporter C family member 2; Short=ABC transporter ABCC.2; Short=AtABCC2; AltName: Full=ATP-energized glutathione S-conjugate pump 2; AltName: Full=Glutathione S-conjugate-transporting ATPase 2; AltName: Full=Multidrug resistance-associated protein 2
comp73867_c0_seq9	1.31377	0.00606307	0.0490481	up	m.32950	gi|460381416|ref|XP_004236445.1| PREDICTED: ABC transporter C family member 13-like [Solanum lycopersicum]	814	0.0, Method: Compositional matrix adjust.	69.69			similar to Multidrug Resistance associated Protein 1		GO:0042626	GO:0016021	GO:0055085	sp|Q9SKX0.3|AB13C_ARATH RecName: Full=ABC transporter C family member 13; Short=ABC transporter ABCC.13; Short=AtABCC13; AltName: Full=ATP-energized glutathione S-conjugate pump 11; AltName: Full=Glutathione S-conjugate-transporting ATPase 11; AltName: Full=Multidrug resistance-associated protein 11
comp73867_c0_seq30	1.32848	0.00545257	0.0450712	up	m.32971	gi|460381416|ref|XP_004236445.1| PREDICTED: ABC transporter C family member 13-like [Solanum lycopersicum]	814	0.0, Method: Compositional matrix adjust.	69.69			similar to Multidrug Resistance associated Protein 1		GO:0042626	GO:0016021	GO:0055085	sp|Q9SKX0.3|AB13C_ARATH RecName: Full=ABC transporter C family member 13; Short=ABC transporter ABCC.13; Short=AtABCC13; AltName: Full=ATP-energized glutathione S-conjugate pump 11; AltName: Full=Glutathione S-conjugate-transporting ATPase 11; AltName: Full=Multidrug resistance-associated protein 11
comp64040_c0_seq1	1.41523	0.00280903	0.0276886	up	m.9447	gi|359490880|ref|XP_002265694.2| PREDICTED: ABC transporter B family member 25-like [Vitis vinifera] unnamed protein product [Vitis vinifera]	439	e-121, Method: Compositional matrix adjust.	90.04			hypothetical protein LOC100248338		GO:0016887			sp|Q9FNU2.1|AB25B_ORYSJ RecName: Full=ABC transporter B family member 25; Short=ABC transporter ABCB.25; Short=OsABCB25; AltName: Full=Protein ALS1 homolog
comp70633_c0_seq2	2.80958	1.06774e-08	7.23422e-07	up	m.20909	gi|85068668|gb|ABC69414.1| CYP72A57 [Nicotiana tabacum]	482	e-133, Method: Compositional matrix adjust.	46.67			CYP72A43	KOG0157:9-518	GO:0020037			sp|Q05047.1|C72A1_CATRO RecName: Full=Secologanin synthase; Short=SLS; AltName: Full=CYPLXXII; AltName: Full=Cytochrome P450 72A1
comp73867_c0_seq27	1.32854	0.00544052	0.0449836	up	m.32968	gi|460381416|ref|XP_004236445.1| PREDICTED: ABC transporter C family member 13-like [Solanum lycopersicum]	1353	0.0, Method: Compositional matrix adjust.	70.5			similar to Multidrug Resistance associated Protein 1	KOG0054:1-907	GO:0042626	GO:0016021	GO:0055085	sp|Q9SKX0.3|AB13C_ARATH RecName: Full=ABC transporter C family member 13; Short=ABC transporter ABCC.13; Short=AtABCC13; AltName: Full=ATP-energized glutathione S-conjugate pump 11; AltName: Full=Glutathione S-conjugate-transporting ATPase 11; AltName: Full=Multidrug resistance-associated protein 11
comp75159_c0_seq6	1.54937	0.000984084	0.0120936	up	m.40672	gi|359483925|ref|XP_003633036.1| PREDICTED: ABC transporter C family member 2 isoform 2 [Vitis vinifera]	1916	0.0, Method: Compositional matrix adjust.	80.72			ATMRP2 (ARABIDOPSIS THALIANA MULTIDRUG RESISTANCE-ASSOCIATED PROTEIN 2)		GO:0042626	GO:0016021	GO:0055085	sp|Q42093.2|AB2C_ARATH RecName: Full=ABC transporter C family member 2; Short=ABC transporter ABCC.2; Short=AtABCC2; AltName: Full=ATP-energized glutathione S-conjugate pump 2; AltName: Full=Glutathione S-conjugate-transporting ATPase 2; AltName: Full=Multidrug resistance-associated protein 2
comp73867_c0_seq17	1.33855	0.00529372	0.044105	up	m.32958	gi|460381416|ref|XP_004236445.1| PREDICTED: ABC transporter C family member 13-like [Solanum lycopersicum]	1330	0.0, Method: Compositional matrix adjust.	64.28			similar to Multidrug Resistance associated Protein 1		GO:0042626	GO:0016021	GO:0055085	sp|Q9SKX0.3|AB13C_ARATH RecName: Full=ABC transporter C family member 13; Short=ABC transporter ABCC.13; Short=AtABCC13; AltName: Full=ATP-energized glutathione S-conjugate pump 11; AltName: Full=Glutathione S-conjugate-transporting ATPase 11; AltName: Full=Multidrug resistance-associated protein 11
comp47978_c0_seq3	2.34531	1.02337e-05	0.000306234	up	m.2687	gi|225463881|ref|XP_002263430.1| PREDICTED: ABC transporter G family member 22-like [Vitis vinifera]	933	0.0, Method: Compositional matrix adjust.	61.83			hypothetical protein LOC100256491	KOG0061:128-770	GO:0016887	GO:0016020		sp|Q93YS4.1|AB22G_ARATH RecName: Full=ABC transporter G family member 22; Short=ABC transporter ABCG.22; Short=AtABCG22; AltName: Full=White-brown complex homolog protein 23; Short=AtWBC23
comp47978_c0_seq2	2.30849	0.000341361	0.00513859	up	m.2686	gi|296088101|emb|CBI35490.3| unnamed protein product [Vitis vinifera]	258	6e-67, Method: Compositional matrix adjust.	61.43			hypothetical protein LOC100256491					sp|Q93YS4.1|AB22G_ARATH RecName: Full=ABC transporter G family member 22; Short=ABC transporter ABCG.22; Short=AtABCG22; AltName: Full=White-brown complex homolog protein 23; Short=AtWBC23
comp64040_c0_seq2	1.46319	0.00207923	0.0217931	up	m.9448	gi|460380639|ref|XP_004236062.1| PREDICTED: ABC transporter B family member 25-like [Solanum lycopersicum]	554	e-155, Method: Compositional matrix adjust.	75.33			hypothetical protein LOC100248338		GO:0042626	GO:0016021	GO:0055085	sp|Q9FNU2.1|AB25B_ORYSJ RecName: Full=ABC transporter B family member 25; Short=ABC transporter ABCB.25; Short=OsABCB25; AltName: Full=Protein ALS1 homolog
comp73867_c0_seq33	1.3167	0.00579401	0.0473287	up	m.32974	gi|460381416|ref|XP_004236445.1| PREDICTED: ABC transporter C family member 13-like [Solanum lycopersicum]	814	0.0, Method: Compositional matrix adjust.	69.69			similar to Multidrug Resistance associated Protein 1		GO:0042626	GO:0016021	GO:0055085	sp|Q9SKX0.3|AB13C_ARATH RecName: Full=ABC transporter C family member 13; Short=ABC transporter ABCC.13; Short=AtABCC13; AltName: Full=ATP-energized glutathione S-conjugate pump 11; AltName: Full=Glutathione S-conjugate-transporting ATPase 11; AltName: Full=Multidrug resistance-associated protein 11
comp75159_c0_seq3	1.5236	0.00118145	0.01402	up	m.40671	gi|171854661|dbj|BAG16520.1| putative multidrug resistance-associated protein [Capsicum chinense]	2643	0.0, Method: Compositional matrix adjust.	79.24			similar to putative multidrug resistance-associated protein	KOG0054:1-1623	GO:0042626	GO:0016021	GO:0055085	sp|Q42093.2|AB2C_ARATH RecName: Full=ABC transporter C family member 2; Short=ABC transporter ABCC.2; Short=AtABCC2; AltName: Full=ATP-energized glutathione S-conjugate pump 2; AltName: Full=Glutathione S-conjugate-transporting ATPase 2; AltName: Full=Multidrug resistance-associated protein 2
comp62371_c0_seq3	3.93162	1.52563e-06	6.02682e-05	up	m.7938	gi|460415624|ref|XP_004253158.1| PREDICTED: ABC transporter B family member 11-like [Solanum lycopersicum]	496	e-138, Method: Compositional matrix adjust.	57.49			hypothetical protein LOC100267452		GO:0042626	GO:0016021	GO:0055085	sp|Q9M1Q9.2|AB21B_ARATH RecName: Full=ABC transporter B family member 21; Short=ABC transporter ABCB.21; Short=AtABCB21; AltName: Full=Multidrug resistance protein 17; AltName: Full=P-glycoprotein 21
comp73867_c0_seq10	1.36225	0.00512489	0.0429374	up	m.32951	gi|460381416|ref|XP_004236445.1| PREDICTED: ABC transporter C family member 13-like [Solanum lycopersicum]	972	0.0, Method: Compositional matrix adjust.	72.53			similar to Multidrug Resistance associated Protein 1		GO:0042626	GO:0016021	GO:0055085	sp|Q9SKX0.3|AB13C_ARATH RecName: Full=ABC transporter C family member 13; Short=ABC transporter ABCC.13; Short=AtABCC13; AltName: Full=ATP-energized glutathione S-conjugate pump 11; AltName: Full=Glutathione S-conjugate-transporting ATPase 11; AltName: Full=Multidrug resistance-associated protein 11
comp62371_c0_seq4	3.76185	9.60387e-07	4.07333e-05	up	m.7939	gi|460415624|ref|XP_004253158.1| PREDICTED: ABC transporter B family member 11-like [Solanum lycopersicum]	558	e-156, Method: Compositional matrix adjust.	62.8			hypothetical protein LOC100267452		GO:0042626	GO:0016021	GO:0055085	sp|Q9M1Q9.2|AB21B_ARATH RecName: Full=ABC transporter B family member 21; Short=ABC transporter ABCB.21; Short=AtABCB21; AltName: Full=Multidrug resistance protein 17; AltName: Full=P-glycoprotein 21
comp73867_c0_seq34	1.33845	0.00528293	0.0440252	up	m.32975	gi|460381416|ref|XP_004236445.1| PREDICTED: ABC transporter C family member 13-like [Solanum lycopersicum]	1871	0.0, Method: Compositional matrix adjust.	66.25			similar to Multidrug Resistance associated Protein 1	KOG0054:235-1382	GO:0042626	GO:0016021	GO:0055085	sp|Q9SKX0.3|AB13C_ARATH RecName: Full=ABC transporter C family member 13; Short=ABC transporter ABCC.13; Short=AtABCC13; AltName: Full=ATP-energized glutathione S-conjugate pump 11; AltName: Full=Glutathione S-conjugate-transporting ATPase 11; AltName: Full=Multidrug resistance-associated protein 11
comp62371_c0_seq2	5.08832	3.30164e-07	1.64665e-05	up	m.7937	gi|460415624|ref|XP_004253158.1| PREDICTED: ABC transporter B family member 11-like [Solanum lycopersicum]	418	e-114, Method: Compositional matrix adjust.	50.24			hypothetical protein LOC100267452		GO:0042626	GO:0016021	GO:0055085	sp|Q9FWX7.1|AB11B_ARATH RecName: Full=ABC transporter B family member 11; Short=ABC transporter ABCB.11; Short=AtABCB11; AltName: Full=Multidrug resistance protein 8; AltName: Full=P-glycoprotein 11
comp70633_c0_seq5	2.27469	2.28873e-06	8.60585e-05	up	m.20910	gi|85068668|gb|ABC69414.1| CYP72A57 [Nicotiana tabacum]	472	e-130, Method: Compositional matrix adjust.	45.93			hypothetical protein LOC100265207	KOG0157:18-517	GO:0020037			sp|Q05047.1|C72A1_CATRO RecName: Full=Secologanin synthase; Short=SLS; AltName: Full=CYPLXXII; AltName: Full=Cytochrome P450 72A1
comp75159_c0_seq9	1.52556	0.00116506	0.0138668	up	m.40674	gi|359483925|ref|XP_003633036.1| PREDICTED: ABC transporter C family member 2 isoform 2 [Vitis vinifera]	1916	0.0, Method: Compositional matrix adjust.	80.72			ATMRP2 (ARABIDOPSIS THALIANA MULTIDRUG RESISTANCE-ASSOCIATED PROTEIN 2)		GO:0042626	GO:0016021	GO:0055085	sp|Q42093.2|AB2C_ARATH RecName: Full=ABC transporter C family member 2; Short=ABC transporter ABCC.2; Short=AtABCC2; AltName: Full=ATP-energized glutathione S-conjugate pump 2; AltName: Full=Glutathione S-conjugate-transporting ATPase 2; AltName: Full=Multidrug resistance-associated protein 2
comp64040_c0_seq3	1.41532	0.00263723	0.0263569	up	m.9449	gi|359490880|ref|XP_002265694.2| PREDICTED: ABC transporter B family member 25-like [Vitis vinifera] unnamed protein product [Vitis vinifera]	1031	0.0, Method: Compositional matrix adjust.	80.82			hypothetical protein LOC100248338	KOG0058:2-622	GO:0042626	GO:0016021	GO:0055085	sp|Q9FNU2.1|AB25B_ORYSJ RecName: Full=ABC transporter B family member 25; Short=ABC transporter ABCB.25; Short=OsABCB25; AltName: Full=Protein ALS1 homolog
comp62371_c0_seq1	3.96062	1.21157e-06	4.96082e-05	up	m.7936	gi|460415624|ref|XP_004253158.1| PREDICTED: ABC transporter B family member 11-like [Solanum lycopersicum]	479	e-133, Method: Compositional matrix adjust.	55.56			hypothetical protein LOC100267452		GO:0042626	GO:0016021	GO:0055085	sp|Q9FWX7.1|AB11B_ARATH RecName: Full=ABC transporter B family member 11; Short=ABC transporter ABCB.11; Short=AtABCB11; AltName: Full=Multidrug resistance protein 8; AltName: Full=P-glycoprotein 11
comp73867_c0_seq29	1.31135	0.00616781	0.0496675	up	m.32970	gi|460381416|ref|XP_004236445.1| PREDICTED: ABC transporter C family member 13-like [Solanum lycopersicum]	1330	0.0, Method: Compositional matrix adjust.	64.28			similar to Multidrug Resistance associated Protein 1		GO:0042626	GO:0016021	GO:0055085	sp|Q9SKX0.3|AB13C_ARATH RecName: Full=ABC transporter C family member 13; Short=ABC transporter ABCC.13; Short=AtABCC13; AltName: Full=ATP-energized glutathione S-conjugate pump 11; AltName: Full=Glutathione S-conjugate-transporting ATPase 11; AltName: Full=Multidrug resistance-associated protein 11
comp47978_c0_seq6	2.50928	3.82237e-06	0.000133779	up	m.2689	gi|225463881|ref|XP_002263430.1| PREDICTED: ABC transporter G family member 22-like [Vitis vinifera]	828	0.0, Method: Compositional matrix adjust.	61.84			hypothetical protein LOC100256491	KOG0061:128-689	GO:0016887	GO:0016020		sp|Q93YS4.1|AB22G_ARATH RecName: Full=ABC transporter G family member 22; Short=ABC transporter ABCG.22; Short=AtABCG22; AltName: Full=White-brown complex homolog protein 23; Short=AtWBC23
comp73867_c0_seq31	1.31504	0.00584561	0.0476796	up	m.32972	gi|156556172|emb|CAO94660.1| Multidrug Resistance associated Protein 1 [Catharanthus roseus]	1458	0.0, Method: Compositional matrix adjust.	71.92			similar to Multidrug Resistance associated Protein 1	KOG0054:1-992	GO:0042626	GO:0016021	GO:0055085	sp|Q9SKX0.3|AB13C_ARATH RecName: Full=ABC transporter C family member 13; Short=ABC transporter ABCC.13; Short=AtABCC13; AltName: Full=ATP-energized glutathione S-conjugate pump 11; AltName: Full=Glutathione S-conjugate-transporting ATPase 11; AltName: Full=Multidrug resistance-associated protein 11
comp75159_c0_seq13	1.51889	0.00122197	0.0143867	up	m.40676	gi|359483925|ref|XP_003633036.1| PREDICTED: ABC transporter C family member 2 isoform 2 [Vitis vinifera]	1916	0.0, Method: Compositional matrix adjust.	80.72			ATMRP2 (ARABIDOPSIS THALIANA MULTIDRUG RESISTANCE-ASSOCIATED PROTEIN 2)		GO:0042626	GO:0016021	GO:0055085	sp|Q42093.2|AB2C_ARATH RecName: Full=ABC transporter C family member 2; Short=ABC transporter ABCC.2; Short=AtABCC2; AltName: Full=ATP-energized glutathione S-conjugate pump 2; AltName: Full=Glutathione S-conjugate-transporting ATPase 2; AltName: Full=Multidrug resistance-associated protein 2
comp75159_c0_seq1	1.52932	0.00113405	0.0135945	up	m.40670	gi|359483925|ref|XP_003633036.1| PREDICTED: ABC transporter C family member 2 isoform 2 [Vitis vinifera]	1916	0.0, Method: Compositional matrix adjust.	80.72			ATMRP2 (ARABIDOPSIS THALIANA MULTIDRUG RESISTANCE-ASSOCIATED PROTEIN 2)		GO:0042626	GO:0016021	GO:0055085	sp|Q42093.2|AB2C_ARATH RecName: Full=ABC transporter C family member 2; Short=ABC transporter ABCC.2; Short=AtABCC2; AltName: Full=ATP-energized glutathione S-conjugate pump 2; AltName: Full=Glutathione S-conjugate-transporting ATPase 2; AltName: Full=Multidrug resistance-associated protein 2

## Sheet: PT2Svs.PT2 and PT4Svs.PT4
Gene	logFC(PT2S/PT2)	PT2Svs.PT2			logFC(PT4S/PT4)	PT4Svs.PT4			GeneID	NR	Score	E-value	identities	EC	KO	Function(KEGG)	KOG	GO annotation			Swiss
		Pvalue	FDR	Significant		Pvalue	FDR	(PT4S/PT4)										Molecular Function	Cellular Component	Biological Process
bZIP transcription factor
comp69415_c0_seq1	1.40293	0.00311782	0.0268227	up	1.53487	0.00130375	0.0133438	up	m.17950	gi|460369867|ref|XP_004230778.1| PREDICTED: ABSCISIC ACID-INSENSITIVE 5-like protein 5-like [Solanum lycopersicum]	411	e-112, Method: Compositional matrix adjust.	54.29		K14432	ripening-related bZIP protein-like		GO:0046983		GO:0006355	sp|Q9M7Q3.1|AI5L6_ARATH RecName: Full=ABSCISIC ACID-INSENSITIVE 5-like protein 6; AltNam e: Full=Abscisic acid responsive elements-binding factor 3; Short=ABRE-binding factor 3; AltName: Full=Dc3 promoter-binding factor 5; Short=AtDPBF5; AltName: Full=bZIP transcription factor 37; Short=AtbZIP37
comp69415_c0_seq2	1.46844	0.00199162	0.0190667	up	1.62866	0.000654627	0.00758046	up	m.17951	gi|460369867|ref|XP_004230778.1| PREDICTED: ABSCISIC ACID-INSENSITIVE 5-like protein 5-like [Solanum lycopersicum]	411	e-112, Method: Compositional matrix adjust.	54.29		K14432	ripening-related bZIP protein-like		GO:0046983		GO:0006355	sp|Q9M7Q3.1|AI5L6_ARATH RecName: Full=ABSCISIC ACID-INSENSITIVE 5-like protein 6; AltNam e: Full=Abscisic acid responsive elements-binding factor 3; Short=ABRE-binding factor 3; AltName: Full=Dc3 promoter-binding factor 5; Short=AtDPBF5; AltName: Full=bZIP transcription factor 37; Short=AtbZIP37
comp70718_c1_seq1	-4.95212	3.50063e-17	2.56539e-14	down	-2.12105	0.000107046	0.0017409	down	m.21189	gi|224969393|gb|ACN71235.1| bZIP transcription factor [Tamarix hispida]	82.8	2e-14, Method: Compositional matrix adjust.	40.29			Ocs element-binding factor, putative		GO:0046983		GO:0006355	sp|P12959.1|OP2_MAIZE RecName: Full=Regulatory protein opaque-2
ZIP transporter
comp69291_c0_seq2	-3.37588	2.68077e-10	3.71674e-08	down	3.6191	6.68037e-12	8.8911e-10	up	m.17708	gi|224109078|ref|XP_002315075.1| ZIP transporter [Populus trichocarpa] ZIP transporter [Populus trichocarpa]	251	1e-64, Method: Compositional matrix adjust.	56.5		K14709	ZIP transporter		GO:0046873	GO:0016020	GO:0055085	sp|O81123.1|ZIP1_ARATH RecName: Full=Zinc transporter 1; AltName: Full=ZRT/IRT-like protein 1; Flags: Precursor
comp69291_c0_seq2	-3.37588	2.68077e-10	3.71674e-08	down	3.6191	6.68037e-12	8.8911e-10	up	m.17708	gi|224109078|ref|XP_002315075.1| ZIP transporter [Populus trichocarpa] ZIP transporter [Populus trichocarpa]	251	1e-64, Method: Compositional matrix adjust.	56.5		K14709	ZIP transporter		GO:0046873	GO:0016020	GO:0055085	sp|O81123.1|ZIP1_ARATH RecName: Full=Zinc transporter 1; AltName: Full=ZRT/IRT-like protein 1; Flags: Precursor
comp69291_c1_seq1	-2.88495	5.0601e-08	3.00336e-06	down	2.42881	9.04218e-07	2.8939e-05	up	m.17709	gi|470115291|ref|XP_004293836.1| PREDICTED: zinc transporter 1-like [Fragaria vesca subsp. vesca]	181	5e-44, Method: Compositional matrix adjust.	69.17		K14709	ZIP transporter		GO:0046873	GO:0016020	GO:0055085	sp|O81123.1|ZIP1_ARATH RecName: Full=Zinc transporter 1; AltName: Full=ZRT/IRT-like protein 1; Flags: Precursor
comp69291_c0_seq1	-3.33445	3.14099e-10	4.19294e-08	down	3.05867	1.73426e-09	1.14058e-07	up	m.17707	gi|470115291|ref|XP_004293836.1| PREDICTED: zinc transporter 1-like [Fragaria vesca subsp. vesca]	157	7e-37, Method: Compositional matrix adjust.	70.91		K14709	hypothetical protein LOC100255284		GO:0046873	GO:0016020	GO:0055085	sp|O23039.1|ZIP5_ARATH RecName: Full=Zinc transporter 5; AltName: Full=ZRT/IRT-like protein 5; Flags: Precursor
disease resistance response protein
comp75815_c0_seq4	1.32382	0.00598976	0.0438147	up	2.43668	1.91389e-06	5.52903e-05	up	m.45786	gi|359495088|ref|XP_002266452.2| PREDICTED: disease resistance response protein 206-like [Vitis vinifera] hypothetical protein VITISV_027159 [Vitis vinifera] unnamed protein product [Vitis vinifera]	200	1e-49, Method: Compositional matrix adjust.	57.71			hypothetical protein					sp|P13240.2|DR206_PEA RecName: Full=Disease resistance response protein 206
comp75815_c0_seq12	1.32825	0.00583643	0.0428681	up	2.31733	5.11499e-06	0.000131478	up	m.45793	gi|359495088|ref|XP_002266452.2| PREDICTED: disease resistance response protein 206-like [Vitis vinifera] hypothetical protein VITISV_027159 [Vitis vinifera] unnamed protein product [Vitis vinifera]	214	5e-54, Method: Compositional matrix adjust.	57.84			hypothetical protein					sp|P13240.2|DR206_PEA RecName: Full=Disease resistance response protein 206
comp75815_c0_seq10	1.30616	0.00703307	0.0498816	up	2.27492	7.39445e-06	0.000182744	up	m.45792	gi|359495088|ref|XP_002266452.2| PREDICTED: disease resistance response protein 206-like [Vitis vinifera] hypothetical protein VITISV_027159 [Vitis vinifera] unnamed protein product [Vitis vinifera]	214	5e-54, Method: Compositional matrix adjust.	57.84			hypothetical protein					sp|P13240.2|DR206_PEA RecName: Full=Disease resistance response protein 206
comp75815_c0_seq7	1.31461	0.00633999	0.0459961	up	2.37388	3.25085e-06	8.94337e-05	up	m.45789	gi|359495088|ref|XP_002266452.2| PREDICTED: disease resistance response protein 206-like [Vitis vinifera] hypothetical protein VITISV_027159 [Vitis vinifera] unnamed protein product [Vitis vinifera]	214	5e-54, Method: Compositional matrix adjust.	57.84			hypothetical protein					sp|P13240.2|DR206_PEA RecName: Full=Disease resistance response protein 206
comp31097_c0_seq1	2.40284	7.89773e-07	3.15812e-05	up	1.45412	0.00193022	0.0184195	up	m.997	gi|225441531|ref|XP_002280791.1| PREDICTED: disease resistance response protein 206 [Vitis vinifera]	127	2e-27, Method: Compositional matrix adjust.	44.97			hypothetical protein LOC100258868					sp|P13240.2|DR206_PEA RecName: Full=Disease resistance response protein 206
RAN GTPase-activating protein 1 isoform 2
comp67595_c0_seq1	2.65865	2.3223e-07	1.09008e-05	up	1.41946	0.00271459	0.0246157	up	m.14413	gi|225436920|ref|XP_002275003.1| PREDICTED: RAN GTPase-activating protein 1 isoform 2 [Vitis vinifera] PREDICTED: RAN GTPase-activating protein 1 isoform 1 [Vitis vinifera]	753	0.0, Method: Compositional matrix adjust.	72.21		K14319	hypothetical protein LOC100244330	KOG1909:5-534				sp|Q9LE82.1|RAGP1_ARATH RecName: Full=RAN GTPase-activating protein 1; Short=AtRanGAP1; Short=RanGAP1
60S ribosomal export protein
none
ABC transporter
comp35487_c0_seq2	2.45443	4.58309e-05	0.000984884	up	2.12956	0.00488426	0.0391668	up	m.1327	gi|460411035|ref|XP_004250920.1| PREDICTED: ABC transporter G family member 15-like [Solanum lycopersicum]	155	4e-36, Method: Composition-based stats.	73.12			white-brown-complex ABC transporter family					sp|Q8RWI9.2|AB15G_ARATH RecName: Full=ABC transporter G family member 15; Short=ABC transporter ABCG.15; Short=AtABCG15; AltName: Full=White-brown complex homolog protein 15; Short=AtWBC15; AltName: Full=White-brown complex homolog protein 22; Short=AtWBC22
comp75597_c0_seq1	2.18611	5.90949e-06	0.000181837	up	1.66805	0.000447198	0.00551458	up	m.43934	gi|460411035|ref|XP_004250920.1| PREDICTED: ABC transporter G family member 15-like [Solanum lycopersicum]	1097	0.0, Method: Compositional matrix adjust.	80.03	EC:3.6.3.28		ATP-binding cassette transporter, putative	KOG0061:36-683	GO:0016887	GO:0016020		sp|Q8RWI9.2|AB15G_ARATH RecName: Full=ABC transporter G family member 15; Short=ABC transporter ABCG.15; Short=AtABCG15; AltName: Full=White-brown complex homolog protein 15; Short=AtWBC15; AltName: Full=White-brown complex homolog protein 22; Short=AtWBC22
comp75597_c0_seq6	2.11341	1.1496e-05	0.000317042	up	1.51189	0.0014125	0.0142636	up	m.43938	gi|460411035|ref|XP_004250920.1| PREDICTED: ABC transporter G family member 15-like [Solanum lycopersicum]	1142	0.0, Method: Compositional matrix adjust.	81.45			hypothetical protein LOC100267086	KOG0061:36-695	GO:0016887	GO:0016020		sp|Q8RWI9.2|AB15G_ARATH RecName: Full=ABC transporter G family member 15; Short=ABC transporter ABCG.15; Short=AtABCG15; AltName: Full=White-brown complex homolog protein 15; Short=AtWBC15; AltName: Full=White-brown complex homolog protein 22; Short=AtWBC22
comp75597_c0_seq2	2.18237	6.13739e-06	0.000188044	up	1.69452	0.000367084	0.00468596	up	m.43935	gi|460411035|ref|XP_004250920.1| PREDICTED: ABC transporter G family member 15-like [Solanum lycopersicum]	1097	0.0, Method: Compositional matrix adjust.	80.03	EC:3.6.3.28		ATP-binding cassette transporter, putative	KOG0061:36-683	GO:0016887	GO:0016020		sp|Q8RWI9.2|AB15G_ARATH RecName: Full=ABC transporter G family member 15; Short=ABC transporter ABCG.15; Short=AtABCG15; AltName: Full=White-brown complex homolog protein 15; Short=AtWBC15; AltName: Full=White-brown complex homolog protein 22; Short=AtWBC22
comp58394_c0_seq4	2.93181	7.77389e-05	0.00150244	up	4.08067	0.000378171	0.00480019	up	m.5671	gi|460391108|ref|XP_004241165.1| PREDICTED: ABC transporter G family member 31-like [Solanum lycopersicum]	492	e-137, Method: Compositional matrix adjust.	70.06			PDR3 (PLEIOTROPIC DRUG RESISTANCE 3)					sp|Q7PC88.1|AB31G_ARATH RecName: Full=ABC transporter G family member 31; Short=ABC transporter ABCG.31; Short=AtABCG31; AltName: Full=Probable pleiotropic drug resistance protein 3
comp58394_c0_seq3	4.40575	4.31873e-05	0.000938146	up	3.57352	0.00421342	0.034918	up	m.5670	gi|460391108|ref|XP_004241165.1| PREDICTED: ABC transporter G family member 31-like [Solanum lycopersicum]	325	5e-87, Method: Compositional matrix adjust.	78.31			PDR3 (PLEIOTROPIC DRUG RESISTANCE 3)					sp|Q7PC88.1|AB31G_ARATH RecName: Full=ABC transporter G family member 31; Short=ABC transporter ABCG.31; Short=AtABCG31; AltName: Full=Probable pleiotropic drug resistance protein 3

## Sheet: PT4vs.PT2 and PT4Svs.PT2S
Gene	logFC(PT4/PT2)	PT4vs.PT2			logFC(PT4S/PT2S)	PT4Svs.PT2S			GeneID	NR	Score	E-value	identities	EC	KO	Function(KEGG)	KOG	GO annotation			Swiss
		Pvalue	FDR	Significant		Pvalue	FDR	Significant										Molecular Function	Cellular Component	Biological Process
bZIP transcription factor
None
ZIP transporter
comp69291_c0_seq2	-2.73047	9.17e-08	5.14e-06	down	4.26828	7.86e-15	3.07e-12	up	m.17708	gi|224109078|ref|XP_002315075.1| ZIP transporter [Populus trichocarpa] ZIP transporter [Populus trichocarpa]	251	1e-64, Method: Compositional matrix adjust.	56.5		K14709	ZIP transporter		GO:0046873	GO:0016020	GO:0055085	sp|O81123.1|ZIP1_ARATH RecName: Full=Zinc transporter 1; AltName: Full=ZRT/IRT-like protein 1; Flags: Precursor
comp69291_c0_seq2	-2.73047	9.17e-08	5.14e-06	down	4.26828	7.86e-15	3.07e-12	up	m.17708	gi|224109078|ref|XP_002315075.1| ZIP transporter [Populus trichocarpa] ZIP transporter [Populus trichocarpa]	251	1e-64, Method: Compositional matrix adjust.	56.5		K14709	ZIP transporter		GO:0046873	GO:0016020	GO:0055085	sp|O81123.1|ZIP1_ARATH RecName: Full=Zinc transporter 1; AltName: Full=ZRT/IRT-like protein 1; Flags: Precursor
comp69291_c0_seq1	-2.04519	3.42e-05	0.000825096	down	4.35166	2.06e-15	9.74e-13	up	m.17707	gi|470115291|ref|XP_004293836.1| PREDICTED: zinc transporter 1-like [Fragaria vesca subsp. vesca]	157	7e-37, Method: Compositional matrix adjust.	70.91		K14709	hypothetical protein LOC100255284		GO:0046873	GO:0016020	GO:0055085	sp|O23039.1|ZIP5_ARATH RecName: Full=Zinc transporter 5; AltName: Full=ZRT/IRT-like protein 5; Flags: Precursor
disease resistance response protein
comp31097_c0_seq1	2.90536	4.6e-09	3.39e-07	up	1.96047	3.84e-05	0.00197807	up	m.997	gi|225441531|ref|XP_002280791.1| PREDICTED: disease resistance response protein 206 [Vitis vinifera]	127	2e-27, Method: Compositional matrix adjust.	44.97			hypothetical protein LOC100258868					sp|P13240.2|DR206_PEA RecName: Full=Disease resistance response protein 206
RAN GTPase-activating protein 1 isoform 2
comp67595_c0_seq1	2.88182	2.47e-08	1.55e-06	up	1.64637	0.000555548	0.0189631	up	m.14413	gi|225436920|ref|XP_002275003.1| PREDICTED: RAN GTPase-activating protein 1 isoform 2 [Vitis vinifera] PREDICTED: RAN GTPase-activating protein 1 isoform 1 [Vitis vinifera]	753	0.0, Method: Compositional matrix adjust.	72.21		K14319	hypothetical protein LOC100244330	KOG1909:5-534				sp|Q9LE82.1|RAGP1_ARATH RecName: Full=RAN GTPase-activating protein 1; Short=AtRanGAP1; Short=RanGAP1
60S ribosomal export protein
None
ABC transporter
comp62371_c0_seq1	3.96062	1.21e-06	4.96e-05	up	3.94711	1.96e-07	1.94e-05	up	m.7936	gi|460415624|ref|XP_004253158.1| PREDICTED: ABC transporter B family member 11-like [Solanum lycopersicum]	479	e-133, Method: Compositional matrix adjust.	55.56			hypothetical protein LOC100267452		GO:0042626	GO:0016021	GO:0055085	sp|Q9FWX7.1|AB11B_ARATH RecName: Full=ABC transporter B family member 11; Short=ABC transporter ABCB.11; Short=AtABCB11; AltName: Full=Multidrug resistance protein 8; AltName: Full=P-glycoprotein 11
comp62371_c0_seq2	5.08832	3.3e-07	1.65e-05	up	4.09407	3.97e-07	3.6e-05	up	m.7937	gi|460415624|ref|XP_004253158.1| PREDICTED: ABC transporter B family member 11-like [Solanum lycopersicum]	418	e-114, Method: Compositional matrix adjust.	50.24			hypothetical protein LOC100267452		GO:0042626	GO:0016021	GO:0055085	sp|Q9FWX7.1|AB11B_ARATH RecName: Full=ABC transporter B family member 11; Short=ABC transporter ABCB.11; Short=AtABCB11; AltName: Full=Multidrug resistance protein 8; AltName: Full=P-glycoprotein 11
comp44662_c1_seq1	-4.14447	0.00017896	0.00309387	down	-6.9688	2.21e-15	1.02e-12	down	m.2378	gi|19071779|gb|AAL80009.1| ABC transporter [Monilinia fructicola]	1979	0.0, Method: Compositional matrix adjust.	71.2			similar to ABC transporter	KOG0065:1-1321	GO:0042626	GO:0016021	GO:0006810	sp|P41820.1|BFR1_SCHPO RecName: Full=Brefeldin A resistance protein
comp47978_c0_seq6	2.50928	3.82e-06	0.000133779	up	-2.78405	0.000149748	0.00640156	down	m.2689	gi|225463881|ref|XP_002263430.1| PREDICTED: ABC transporter G family member 22-like [Vitis vinifera]	828	0.0, Method: Compositional matrix adjust.	61.84			hypothetical protein LOC100256491	KOG0061:128-689	GO:0016887	GO:0016020		sp|Q93YS4.1|AB22G_ARATH RecName: Full=ABC transporter G family member 22; Short=ABC transporter ABCG.22; Short=AtABCG22; AltName: Full=White-brown complex homolog protein 23; Short=AtWBC23
comp62371_c0_seq3	3.93162	1.53e-06	6.03e-05	up	4.28916	7.48e-08	8.39e-06	up	m.7938	gi|460415624|ref|XP_004253158.1| PREDICTED: ABC transporter B family member 11-like [Solanum lycopersicum]	496	e-138, Method: Compositional matrix adjust.	57.49			hypothetical protein LOC100267452		GO:0042626	GO:0016021	GO:0055085	sp|Q9M1Q9.2|AB21B_ARATH RecName: Full=ABC transporter B family member 21; Short=ABC transporter ABCB.21; Short=AtABCB21; AltName: Full=Multidrug resistance protein 17; AltName: Full=P-glycoprotein 21
comp62371_c0_seq4	3.76185	9.6e-07	4.07e-05	up	4.09413	5.33e-08	6.26e-06	up	m.7939	gi|460415624|ref|XP_004253158.1| PREDICTED: ABC transporter B family member 11-like [Solanum lycopersicum]	558	e-156, Method: Compositional matrix adjust.	62.8			hypothetical protein LOC100267452		GO:0042626	GO:0016021	GO:0055085	sp|Q9M1Q9.2|AB21B_ARATH RecName: Full=ABC transporter B family member 21; Short=ABC transporter ABCB.21; Short=AtABCB21; AltName: Full=Multidrug resistance protein 17; AltName: Full=P-glycoprotein 21
comp47978_c0_seq3	2.34531	1.02e-05	0.000306234	up	-2.91166	6.27e-05	0.00302358	down	m.2687	gi|225463881|ref|XP_002263430.1| PREDICTED: ABC transporter G family member 22-like [Vitis vinifera]	933	0.0, Method: Compositional matrix adjust.	61.83			hypothetical protein LOC100256491	KOG0061:128-770	GO:0016887	GO:0016020		sp|Q93YS4.1|AB22G_ARATH RecName: Full=ABC transporter G family member 22; Short=ABC transporter ABCG.22; Short=AtABCG22; AltName: Full=White-brown complex homolog protein 23; Short=AtWBC23

## Sheet: four libraries
Gene	logFC(PT2S/PT2)	PT2Svs.PT2			logFC(PT4S/PT4)	PT4Svs.PT4			logFC(PT4/PT2)	PT4vs.PT2			logFC(PT4S/PT2S)	PT4Svs.PT2S			GeneID	NR	Score	E-value	identities	EC	KO	Function(KEGG)	KOG	GO annotation			Swiss
		Pvalue	FDR	Significant		Pvalue	FDR	Significant		Pvalue	FDR	Significant		Pvalue	FDR	Significant										Molecular Function	Cellular Component	Biological Process
bZIP transcription factor
none
Zinc transporter
comp69291_c0_seq1	-3.33445	3.14099e-10	4.19294e-08	down	3.05867	1.73426e-09	1.14058e-07	up	-2.04519	3.41904e-05	0.000825096	down	4.35166	2.06208e-15	9.74307e-13	up	m.17707	gi|470115291|ref|XP_004293836.1| PREDICTED: zinc transporter 1-like [Fragaria vesca subsp. vesca]	157	7e-37, Method: Compositional matrix adjust.	70.91		K14709	hypothetical protein LOC100255284		GO:0046873	GO:0016020	GO:0055085	sp|O23039.1|ZIP5_ARATH RecName: Full=Zinc transporter 5; AltName: Full=ZRT/IRT-like protein 5; Flags: Precursor
comp69291_c0_seq2	-3.37588	2.68077e-10	3.71674e-08	down	3.6191	6.68037e-12	8.8911e-10	up	-2.73047	9.17059e-08	5.13739e-06	down	4.26828	7.86274e-15	3.06895e-12	up	m.17708	gi|224109078|ref|XP_002315075.1| ZIP transporter [Populus trichocarpa] ZIP transporter [Populus trichocarpa]	251	1e-64, Method: Compositional matrix adjust.	56.5		K14709	ZIP transporter		GO:0046873	GO:0016020	GO:0055085	sp|O81123.1|ZIP1_ARATH RecName: Full=Zinc transporter 1; AltName: Full=ZRT/IRT-like protein 1; Flags: Precursor
disease resistance response protein
comp31097_c0_seq1	2.40284	7.89773e-07	3.15812e-05	up	1.45412	0.00193022	0.0184195	up	2.90536	4.59674e-09	3.38941e-07	up	1.96047	3.83948e-05	0.00197807	up	m.997	gi|225441531|ref|XP_002280791.1| PREDICTED: disease resistance response protein 206 [Vitis vinifera]	127	2e-27, Method: Compositional matrix adjust.	44.97			hypothetical protein LOC100258868					sp|P13240.2|DR206_PEA RecName: Full=Disease resistance response protein 206
RAN GTPase-activating protein 1 isoform 2
comp67595_c0_seq1	2.65865	2.3223e-07	1.09008e-05	up	1.41946	0.00271459	0.0246157	up	2.88182	2.47234e-08	1.55208e-06	up	1.64637	0.000555548	0.0189631	up	m.14413	gi|225436920|ref|XP_002275003.1| PREDICTED: RAN GTPase-activating protein 1 isoform 2 [Vitis vinifera] PREDICTED: RAN GTPase-activating protein 1 isoform 1 [Vitis vinifera]	753	0.0, Method: Compositional matrix adjust.	72.21		K14319	hypothetical protein LOC100244330	KOG1909:5-534				sp|Q9LE82.1|RAGP1_ARATH RecName: Full=RAN GTPase-activating protein 1; Short=AtRanGAP1; Short=RanGAP1
60S ribosomal export protein
none
ABC transporter
none
