# Supplementary material for: Changes in Transcript Related to Osmosis and Intracellular Ion Homeostasis in Paulownia tomentosa under Salt Stress
Source: Front Plant Sci. 2016 Mar 30;7:384. doi: 10.3389/fpls.2016.00384 (PMC4813090; doi:10.3389/fpls.2016.00384)
Supplement: Supplementary file 2 [file DataSheet2.ZIP › Additional file 2/Table S5.xlsx]

## Sheet: Sheet1
Table S5 652 DEUs only in PT4Svs.PT2S.
Unigene	logFC(PT4S/PT4)	PValue	FDR	Significant	GeneID	NR	Score	E-value	identities	EC	KO	Function(KEGG)	KOG	Molecular Function	Cellular Component	Biological Process	Swiss
comp65075_c0_seq1	1.81307	0.000653312	0.0213854	up	m.10646	gi|147777135|emb|CAN63402.1| hypothetical protein VITISV_030427 [Vitis vinifera]	133	1e-29, Method: Compositional matrix adjust.	69.23	EC:1.1.1.195		cinnamoyl CoA reductase-like protein		GO:0003854		GO:0006694	sp|Q500U8.1|TKPR1_ARATH RecName: Full=Tetraketide alpha-pyrone reductase 1; AltName: Full=Protein DIHYDROFLAVONOL 4-REDUCTASE-LIKE 1
comp68316_c0_seq1	1.5418	0.00108245	0.030849	up	m.15726	gi|350537935|ref|NP_001234830.1| phenylacetaldehyde reductase [Solanum lycopersicum] phenylacetaldehyde reductase [Solanum lycopersicum]	433	e-119, Method: Compositional matrix adjust.	76.01	EC:1.1.1.195		cinnamoyl CoA reductase-like protein	KOG1502:1-271	GO:0050662		GO:0044237	sp|Q500U8.1|TKPR1_ARATH RecName: Full=Tetraketide alpha-pyrone reductase 1; AltName: Full=Protein DIHYDROFLAVONOL 4-REDUCTASE-LIKE 1
comp26882_c0_seq1	2.72919	0.000234216	0.00920184	up	m.738	gi|393220078|gb|EJD05564.1| GroES-like protein [Fomitiporia mediterranea MF3/22]	155	3e-36, Method: Compositional matrix adjust.	50.31	EC:1.1.1.2	K00002	hypothetical protein		GO:0016491		GO:0055114	sp|P0A4X0.1|ADHC_MYCTU RecName: Full=NADP-dependent alcohol dehydrogenase C sp|P0A4X1.1|ADHC_MYCBO RecName: Full=NADP-dependent alcohol dehydrogenase C
comp61534_c0_seq1	2.58203	0.000587516	0.0198546	up	m.7397	gi|154303275|ref|XP_001552045.1| hypothetical protein BC1G_09386 [Botryotinia fuckeliana B05.10] similar to catalase [Botryotinia fuckeliana]	544	e-152, Method: Compositional matrix adjust.	62.5	EC:1.11.1.6	K03781	hypothetical protein	KOG0047:26-360	GO:0020037		GO:0055114	sp|P07820.4|CATA_CANTR RecName: Full=Peroxisomal catalase; AltName: Full=PXP-9
comp41090_c0_seq1	2.28451	0.000309831	0.0116135	up	m.2052	gi|462395920|gb|EMJ01719.1| hypothetical protein PRUPE_ppa012929mg [Prunus persica]	250	1e-64, Method: Compositional matrix adjust.	83.11	EC:1.3.1.74		calmodulin, putative	KOG0027:36-182				sp|A4UHC0.1|CALM_ALEFU RecName: Full=Calmodulin; Short=CaM sp|A3E4F9.1|CALM_KARMI RecName: Full=Calmodulin; Short=CaM sp|A3E3H0.1|CALM_PFIPI RecName: Full=Calmodulin; Short=CaM sp|A3E4D8.1|CALM_PROMN RecName: Full=Calmodulin; Short=CaM
comp71337_c0_seq2	1.54611	0.00163383	0.0427307	up	m.23066	gi|460377382|ref|XP_004234472.1| PREDICTED: 5'-adenylylsulfate reductase 3, chloroplastic-like [Solanum lycopersicum]	286	9e-76, Method: Compositional matrix adjust.	78.88	EC:1.8.4.9	K05907	APR3 (APS REDUCTASE 3)	KOG0191:1-161				sp|P92980.2|APR3_ARATH RecName: Full=5'-adenylylsulfate reductase 3, chloroplastic; AltName: Full=3'-phosphoadenosine-5'-phosphosulfate reductase homolog 26; Short=PAPS reductase homolog 26; Short=Prh-26; AltName: Full=Adenosine 5'-phosphosulfate 5'-adenylylsulfate sulfotransferase 3; Short=APS sulfotransferase 3; AltName: Full=Thioredoxin-independent APS reductase 3; Flags: Precursor
comp71988_c0_seq1	1.69436	0.000366429	0.013413	up	m.24981	gi|460397017|ref|XP_004244065.1| PREDICTED: serine acetyltransferase 3, mitochondrial-like [Solanum lycopersicum]	551	e-154, Method: Compositional matrix adjust.	72.53	EC:2.3.1.30	K00640	hypothetical protein LOC100246391	KOG4750:95-435	GO:0009001	GO:0005737	GO:0006535	sp|Q42588.2|SAT1_ARATH RecName: Full=Serine acetyltransferase 1, chloroplastic; Short=AtSAT-1; AltName: Full=AtSERAT2;1; AltName: Full=SAT-p
comp71965_c0_seq1	2.59025	1.5101e-06	0.000116365	up	m.24915	gi|118481085|gb|ABK92496.1| unknown [Populus trichocarpa] unknown [Populus trichocarpa] unknown [Populus trichocarpa] unknown [Populus trichocarpa]	522	e-146, Method: Compositional matrix adjust.	86.13	EC:2.4.1.207	K08235	XTH9 (XYLOGLUCAN ENDOTRANSGLUCOSYLASE/HYDROLASE 9)		GO:0016762	GO:0048046	GO:0006073	sp|Q8LDW9.2|XTH9_ARATH RecName: Full=Xyloglucan endotransglucosylase/hydrolase protein 9 ; Short=At-XTH9; Short=XTH-9; Flags: Precursor
comp71367_c0_seq1	1.67129	0.000872312	0.0258448	up	m.23131	gi|460409176|ref|XP_004250015.1| PREDICTED: uncharacterized protein LOC101257919 [Solanum lycopersicum]	993	0.0, Method: Compositional matrix adjust.	75.57	EC:2.4.1.223		transferase, transferring glycosyl groups, putative	KOG1022:6-623	GO:0016758	GO:0031227		sp|Q9Y169.1|EXT2_DROME RecName: Full=Exostosin-2; AltName: Full=Protein sister of tout-velu
comp51443_c0_seq1	2.909	0.0001553	0.00660744	up	m.3403	gi|255549790|ref|XP_002515946.1| phosphofructokinase, putative [Ricinus communis] phosphofructokinase, putative [Ricinus communis]	439	e-121, Method: Compositional matrix adjust.	82.54	EC:2.7.1.90	K00850	phosphofructokinase, putative		GO:0003872	GO:0005945	GO:0006096	sp|Q94AA4.1|K6PF3_ARATH RecName: Full=6-phosphofructokinase 3; AltName: Full=Phosphofructokinase 3; AltName: Full=Phosphohexokinase 3
comp52167_c0_seq1	1.93844	0.00106791	0.0305071	up	m.3566	gi|460383867|ref|XP_004237638.1| PREDICTED: probable receptor-like protein kinase At1g11050-like [Solanum lycopersicum]	704	0.0, Method: Compositional matrix adjust.	63.15	EC:2.7.11.22		serine-threonine protein kinase, plant-type, putative	euNOG04799:119-538	GO:0005524		GO:0006468	sp|O04086.1|Y1105_ARATH RecName: Full=Probable receptor-like protein kinase At1g11050; Flags: Precursor
comp61738_c0_seq3	2.23194	0.00126844	0.0347433	up	m.7528	gi|460380991|ref|XP_004236236.1| PREDICTED: probable LRR receptor-like serine/threonine-protein kinase At4g26540-like [Solanum lycopersicum]	474	e-131, Method: Compositional matrix adjust.	80.35	EC:2.7.11.30 1.3.1.74		receptor protein kinase, putative		GO:0005524		GO:0006468	sp|C0LGR3.1|Y4265_ARATH RecName: Full=Probable LRR receptor-like serine/threonine-protei n kinase At4g26540; Flags: Precursor
comp61738_c0_seq2	1.91135	0.000598636	0.0201089	up	m.7527	gi|460380991|ref|XP_004236236.1| PREDICTED: probable LRR receptor-like serine/threonine-protein kinase At4g26540-like [Solanum lycopersicum]	1483	0.0, Method: Compositional matrix adjust.	70.22	EC:2.7.11.30 1.3.1.74		receptor protein kinase, putative	euNOG12811:17-1078	GO:0005524		GO:0006468	sp|C0LGR3.1|Y4265_ARATH RecName: Full=Probable LRR receptor-like serine/threonine-protei n kinase At4g26540; Flags: Precursor
comp64007_c0_seq2	1.93715	0.000100609	0.00457313	up	m.9389	gi|532754|gb|AAA21135.1| RNase NE [Nicotiana alata]	347	1e-93, Method: Compositional matrix adjust.	77.72	EC:3.1.27.1	K01166	RNS1 (RIBONUCLEASE 1)	KOG1642:27-228	GO:0033897			sp|P80022.2|RNLE_SOLLC RecName: Full=Extracellular ribonuclease LE; Short=RNase LE; Flag s: Precursor
comp64007_c0_seq1	1.8412	0.000209299	0.00840686	up	m.9388	gi|532754|gb|AAA21135.1| RNase NE [Nicotiana alata]	235	3e-60, Method: Compositional matrix adjust.	73.76	EC:3.1.27.1	K01166	RNS1 (RIBONUCLEASE 1)		GO:0033897			sp|P80022.2|RNLE_SOLLC RecName: Full=Extracellular ribonuclease LE; Short=RNase LE; Flag s: Precursor
comp74419_c0_seq1	2.04598	4.88126e-05	0.00242436	up	m.36117	gi|460397731|ref|XP_004244420.1| PREDICTED: disease resistance protein RPM1-like [Solanum lycopersicum]	783	0.0, Method: Compositional matrix adjust.	55.32	EC:3.1.3.16	K13457	RPM1 (RESISTANCE TO P. SYRINGAE PV MACULICOLA 1)		GO:0005524		GO:0006915	sp|Q39214.1|RPM1_ARATH RecName: Full=Disease resistance protein RPM1; AltName: Full=Resistance to Pseudomonas syringae protein 3
comp67951_c0_seq3	2.10204	1.53202e-05	0.000904827	up	m.14986	gi|359481404|ref|XP_002277067.2| PREDICTED: acylphosphatase-like [Vitis vinifera] hypothetical protein VITISV_040968 [Vitis vinifera] unnamed protein product [Vitis vinifera]	166	2e-39, Method: Compositional matrix adjust.	73.33	EC:3.6.1.7	K01512	hypothetical protein LOC100261830					sp|Q2RQZ4.1|ACYP_RHORT RecName: Full=Acylphosphatase; AltName: Full=Acylphosphate phosphohydrolase
comp67951_c0_seq1	2.02627	2.82712e-05	0.0015266	up	m.14985	gi|255556922|ref|XP_002519494.1| acylphosphatase, putative [Ricinus communis] acylphosphatase, putative [Ricinus communis]	169	3e-40, Method: Compositional matrix adjust.	75	EC:3.6.1.7	K01512	hypothetical protein LOC100261830	KOG3360:101-175				sp|Q2RQZ4.1|ACYP_RHORT RecName: Full=Acylphosphatase; AltName: Full=Acylphosphate phosphohydrolase
comp73380_c0_seq3	2.29716	0.000856396	0.0254572	up	m.30369	gi|460409224|ref|XP_004250039.1| PREDICTED: probable pectate lyase 12-like [Solanum lycopersicum]	92.4	3e-17, Method: Compositional matrix adjust.	81.48	EC:4.2.2.2	K01728	PMR6 (powdery mildew resistant 6)					sp|Q93Z04.1|PLY13_ARATH RecName: Full=Probable pectate lyase 13; AltName: Full=Powdery mildew susceptibility protein; AltName: Full=Powdery mildew-resistant mutant 6; Flags: Precursor
comp54009_c0_seq2	2.14307	0.000786327	0.0241129	up	m.4003	gi|157488863|gb|ABV57835.1| copalyl diphosphate synthase [Salvia miltiorrhiza]	863	0.0, Method: Compositional matrix adjust.	69.18	EC:5.5.1.13	K04120	copalyl diphosphate synthase		GO:0016829		GO:0008152	sp|O04408.1|KSA_PEA RecName: Full=Ent-copalyl diphosphate synthase, chloroplastic; Short=Ent-CDP synthase; AltName: Full=Ent-copalyl diphosphate synthase; AltName: Full=Ent-kaurene synthase A; Short=KSA; Flags: Precursor
comp54009_c0_seq1	2.43713	0.00024907	0.00973216	up	m.4002	gi|157488863|gb|ABV57835.1| copalyl diphosphate synthase [Salvia miltiorrhiza]	826	0.0, Method: Compositional matrix adjust.	69.77	EC:5.5.1.13	K04120	copalyl diphosphate synthase		GO:0016829		GO:0008152	sp|O04408.1|KSA_PEA RecName: Full=Ent-copalyl diphosphate synthase, chloroplastic; Short=Ent-CDP synthase; AltName: Full=Ent-copalyl diphosphate synthase; AltName: Full=Ent-kaurene synthase A; Short=KSA; Flags: Precursor
comp70254_c0_seq1	1.91865	6.00271e-05	0.00290892	up	m.19921	gi|359493630|ref|XP_002282825.2| PREDICTED: UDP-glycosyltransferase 79B6-like [Vitis vinifera]	418	e-115, Method: Compositional matrix adjust.	68.17			hypothetical protein LOC100245127		GO:0016758		GO:0008152	sp|Q9FN26.1|U79B6_ARATH RecName: Full=UDP-glycosyltransferase 79B6
comp62354_c0_seq1	2.08305	8.20005e-05	0.00381914	up	m.7923	gi|255551729|ref|XP_002516910.1| chloroplast-targeted copper chaperone, putative [Ricinus communis] chloroplast-targeted copper chaperone, putative [Ricinus communis]	153	7e-35, Method: Compositional matrix adjust.	37.7			chloroplast-targeted copper chaperone, putative	KOG1603:28-98	GO:0046872		GO:0030001	sp|Q9SZN7.1|HIP26_ARATH RecName: Full=Heavy metal-associated isoprenylated plant protein 26; Short=AtHIPP26; AltName: Full=Farnesylated protein 6; Short=AtFP6; Flags: Precursor
comp68522_c0_seq2	2.27768	0.000153326	0.00653892	up	m.16092
comp73240_c4_seq3	1.84852	0.000117927	0.00524088	up	m.29688
comp73487_c1_seq12	1.66505	0.000863673	0.0256311	up	m.30883	gi|224058425|ref|XP_002299503.1| predicted protein [Populus trichocarpa] predicted protein [Populus trichocarpa]	239	2e-61, Method: Compositional matrix adjust.	57.01			hypothetical protein					sp|Q9LS46.1|ALMT9_ARATH RecName: Full=Aluminum-activated malate transporter 9; Short=AtALMT9
comp48774_c0_seq2	2.06317	0.000127699	0.00561953	up	m.2860	gi|224131532|ref|XP_002328563.1| predicted protein [Populus trichocarpa] predicted protein [Populus trichocarpa]	404	e-110, Method: Compositional matrix adjust.	62.09			ATN (TANGLED)
comp71431_c0_seq4	1.95721	4.65665e-05	0.00233311	up	m.23361	gi|460387965|ref|XP_004239642.1| PREDICTED: probable LRR receptor-like serine/threonine-protein kinase At5g63710-like [Solanum lycopersicum]	761	0.0, Method: Compositional matrix adjust.	74.69			hypothetical protein		GO:0005524		GO:0006468	sp|Q8W4S5.1|Y5371_ARATH RecName: Full=Probable LRR receptor-like serine/threonine-protei n kinase At5g63710; Flags: Precursor
comp71865_c0_seq2	1.7318	0.00028934	0.0109023	up	m.24622	gi|460402508|ref|XP_004246754.1| PREDICTED: uncharacterized protein LOC101249483 [Solanum lycopersicum]	117	2e-24, Method: Compositional matrix adjust.	47.73			hypothetical protein LOC100247091
comp64822_c0_seq6	1.60464	0.001022	0.0294535	up	m.10343	gi|255548437|ref|XP_002515275.1| conserved hypothetical protein [Ricinus communis] conserved hypothetical protein [Ricinus communis]	145	6e-33, Method: Compositional matrix adjust.	46.97			hypothetical protein		GO:0043565		GO:0006355	sp|O64747.1|WRK35_ARATH RecName: Full=Probable WRKY transcription factor 35; AltName: Full=WRKY DNA-binding protein 35
comp65458_c0_seq1	2.38208	3.95866e-05	0.00202495	up	m.11146	gi|297737476|emb|CBI26677.3| unnamed protein product [Vitis vinifera]	85.1	6e-15, Method: Compositional matrix adjust.	39.52			hypothetical protein LOC100253818
comp73476_c0_seq4	1.55654	0.00167177	0.0434382	up	m.30833	gi|460379277|ref|XP_004235390.1| PREDICTED: uncharacterized protein LOC101255972 isoform 1 [Solanum lycopersicum]	146	9e-33, Method: Compositional matrix adjust.	38.21			hypothetical protein
comp51451_c0_seq1	1.77089	0.000188435	0.00766309	up	m.3404	gi|460373645|ref|XP_004232625.1| PREDICTED: MOSC domain-containing protein 2, mitochondrial-like [Solanum lycopersicum]	488	e-136, Method: Compositional matrix adjust.	75.56			hypothetical protein LOC100259464	KOG2362:8-310	GO:0030170			sp|Q1LZH1.1|MOSC2_BOVIN RecName: Full=MOSC domain-containing protein 2, mitochondrial; AltName: Full=Mitochondrial amidoxime reducing component 2; Short=mARC2; Flags: Precursor
comp75893_c1_seq26	1.82992	0.000135438	0.00590941	up	m.46272
comp76005_c0_seq1	1.56813	0.00125688	0.0345306	up	m.47320	gi|460402438|ref|XP_004246719.1| PREDICTED: probable protein phosphatase 2C 38-like [Solanum lycopersicum]	460	e-127, Method: Compositional matrix adjust.	73.7			hypothetical protein LOC100241474	KOG0700:1-308	GO:0003824			sp|Q9LHJ9.1|P2C38_ARATH RecName: Full=Probable protein phosphatase 2C 38; Short=AtPP2C38
comp69828_c0_seq1	2.86697	1.32399e-06	0.000104033	up	m.18692	gi|147819361|emb|CAN60170.1| hypothetical protein VITISV_003666 [Vitis vinifera]	376	e-102, Method: Compositional matrix adjust.	59.54			NUC (nutcracker)					sp|Q9FFH3.1|NUC_ARATH RecName: Full=Zinc finger protein NUTCRACKER
comp31584_c0_seq1	4.02407	0.000378171	0.0137586	up	m.1046	gi|296089090|emb|CBI38793.3| unnamed protein product [Vitis vinifera]	256	2e-66, Method: Compositional matrix adjust.	77.56			hypothetical protein LOC100260751	KOG1198:3-136	GO:0016491			sp|Q9ZUC1.2|QORL_ARATH RecName: Full=Quinone oxidoreductase-like protein At1g23740, chloroplastic; Flags: Precursor
comp58260_c0_seq5	2.83805	0.0006078	0.0203217	up	m.5603	gi|462401984|gb|EMJ07541.1| hypothetical protein PRUPE_ppa017515mg [Prunus persica]	182	2e-44, Method: Compositional matrix adjust.	77.06			hypothetical protein LOC100249501	KOG3430:1-89				sp|Q22799.1|DYL1_CAEEL RecName: Full=Dynein light chain 1, cytoplasmic
comp75206_c0_seq8	1.65519	0.00177381	0.0455295	up	m.41010	gi|359496521|ref|XP_002262970.2| PREDICTED: G-type lectin S-receptor-like serine/threonine-protein kinase At1g11330-like [Vitis vinifera]	682	0.0, Method: Compositional matrix adjust.	56.09			hypothetical protein LOC100251437		GO:0005529		GO:0048544	sp|Q9SXB8.3|Y1133_ARATH RecName: Full=G-type lectin S-receptor-like serine/threonine-protein kinase At1g11330; Flags: Precursor
comp60468_c0_seq2	2.86901	8.18454e-09	1.15254e-06	up	m.6705	gi|460386782|ref|XP_004239075.1| PREDICTED: serine/threonine-protein phosphatase 6 regulatory ankyrin repeat subunit C-like [Solanum lycopersicum]	379	e-103, Method: Compositional matrix adjust.	80.6		K06694	hypothetical protein	KOG4412:66-302	GO:0005515			sp|Q54HW1.1|PSD10_DICDI RecName: Full=26S proteasome non-ATPase regulatory subunit 10; AltName: Full=26S proteasome regulatory subunit p28
comp69617_c1_seq3	2.09875	1.26662e-05	0.000765706	up	m.18302
comp64917_c0_seq2	2.09266	0.00108021	0.0308095	up	m.10503	gi|350534958|ref|NP_001234424.1| uncharacterized protein LOC543899 [Solanum lycopersicum] putative anthocyanin permease [Solanum lycopersicum]	156	2e-36, Method: Compositional matrix adjust.	72.38			hypothetical protein LOC100250967		GO:0015297	GO:0016020	GO:0055085	sp|Q9LYT3.1|TT12_ARATH RecName: Full=Protein TRANSPARENT TESTA 12; AltName: Full=MATE efflux family protein TT12; AltName: Full=Protein DTX41
comp57260_c0_seq1	1.79886	0.000301908	0.0113402	up	m.5141	gi|224059620|ref|XP_002299937.1| predicted protein [Populus trichocarpa] predicted protein [Populus trichocarpa] predicted protein [Populus trichocarpa] predicted protein [Populus trichocarpa]	123	1e-26, Method: Compositional matrix adjust.	59.62			hypothetical protein					sp|Q8LR50.1|LOGL1_ORYSJ RecName: Full=Probable cytokinin riboside 5'-monophosphate phosphoribohydrolase LOGL1; AltName: Full=Protein LONELY GUY-like 1
comp39193_c0_seq1	6.92228	1.19212e-06	9.44982e-05	up	m.1899
comp59600_c0_seq2	1.72262	0.000349011	0.0129069	up	m.6223	gi|462419422|gb|EMJ23685.1| hypothetical protein PRUPE_ppa004106mg [Prunus persica]	256	3e-66, Method: Compositional matrix adjust.	57.83			hypothetical protein LOC100245583					sp|Q9LS46.1|ALMT9_ARATH RecName: Full=Aluminum-activated malate transporter 9; Short=AtALMT9
comp48341_c0_seq1	2.68737	0.0014102	0.0380458	up	m.2744	gi|255565613|ref|XP_002523796.1| DNA binding protein, putative [Ricinus communis] DNA binding protein, putative [Ricinus communis]	274	1e-71, Method: Compositional matrix adjust.	66.27		K14431	liguleless2		GO:0046983		GO:0006355	sp|O24160.1|TGA21_TOBAC RecName: Full=TGACG-sequence-specific DNA-binding protein TGA-2. 1; Short=TGA2.1
comp69045_c0_seq1	1.91814	0.000274084	0.0103601	up	m.17259	gi|255545648|ref|XP_002513884.1| conserved hypothetical protein [Ricinus communis] conserved hypothetical protein [Ricinus communis]	721	0.0, Method: Compositional matrix adjust.	68.17			hypothetical protein	euNOG04076:214-541	GO:0004553		GO:0005975	sp|Q5B5X8.2|EXGA_EMENI RecName: Full=Probable glucan 1,3-beta-glucosidase A; AltName: Full=Exo-1,3-beta-glucanase 1; AltName: Full=Exo-1,3-beta-glucanase A; Flags: Precursor
comp75015_c0_seq3	1.58172	0.00139529	0.0377285	up	m.39564	gi|460400328|ref|XP_004245687.1| PREDICTED: probable aminotransferase ACS10-like [Solanum lycopersicum]	689	0.0, Method: Compositional matrix adjust.	68.07		K14270	hypothetical protein LOC100244464	KOG0256:46-532	GO:0030170		GO:0009058	sp|Q9LQ10.1|1A110_ARATH RecName: Full=Probable aminotransferase ACS10
comp60468_c0_seq6	2.83748	1.14119e-08	1.55224e-06	up	m.6709	gi|460386782|ref|XP_004239075.1| PREDICTED: serine/threonine-protein phosphatase 6 regulatory ankyrin repeat subunit C-like [Solanum lycopersicum]	379	e-103, Method: Compositional matrix adjust.	80.6		K06694	hypothetical protein	KOG4412:1-237	GO:0005515			sp|Q54HW1.1|PSD10_DICDI RecName: Full=26S proteasome non-ATPase regulatory subunit 10; AltName: Full=26S proteasome regulatory subunit p28
comp71431_c0_seq9	1.91481	6.72722e-05	0.00321661	up	m.23366	gi|460387965|ref|XP_004239642.1| PREDICTED: probable LRR receptor-like serine/threonine-protein kinase At5g63710-like [Solanum lycopersicum]	891	0.0, Method: Compositional matrix adjust.	71.74			hypothetical protein LOC100250696	euNOG05932:29-620	GO:0005515		GO:0006468	sp|Q8W4S5.1|Y5371_ARATH RecName: Full=Probable LRR receptor-like serine/threonine-protei n kinase At5g63710; Flags: Precursor
comp59742_c0_seq1	3.31227	0.000780248	0.0239865	up	m.6288	gi|402223752|gb|EJU03816.1| ubiquitin [Dacryopinax sp. DJM-731 SS1]	187	7e-46, Method: Compositional matrix adjust.	73.98		K02977	ubi::crp-6	KOG0004:1-114	GO:0005515	GO:0005840	GO:0006412	sp|P15357.2|RS27A_DROME RecName: Full=Ubiquitin-40S ribosomal protein S27a; Contains: RecName: Full=Ubiquitin; Contains: RecName: Full=40S ribosomal protein S27a; Flags: Precursor
comp75674_c1_seq1	1.52504	0.00146897	0.0392873	up	m.44551	gi|225456842|ref|XP_002278889.1| PREDICTED: probable galactinol--sucrose galactosyltransferase 2 [Vitis vinifera] unnamed protein product [Vitis vinifera]	421	e-115, Method: Compositional matrix adjust.	66.45			hypothetical protein LOC100245094					sp|Q94A08.2|RFS2_ARATH RecName: Full=Probable galactinol--sucrose galactosyltransferase 2; AltName: Full=Protein SEED IMBIBITION 2; AltName: Full=Raffinose synthase 2
comp69086_c0_seq1	2.18069	3.1422e-05	0.00167215	up	m.17336	gi|225437292|ref|XP_002266955.1| PREDICTED: uncharacterized protein LOC100252094 [Vitis vinifera] unnamed protein product [Vitis vinifera]	98.6	2e-18, Method: Compositional matrix adjust.	61.73			hypothetical protein LOC100252094	KOG1603:44-111	GO:0046872		GO:0030001
comp70226_c0_seq2	1.82205	0.000351289	0.0129645	up	m.19844	gi|224140377|ref|XP_002323559.1| predicted protein [Populus trichocarpa] predicted protein [Populus trichocarpa]	802	0.0, Method: Compositional matrix adjust.	77.71			PTR1 (PEPTIDE TRANSPORTER 1)	KOG1237:1-489	GO:0005215	GO:0016020	GO:0006857	sp|Q9M390.1|PTR1_ARATH RecName: Full=Peptide transporter PTR1
comp75206_c0_seq37	2.42095	2.04861e-05	0.00116767	up	m.41036	gi|359496523|ref|XP_003635255.1| PREDICTED: G-type lectin S-receptor-like serine/threonine-protein kinase At1g11330-like [Vitis vinifera]	283	4e-74, Method: Compositional matrix adjust.	53.31			hypothetical protein LOC100251437		GO:0005529		GO:0048544	sp|Q9SXB8.3|Y1133_ARATH RecName: Full=G-type lectin S-receptor-like serine/threonine-protein kinase At1g11330; Flags: Precursor
comp59238_c0_seq3	2.61637	0.000268307	0.0103265	up	m.6040	gi|460365683|ref|XP_004228730.1| PREDICTED: uncharacterized protein LOC101252916 [Solanum lycopersicum]	106	2e-21, Method: Compositional matrix adjust.	52.14			hypothetical protein
comp71431_c0_seq5	1.92507	6.10993e-05	0.00295291	up	m.23362	gi|460387965|ref|XP_004239642.1| PREDICTED: probable LRR receptor-like serine/threonine-protein kinase At5g63710-like [Solanum lycopersicum]	889	0.0, Method: Compositional matrix adjust.	71.74			hypothetical protein LOC100250696	euNOG05932:75-666	GO:0005524		GO:0006468	sp|Q8W4S5.1|Y5371_ARATH RecName: Full=Probable LRR receptor-like serine/threonine-protei n kinase At5g63710; Flags: Precursor
comp61679_c0_seq1	1.90161	0.00013828	0.005997	up	m.7493	gi|255580704|ref|XP_002531174.1| Disease resistance response protein, putative [Ricinus communis] Disease resistance response protein, putative [Ricinus communis]	147	2e-33, Method: Compositional matrix adjust.	46.31			Disease resistance response protein, putative					sp|P13240.2|DR206_PEA RecName: Full=Disease resistance response protein 206
comp57260_c0_seq2	1.94107	0.000436045	0.0155337	up	m.5142	gi|224059620|ref|XP_002299937.1| predicted protein [Populus trichocarpa] predicted protein [Populus trichocarpa] predicted protein [Populus trichocarpa] predicted protein [Populus trichocarpa]	103	1e-20, Method: Compositional matrix adjust.	65.38			hypothetical protein					sp|Q84MC2.1|LOG8_ARATH RecName: Full=Cytokinin riboside 5'-monophosphate phosphoribohydrolase LOG8; AltName: Full=LOG family protein At5g11950; AltName: Full=Protein LONELY GUY 8
comp69166_c0_seq1	2.43095	1.40697e-05	0.000836473	up	m.17459	gi|462403352|gb|EMJ08909.1| hypothetical protein PRUPE_ppa025319mg [Prunus persica]	137	7e-31, Method: Compositional matrix adjust.	45.96			hypothetical protein LOC100257800
comp63177_c1_seq4	3.41915	3.33315e-11	8.14218e-09	up	m.8640	gi|225460670|ref|XP_002266148.1| PREDICTED: auxin-induced protein 5NG4 [Vitis vinifera] hypothetical protein VITISV_041298 [Vitis vinifera]	207	2e-51, Method: Compositional matrix adjust.	52.83			hypothetical protein					sp|Q6NMB7.1|WTR7_ARATH RecName: Full=WAT1-related protein At1g43650
comp69317_c0_seq1	1.8606	0.000588297	0.0198546	up	m.17761	gi|225425662|ref|XP_002273461.1| PREDICTED: E3 ubiquitin-protein ligase RING1-like [Vitis vinifera]	184	2e-44, Method: Compositional matrix adjust.	49.04			hypothetical protein LOC100255065	KOG0800:21-204				sp|Q8LPN7.1|RNG1L_ARATH RecName: Full=E3 ubiquitin-protein ligase RING1-like; AltName: Full=RING finger protein 1
comp68297_c0_seq1	2.45381	9.40699e-05	0.00431412	up	m.15675	gi|460385356|ref|XP_004238370.1| PREDICTED: receptor protein kinase CLAVATA1-like [Solanum lycopersicum]	70.5	1e-10, Method: Compositional matrix adjust.	45.98			BAM1 (BARELY ANY MERISTEM 1)					sp|O49545.1|BAME1_ARATH RecName: Full=Leucine-rich repeat receptor-like serine/threonine-protein kinase BAM1; AltName: Full=Protein BARELY ANY MERISTEM 1; Flags: Precursor
comp63177_c1_seq1	3.42094	3.26583e-11	8.03239e-09	up	m.8637	gi|225460670|ref|XP_002266148.1| PREDICTED: auxin-induced protein 5NG4 [Vitis vinifera] hypothetical protein VITISV_041298 [Vitis vinifera]	282	7e-74, Method: Compositional matrix adjust.	55.68			hypothetical protein					sp|Q6NMB7.1|WTR7_ARATH RecName: Full=WAT1-related protein At1g43650
comp64944_c0_seq1	2.6256	0.000882625	0.0261072	up	m.10530	gi|449295778|gb|EMC91799.1| hypothetical protein BAUCODRAFT_38938 [Baudoinia compniacensis UAMH 10762]	488	e-136, Method: Compositional matrix adjust.	69.77			hypothetical protein	KOG1198:1-343	GO:0016491		GO:0055114	sp|O94564.1|YGD6_SCHPO RecName: Full=Zinc-type alcohol dehydrogenase-like protein C1773.06c
comp74298_c0_seq77	1.73607	0.000419401	0.0150452	up	m.35250	gi|502111341|ref|XP_004494027.1| PREDICTED: uncharacterized protein LOC101515525 [Cicer arietinum]	231	5e-59, Method: Compositional matrix adjust.	69.93			hypothetical protein LOC100263058
comp60468_c0_seq8	2.86392	8.40129e-09	1.17218e-06	up	m.6711	gi|460386782|ref|XP_004239075.1| PREDICTED: serine/threonine-protein phosphatase 6 regulatory ankyrin repeat subunit C-like [Solanum lycopersicum]	305	9e-81, Method: Compositional matrix adjust.	78.95		K06694	hypothetical protein	KOG4412:66-260	GO:0005515			sp|Q54HW1.1|PSD10_DICDI RecName: Full=26S proteasome non-ATPase regulatory subunit 10; AltName: Full=26S proteasome regulatory subunit p28
comp65211_c0_seq2	2.21147	0.00105781	0.0303395	up	m.10871	gi|359479516|ref|XP_002275749.2| PREDICTED: ferredoxin-3, chloroplastic-like isoform 1 [Vitis vinifera]	195	4e-48, Method: Compositional matrix adjust.	62.25		K02639	hypothetical protein LOC100251971	euNOG12256:1-149	GO:0051536			sp|Q9ZQG8.1|FER3_ARATH RecName: Full=Ferredoxin-3, chloroplastic; Short=AtFd3; Flags: Precursor
comp230926_c0_seq1	3.70658	0.00183262	0.0465441	up	m.50183	gi|460372583|ref|XP_004232108.1| PREDICTED: uncharacterized protein LOC101267572 [Solanum lycopersicum]	128	5e-28, Method: Compositional matrix adjust.	65			hypothetical protein
comp430434_c0_seq1	5.83628	0.000681211	0.021809	up	m.50562	gi|73619518|sp|Q9FYZ9.1|BAMT_ANTMA RecName: Full=Benzoate carboxyl methyltransferase; AltName: Full=S-adenosyl-L-methionine:benzoic acid carboxyl methyltransferase SAM:benzoic acid carboxyl methyltransferase [Antirrhinum majus]	256	3e-66, Method: Compositional matrix adjust.	60.56			hypothetical protein LOC100249594		GO:0008168			sp|Q9FYZ9.1|BAMT_ANTMA RecName: Full=Benzoate carboxyl methyltransferase; AltName: Full=S-adenosyl-L-methionine:benzoic acid carboxyl methyltransferase
comp74752_c0_seq1	1.60301	0.00189644	0.0478225	up	m.38189	gi|334305730|sp|A6YIH8.1|C7D55_HYOMU RecName: Full=Premnaspirodiene oxygenase; Short=HPO; AltName: Full=Cytochrome P450 71D55 cytochrome P450 hydroxylase [Hyoscyamus muticus]	625	e-176, Method: Compositional matrix adjust.	62.75			hypothetical protein LOC100246293	KOG0156:46-497	GO:0020037			sp|A6YIH8.1|C7D55_HYOMU RecName: Full=Premnaspirodiene oxygenase; Short=HPO; AltName: Full=Cytochrome P450 71D55
comp75206_c0_seq30	2.37475	8.02231e-06	0.00051905	up	m.41030	gi|359497280|ref|XP_003635472.1| PREDICTED: G-type lectin S-receptor-like serine/threonine-protein kinase At1g11300-like [Vitis vinifera]	445	e-123, Method: Compositional matrix adjust.	61.52			hypothetical protein	euNOG05878:3-350	GO:0004672		GO:0006468	sp|Q9SXB8.3|Y1133_ARATH RecName: Full=G-type lectin S-receptor-like serine/threonine-protein kinase At1g11330; Flags: Precursor
comp50291_c0_seq1	4.22339	0.000124298	0.0054833	up	m.3159	gi|225428185|ref|XP_002281727.1| PREDICTED: uncharacterized protein LOC100262338 [Vitis vinifera]	91.7	5e-17, Method: Compositional matrix adjust.	43.4			hypothetical protein LOC100262338
comp64313_c0_seq2	2.17894	0.000267388	0.0103265	up	m.9729	gi|460370677|ref|XP_004231177.1| PREDICTED: receptor-like serine/threonine-protein kinase At2g45590-like [Solanum lycopersicum]	277	2e-72, Method: Compositional matrix adjust.	66.18			hypothetical protein LOC100248891		GO:0005524		GO:0006468	sp|O64639.1|Y2559_ARATH RecName: Full=Receptor-like serine/threonine-protein kinase At2g45590
comp75650_c0_seq7	3.15439	5.48003e-06	0.000376257	up	m.44350	gi|359495727|ref|XP_002267980.2| PREDICTED: putative ribonuclease H protein At1g65750-like [Vitis vinifera]	86.3	2e-15, Method: Compositional matrix adjust.	47.31			hypothetical protein LOC100246476		GO:0004523			sp|P0C2F6.1|RNHX1_ARATH RecName: Full=Putative ribonuclease H protein At1g65750
comp59600_c0_seq4	1.77902	0.000229435	0.00905359	up	m.6225	gi|462419422|gb|EMJ23685.1| hypothetical protein PRUPE_ppa004106mg [Prunus persica]	501	e-139, Method: Compositional matrix adjust.	66.3			hypothetical protein LOC100245583					sp|Q9LS46.1|ALMT9_ARATH RecName: Full=Aluminum-activated malate transporter 9; Short=AtALMT9
comp65617_c0_seq1	1.57263	0.00110951	0.0311993	up	m.11375	gi|460378046|ref|XP_004234791.1| PREDICTED: carboxyl-terminal-processing protease-like [Solanum lycopersicum]	734	0.0, Method: Compositional matrix adjust.	77.87			similar to peptidase S41 family protein		GO:0008236		GO:0006508	sp|Q55669.1|CTPA_SYNY3 RecName: Full=Carboxyl-terminal-processing protease; Flags: Precursor
comp68644_c0_seq4	1.80852	0.000181138	0.00741674	up	m.16362	gi|225423977|ref|XP_002282578.1| PREDICTED: zinc finger protein CONSTANS-LIKE 16 [Vitis vinifera] unnamed protein product [Vitis vinifera]	297	2e-78, Method: Compositional matrix adjust.	58.92			hypothetical protein LOC100264474		GO:0005515			sp|Q8RWD0.2|COL16_ARATH RecName: Full=Zinc finger protein CONSTANS-LIKE 16
comp73487_c1_seq10	1.69693	0.000688003	0.0219215	up	m.30881	gi|224058425|ref|XP_002299503.1| predicted protein [Populus trichocarpa] predicted protein [Populus trichocarpa]	759	0.0, Method: Compositional matrix adjust.	70.24			hypothetical protein	KOG4711:43-533				sp|Q9LS46.1|ALMT9_ARATH RecName: Full=Aluminum-activated malate transporter 9; Short=AtALMT9
comp69291_c1_seq1	4.51239	5.29381e-16	2.75501e-13	up	m.17709	gi|470115291|ref|XP_004293836.1| PREDICTED: zinc transporter 1-like [Fragaria vesca subsp. vesca]	181	5e-44, Method: Compositional matrix adjust.	69.17		K14709	ZIP transporter		GO:0046873	GO:0016020	GO:0055085	sp|O81123.1|ZIP1_ARATH RecName: Full=Zinc transporter 1; AltName: Full=ZRT/IRT-like protein 1; Flags: Precursor
comp54633_c0_seq1	2.71101	0.000143378	0.00616325	up	m.4194	gi|115448809|ref|NP_001048184.1| Os02g0759800 [Oryza sativa Japonica Group] putative GAMYB-binding protein [Oryza sativa Japonica Group] Os02g0759800 [Oryza sativa Japonica Group] hypothetical protein OsI_09015 [Oryza sativa Indica Group] hypothetical protein OsJ_08462 [Oryza sativa Japonica Group]	158	8e-37, Method: Compositional matrix adjust.	50.34		K06063	Os02g0759800					sp|Q6CC77.1|PRP45_YARLI RecName: Full=Pre-mRNA-processing protein 45
comp75855_c0_seq59	2.2223	0.000753283	0.0233993	up	m.46047
comp63177_c1_seq2	3.49325	1.51133e-11	3.93264e-09	up	m.8638	gi|225460670|ref|XP_002266148.1| PREDICTED: auxin-induced protein 5NG4 [Vitis vinifera] hypothetical protein VITISV_041298 [Vitis vinifera]	353	3e-95, Method: Compositional matrix adjust.	57.14			hypothetical protein					sp|Q6NMB7.1|WTR7_ARATH RecName: Full=WAT1-related protein At1g43650
comp73487_c1_seq16	1.71154	0.000623313	0.0206477	up	m.30887	gi|255537641|ref|XP_002509887.1| conserved hypothetical protein [Ricinus communis] conserved hypothetical protein [Ricinus communis]	574	e-161, Method: Compositional matrix adjust.	70.53			hypothetical protein					sp|Q9LS46.1|ALMT9_ARATH RecName: Full=Aluminum-activated malate transporter 9; Short=AtALMT9
comp60468_c0_seq7	2.87259	7.60838e-09	1.08848e-06	up	m.6710	gi|460386782|ref|XP_004239075.1| PREDICTED: serine/threonine-protein phosphatase 6 regulatory ankyrin repeat subunit C-like [Solanum lycopersicum]	214	5e-54, Method: Compositional matrix adjust.	77.14		K06694	similar to ankyrin repeat family protein		GO:0005515			sp|Q54HW1.1|PSD10_DICDI RecName: Full=26S proteasome non-ATPase regulatory subunit 10; AltName: Full=26S proteasome regulatory subunit p28
comp71431_c0_seq7	1.95251	4.8562e-05	0.00242196	up	m.23364	gi|460387965|ref|XP_004239642.1| PREDICTED: probable LRR receptor-like serine/threonine-protein kinase At5g63710-like [Solanum lycopersicum]	761	0.0, Method: Compositional matrix adjust.	74.69			hypothetical protein		GO:0005524		GO:0006468	sp|Q8W4S5.1|Y5371_ARATH RecName: Full=Probable LRR receptor-like serine/threonine-protei n kinase At5g63710; Flags: Precursor
comp75206_c0_seq39	2.8823	1.44411e-06	0.000112503	up	m.41038	gi|359496523|ref|XP_003635255.1| PREDICTED: G-type lectin S-receptor-like serine/threonine-protein kinase At1g11330-like [Vitis vinifera]	363	5e-98, Method: Compositional matrix adjust.	56.15			hypothetical protein LOC100251437		GO:0005529		GO:0048544	sp|Q9SXB8.3|Y1133_ARATH RecName: Full=G-type lectin S-receptor-like serine/threonine-protein kinase At1g11330; Flags: Precursor
comp75206_c0_seq13	2.9794	3.88974e-07	3.55412e-05	up	m.41014	gi|359496523|ref|XP_003635255.1| PREDICTED: G-type lectin S-receptor-like serine/threonine-protein kinase At1g11330-like [Vitis vinifera]	363	5e-98, Method: Compositional matrix adjust.	56.15			hypothetical protein LOC100251437		GO:0005529		GO:0048544	sp|Q9SXB8.3|Y1133_ARATH RecName: Full=G-type lectin S-receptor-like serine/threonine-protein kinase At1g11330; Flags: Precursor
comp71318_c0_seq6	1.66661	0.0014815	0.0395239	up	m.22967	gi|225442168|ref|XP_002276168.1| PREDICTED: protein Brevis radix-like 2 isoform 2 [Vitis vinifera] unnamed protein product [Vitis vinifera]	565	e-159, Method: Compositional matrix adjust.	74.73			Ran GTPase binding protein, putative					sp|Q8GYL9.1|BRXL2_ARATH RecName: Full=Protein Brevis radix-like 2; Short=AtBRXL2
comp34044_c0_seq1	2.93042	0.000352128	0.0129688	up	m.1206	gi|462405785|gb|EMJ11249.1| hypothetical protein PRUPE_ppa017747mg [Prunus persica]	326	5e-87, Method: Compositional matrix adjust.	54.84			molybdopterin cofactor sulfurase, putative
comp64822_c0_seq1	1.52914	0.00142563	0.0384042	up	m.10338	gi|255548437|ref|XP_002515275.1| conserved hypothetical protein [Ricinus communis] conserved hypothetical protein [Ricinus communis]	145	6e-33, Method: Compositional matrix adjust.	46.97			hypothetical protein		GO:0043565		GO:0006355	sp|O64747.1|WRK35_ARATH RecName: Full=Probable WRKY transcription factor 35; AltName: Full=WRKY DNA-binding protein 35
comp73487_c1_seq9	1.66965	0.000835977	0.0250368	up	m.30880	gi|297742267|emb|CBI34416.3| unnamed protein product [Vitis vinifera]	450	e-124, Method: Compositional matrix adjust.	77.54			hypothetical protein LOC100243329					sp|Q9LS46.1|ALMT9_ARATH RecName: Full=Aluminum-activated malate transporter 9; Short=AtALMT9
comp73417_c0_seq3	3.68784	3.9541e-10	8.02191e-08	up	m.30572	gi|224059526|ref|XP_002299890.1| predicted protein [Populus trichocarpa] predicted protein [Populus trichocarpa]	234	8e-60, Method: Compositional matrix adjust.	68.1			hypothetical protein
comp67222_c0_seq2	1.88607	0.000301802	0.0113402	up	m.13621	gi|255579242|ref|XP_002530467.1| conserved hypothetical protein [Ricinus communis] conserved hypothetical protein [Ricinus communis]	282	3e-74, Method: Compositional matrix adjust.	68.37			hypothetical protein		GO:0005515
comp75893_c1_seq98	1.80799	0.000160549	0.00678253	up	m.46276
comp75467_c0_seq7	1.64241	0.000675322	0.021809	up	m.42974	gi|460392545|ref|XP_004241876.1| PREDICTED: alpha/beta hydrolase domain-containing protein 11-like [Solanum lycopersicum]	507	e-141, Method: Compositional matrix adjust.	78.76			catalytic, putative	KOG2382:12-315				sp|P53219.1|IMO32_YEAST RecName: Full=Abhydrolase domain-containing protein IMO32; AltNa me: Full=Intermediate cleaved by mitochondrial octapeptidyl aminopeptidase protein 32; Flags: Precursor
comp63177_c1_seq7	3.45699	2.20353e-11	5.53334e-09	up	m.8643	gi|225460670|ref|XP_002266148.1| PREDICTED: auxin-induced protein 5NG4 [Vitis vinifera] hypothetical protein VITISV_041298 [Vitis vinifera]	282	7e-74, Method: Compositional matrix adjust.	55.68			hypothetical protein					sp|Q6NMB7.1|WTR7_ARATH RecName: Full=WAT1-related protein At1g43650
comp69828_c0_seq4	3.19393	1.14564e-06	9.14197e-05	up	m.18695	gi|147819361|emb|CAN60170.1| hypothetical protein VITISV_003666 [Vitis vinifera]	187	1e-45, Method: Compositional matrix adjust.	58.96			NUC (nutcracker)					sp|Q9FFH3.1|NUC_ARATH RecName: Full=Zinc finger protein NUTCRACKER
comp73476_c0_seq5	1.55199	0.00173164	0.0446386	up	m.30834	gi|460379277|ref|XP_004235390.1| PREDICTED: uncharacterized protein LOC101255972 isoform 1 [Solanum lycopersicum]	146	9e-33, Method: Compositional matrix adjust.	38.21			hypothetical protein
comp64877_c0_seq1	2.023	7.45997e-05	0.00352118	up	m.10446	gi|482561171|gb|EOA25362.1| hypothetical protein CARUB_v10018693mg [Capsella rubella]	102	4e-20, Method: Compositional matrix adjust.	54.26		K09422	hypothetical protein					sp|Q9S7L2.1|MYB98_ARATH RecName: Full=Transcription factor MYB98; AltName: Full=Myb-rela ted protein 98; Short=AtMYB98
comp59032_c0_seq1	1.76613	0.0018647	0.0472211	up	m.5945
comp64391_c1_seq1	1.94198	9.85377e-05	0.00448465	up	m.9806
comp71658_c0_seq2	2.03392	3.39117e-05	0.00178292	up	m.24006	gi|229619540|dbj|BAH58100.1| Dof zinc finger protein [Ipomoea batatas]	582	e-164, Method: Compositional matrix adjust.	62.38			hypothetical protein LOC100257057		GO:0008270		GO:0006355	sp|Q8LFV3.2|CDF3_ARATH RecName: Full=Cyclic dof factor 3; AltName: Full=Dof zinc finger protein DOF3.3; Short=AtDOF3.3; AltName: Full=H-protein promoter-binding factor 2a
comp48032_c0_seq1	1.5844	0.00153084	0.0406589	up	m.2702	gi|225424977|ref|XP_002266182.1| PREDICTED: uncharacterized protein At5g01610 isoform 1 [Vitis vinifera]	297	8e-79, Method: Compositional matrix adjust.	80.34			hypothetical protein LOC100258240					sp|Q9M015.1|Y5161_ARATH RecName: Full=Uncharacterized protein At5g01610
comp64877_c0_seq4	1.87556	0.000248358	0.00971492	up	m.10449	gi|482561171|gb|EOA25362.1| hypothetical protein CARUB_v10018693mg [Capsella rubella]	102	2e-20, Method: Compositional matrix adjust.	44.93		K09422	hypothetical protein					sp|Q9S7L2.1|MYB98_ARATH RecName: Full=Transcription factor MYB98; AltName: Full=Myb-rela ted protein 98; Short=AtMYB98
comp71599_c0_seq1	1.80019	0.00109498	0.0309359	up	m.23835	gi|460378341|ref|XP_004234931.1| PREDICTED: monocopper oxidase-like protein SKS1-like [Solanum lycopersicum]	605	e-171, Method: Compositional matrix adjust.	82.29			hypothetical protein LOC100262548		GO:0016491		GO:0055114	sp|Q8VXX5.1|SKS1_ARATH RecName: Full=Monocopper oxidase-like protein SKS1; Flags: Precursor
comp70502_c0_seq1	1.84739	0.000108737	0.00489959	up	m.20603	gi|502096066|ref|XP_004490615.1| PREDICTED: beta-glucosidase 12-like [Cicer arietinum]	231	3e-58, Method: Compositional matrix adjust.	63.8			hypothetical protein LOC100241493		GO:0004553		GO:0005975	sp|P26205.1|BGLT_TRIRP RecName: Full=Cyanogenic beta-glucosidase; AltName: Full=Linamarase; Flags: Precursor
comp42202_c0_seq1	2.36793	0.00123316	0.0340364	up	m.2150	gi|224104851|ref|XP_002313591.1| predicted protein [Populus trichocarpa] predicted protein [Populus trichocarpa]	416	e-114, Method: Compositional matrix adjust.	80		K14431	hypothetical protein					sp|O24160.1|TGA21_TOBAC RecName: Full=TGACG-sequence-specific DNA-binding protein TGA-2. 1; Short=TGA2.1
comp252758_c0_seq1	5.61809	0.00177786	0.0455357	up	m.50206	gi|318086976|gb|ADV40080.1| putative RNA-binding protein musashi [Latrodectus hesperus]	116	2e-24, Method: Compositional matrix adjust.	54.26		K03102	RNA-binding protein musashi, putative	KOG0118:2-99	GO:0003676			sp|Q08473.3|SQD_DROME RecName: Full=RNA-binding protein squid; AltName: Full=Heterogeneous nuclear ribonucleoprotein 40; Short=HNRNP 40
comp73476_c0_seq1	1.56397	0.00161754	0.0423664	up	m.30830	gi|460379277|ref|XP_004235390.1| PREDICTED: uncharacterized protein LOC101255972 isoform 1 [Solanum lycopersicum]	146	9e-33, Method: Compositional matrix adjust.	38.21			hypothetical protein
comp39092_c0_seq1	8.49929	9.7341e-13	2.96222e-10	up	m.1891
comp62321_c0_seq1	2.61637	0.000268307	0.0103265	up	m.7899	gi|298204884|emb|CBI34191.3| unnamed protein product [Vitis vinifera]	85.5	1e-14, Method: Compositional matrix adjust.	41.22			hypothetical protein LOC100245132
comp56536_c0_seq1	4.6031	1.14102e-05	0.000701593	up	m.4871
comp75206_c0_seq2	2.24878	9.81747e-05	0.0044738	up	m.41004	gi|359496523|ref|XP_003635255.1| PREDICTED: G-type lectin S-receptor-like serine/threonine-protein kinase At1g11330-like [Vitis vinifera]	283	4e-74, Method: Compositional matrix adjust.	53.31			hypothetical protein LOC100251437		GO:0005529		GO:0048544	sp|Q9SXB8.3|Y1133_ARATH RecName: Full=G-type lectin S-receptor-like serine/threonine-protein kinase At1g11330; Flags: Precursor
comp70254_c0_seq3	2.04176	2.08157e-05	0.00118084	up	m.19923	gi|359493630|ref|XP_002282825.2| PREDICTED: UDP-glycosyltransferase 79B6-like [Vitis vinifera]	418	e-115, Method: Compositional matrix adjust.	68.17			hypothetical protein LOC100245127		GO:0016758		GO:0008152	sp|Q9FN26.1|U79B6_ARATH RecName: Full=UDP-glycosyltransferase 79B6
comp76043_c0_seq5	1.56419	0.00142264	0.0383525	up	m.47668	gi|356517750|ref|XP_003527549.1| PREDICTED: hexose carrier protein HEX6-like [Glycine max]	163	1e-38, Method: Compositional matrix adjust.	68.97			hexose transporter-like		GO:0022857	GO:0016021	GO:0055085	sp|Q07423.1|HEX6_RICCO RecName: Full=Hexose carrier protein HEX6
comp53870_c0_seq1	2.79322	3.19568e-08	3.87682e-06	up	m.3954
comp63177_c1_seq6	3.3518	6.808e-11	1.60834e-08	up	m.8642	gi|225460670|ref|XP_002266148.1| PREDICTED: auxin-induced protein 5NG4 [Vitis vinifera] hypothetical protein VITISV_041298 [Vitis vinifera]	207	2e-51, Method: Compositional matrix adjust.	52.83			hypothetical protein					sp|Q6NMB7.1|WTR7_ARATH RecName: Full=WAT1-related protein At1g43650
comp51451_c0_seq3	1.78737	0.000165122	0.00694306	up	m.3406	gi|460373645|ref|XP_004232625.1| PREDICTED: MOSC domain-containing protein 2, mitochondrial-like [Solanum lycopersicum]	271	6e-71, Method: Compositional matrix adjust.	75.57			hypothetical protein LOC100259464					sp|Q1LZH1.1|MOSC2_BOVIN RecName: Full=MOSC domain-containing protein 2, mitochondrial; AltName: Full=Mitochondrial amidoxime reducing component 2; Short=mARC2; Flags: Precursor
comp72607_c1_seq1	1.63848	0.000824645	0.0248216	up	m.27110	gi|462399513|gb|EMJ05181.1| hypothetical protein PRUPE_ppa000212mg [Prunus persica]	1680	0.0, Method: Compositional matrix adjust.	78.49			hypothetical protein LOC100264776		GO:0016887	GO:0016020		sp|Q7PC87.1|AB34G_ARATH RecName: Full=ABC transporter G family member 34; Short=ABC transporter ABCG.34; Short=AtABCG34; AltName: Full=Pleiotropic drug resistance protein 6
comp32849_c0_seq1	1.91706	0.000427768	0.0152843	up	m.1133	gi|356550545|ref|XP_003543646.1| PREDICTED: probable mitochondrial chaperone BCS1-B-like [Glycine max]	174	8e-42, Method: Compositional matrix adjust.	70.43			ATP binding protein, putative					sp|Q5UR45.1|YL572_MIMIV RecName: Full=Putative AAA family ATPase L572
comp68816_c0_seq3	1.56009	0.00197012	0.0492653	up	m.16679	gi|147855394|emb|CAN79616.1| hypothetical protein VITISV_004977 [Vitis vinifera]	244	8e-63, Method: Compositional matrix adjust.	61.93			AATP1 (AAA-ATPase 1)		GO:0005524			sp|Q54DY9.1|BCS1B_DICDI RecName: Full=Probable mitochondrial chaperone BCS1-B; AltName: Full=BCS1-like protein 2
comp60468_c0_seq4	2.90793	5.33713e-09	8.01887e-07	up	m.6707	gi|460386782|ref|XP_004239075.1| PREDICTED: serine/threonine-protein phosphatase 6 regulatory ankyrin repeat subunit C-like [Solanum lycopersicum]	214	9e-54, Method: Compositional matrix adjust.	77.14		K06694	similar to ankyrin repeat family protein		GO:0005515			sp|Q54HW1.1|PSD10_DICDI RecName: Full=26S proteasome non-ATPase regulatory subunit 10; AltName: Full=26S proteasome regulatory subunit p28
comp69828_c0_seq2	2.66296	3.39448e-06	0.000244273	up	m.18693	gi|147819361|emb|CAN60170.1| hypothetical protein VITISV_003666 [Vitis vinifera]	376	e-102, Method: Compositional matrix adjust.	59.54			NUC (nutcracker)					sp|Q9FFH3.1|NUC_ARATH RecName: Full=Zinc finger protein NUTCRACKER
comp64822_c0_seq3	1.55093	0.00123202	0.0340364	up	m.10340	gi|350540808|gb|AEQ29017.1| WRKY4 [Panax quinquefolius]	226	3e-57, Method: Compositional matrix adjust.	51.72			hypothetical protein LOC100262306		GO:0043565		GO:0006355	sp|O64747.1|WRK35_ARATH RecName: Full=Probable WRKY transcription factor 35; AltName: Full=WRKY DNA-binding protein 35
comp69617_c1_seq5	2.11676	1.0795e-05	0.000671299	up	m.18304
comp50821_c0_seq1	3.65672	0.000108391	0.00489588	up	m.3259	gi|225432636|ref|XP_002278244.1| PREDICTED: primary amine oxidase [Vitis vinifera] unnamed protein product [Vitis vinifera]	342	3e-92, Method: Compositional matrix adjust.	78.5			hypothetical protein LOC100244323		GO:0048038		GO:0055114	sp|P49252.3|AMO_LENCU RecName: Full=Primary amine oxidase; AltName: Full=Amine oxidase [copper-containing]; Flags: Precursor
comp75206_c0_seq9	2.03339	8.8995e-05	0.0041129	up	m.41011	gi|359496521|ref|XP_002262970.2| PREDICTED: G-type lectin S-receptor-like serine/threonine-protein kinase At1g11330-like [Vitis vinifera]	977	0.0, Method: Compositional matrix adjust.	58.45			hypothetical protein LOC100263919	euNOG05878:31-835	GO:0005529		GO:0048544	sp|Q9SXB8.3|Y1133_ARATH RecName: Full=G-type lectin S-receptor-like serine/threonine-protein kinase At1g11330; Flags: Precursor
comp71318_c0_seq4	2.55887	0.00015652	0.0066436	up	m.22965	gi|225442168|ref|XP_002276168.1| PREDICTED: protein Brevis radix-like 2 isoform 2 [Vitis vinifera] unnamed protein product [Vitis vinifera]	285	3e-75, Method: Compositional matrix adjust.	68			hypothetical protein LOC100250851					sp|Q8GZ92.1|BRXL4_ARATH RecName: Full=Protein Brevis radix-like 4; Short=AtBRXL4
comp75855_c0_seq54	1.84409	0.000636396	0.0209462	up	m.46042	gi|356512693|ref|XP_003525051.1| PREDICTED: uncharacterized protein LOC100792892 [Glycine max]	82	5e-14, Method: Composition-based stats.	68.63			Epstein-Barr nuclear antigen, putative
comp80906_c0_seq1	2.86702	1.15736e-08	1.56829e-06	up	m.49968	gi|82581289|dbj|BAE48709.1| ZIP family metal transporter [Chengiopanax sciadophylloides]	546	e-153, Method: Compositional matrix adjust.	70.3		K14709	ZIP4 (ZINC TRANSPORTER 4 PRECURSOR)	KOG1558:10-413	GO:0046873	GO:0016020	GO:0055085	sp|O04089.1|ZIP4_ARATH RecName: Full=Zinc transporter 4, chloroplastic; AltName: Full=ZRT/IRT-like protein 4; Flags: Precursor
comp60468_c0_seq5	2.83521	1.13705e-08	1.55224e-06	up	m.6708	gi|460386782|ref|XP_004239075.1| PREDICTED: serine/threonine-protein phosphatase 6 regulatory ankyrin repeat subunit C-like [Solanum lycopersicum]	305	5e-81, Method: Compositional matrix adjust.	78.95		K06694	similar to ankyrin repeat family protein	KOG4412:1-195	GO:0005515			sp|Q54HW1.1|PSD10_DICDI RecName: Full=26S proteasome non-ATPase regulatory subunit 10; AltName: Full=26S proteasome regulatory subunit p28
comp32984_c0_seq1	1.98184	3.30889e-05	0.00174221	up	m.1145	gi|462420579|gb|EMJ24842.1| hypothetical protein PRUPE_ppa012710mg [Prunus persica]	157	1e-36, Method: Compositional matrix adjust.	56.05			calmodulin, putative	KOG0027:6-152				sp|Q5Z676.1|CML29_ORYSJ RecName: Full=Probable calcium-binding protein CML29; AltName: Full=Calmodulin-like protein 29
comp60468_c0_seq1	2.9003	5.6697e-09	8.44785e-07	up	m.6704	gi|460386782|ref|XP_004239075.1| PREDICTED: serine/threonine-protein phosphatase 6 regulatory ankyrin repeat subunit C-like [Solanum lycopersicum]	214	9e-54, Method: Compositional matrix adjust.	77.14		K06694	similar to ankyrin repeat family protein		GO:0005515			sp|Q54HW1.1|PSD10_DICDI RecName: Full=26S proteasome non-ATPase regulatory subunit 10; AltName: Full=26S proteasome regulatory subunit p28
comp69617_c1_seq1	2.12298	1.02785e-05	0.000644136	up	m.18300
comp64944_c0_seq2	2.66966	0.000683473	0.0218547	up	m.10531	gi|449295778|gb|EMC91799.1| hypothetical protein BAUCODRAFT_38938 [Baudoinia compniacensis UAMH 10762]	488	e-136, Method: Compositional matrix adjust.	69.77			hypothetical protein	KOG1198:1-343	GO:0016491		GO:0055114	sp|O94564.1|YGD6_SCHPO RecName: Full=Zinc-type alcohol dehydrogenase-like protein C1773.06c
comp71564_c2_seq3	1.63149	0.000712627	0.0224866	up	m.23724	gi|350537149|ref|NP_001233771.1| auxin response factor 4 [Solanum lycopersicum] auxin response factor 4 [Solanum lycopersicum]	837	0.0, Method: Compositional matrix adjust.	70.78			ARF4 (AUXIN RESPONSE FACTOR 4)		GO:0003677	GO:0005634	GO:0009725	sp|Q9ZTX9.1|ARFD_ARATH RecName: Full=Auxin response factor 4
comp71425_c0_seq4	2.2359	0.000155265	0.00660744	up	m.23336	gi|224125352|ref|XP_002329784.1| predicted protein [Populus trichocarpa] predicted protein [Populus trichocarpa]	226	2e-57, Method: Compositional matrix adjust.	62.09			hypothetical protein		GO:0030528		GO:0006355	sp|Q9STJ7.1|BH118_ARATH RecName: Full=Transcription factor bHLH118; AltName: Full=Basic helix-loop-helix protein 118; Short=AtbHLH118; Short=bHLH 118; AltName: Full=Transcription factor EN 5; AltName: Full=bHLH transcription factor bHLH118
comp59600_c0_seq3	1.59388	0.000855569	0.0254572	up	m.6224	gi|225423931|ref|XP_002278994.1| PREDICTED: aluminum-activated malate transporter 9 [Vitis vinifera]	349	4e-94, Method: Compositional matrix adjust.	70.2			hypothetical protein LOC100245583					sp|Q9LS46.1|ALMT9_ARATH RecName: Full=Aluminum-activated malate transporter 9; Short=AtALMT9
comp70254_c0_seq9	2.20287	5.06102e-06	0.000350842	up	m.19928	gi|359493630|ref|XP_002282825.2| PREDICTED: UDP-glycosyltransferase 79B6-like [Vitis vinifera]	418	e-115, Method: Compositional matrix adjust.	68.17			hypothetical protein LOC100245127		GO:0016758		GO:0008152	sp|Q9FN26.1|U79B6_ARATH RecName: Full=UDP-glycosyltransferase 79B6
comp75893_c1_seq32	1.80188	0.000168435	0.00705757	up	m.46274
comp75674_c1_seq2	1.48497	0.00173817	0.0447426	up	m.44552	gi|224133736|ref|XP_002321648.1| predicted protein [Populus trichocarpa] predicted protein [Populus trichocarpa]	1064	0.0, Method: Compositional matrix adjust.	66.32			hypothetical protein	euNOG04300:107-854				sp|Q94A08.2|RFS2_ARATH RecName: Full=Probable galactinol--sucrose galactosyltransferase 2; AltName: Full=Protein SEED IMBIBITION 2; AltName: Full=Raffinose synthase 2
comp63973_c1_seq1	1.99341	0.000745137	0.0232267	up	m.9366	gi|225462663|ref|XP_002266509.1| PREDICTED: protein timeless homolog [Vitis vinifera]	494	e-137, Method: Compositional matrix adjust.	46.79		K03155	ATIM (TIMELESS)					sp|Q9Z2Y1.1|TIM_RAT RecName: Full=Protein timeless homolog; Short=rTIM; AltName: Full=Timeless-like protein; Short=rTLP
comp65310_c0_seq2	1.94005	0.000633354	0.0209036	up	m.11013	gi|359488751|ref|XP_003633812.1| PREDICTED: probable peptide/nitrate transporter At5g14940-like [Vitis vinifera]	627	e-177, Method: Compositional matrix adjust.	65.41			amino acid permease, putative	KOG1237:6-483	GO:0005215	GO:0016020	GO:0006857	sp|Q9LFR1.1|PTR50_ARATH RecName: Full=Probable peptide/nitrate transporter At5g14940
comp75206_c0_seq7	2.61637	0.000268307	0.0103265	up	m.41009	gi|255567481|ref|XP_002524720.1| conserved hypothetical protein [Ricinus communis] conserved hypothetical protein [Ricinus communis]	282	2e-74, Method: Compositional matrix adjust.	79.31			hypothetical protein		GO:0005524		GO:0006468	sp|Q9SXB8.3|Y1133_ARATH RecName: Full=G-type lectin S-receptor-like serine/threonine-protein kinase At1g11330; Flags: Precursor
comp57416_c0_seq1	1.58228	0.00135165	0.0366313	up	m.5205	gi|225429309|ref|XP_002270534.1| PREDICTED: zinc finger protein 7-like [Vitis vinifera]	238	5e-61, Method: Compositional matrix adjust.	66.86			hypothetical protein LOC100264703					sp|Q42485.1|ZFP1_ARATH RecName: Full=Zinc finger protein 1
comp63997_c0_seq1	1.77773	0.000327242	0.0121898	up	m.9382
comp72838_c0_seq12	2.79429	0.000322178	0.0120136	up	m.27942	gi|462416920|gb|EMJ21657.1| hypothetical protein PRUPE_ppa005471mg [Prunus persica]	177	9e-43, Method: Compositional matrix adjust.	52.66			hypothetical protein LOC100247125					sp|Q8GVE3.2|FLRT_CITMA RecName: Full=Flavanone 7-O-glucoside 2''-O-beta-L-rhamnosyltransferase; AltName: Full=1,2 rhamnosyltransferase
comp69823_c0_seq1	1.61878	0.00120907	0.0335521	up	m.18689	gi|460404738|ref|XP_004247838.1| PREDICTED: uncharacterized protein LOC101258787 [Solanum lycopersicum]	479	e-133, Method: Compositional matrix adjust.	80.68			hypothetical protein		GO:0005515
comp71431_c0_seq1	1.928	5.95733e-05	0.00289083	up	m.23358	gi|460387965|ref|XP_004239642.1| PREDICTED: probable LRR receptor-like serine/threonine-protein kinase At5g63710-like [Solanum lycopersicum]	889	0.0, Method: Compositional matrix adjust.	71.74			hypothetical protein LOC100250696	euNOG05932:75-666	GO:0005524		GO:0006468	sp|Q8W4S5.1|Y5371_ARATH RecName: Full=Probable LRR receptor-like serine/threonine-protei n kinase At5g63710; Flags: Precursor
comp75893_c1_seq89	1.77827	0.000202716	0.00816986	up	m.46275
comp65979_c0_seq1	1.67895	0.000430032	0.0153347	up	m.11804	gi|224077804|ref|XP_002305415.1| predicted protein [Populus trichocarpa] predicted protein [Populus trichocarpa]	76.6	2e-12, Method: Compositional matrix adjust.	66.1			hypothetical protein
comp73417_c0_seq12	3.90847	1.36162e-09	2.36204e-07	up	m.30581
comp62321_c0_seq4	2.64861	0.000217341	0.00866202	up	m.7901	gi|147859321|emb|CAN81841.1| hypothetical protein VITISV_019533 [Vitis vinifera]	82	1e-13, Method: Compositional matrix adjust.	41.86			hypothetical protein LOC100245132
comp64822_c0_seq5	1.56059	0.00114746	0.0320905	up	m.10342	gi|255548437|ref|XP_002515275.1| conserved hypothetical protein [Ricinus communis] conserved hypothetical protein [Ricinus communis]	145	6e-33, Method: Compositional matrix adjust.	46.97			hypothetical protein		GO:0043565		GO:0006355	sp|O64747.1|WRK35_ARATH RecName: Full=Probable WRKY transcription factor 35; AltName: Full=WRKY DNA-binding protein 35
comp62336_c0_seq2	1.91284	0.000164566	0.00693833	up	m.7912	gi|225435070|ref|XP_002284400.1| PREDICTED: transcription factor MYB59-like [Vitis vinifera]	183	1e-44, Method: Compositional matrix adjust.	55.5		K09422	hypothetical protein					sp|Q9LX82.1|MYB48_ARATH RecName: Full=Transcription factor MYB48; AltName: Full=Myb-rela ted protein 48; Short=AtMYB48
comp70709_c0_seq1	1.70211	0.00129805	0.0353922	up	m.21163	gi|460411825|ref|XP_004251305.1| PREDICTED: uncharacterized protein LOC101261297 [Solanum lycopersicum]	157	3e-36, Method: Compositional matrix adjust.	46.33			hypothetical protein LOC100263778	KOG1603:138-214	GO:0046872		GO:0030001	sp|Q9SZN7.1|HIP26_ARATH RecName: Full=Heavy metal-associated isoprenylated plant protein 26; Short=AtHIPP26; AltName: Full=Farnesylated protein 6; Short=AtFP6; Flags: Precursor
comp72607_c1_seq2	1.79135	0.000319515	0.0119267	up	m.27111	gi|470134344|ref|XP_004303014.1| PREDICTED: pleiotropic drug resistance protein 2-like isoform 1 [Fragaria vesca subsp. vesca]	1300	0.0, Method: Compositional matrix adjust.	77.5			hypothetical protein LOC100264776		GO:0016887	GO:0016020		sp|Q7PC84.1|AB39G_ARATH RecName: Full=ABC transporter G family member 39; Short=ABC transporter ABCG.39; Short=AtABCG39; AltName: Full=Probable pleiotropic drug resistance protein 11
comp51451_c0_seq2	1.74442	0.0002317	0.00913293	up	m.3405	gi|460373645|ref|XP_004232625.1| PREDICTED: MOSC domain-containing protein 2, mitochondrial-like [Solanum lycopersicum]	271	6e-71, Method: Compositional matrix adjust.	75.57			hypothetical protein LOC100259464					sp|Q1LZH1.1|MOSC2_BOVIN RecName: Full=MOSC domain-containing protein 2, mitochondrial; AltName: Full=Mitochondrial amidoxime reducing component 2; Short=mARC2; Flags: Precursor
comp76251_c0_seq3	1.63601	0.000684159	0.0218572	up	m.49397	gi|359482434|ref|XP_002270860.2| PREDICTED: tyrosine-sulfated glycopeptide receptor 1-like [Vitis vinifera]	602	e-170, Method: Compositional matrix adjust.	50.84			hypothetical protein LOC100256619	KOG0619:1-693	GO:0005515			sp|Q9C7S5.1|PSYR1_ARATH RecName: Full=Tyrosine-sulfated glycopeptide receptor 1
comp63177_c1_seq3	3.38614	4.68928e-11	1.13775e-08	up	m.8639	gi|225460670|ref|XP_002266148.1| PREDICTED: auxin-induced protein 5NG4 [Vitis vinifera] hypothetical protein VITISV_041298 [Vitis vinifera]	207	2e-51, Method: Compositional matrix adjust.	52.83			hypothetical protein					sp|Q6NMB7.1|WTR7_ARATH RecName: Full=WAT1-related protein At1g43650
comp65310_c0_seq1	2.22659	6.23707e-05	0.00301031	up	m.11012	gi|359488751|ref|XP_003633812.1| PREDICTED: probable peptide/nitrate transporter At5g14940-like [Vitis vinifera]	727	0.0, Method: Compositional matrix adjust.	67.66			amino acid permease, putative	KOG1237:1-536	GO:0005215	GO:0016020	GO:0006857	sp|Q9LFR1.1|PTR50_ARATH RecName: Full=Probable peptide/nitrate transporter At5g14940
comp51966_c0_seq1	6.34325	4.93267e-05	0.00243977	up	m.3520	gi|403336116|gb|EJY67246.1| 60S ribosomal protein L36 [Oxytricha trifallax]	100	2e-19, Method: Compositional matrix adjust.	51		K02920	ribosomal protein L36, component of cytosolic 80S ribosome and 60S large subunit	KOG3452:5-102	GO:0003735	GO:0005840	GO:0006412	sp|Q24F59.1|RL36_TETTS RecName: Full=60S ribosomal protein L36
comp74298_c0_seq78	1.59383	0.00127782	0.0349469	up	m.35251	gi|225464148|ref|XP_002266006.1| PREDICTED: uncharacterized protein LOC100256822 isoform 1 [Vitis vinifera] unnamed protein product [Vitis vinifera]	130	2e-28, Method: Composition-based stats.	78.26			hypothetical protein LOC100263058
comp75206_c0_seq16	1.72184	0.00106159	0.0303618	up	m.41017	gi|359496521|ref|XP_002262970.2| PREDICTED: G-type lectin S-receptor-like serine/threonine-protein kinase At1g11330-like [Vitis vinifera]	805	0.0, Method: Compositional matrix adjust.	58.66			hypothetical protein LOC100263919	euNOG05878:31-683	GO:0005529		GO:0048544	sp|Q9SXB8.3|Y1133_ARATH RecName: Full=G-type lectin S-receptor-like serine/threonine-protein kinase At1g11330; Flags: Precursor
comp70623_c0_seq2	1.57849	0.000809846	0.0245615	up	m.20876	gi|225453897|ref|XP_002278913.1| PREDICTED: dihydroflavonol-4-reductase [Vitis vinifera] unnamed protein product [Vitis vinifera]	427	e-117, Method: Compositional matrix adjust.	61.85			hypothetical protein LOC100254019	KOG1502:64-387	GO:0050662		GO:0044237	sp|P51102.2|DFRA_ARATH RecName: Full=Dihydroflavonol-4-reductase; Short=DFR; AltName: Full=Dihydrokaempferol 4-reductase; AltName: Full=Protein TRANSPARENT TESTA 3
comp59653_c0_seq1	1.99405	0.000669409	0.0217142	up	m.6235	gi|148607974|gb|ABQ95545.1| CCaMK [Petunia x hybrida]	809	0.0, Method: Compositional matrix adjust.	78.14			hypothetical protein LOC100250591	KOG0032:3-500	GO:0005524		GO:0006468	sp|A0AAR7.1|CCAMK_LOTJA RecName: Full=Calcium and calcium/calmodulin-dependent serine/threonine-protein kinase; Short=LjCCaMK
comp71564_c2_seq5	1.61937	0.000792544	0.024123	up	m.23725	gi|350537149|ref|NP_001233771.1| auxin response factor 4 [Solanum lycopersicum] auxin response factor 4 [Solanum lycopersicum]	800	0.0, Method: Compositional matrix adjust.	67.95			ARF4 (AUXIN RESPONSE FACTOR 4)		GO:0003677	GO:0005634	GO:0009725	sp|Q9ZTX9.1|ARFD_ARATH RecName: Full=Auxin response factor 4
comp68644_c0_seq3	1.91759	9.00159e-05	0.00415473	up	m.16361	gi|225423977|ref|XP_002282578.1| PREDICTED: zinc finger protein CONSTANS-LIKE 16 [Vitis vinifera] unnamed protein product [Vitis vinifera]	300	3e-79, Method: Compositional matrix adjust.	59.27			hypothetical protein LOC100264474		GO:0005515			sp|Q8RWD0.2|COL16_ARATH RecName: Full=Zinc finger protein CONSTANS-LIKE 16
comp74298_c0_seq46	1.85293	0.000225908	0.00894393	up	m.35228	gi|225464148|ref|XP_002266006.1| PREDICTED: uncharacterized protein LOC100256822 isoform 1 [Vitis vinifera] unnamed protein product [Vitis vinifera]	130	2e-28, Method: Composition-based stats.	78.26			hypothetical protein LOC100263058
comp75206_c0_seq5	2.46231	4.07747e-06	0.000288792	up	m.41007	gi|359497280|ref|XP_003635472.1| PREDICTED: G-type lectin S-receptor-like serine/threonine-protein kinase At1g11300-like [Vitis vinifera]	512	e-142, Method: Compositional matrix adjust.	62.35			hypothetical protein LOC100263919	euNOG05878:3-401	GO:0004672		GO:0006468	sp|Q9SXB8.3|Y1133_ARATH RecName: Full=G-type lectin S-receptor-like serine/threonine-protein kinase At1g11330; Flags: Precursor
comp58268_c0_seq1	2.01425	2.43199e-05	0.00133942	up	m.5606
comp70226_c0_seq1	1.95843	0.000135766	0.00591651	up	m.19843	gi|224140377|ref|XP_002323559.1| predicted protein [Populus trichocarpa] predicted protein [Populus trichocarpa]	802	0.0, Method: Compositional matrix adjust.	77.71			PTR1 (PEPTIDE TRANSPORTER 1)	KOG1237:1-489	GO:0005215	GO:0016020	GO:0006857	sp|Q9M390.1|PTR1_ARATH RecName: Full=Peptide transporter PTR1
comp348945_c0_seq1	3.79274	0.00122209	0.033835	up	m.50378
comp68816_c0_seq2	1.57171	0.00182317	0.0465441	up	m.16678	gi|147855394|emb|CAN79616.1| hypothetical protein VITISV_004977 [Vitis vinifera]	244	8e-63, Method: Compositional matrix adjust.	61.93			AATP1 (AAA-ATPase 1)		GO:0005524			sp|Q54DY9.1|BCS1B_DICDI RecName: Full=Probable mitochondrial chaperone BCS1-B; AltName: Full=BCS1-like protein 2
comp71865_c0_seq1	1.78648	0.000190182	0.00772539	up	m.24621	gi|224140427|ref|XP_002323584.1| predicted protein [Populus trichocarpa] predicted protein [Populus trichocarpa]	143	1e-31, Method: Compositional matrix adjust.	32.24			hypothetical protein
comp75893_c1_seq133	1.80256	0.000167895	0.00704316	up	m.46277
comp50821_c0_seq2	3.13176	6.55713e-06	0.000439071	up	m.3260	gi|224108047|ref|XP_002314703.1| predicted protein [Populus trichocarpa] predicted protein [Populus trichocarpa]	944	0.0, Method: Compositional matrix adjust.	69.48			hypothetical protein	KOG1186:31-663	GO:0048038		GO:0055114	sp|P49252.3|AMO_LENCU RecName: Full=Primary amine oxidase; AltName: Full=Amine oxidase [copper-containing]; Flags: Precursor
comp68522_c0_seq3	2.11888	0.000540777	0.0185825	up	m.16093
comp75206_c0_seq38	1.84164	0.00046792	0.0164731	up	m.41037	gi|359496521|ref|XP_002262970.2| PREDICTED: G-type lectin S-receptor-like serine/threonine-protein kinase At1g11330-like [Vitis vinifera]	682	0.0, Method: Compositional matrix adjust.	56.09			hypothetical protein LOC100251437		GO:0005529		GO:0048544	sp|Q9SXB8.3|Y1133_ARATH RecName: Full=G-type lectin S-receptor-like serine/threonine-protein kinase At1g11330; Flags: Precursor
comp44051_c0_seq2	2.07718	0.00182136	0.0465441	up	m.2323	gi|359497194|ref|XP_003635450.1| PREDICTED: uncharacterized protein LOC100853798 [Vitis vinifera] unnamed protein product [Vitis vinifera]	206	3e-51, Method: Compositional matrix adjust.	55.85			hypothetical protein
comp71431_c0_seq6	1.95798	4.6346e-05	0.00232761	up	m.23363	gi|460387965|ref|XP_004239642.1| PREDICTED: probable LRR receptor-like serine/threonine-protein kinase At5g63710-like [Solanum lycopersicum]	761	0.0, Method: Compositional matrix adjust.	74.69			hypothetical protein		GO:0005524		GO:0006468	sp|Q8W4S5.1|Y5371_ARATH RecName: Full=Probable LRR receptor-like serine/threonine-protei n kinase At5g63710; Flags: Precursor
comp71431_c0_seq3	1.9262	6.10301e-05	0.00295291	up	m.23360	gi|460387965|ref|XP_004239642.1| PREDICTED: probable LRR receptor-like serine/threonine-protein kinase At5g63710-like [Solanum lycopersicum]	891	0.0, Method: Compositional matrix adjust.	71.74			hypothetical protein LOC100250696	euNOG05932:29-620	GO:0005515		GO:0006468	sp|Q8W4S5.1|Y5371_ARATH RecName: Full=Probable LRR receptor-like serine/threonine-protei n kinase At5g63710; Flags: Precursor
comp342578_c0_seq1	5.7313	0.00109407	0.0309345	up	m.50355	gi|460400397|ref|XP_004245721.1| PREDICTED: cytochrome P450 93A1-like [Solanum lycopersicum]	167	8e-40, Method: Compositional matrix adjust.	73.53			hypothetical protein LOC100253887		GO:0020037			sp|P37120.1|C75A2_SOLME RecName: Full=Flavonoid 3',5'-hydroxylase; Short=F3'5'H; AltName : Full=CYPLXXVA2; AltName: Full=Cytochrome P450 75A2; AltName: Full=P-450EG1
comp73476_c0_seq3	1.55495	0.00172756	0.0445811	up	m.30832	gi|460379277|ref|XP_004235390.1| PREDICTED: uncharacterized protein LOC101255972 isoform 1 [Solanum lycopersicum]	301	4e-79, Method: Compositional matrix adjust.	44.07			hypothetical protein	KOG0724:44-466				sp|P92973.1|CCA1_ARATH RecName: Full=Protein CCA1; AltName: Full=MYB-related transcripti on factor CCA1; AltName: Full=Protein CIRCADIAN CLOCK ASSOCIATED 1
comp64877_c0_seq3	1.89691	0.000312631	0.0117062	up	m.10448	gi|482561171|gb|EOA25362.1| hypothetical protein CARUB_v10018693mg [Capsella rubella]	102	4e-20, Method: Compositional matrix adjust.	54.26		K09422	hypothetical protein					sp|Q9S7L2.1|MYB98_ARATH RecName: Full=Transcription factor MYB98; AltName: Full=Myb-rela ted protein 98; Short=AtMYB98
comp76005_c0_seq2	1.66012	0.000665336	0.0216605	up	m.47321	gi|460402438|ref|XP_004246719.1| PREDICTED: probable protein phosphatase 2C 38-like [Solanum lycopersicum]	546	e-153, Method: Compositional matrix adjust.	75.07			hypothetical protein LOC100241474	KOG0700:1-357	GO:0003824			sp|Q9LHJ9.1|P2C38_ARATH RecName: Full=Probable protein phosphatase 2C 38; Short=AtPP2C38
comp25652_c0_seq1	6.02576	0.000272943	0.0103278	up	m.691
comp42728_c0_seq1	5.7313	0.00109407	0.0309345	up	m.2203	gi|391348733|ref|XP_003748598.1| PREDICTED: cuticle protein 14-like [Metaseiulus occidentalis]	115	4e-24, Method: Compositional matrix adjust.	66.29			structural constituent of cuticle, putative		GO:0042302			sp|P83354.1|CU14A_LIMPO RecName: Full=Cuticle protein 14 isoform a; AltName: Full=LpCP14 a
comp75206_c0_seq27	2.38241	7.82949e-06	0.000507489	up	m.41027	gi|359497280|ref|XP_003635472.1| PREDICTED: G-type lectin S-receptor-like serine/threonine-protein kinase At1g11300-like [Vitis vinifera]	445	e-123, Method: Compositional matrix adjust.	61.52			hypothetical protein	euNOG05878:3-350	GO:0004672		GO:0006468	sp|Q9SXB8.3|Y1133_ARATH RecName: Full=G-type lectin S-receptor-like serine/threonine-protein kinase At1g11330; Flags: Precursor
comp66383_c0_seq1	2.37727	1.85603e-05	0.00106297	up	m.12371	gi|225423925|ref|XP_002278939.1| PREDICTED: probable carboxylesterase 6-like [Vitis vinifera]	462	e-128, Method: Compositional matrix adjust.	64.29			hypothetical protein LOC100261259	KOG1515:20-344	GO:0016787		GO:0008152	sp|Q9SX25.1|CXE6_ARATH RecName: Full=Probable carboxylesterase 6; AltName: Full=AtCXE6
comp76005_c0_seq7	1.65432	0.000820885	0.0247292	up	m.47325	gi|460402438|ref|XP_004246719.1| PREDICTED: probable protein phosphatase 2C 38-like [Solanum lycopersicum]	323	2e-86, Method: Compositional matrix adjust.	71.24			hypothetical protein LOC100241474		GO:0003824			sp|Q9LHJ9.1|P2C38_ARATH RecName: Full=Probable protein phosphatase 2C 38; Short=AtPP2C38
comp71431_c0_seq10	1.92839	5.94857e-05	0.00289049	up	m.23367	gi|460387965|ref|XP_004239642.1| PREDICTED: probable LRR receptor-like serine/threonine-protein kinase At5g63710-like [Solanum lycopersicum]	891	0.0, Method: Compositional matrix adjust.	71.74			hypothetical protein LOC100250696	euNOG05932:29-620	GO:0005515		GO:0006468	sp|Q8W4S5.1|Y5371_ARATH RecName: Full=Probable LRR receptor-like serine/threonine-protei n kinase At5g63710; Flags: Precursor
comp65211_c0_seq1	2.01312	0.00147044	0.0392873	up	m.10870	gi|460388135|ref|XP_004239725.1| PREDICTED: ferredoxin-3, chloroplastic-like isoform 1 [Solanum lycopersicum] PREDICTED: ferredoxin-3, chloroplastic-like isoform 2 [Solanum lycopersicum]	195	4e-48, Method: Compositional matrix adjust.	64.43		K02639	hypothetical protein LOC100251971	euNOG12256:34-182	GO:0051536			sp|Q9ZQG8.1|FER3_ARATH RecName: Full=Ferredoxin-3, chloroplastic; Short=AtFd3; Flags: Precursor
comp69166_c0_seq2	2.53558	5.80292e-06	0.000394423	up	m.17460	gi|462403352|gb|EMJ08909.1| hypothetical protein PRUPE_ppa025319mg [Prunus persica]	137	7e-31, Method: Compositional matrix adjust.	45.96			hypothetical protein LOC100257800
comp63998_c0_seq2	2.58016	0.00114267	0.0319815	up	m.9385	gi|359495708|ref|XP_002270693.2| PREDICTED: uncharacterized protein LOC100261837 [Vitis vinifera]	89	4e-16, Method: Compositional matrix adjust.	48.15			hypothetical protein LOC100248507
comp57260_c0_seq3	1.74546	0.00045006	0.0159067	up	m.5143	gi|224104079|ref|XP_002313309.1| predicted protein [Populus trichocarpa] predicted protein [Populus trichocarpa]	350	1e-94, Method: Compositional matrix adjust.	77.63			hypothetical protein	euNOG08972:31-228				sp|Q8RUN2.1|LOG1_ARATH RecName: Full=Cytokinin riboside 5'-monophosphate phosphoribohydrolase LOG1; AltName: Full=Protein LONELY GUY 1
comp57087_c0_seq1	2.27083	0.000226793	0.00896906	up	m.5077	gi|460398635|ref|XP_004244861.1| PREDICTED: uncharacterized protein LOC101267725 [Solanum lycopersicum]	145	4e-33, Method: Compositional matrix adjust.	59.68			hypothetical protein
comp385563_c0_seq1	6.02576	0.000272943	0.0103278	up	m.50455
comp76183_c0_seq4	1.63938	0.000616555	0.0205115	up	m.48765	gi|255579216|ref|XP_002530454.1| conserved hypothetical protein [Ricinus communis] conserved hypothetical protein [Ricinus communis]	320	2e-85, Method: Compositional matrix adjust.	61.57			hypothetical protein					sp|P0C897.1|Y3264_ARATH RecName: Full=Putative UPF0481 protein At3g02645
comp1182_c0_seq2	6.11192	0.000175464	0.00722787	up	m.59	gi|359472703|ref|XP_002282030.2| PREDICTED: transcription factor HBP-1b(c1)-like [Vitis vinifera]	81.6	6e-14, Method: Compositional matrix adjust.	48.21		K14431	Transcription factor HBP-1b(c1), putative
comp60926_c0_seq1	1.82112	0.00187187	0.0473693	up	m.7011	gi|147860285|emb|CAN83555.1| hypothetical protein VITISV_033067 [Vitis vinifera]	310	2e-82, Method: Compositional matrix adjust.	70.19			2-oxoglutarate-dependent dioxygenase		GO:0016491			sp|D4N500.1|DIOX1_PAPSO RecName: Full=Thebaine 6-O-demethylase
comp51451_c0_seq4	1.7346	0.000250495	0.0097772	up	m.3407	gi|460373645|ref|XP_004232625.1| PREDICTED: MOSC domain-containing protein 2, mitochondrial-like [Solanum lycopersicum]	309	3e-82, Method: Compositional matrix adjust.	76			hypothetical protein LOC100259464					sp|Q1LZH1.1|MOSC2_BOVIN RecName: Full=MOSC domain-containing protein 2, mitochondrial; AltName: Full=Mitochondrial amidoxime reducing component 2; Short=mARC2; Flags: Precursor
comp71431_c0_seq11	1.9518	4.87642e-05	0.00242436	up	m.23368	gi|460387965|ref|XP_004239642.1| PREDICTED: probable LRR receptor-like serine/threonine-protein kinase At5g63710-like [Solanum lycopersicum]	761	0.0, Method: Compositional matrix adjust.	74.69			hypothetical protein		GO:0005524		GO:0006468	sp|Q8W4S5.1|Y5371_ARATH RecName: Full=Probable LRR receptor-like serine/threonine-protei n kinase At5g63710; Flags: Precursor
comp71986_c0_seq12	1.78782	0.000703062	0.0222826	up	m.24976	gi|482548801|gb|EOA12995.1| hypothetical protein CARUB_v10025984mg [Capsella rubella]	275	3e-72, Method: Compositional matrix adjust.	97.84		K04079	heat shock protein, putative	KOG0019:3-139	GO:0005524			sp|P51819.1|HSP83_IPONI RecName: Full=Heat shock protein 83
comp62729_c1_seq2	1.72688	0.00107225	0.0306068	up	m.8262	gi|356535937|ref|XP_003536498.1| PREDICTED: DEAD-box ATP-dependent RNA helicase 7-like [Glycine max]	104	7e-21, Method: Compositional matrix adjust.	84.21			PRH75		GO:0008026			sp|Q39189.2|RH7_ARATH RecName: Full=DEAD-box ATP-dependent RNA helicase 7
comp71431_c0_seq8	1.94583	5.15153e-05	0.00254102	up	m.23365	gi|460387965|ref|XP_004239642.1| PREDICTED: probable LRR receptor-like serine/threonine-protein kinase At5g63710-like [Solanum lycopersicum]	761	0.0, Method: Compositional matrix adjust.	74.69			hypothetical protein		GO:0005524		GO:0006468	sp|Q8W4S5.1|Y5371_ARATH RecName: Full=Probable LRR receptor-like serine/threonine-protei n kinase At5g63710; Flags: Precursor
comp391554_c0_seq1	5.83628	0.000681211	0.021809	up	m.50483	gi|451846226|gb|EMD59536.1| hypothetical protein COCSADRAFT_40733 [Bipolaris sorokiniana ND90Pr]	224	7e-57, Method: Compositional matrix adjust.	62.13		K07119	hypothetical protein		GO:0016491		GO:0055114	sp|Q9C0Y6.1|YKM8_SCHPO RecName: Full=Zinc-type alcohol dehydrogenase-like protein PB24D3.08c
comp33506_c0_seq2	2.6256	0.000882625	0.0261072	up	m.1179	gi|460409391|ref|XP_004250122.1| PREDICTED: RING-H2 finger protein ATL54-like isoform 1 [Solanum lycopersicum]	82.4	3e-14, Method: Composition-based stats.	36.99			ring finger protein, putative
comp53312_c0_seq1	1.53048	0.0013129	0.0356888	up	m.3817	gi|359490751|ref|XP_003634155.1| PREDICTED: protein NDR1 [Vitis vinifera]	238	8e-61, Method: Compositional matrix adjust.	58.29			NDR1/HIN1-like protein
comp75206_c0_seq40	1.80477	0.000623877	0.0206477	up	m.41039	gi|359496521|ref|XP_002262970.2| PREDICTED: G-type lectin S-receptor-like serine/threonine-protein kinase At1g11330-like [Vitis vinifera]	872	0.0, Method: Compositional matrix adjust.	59.13			hypothetical protein LOC100263919	euNOG05878:31-734	GO:0005529		GO:0048544	sp|Q9SXB8.3|Y1133_ARATH RecName: Full=G-type lectin S-receptor-like serine/threonine-protein kinase At1g11330; Flags: Precursor
comp71773_c0_seq1	2.45162	2.60702e-05	0.00142273	up	m.24426	gi|359485318|ref|XP_002278078.2| PREDICTED: uncharacterized protein LOC100267770 [Vitis vinifera]	487	e-135, Method: Compositional matrix adjust.	65.52			hypothetical protein LOC100267770
comp32859_c0_seq1	4.15996	0.00017896	0.00733594	up	m.1135
comp70346_c0_seq11	1.70952	0.00169602	0.0439729	up	m.20231
comp73192_c0_seq4	1.8754	0.00132831	0.0360532	up	m.29499	gi|460413318|ref|XP_004252037.1| PREDICTED: putative late blight resistance protein homolog R1B-16-like [Solanum lycopersicum]	312	1e-82, Method: Compositional matrix adjust.	39.81			hypothetical protein LOC100268059		GO:0005524		GO:0006915	sp|Q6L3N7.1|R1C3_SOLDE RecName: Full=Putative late blight resistance protein homolog R1C -3
comp75206_c0_seq1	1.84505	0.000445788	0.015818	up	m.41003	gi|359496521|ref|XP_002262970.2| PREDICTED: G-type lectin S-receptor-like serine/threonine-protein kinase At1g11330-like [Vitis vinifera]	682	0.0, Method: Compositional matrix adjust.	56.09			hypothetical protein LOC100251437		GO:0005529		GO:0048544	sp|Q9SXB8.3|Y1133_ARATH RecName: Full=G-type lectin S-receptor-like serine/threonine-protein kinase At1g11330; Flags: Precursor
comp75467_c0_seq12	1.63798	0.000697449	0.0221438	up	m.42977	gi|460392545|ref|XP_004241876.1| PREDICTED: alpha/beta hydrolase domain-containing protein 11-like [Solanum lycopersicum]	507	e-141, Method: Compositional matrix adjust.	78.76			catalytic, putative	KOG2382:12-315				sp|P53219.1|IMO32_YEAST RecName: Full=Abhydrolase domain-containing protein IMO32; AltNa me: Full=Intermediate cleaved by mitochondrial octapeptidyl aminopeptidase protein 32; Flags: Precursor
comp41724_c0_seq1	2.90606	0.00129061	0.0352161	up	m.2101
comp68073_c0_seq1	2.01906	8.43183e-05	0.00392168	up	m.15211	gi|470137396|ref|XP_004304452.1| PREDICTED: UDP-glycosyltransferase 86A1-like [Fragaria vesca subsp. vesca]	158	5e-37, Method: Compositional matrix adjust.	66.1			hypothetical protein LOC100253412		GO:0016758		GO:0008152	sp|Q9SJL0.1|U86A1_ARATH RecName: Full=UDP-glycosyltransferase 86A1
comp64822_c0_seq2	1.64817	0.000757337	0.0234676	up	m.10339	gi|255548437|ref|XP_002515275.1| conserved hypothetical protein [Ricinus communis] conserved hypothetical protein [Ricinus communis]	145	6e-33, Method: Compositional matrix adjust.	46.97			hypothetical protein		GO:0043565		GO:0006355	sp|O64747.1|WRK35_ARATH RecName: Full=Probable WRKY transcription factor 35; AltName: Full=WRKY DNA-binding protein 35
comp58037_c0_seq1	6.47914	2.21027e-05	0.00122861	up	m.5498	gi|260941972|ref|XP_002615152.1| hypothetical protein CLUG_05166 [Clavispora lusitaniae ATCC 42720] hypothetical protein CLUG_05166 [Clavispora lusitaniae ATCC 42720]	80.1	2e-13, Method: Compositional matrix adjust.	48.39			similar to ribosomal protein S5
comp10026_c0_seq1	6.11192	0.000175464	0.00722787	up	m.355	gi|406865307|gb|EKD18349.1| hypothetical protein MBM_03342 [Marssonina brunnea f. sp. 'multigermtubi' MB_m1]	140	1e-31, Method: Compositional matrix adjust.	53.54			hypothetical protein
comp73795_c0_seq3	1.71412	0.000726632	0.0228082	up	m.32419	gi|359494559|ref|XP_002265838.2| PREDICTED: NAC domain-containing protein 42-like [Vitis vinifera] unnamed protein product [Vitis vinifera]	331	1e-88, Method: Compositional matrix adjust.	57.88			NAC domain protein, IPR003441		GO:0003677		GO:0006355	sp|Q9SK55.1|NAC42_ARATH RecName: Full=Transcription factor JUNGBRUNNEN 1; AltName: Full= NAC domain-containing protein 42; Short=ANAC042
comp63520_c0_seq1	1.6703	0.000738235	0.0230917	up	m.8904
comp70623_c0_seq1	1.51076	0.00132496	0.0359893	up	m.20875	gi|225453897|ref|XP_002278913.1| PREDICTED: dihydroflavonol-4-reductase [Vitis vinifera] unnamed protein product [Vitis vinifera]	401	e-109, Method: Compositional matrix adjust.	60.38			hypothetical protein LOC100254019	KOG1502:19-330	GO:0050662		GO:0044237	sp|P51102.2|DFRA_ARATH RecName: Full=Dihydroflavonol-4-reductase; Short=DFR; AltName: Full=Dihydrokaempferol 4-reductase; AltName: Full=Protein TRANSPARENT TESTA 3
comp75206_c0_seq29	1.70675	0.00120239	0.0334185	up	m.41029	gi|359496521|ref|XP_002262970.2| PREDICTED: G-type lectin S-receptor-like serine/threonine-protein kinase At1g11330-like [Vitis vinifera]	805	0.0, Method: Compositional matrix adjust.	58.66			hypothetical protein LOC100263919	euNOG05878:31-683	GO:0005529		GO:0048544	sp|Q9SXB8.3|Y1133_ARATH RecName: Full=G-type lectin S-receptor-like serine/threonine-protein kinase At1g11330; Flags: Precursor
comp73192_c0_seq2	2.24148	6.47437e-05	0.00310813	up	m.29497	gi|460413318|ref|XP_004252037.1| PREDICTED: putative late blight resistance protein homolog R1B-16-like [Solanum lycopersicum]	218	3e-54, Method: Compositional matrix adjust.	37.31			hypothetical protein LOC100258324					sp|Q6L3Z4.2|R1B12_SOLDE RecName: Full=Putative late blight resistance protein homolog R1 B-12
comp63177_c1_seq8	3.53123	9.96476e-12	2.67033e-09	up	m.8644	gi|225460670|ref|XP_002266148.1| PREDICTED: auxin-induced protein 5NG4 [Vitis vinifera] hypothetical protein VITISV_041298 [Vitis vinifera]	385	e-104, Method: Compositional matrix adjust.	55.43			hypothetical protein					sp|Q6NMB7.1|WTR7_ARATH RecName: Full=WAT1-related protein At1g43650
comp69617_c1_seq6	2.10249	1.23297e-05	0.000749148	up	m.18305
comp69828_c0_seq3	2.79231	5.14211e-06	0.000355777	up	m.18694	gi|147819361|emb|CAN60170.1| hypothetical protein VITISV_003666 [Vitis vinifera]	187	1e-45, Method: Compositional matrix adjust.	58.96			NUC (nutcracker)					sp|Q9FFH3.1|NUC_ARATH RecName: Full=Zinc finger protein NUTCRACKER
comp64822_c0_seq4	1.58357	0.000981631	0.0285189	up	m.10341	gi|350540808|gb|AEQ29017.1| WRKY4 [Panax quinquefolius]	226	3e-57, Method: Compositional matrix adjust.	51.72			hypothetical protein LOC100262306		GO:0043565		GO:0006355	sp|O64747.1|WRK35_ARATH RecName: Full=Probable WRKY transcription factor 35; AltName: Full=WRKY DNA-binding protein 35
comp67570_c0_seq3	2.71241	0.000530589	0.018285	up	m.14361	gi|370988687|dbj|BAL43557.1| type-A response regulator [Petunia x hybrida]	114	6e-24, Method: Compositional matrix adjust.	50.39		K14492	ARR9 (RESPONSE REGULATOR 9)					sp|O80366.1|ARR9_ARATH RecName: Full=Two-component response regulator ARR9; AltName: Full=Response reactor 4
comp70220_c0_seq1	1.56222	0.00109331	0.0309345	up	m.19830	gi|460372831|ref|XP_004232227.1| PREDICTED: uncharacterized protein At3g28850-like [Solanum lycopersicum]	488	e-135, Method: Compositional matrix adjust.	58.37			hypothetical protein LOC100264446	KOG2824:1-451	GO:0015035		GO:0045454	sp|Q9FLE8.1|Y5986_ARATH RecName: Full=Uncharacterized protein At5g39865
comp60468_c0_seq3	2.87818	7.36248e-09	1.06176e-06	up	m.6706	gi|460386782|ref|XP_004239075.1| PREDICTED: serine/threonine-protein phosphatase 6 regulatory ankyrin repeat subunit C-like [Solanum lycopersicum]	214	5e-54, Method: Compositional matrix adjust.	77.14		K06694	similar to ankyrin repeat family protein		GO:0005515			sp|Q54HW1.1|PSD10_DICDI RecName: Full=26S proteasome non-ATPase regulatory subunit 10; AltName: Full=26S proteasome regulatory subunit p28
comp63809_c0_seq1	1.55844	0.000933425	0.0274067	up	m.9189	gi|470142964|ref|XP_004307159.1| PREDICTED: probable mannitol dehydrogenase-like [Fragaria vesca subsp. vesca]	251	4e-65, Method: Compositional matrix adjust.	77.36			cinnamyl alcohol dehydrogenase-like protein		GO:0016491		GO:0055114	sp|Q9ZRF1.1|MTDH_FRAAN RecName: Full=Probable mannitol dehydrogenase; AltName: Full=NAD-dependent mannitol dehydrogenase
comp71431_c0_seq2	2.02863	2.70056e-05	0.00146931	up	m.23359	gi|460387965|ref|XP_004239642.1| PREDICTED: probable LRR receptor-like serine/threonine-protein kinase At5g63710-like [Solanum lycopersicum]	700	0.0, Method: Compositional matrix adjust.	75			hypothetical protein		GO:0004672		GO:0006468	sp|Q8W4S5.1|Y5371_ARATH RecName: Full=Probable LRR receptor-like serine/threonine-protei n kinase At5g63710; Flags: Precursor
comp64877_c0_seq2	1.94524	0.000141703	0.00612324	up	m.10447	gi|482561171|gb|EOA25362.1| hypothetical protein CARUB_v10018693mg [Capsella rubella]	104	9e-21, Method: Compositional matrix adjust.	43.26		K09422	hypothetical protein					sp|Q9S7L2.1|MYB98_ARATH RecName: Full=Transcription factor MYB98; AltName: Full=Myb-rela ted protein 98; Short=AtMYB98
comp48341_c0_seq2	2.68737	0.0014102	0.0380458	up	m.2745	gi|296084918|emb|CBI28327.3| unnamed protein product [Vitis vinifera]	301	1e-79, Method: Compositional matrix adjust.	69.8		K14431	liguleless2		GO:0046983		GO:0006355	sp|O24160.1|TGA21_TOBAC RecName: Full=TGACG-sequence-specific DNA-binding protein TGA-2. 1; Short=TGA2.1
comp40072_c0_seq1	2.41815	0.00152434	0.0405462	up	m.1961	gi|460379442|ref|XP_004235471.1| PREDICTED: NAC transcription factor NAM-B2-like [Solanum lycopersicum]	56.2	2e-06, Method: Compositional matrix adjust.	53.85			NAC domain protein, IPR003441
comp66760_c0_seq1	2.0268	3.636e-05	0.00188951	up	m.12912	gi|225462503|ref|XP_002268794.1| PREDICTED: protein SRG1-like [Vitis vinifera]	539	e-151, Method: Compositional matrix adjust.	71.35			hypothetical protein LOC100257300	KOG0143:13-359	GO:0016491			sp|Q39224.1|SRG1_ARATH RecName: Full=Protein SRG1; Short=AtSRG1; AltName: Full=Protein SENESCENCE-RELATED GENE 1
comp59600_c0_seq1	1.63169	0.000660368	0.0215967	up	m.6222	gi|225423931|ref|XP_002278994.1| PREDICTED: aluminum-activated malate transporter 9 [Vitis vinifera]	705	0.0, Method: Compositional matrix adjust.	65.49			hypothetical protein LOC100245583	KOG4711:31-548				sp|Q9LS46.1|ALMT9_ARATH RecName: Full=Aluminum-activated malate transporter 9; Short=AtALMT9
comp73192_c0_seq6	2.23641	4.71486e-05	0.00235802	up	m.29501	gi|460413318|ref|XP_004252037.1| PREDICTED: putative late blight resistance protein homolog R1B-16-like [Solanum lycopersicum]	348	2e-93, Method: Compositional matrix adjust.	41.02			hypothetical protein LOC100258324		GO:0005524		GO:0006915	sp|Q60CZ8.1|R1A10_SOLDE RecName: Full=Putative late blight resistance protein homolog R1 A-10 sp|Q6L438.2|R1A6_SOLDE RecName: Full=Putative late blight resistance protein homolog R1A -6
comp60796_c0_seq1	1.53829	0.00124653	0.0343263	up	m.6920	gi|502127218|ref|XP_004499607.1| PREDICTED: probable prefoldin subunit 2-like [Cicer arietinum]	213	2e-53, Method: Compositional matrix adjust.	70.75		K09549	hypothetical protein LOC100244156	KOG4098:46-187	GO:0051082	GO:0016272	GO:0006457	sp|Q9LJ98.1|PFD2_ARATH RecName: Full=Probable prefoldin subunit 2
comp69041_c0_seq1	2.1982	0.00154686	0.0409331	up	m.17253	gi|460393160|ref|XP_004242179.1| PREDICTED: lysM domain receptor-like kinase 3-like [Solanum lycopersicum]	697	0.0, Method: Compositional matrix adjust.	69.96			hypothetical protein LOC100256178	euNOG04799:146-471	GO:0004672		GO:0006468	sp|F4IB81.1|LYK3_ARATH RecName: Full=LysM domain receptor-like kinase 3; Short=LysM-containing receptor-like kinase 3; Flags: Precursor
comp75893_c1_seq27	1.77259	0.000211635	0.00848168	up	m.46273
comp76183_c0_seq1	1.76664	0.000233875	0.00919847	up	m.48763	gi|147800415|emb|CAN62047.1| hypothetical protein VITISV_026044 [Vitis vinifera]	327	3e-87, Method: Compositional matrix adjust.	57.76			hypothetical protein LOC100258254					sp|P0C897.1|Y3264_ARATH RecName: Full=Putative UPF0481 protein At3g02645
comp65932_c0_seq3	1.69564	0.000904079	0.0266321	up	m.11744	gi|462411621|gb|EMJ16670.1| hypothetical protein PRUPE_ppa006530mg [Prunus persica]	567	e-159, Method: Compositional matrix adjust.	75.42			hypothetical protein LOC100263657	KOG2288:8-358	GO:0008378	GO:0016020	GO:0006486	sp|A8MRC7.1|B3GT2_ARATH RecName: Full=Probable beta-1,3-galactosyltransferase 2
comp62336_c0_seq3	1.97768	9.26388e-05	0.00425392	up	m.7913	gi|225435070|ref|XP_002284400.1| PREDICTED: transcription factor MYB59-like [Vitis vinifera]	183	1e-44, Method: Compositional matrix adjust.	55.5		K09422	hypothetical protein					sp|Q9LX82.1|MYB48_ARATH RecName: Full=Transcription factor MYB48; AltName: Full=Myb-rela ted protein 48; Short=AtMYB48
comp82865_c0_seq1	2.86732	5.14568e-08	6.05824e-06	up	m.50000	gi|319428665|gb|ADV56688.1| glutaredoxin [Phaseolus vulgaris]	191	7e-47, Method: Compositional matrix adjust.	86.27			PtrGrx21	KOG1752:1-102	GO:0015035		GO:0045454	sp|Q9LYC6.1|GRC11_ARATH RecName: Full=Glutaredoxin-C11; Short=AtGrxC11; AltName: Full=Protein ROXY 4
comp72832_c0_seq2	1.72961	0.00143567	0.0386168	up	m.27902	gi|460386229|ref|XP_004238802.1| PREDICTED: isopenicillin N epimerase-like [Solanum lycopersicum]	645	0.0, Method: Compositional matrix adjust.	70.62			hypothetical protein	KOG1549:37-443				sp|P18549.3|CEFD_STRC2 RecName: Full=Isopenicillin N epimerase
comp63177_c1_seq5	3.46497	2.02365e-11	5.1174e-09	up	m.8641	gi|225460670|ref|XP_002266148.1| PREDICTED: auxin-induced protein 5NG4 [Vitis vinifera] hypothetical protein VITISV_041298 [Vitis vinifera]	207	2e-51, Method: Compositional matrix adjust.	52.83			hypothetical protein					sp|Q6NMB7.1|WTR7_ARATH RecName: Full=WAT1-related protein At1g43650
comp45953_c0_seq1	2.90606	0.00129061	0.0352161	up	m.2474
comp76192_c0_seq9	1.52035	0.00192567	0.0483896	up	m.48861	gi|147823114|emb|CAN73022.1| hypothetical protein VITISV_004050 [Vitis vinifera]	692	0.0, Method: Compositional matrix adjust.	70.7			hypothetical protein LOC100249338	KOG0017:30-497				sp|P10978.1|POLX_TOBAC RecName: Full=Retrovirus-related Pol polyprotein from transposon TNT 1-94; Includes: RecName: Full=Protease; Includes: RecName: Full=Reverse transcriptase; Includes: RecName: Full=Endonuclease
comp47174_c0_seq1	1.65504	0.000671201	0.0217332	up	m.2601	gi|289466341|gb|ADC94856.1| DRE transcription factor 1 [Vitis pseudoreticulata]	121	5e-26, Method: Compositional matrix adjust.	58.33			AP2/ERF domain-containing transcription factor		GO:0003700		GO:0006355	sp|Q8H1E4.1|RAP24_ARATH RecName: Full=Ethylene-responsive transcription factor RAP2-4; AltName: Full=Ethylene-responsive transcription factor ERF059; AltName: Full=Protein RELATED TO APETALA2 4
comp65238_c0_seq2	3.73808	6.47998e-10	1.25102e-07	up	m.10921	gi|472588254|gb|EMS25726.1| hypothetical protein RHTO_00154 [Rhodosporidium toruloides NP11]	144	5e-33, Method: Compositional matrix adjust.	76.34
comp60826_c0_seq1	-4.51187	2.4638e-17	2.20274e-14	down	m.6943	gi|255565739|ref|XP_002523859.1| short chain alcohol dehydrogenase, putative [Ricinus communis] short chain alcohol dehydrogenase, putative [Ricinus communis]	434	e-119, Method: Compositional matrix adjust.	79.32	EC:1.1.1.100		short chain alcohol dehydrogenase, putative	KOG0725:5-253	GO:0016491		GO:0008152	sp|F1SWA0.1|ZERSY_ZINZE RecName: Full=Zerumbone synthase
comp49480_c1_seq1	-4.38616	4.31873e-05	0.00219662	down	m.2996	gi|409049988|gb|EKM59465.1| hypothetical protein PHACADRAFT_170038 [Phanerochaete carnosa HHB-10118-sp]	129	2e-28, Method: Compositional matrix adjust.	49.29	EC:1.1.1.2	K00002	hypothetical protein					sp|Q04894.1|ADH6_YEAST RecName: Full=NADP-dependent alcohol dehydrogenase 6; AltName: Full=NADP-dependent alcohol dehydrogenase VI; AltName: Full=ScADHVI
comp74144_c1_seq13	-1.78471	0.000186384	0.00760551	down	m.34326	gi|255558075|ref|XP_002520066.1| cinnamoyl-CoA reductase, putative [Ricinus communis] cinnamoyl-CoA reductase, putative [Ricinus communis]	176	1e-42, Method: Compositional matrix adjust.	65.38	EC:1.1.1.219		cinnamoyl-CoA reductase, putative
comp74144_c1_seq15	-1.69238	0.000389441	0.0140972	down	m.34328	gi|255558075|ref|XP_002520066.1| cinnamoyl-CoA reductase, putative [Ricinus communis] cinnamoyl-CoA reductase, putative [Ricinus communis]	176	1e-42, Method: Compositional matrix adjust.	65.38	EC:1.1.1.219		cinnamoyl-CoA reductase, putative
comp74144_c1_seq8	-1.67689	0.00042614	0.0152565	down	m.34321	gi|255558075|ref|XP_002520066.1| cinnamoyl-CoA reductase, putative [Ricinus communis] cinnamoyl-CoA reductase, putative [Ricinus communis]	176	1e-42, Method: Compositional matrix adjust.	65.38	EC:1.1.1.219		cinnamoyl-CoA reductase, putative
comp71917_c0_seq2	-2.24496	1.33083e-05	0.000799141	down	m.24823	gi|25989478|gb|AAL93621.1| enoyl ACP reductase [Olea europaea subsp. europaea]	634	e-179, Method: Compositional matrix adjust.	82.19	EC:1.3.1.10	K00208	enoyl-[acyl-carrier-protein] reductase	KOG0725:1-386				sp|Q9SLA8.1|FABI_ARATH RecName: Full=Enoyl-[acyl-carrier-protein] reductase [NADH], chloroplastic; Short=ENR; AltName: Full=NADH-dependent enoyl-ACP reductase 1; AltName: Full=Protein MOSAIC DEATH 1; Flags: Precursor
comp71917_c0_seq1	-2.31506	7.73686e-06	0.000502392	down	m.24822	gi|25989478|gb|AAL93621.1| enoyl ACP reductase [Olea europaea subsp. europaea]	634	e-179, Method: Compositional matrix adjust.	82.19	EC:1.3.1.10	K00208	enoyl-[acyl-carrier-protein] reductase	KOG0725:1-386				sp|Q9SLA8.1|FABI_ARATH RecName: Full=Enoyl-[acyl-carrier-protein] reductase [NADH], chloroplastic; Short=ENR; AltName: Full=NADH-dependent enoyl-ACP reductase 1; AltName: Full=Protein MOSAIC DEATH 1; Flags: Precursor
comp64976_c0_seq3	-3.72675	9.31933e-10	1.69872e-07	down	m.10555	gi|460370673|ref|XP_004231175.1| PREDICTED: xylem serine proteinase 1-like [Solanum lycopersicum]	1104	0.0, Method: Compositional matrix adjust.	73.17	EC:1.3.1.74		Xylem serine proteinase 1 precursor, putative	euNOG08936:35-751	GO:0042802		GO:0043086	sp|Q9LLL8.1|XSP1_ARATH RecName: Full=Xylem serine proteinase 1; Short=AtXSP1; AltName: Full=Cucumisin-like protein; Flags: Precursor
comp61150_c1_seq6	-6.43276	5.18111e-16	2.736e-13	down	m.7136	gi|460405872|ref|XP_004248398.1| PREDICTED: tryptophan synthase beta chain 2, chloroplastic-like [Solanum lycopersicum]	250	7e-65, Method: Compositional matrix adjust.	85.21	EC:1.3.1.74	K01696	tryptophan synthase beta chain, putative		GO:0030170		GO:0008152	sp|O50046.1|TRPB_CAMAC RecName: Full=Tryptophan synthase beta chain 2, chloroplastic; Flags: Precursor
comp64976_c0_seq1	-3.71028	1.10608e-09	1.96624e-07	down	m.10553	gi|460370673|ref|XP_004231175.1| PREDICTED: xylem serine proteinase 1-like [Solanum lycopersicum]	1104	0.0, Method: Compositional matrix adjust.	73.17	EC:1.3.1.74		Xylem serine proteinase 1 precursor, putative	euNOG08936:35-751	GO:0042802		GO:0043086	sp|Q9LLL8.1|XSP1_ARATH RecName: Full=Xylem serine proteinase 1; Short=AtXSP1; AltName: Full=Cucumisin-like protein; Flags: Precursor
comp60473_c1_seq1	-2.62298	9.10391e-05	0.00418582	down	m.6715	gi|163644223|dbj|BAF95754.1| subtilase [Lotus japonicus]	219	2e-55, Method: Compositional matrix adjust.	73.33	EC:1.3.1.74		Xylem serine proteinase 1 precursor, putative					sp|O64495.1|SDD1_ARATH RecName: Full=Subtilisin-like protease SDD1; AltName: Full=Cucumisin-like serine protease SDD1; AltName: Full=Protein STOMATAL DENSITY AND DISTRIBUTION 1; Flags: Precursor
comp70493_c0_seq1	-2.38371	5.8215e-06	0.000394423	down	m.20589	gi|255539443|ref|XP_002510786.1| serine-threonine protein kinase, plant-type, putative [Ricinus communis] serine-threonine protein kinase, plant-type, putative [Ricinus communis]	778	0.0, Method: Compositional matrix adjust.	45.52	EC:1.3.1.74		serine-threonine protein kinase, plant-type, putative	KOG0619:40-932	GO:0005515			sp|Q9FL28.1|FLS2_ARATH RecName: Full=LRR receptor-like serine/threonine-protein kinase FLS2; AltName: Full=Protein FLAGELLIN-SENSING 2; AltName: Full=Protein FLAGELLIN-SENSITIVE 2; Flags: Precursor
comp70447_c0_seq5	-1.61816	0.000666661	0.0216644	down	m.20473	gi|255550269|ref|XP_002516185.1| aminoadipic semialdehyde synthase, putative [Ricinus communis] aminoadipic semialdehyde synthase, putative [Ricinus communis]	814	0.0, Method: Compositional matrix adjust.	80.89	EC:1.5.1.8 1.5.1.10	K14157	aminoadipic semialdehyde synthase, putative		GO:0016491		GO:0055114	sp|Q9SMZ4.1|AASS_ARATH RecName: Full=Alpha-aminoadipic semialdehyde synthase; AltName: Full=cAt-LKR/SDH; Short=LKR/SDH; Includes: RecName: Full=Lysine ketoglutarate reductase; Short=LKR; Includes: RecName: Full=Saccharopine dehydrogenase; AltName: Full=cAt-SDH; Short=SDH
comp70447_c0_seq17	-1.55737	0.00118022	0.0329298	down	m.20485	gi|255550269|ref|XP_002516185.1| aminoadipic semialdehyde synthase, putative [Ricinus communis] aminoadipic semialdehyde synthase, putative [Ricinus communis]	814	0.0, Method: Compositional matrix adjust.	80.89	EC:1.5.1.8 1.5.1.10	K14157	aminoadipic semialdehyde synthase, putative		GO:0016491		GO:0055114	sp|Q9SMZ4.1|AASS_ARATH RecName: Full=Alpha-aminoadipic semialdehyde synthase; AltName: Full=cAt-LKR/SDH; Short=LKR/SDH; Includes: RecName: Full=Lysine ketoglutarate reductase; Short=LKR; Includes: RecName: Full=Saccharopine dehydrogenase; AltName: Full=cAt-SDH; Short=SDH
comp70447_c0_seq13	-1.49684	0.00179852	0.046032	down	m.20481	gi|255550269|ref|XP_002516185.1| aminoadipic semialdehyde synthase, putative [Ricinus communis] aminoadipic semialdehyde synthase, putative [Ricinus communis]	554	e-155, Method: Compositional matrix adjust.	84.26	EC:1.5.1.8 1.5.1.10	K14157	aminoadipic semialdehyde synthase, putative		GO:0016491		GO:0055114	sp|Q9SMZ4.1|AASS_ARATH RecName: Full=Alpha-aminoadipic semialdehyde synthase; AltName: Full=cAt-LKR/SDH; Short=LKR/SDH; Includes: RecName: Full=Lysine ketoglutarate reductase; Short=LKR; Includes: RecName: Full=Saccharopine dehydrogenase; AltName: Full=cAt-SDH; Short=SDH
comp70447_c0_seq11	-1.53302	0.00140886	0.0380458	down	m.20479	gi|255550269|ref|XP_002516185.1| aminoadipic semialdehyde synthase, putative [Ricinus communis] aminoadipic semialdehyde synthase, putative [Ricinus communis]	1024	0.0, Method: Compositional matrix adjust.	76.5	EC:1.5.1.8 1.5.1.10	K14157	aminoadipic semialdehyde synthase, putative		GO:0016491		GO:0055114	sp|Q9SMZ4.1|AASS_ARATH RecName: Full=Alpha-aminoadipic semialdehyde synthase; AltName: Full=cAt-LKR/SDH; Short=LKR/SDH; Includes: RecName: Full=Lysine ketoglutarate reductase; Short=LKR; Includes: RecName: Full=Saccharopine dehydrogenase; AltName: Full=cAt-SDH; Short=SDH
comp70447_c0_seq27	-1.60012	0.000761024	0.0235177	down	m.20495	gi|255550269|ref|XP_002516185.1| aminoadipic semialdehyde synthase, putative [Ricinus communis] aminoadipic semialdehyde synthase, putative [Ricinus communis]	1375	0.0, Method: Compositional matrix adjust.	77.16	EC:1.5.1.8 1.5.1.10	K14157	aminoadipic semialdehyde synthase, putative		GO:0016491		GO:0055114	sp|Q9SMZ4.1|AASS_ARATH RecName: Full=Alpha-aminoadipic semialdehyde synthase; AltName: Full=cAt-LKR/SDH; Short=LKR/SDH; Includes: RecName: Full=Lysine ketoglutarate reductase; Short=LKR; Includes: RecName: Full=Saccharopine dehydrogenase; AltName: Full=cAt-SDH; Short=SDH
comp70447_c0_seq35	-1.61251	0.000696264	0.0221258	down	m.20503	gi|255550269|ref|XP_002516185.1| aminoadipic semialdehyde synthase, putative [Ricinus communis] aminoadipic semialdehyde synthase, putative [Ricinus communis]	1375	0.0, Method: Compositional matrix adjust.	77.16	EC:1.5.1.8 1.5.1.10	K14157	aminoadipic semialdehyde synthase, putative		GO:0016491		GO:0055114	sp|Q9SMZ4.1|AASS_ARATH RecName: Full=Alpha-aminoadipic semialdehyde synthase; AltName: Full=cAt-LKR/SDH; Short=LKR/SDH; Includes: RecName: Full=Lysine ketoglutarate reductase; Short=LKR; Includes: RecName: Full=Saccharopine dehydrogenase; AltName: Full=cAt-SDH; Short=SDH
comp70447_c0_seq20	-1.58375	0.0008584	0.0254957	down	m.20488	gi|255550269|ref|XP_002516185.1| aminoadipic semialdehyde synthase, putative [Ricinus communis] aminoadipic semialdehyde synthase, putative [Ricinus communis]	1607	0.0, Method: Compositional matrix adjust.	72.77	EC:1.5.1.8 1.5.1.10	K14157	aminoadipic semialdehyde synthase, putative	KOG0172:2-1052	GO:0016491		GO:0055114	sp|Q9SMZ4.1|AASS_ARATH RecName: Full=Alpha-aminoadipic semialdehyde synthase; AltName: Full=cAt-LKR/SDH; Short=LKR/SDH; Includes: RecName: Full=Lysine ketoglutarate reductase; Short=LKR; Includes: RecName: Full=Saccharopine dehydrogenase; AltName: Full=cAt-SDH; Short=SDH
comp70447_c0_seq29	-1.58721	0.000836724	0.0250383	down	m.20497	gi|255550269|ref|XP_002516185.1| aminoadipic semialdehyde synthase, putative [Ricinus communis] aminoadipic semialdehyde synthase, putative [Ricinus communis]	1607	0.0, Method: Compositional matrix adjust.	72.77	EC:1.5.1.8 1.5.1.10	K14157	aminoadipic semialdehyde synthase, putative	KOG0172:2-1052	GO:0016491		GO:0055114	sp|Q9SMZ4.1|AASS_ARATH RecName: Full=Alpha-aminoadipic semialdehyde synthase; AltName: Full=cAt-LKR/SDH; Short=LKR/SDH; Includes: RecName: Full=Lysine ketoglutarate reductase; Short=LKR; Includes: RecName: Full=Saccharopine dehydrogenase; AltName: Full=cAt-SDH; Short=SDH
comp70447_c0_seq8	-1.57506	0.000912113	0.0268468	down	m.20476	gi|255550269|ref|XP_002516185.1| aminoadipic semialdehyde synthase, putative [Ricinus communis] aminoadipic semialdehyde synthase, putative [Ricinus communis]	1607	0.0, Method: Compositional matrix adjust.	72.77	EC:1.5.1.8 1.5.1.10	K14157	aminoadipic semialdehyde synthase, putative	KOG0172:2-1052	GO:0016491		GO:0055114	sp|Q9SMZ4.1|AASS_ARATH RecName: Full=Alpha-aminoadipic semialdehyde synthase; AltName: Full=cAt-LKR/SDH; Short=LKR/SDH; Includes: RecName: Full=Lysine ketoglutarate reductase; Short=LKR; Includes: RecName: Full=Saccharopine dehydrogenase; AltName: Full=cAt-SDH; Short=SDH
comp70447_c0_seq19	-1.60911	0.000714149	0.0225148	down	m.20487	gi|255550269|ref|XP_002516185.1| aminoadipic semialdehyde synthase, putative [Ricinus communis] aminoadipic semialdehyde synthase, putative [Ricinus communis]	1375	0.0, Method: Compositional matrix adjust.	77.16	EC:1.5.1.8 1.5.1.10	K14157	aminoadipic semialdehyde synthase, putative		GO:0016491		GO:0055114	sp|Q9SMZ4.1|AASS_ARATH RecName: Full=Alpha-aminoadipic semialdehyde synthase; AltName: Full=cAt-LKR/SDH; Short=LKR/SDH; Includes: RecName: Full=Lysine ketoglutarate reductase; Short=LKR; Includes: RecName: Full=Saccharopine dehydrogenase; AltName: Full=cAt-SDH; Short=SDH
comp70447_c0_seq7	-1.5139	0.00161044	0.042273	down	m.20475	gi|255550269|ref|XP_002516185.1| aminoadipic semialdehyde synthase, putative [Ricinus communis] aminoadipic semialdehyde synthase, putative [Ricinus communis]	554	e-155, Method: Compositional matrix adjust.	84.26	EC:1.5.1.8 1.5.1.10	K14157	aminoadipic semialdehyde synthase, putative		GO:0016491		GO:0055114	sp|Q9SMZ4.1|AASS_ARATH RecName: Full=Alpha-aminoadipic semialdehyde synthase; AltName: Full=cAt-LKR/SDH; Short=LKR/SDH; Includes: RecName: Full=Lysine ketoglutarate reductase; Short=LKR; Includes: RecName: Full=Saccharopine dehydrogenase; AltName: Full=cAt-SDH; Short=SDH
comp70447_c0_seq31	-1.59313	0.000800004	0.024304	down	m.20499	gi|255550269|ref|XP_002516185.1| aminoadipic semialdehyde synthase, putative [Ricinus communis] aminoadipic semialdehyde synthase, putative [Ricinus communis]	814	0.0, Method: Compositional matrix adjust.	80.89	EC:1.5.1.8 1.5.1.10	K14157	aminoadipic semialdehyde synthase, putative		GO:0016491		GO:0055114	sp|Q9SMZ4.1|AASS_ARATH RecName: Full=Alpha-aminoadipic semialdehyde synthase; AltName: Full=cAt-LKR/SDH; Short=LKR/SDH; Includes: RecName: Full=Lysine ketoglutarate reductase; Short=LKR; Includes: RecName: Full=Saccharopine dehydrogenase; AltName: Full=cAt-SDH; Short=SDH
comp70447_c0_seq15	-1.56295	0.000995421	0.0288495	down	m.20483	gi|224068592|ref|XP_002326153.1| predicted protein [Populus trichocarpa] predicted protein [Populus trichocarpa]	1062	0.0, Method: Compositional matrix adjust.	67.96	EC:1.5.1.8 1.5.1.9	K14157	lysine-ketoglutarate reductase/saccharopine dehydrogenase		GO:0016491		GO:0055114	sp|Q9SMZ4.1|AASS_ARATH RecName: Full=Alpha-aminoadipic semialdehyde synthase; AltName: Full=cAt-LKR/SDH; Short=LKR/SDH; Includes: RecName: Full=Lysine ketoglutarate reductase; Short=LKR; Includes: RecName: Full=Saccharopine dehydrogenase; AltName: Full=cAt-SDH; Short=SDH
comp70447_c0_seq9	-1.57503	0.000914051	0.0268818	down	m.20477	gi|224068592|ref|XP_002326153.1| predicted protein [Populus trichocarpa] predicted protein [Populus trichocarpa]	1062	0.0, Method: Compositional matrix adjust.	67.96	EC:1.5.1.8 1.5.1.9	K14157	lysine-ketoglutarate reductase/saccharopine dehydrogenase		GO:0016491		GO:0055114	sp|Q9SMZ4.1|AASS_ARATH RecName: Full=Alpha-aminoadipic semialdehyde synthase; AltName: Full=cAt-LKR/SDH; Short=LKR/SDH; Includes: RecName: Full=Lysine ketoglutarate reductase; Short=LKR; Includes: RecName: Full=Saccharopine dehydrogenase; AltName: Full=cAt-SDH; Short=SDH
comp70447_c0_seq1	-1.603	0.00074677	0.0232521	down	m.20469	gi|224068592|ref|XP_002326153.1| predicted protein [Populus trichocarpa] predicted protein [Populus trichocarpa]	822	0.0, Method: Compositional matrix adjust.	72.44	EC:1.5.1.8 1.5.1.9	K14157	lysine-ketoglutarate reductase/saccharopine dehydrogenase		GO:0016491		GO:0055114	sp|Q9SMZ4.1|AASS_ARATH RecName: Full=Alpha-aminoadipic semialdehyde synthase; AltName: Full=cAt-LKR/SDH; Short=LKR/SDH; Includes: RecName: Full=Lysine ketoglutarate reductase; Short=LKR; Includes: RecName: Full=Saccharopine dehydrogenase; AltName: Full=cAt-SDH; Short=SDH
comp70447_c0_seq4	-1.59692	0.00078087	0.0239865	down	m.20472	gi|224068592|ref|XP_002326153.1| predicted protein [Populus trichocarpa] predicted protein [Populus trichocarpa]	822	0.0, Method: Compositional matrix adjust.	72.44	EC:1.5.1.8 1.5.1.9	K14157	lysine-ketoglutarate reductase/saccharopine dehydrogenase		GO:0016491		GO:0055114	sp|Q9SMZ4.1|AASS_ARATH RecName: Full=Alpha-aminoadipic semialdehyde synthase; AltName: Full=cAt-LKR/SDH; Short=LKR/SDH; Includes: RecName: Full=Lysine ketoglutarate reductase; Short=LKR; Includes: RecName: Full=Saccharopine dehydrogenase; AltName: Full=cAt-SDH; Short=SDH
comp70447_c0_seq3	-1.58804	0.000831132	0.0249125	down	m.20471	gi|224068592|ref|XP_002326153.1| predicted protein [Populus trichocarpa] predicted protein [Populus trichocarpa]	822	0.0, Method: Compositional matrix adjust.	72.44	EC:1.5.1.8 1.5.1.9	K14157	lysine-ketoglutarate reductase/saccharopine dehydrogenase		GO:0016491		GO:0055114	sp|Q9SMZ4.1|AASS_ARATH RecName: Full=Alpha-aminoadipic semialdehyde synthase; AltName: Full=cAt-LKR/SDH; Short=LKR/SDH; Includes: RecName: Full=Lysine ketoglutarate reductase; Short=LKR; Includes: RecName: Full=Saccharopine dehydrogenase; AltName: Full=cAt-SDH; Short=SDH
comp70447_c0_seq12	-1.57152	0.000937905	0.0274933	down	m.20480	gi|224068592|ref|XP_002326153.1| predicted protein [Populus trichocarpa] predicted protein [Populus trichocarpa]	1062	0.0, Method: Compositional matrix adjust.	67.96	EC:1.5.1.8 1.5.1.9	K14157	lysine-ketoglutarate reductase/saccharopine dehydrogenase		GO:0016491		GO:0055114	sp|Q9SMZ4.1|AASS_ARATH RecName: Full=Alpha-aminoadipic semialdehyde synthase; AltName: Full=cAt-LKR/SDH; Short=LKR/SDH; Includes: RecName: Full=Lysine ketoglutarate reductase; Short=LKR; Includes: RecName: Full=Saccharopine dehydrogenase; AltName: Full=cAt-SDH; Short=SDH
comp73457_c0_seq2	-2.70759	2.91158e-07	2.77326e-05	down	m.30778	gi|460374037|ref|XP_004232818.1| PREDICTED: alternative NAD(P)H dehydrogenase 2, mitochondrial-like [Solanum lycopersicum]	885	0.0, Method: Compositional matrix adjust.	78.3	EC:1.6.5.3	K03885	Rotenone-insensitive NADH-ubiquinone oxidoreductase, mitochondrial precursor, putative	KOG2495:71-552	GO:0050660		GO:0055114	sp|O80874.1|NDA2_ARATH RecName: Full=Alternative NAD(P)H dehydrogenase 2, mitochondrial; Flags: Precursor
comp73457_c0_seq1	-2.71205	2.789e-07	2.67068e-05	down	m.30777	gi|460374037|ref|XP_004232818.1| PREDICTED: alternative NAD(P)H dehydrogenase 2, mitochondrial-like [Solanum lycopersicum]	795	0.0, Method: Compositional matrix adjust.	78.13	EC:1.6.5.3	K03885	Rotenone-insensitive NADH-ubiquinone oxidoreductase, mitochondrial precursor, putative	KOG2495:71-502	GO:0050660		GO:0055114	sp|O80874.1|NDA2_ARATH RecName: Full=Alternative NAD(P)H dehydrogenase 2, mitochondrial; Flags: Precursor
comp73457_c0_seq4	-2.51478	8.39649e-06	0.000542283	down	m.30780	gi|449479374|ref|XP_004155582.1| PREDICTED: alternative NAD(P)H dehydrogenase 1, mitochondrial-like [Cucumis sativus]	163	1e-38, Method: Compositional matrix adjust.	91.67	EC:1.6.99.3	K03885	hypothetical protein					sp|O80874.1|NDA2_ARATH RecName: Full=Alternative NAD(P)H dehydrogenase 2, mitochondrial; Flags: Precursor
comp73457_c0_seq3	-2.44608	1.34112e-05	0.000803976	down	m.30779	gi|449433882|ref|XP_004134725.1| PREDICTED: alternative NAD(P)H dehydrogenase 1, mitochondrial-like [Cucumis sativus]	261	4e-68, Method: Compositional matrix adjust.	92.54	EC:1.6.99.3	K03885	hypothetical protein					sp|O80874.1|NDA2_ARATH RecName: Full=Alternative NAD(P)H dehydrogenase 2, mitochondrial; Flags: Precursor
comp581146_c0_seq1	-4.01177	0.000378171	0.0137586	down	m.50867	gi|494826783|gb|EON63810.1| hypothetical protein W97_03038 [Coniosporium apollinis CBS 100218]	386	e-105, Method: Compositional matrix adjust.	60.69	EC:1.8.3.1	K00387	hypothetical protein		GO:0030151		GO:0055114	sp|P07850.3|SUOX_CHICK RecName: Full=Sulfite oxidase
comp74597_c0_seq1	-1.7673	0.000982964	0.0285345	down	m.37226	gi|356497399|ref|XP_003517548.1| PREDICTED: cellulose synthase-like protein D3-like [Glycine max]	1061	0.0, Method: Compositional matrix adjust.	91.3	EC:2.4.1.12		CSLD3 (CELLULOSE SYNTHASE-LIKE D3)		GO:0016760	GO:0016020	GO:0030244	sp|Q9M9M4.1|CSLD3_ARATH RecName: Full=Cellulose synthase-like protein D3; Short=AtCslD3; AltName: Full=Protein KOJAK
comp70282_c0_seq4	-1.85018	0.000182816	0.00747693	down	m.20002	gi|356512789|ref|XP_003525098.1| PREDICTED: cellulose synthase A catalytic subunit 6 [UDP-forming]-like [Glycine max]	577	e-162, Method: Compositional matrix adjust.	80.45	EC:2.4.1.12	K10999	cellulose synthase A		GO:0016760	GO:0016020	GO:0030244	sp|Q9SJ22.1|CESA9_ARATH RecName: Full=Probable cellulose synthase A catalytic subunit 9 [UDP-forming]; Short=AtCesA9
comp70282_c0_seq3	-1.87286	0.000134747	0.00589357	down	m.20001	gi|356512789|ref|XP_003525098.1| PREDICTED: cellulose synthase A catalytic subunit 6 [UDP-forming]-like [Glycine max]	526	e-147, Method: Compositional matrix adjust.	78.9	EC:2.4.1.12	K10999	CESA9 (CELLULOSE SYNTHASE A9)		GO:0016760	GO:0016020	GO:0030244	sp|Q9SJ22.1|CESA9_ARATH RecName: Full=Probable cellulose synthase A catalytic subunit 9 [UDP-forming]; Short=AtCesA9
comp70282_c0_seq1	-1.85906	0.000168725	0.00706149	down	m.19999	gi|356512789|ref|XP_003525098.1| PREDICTED: cellulose synthase A catalytic subunit 6 [UDP-forming]-like [Glycine max]	289	4e-76, Method: Compositional matrix adjust.	62.6	EC:2.4.1.12	K10999	CESA9 (CELLULOSE SYNTHASE A9)		GO:0016760	GO:0016020	GO:0030244	sp|Q9SJ22.1|CESA9_ARATH RecName: Full=Probable cellulose synthase A catalytic subunit 9 [UDP-forming]; Short=AtCesA9
comp70282_c0_seq2	-1.88226	0.000124089	0.0054833	down	m.20000	gi|356512789|ref|XP_003525098.1| PREDICTED: cellulose synthase A catalytic subunit 6 [UDP-forming]-like [Glycine max]	289	4e-76, Method: Compositional matrix adjust.	62.6	EC:2.4.1.12	K10999	CESA9 (CELLULOSE SYNTHASE A9)		GO:0016760	GO:0016020	GO:0030244	sp|Q9SJ22.1|CESA9_ARATH RecName: Full=Probable cellulose synthase A catalytic subunit 9 [UDP-forming]; Short=AtCesA9
comp221200_c0_seq1	-2.44746	0.00119728	0.033328	down	m.50171	gi|225429141|ref|XP_002270633.1| PREDICTED: probable xyloglucan endotransglucosylase/hydrolase protein 10 [Vitis vinifera]	494	e-138, Method: Compositional matrix adjust.	77.29	EC:2.4.1.207	K08235	hypothetical protein LOC100261688	euNOG04075:5-296	GO:0016762	GO:0048046	GO:0006073	sp|Q9ZVK1.1|XTH10_ARATH RecName: Full=Probable xyloglucan endotransglucosylase/hydrolase protein 10; Short=At-XTH10; Short=XTH-10; Flags: Precursor
comp68667_c0_seq3	-1.56201	0.00165307	0.0430978	down	m.16403	gi|324121154|gb|ADY18631.1| 3-deoxy-D-arabino-heptulosonate-7-phosphate synthase [Bacopa monnieri]	233	9e-60, Method: Compositional matrix adjust.	94.78	EC:2.5.1.54	K01626	DHS1 (3-DEOXY-D-ARABINO-HEPTULOSONATE 7-PHOSPHATE SYNTHASE 1)		GO:0003849		GO:0009073	sp|A0MH68.2|AROF_CATRO RecName: Full=Probable phospho-2-dehydro-3-deoxyheptonate aldolas e, chloroplastic; AltName: Full=3-deoxy-D-arabino-heptulosonate 7-phosphate synthase; AltName: Full=CrDHS1; AltName: Full=DAHP synthase; AltName: Full=Phospho-2-keto-3-deoxyheptonate aldolase; Flags: Precursor
comp73102_c2_seq6	-1.63616	0.000790108	0.024123	down	m.29036	gi|3024148|sp|Q96553.1|METK3_CATRO RecName: Full=S-adenosylmethionine synthase 3; Short=AdoMet synthase 3; AltName: Full=Methionine adenosyltransferase 3; Short=MAT 3 S-adenosyl-L-methionine synthetase 3 [Catharanthus roseus]	528	e-148, Method: Compositional matrix adjust.	97.3	EC:2.5.1.6	K00789	S-adenosylmethionine synthetase 3	KOG1506:2-259	GO:0004478			sp|Q96553.1|METK3_CATRO RecName: Full=S-adenosylmethionine synthase 3; Short=AdoMet synthase 3; AltName: Full=Methionine adenosyltransferase 3; Short=MAT 3
comp60032_c0_seq1	-3.36039	7.78124e-11	1.82625e-08	down	m.6430	gi|225434396|ref|XP_002270785.1| PREDICTED: alanine--glyoxylate aminotransferase 2 homolog 2, mitochondrial-like [Vitis vinifera]	809	0.0, Method: Compositional matrix adjust.	82.28	EC:2.6.1.44 2.6.1.40	K00827	hypothetical protein LOC100258727	KOG1404:13-480	GO:0030170			sp|Q9SR86.1|AGT23_ARATH RecName: Full=Alanine--glyoxylate aminotransferase 2 homolog 3, mitochondrial; AltName: Full=Beta-alanine-pyruvate aminotransferase 3; Flags: Precursor
comp71314_c1_seq4	-1.60271	0.00104517	0.0300248	down	m.22946	gi|462399165|gb|EMJ04833.1| hypothetical protein PRUPE_ppa003994mg [Prunus persica]	510	e-142, Method: Compositional matrix adjust.	82.77	EC:2.7.1.11	K00850	hypothetical protein LOC100245746		GO:0003872	GO:0005945	GO:0006096	sp|Q94AA4.1|K6PF3_ARATH RecName: Full=6-phosphofructokinase 3; AltName: Full=Phosphofructokinase 3; AltName: Full=Phosphohexokinase 3
comp71314_c1_seq1	-1.79399	0.000264078	0.0102185	down	m.22945	gi|462399165|gb|EMJ04833.1| hypothetical protein PRUPE_ppa003994mg [Prunus persica]	375	e-102, Method: Compositional matrix adjust.	89.29	EC:2.7.1.11	K00850	hypothetical protein LOC100243946					sp|Q94AA4.1|K6PF3_ARATH RecName: Full=6-phosphofructokinase 3; AltName: Full=Phosphofructokinase 3; AltName: Full=Phosphohexokinase 3
comp59840_c0_seq2	-3.34051	2.15372e-05	0.0012141	down	m.6339	gi|460394591|ref|XP_004242885.1| PREDICTED: L-arabinokinase-like [Solanum lycopersicum]	273	1e-71, Method: Compositional matrix adjust.	71.82	EC:2.7.1.46	K12446	hypothetical protein LOC100258651					sp|O23461.1|ARAK_ARATH RecName: Full=L-arabinokinase; Short=AtISA1
comp60144_c0_seq2	-3.36277	0.000554765	0.0189631	down	m.6486	gi|460394591|ref|XP_004242885.1| PREDICTED: L-arabinokinase-like [Solanum lycopersicum]	461	e-127, Method: Compositional matrix adjust.	73.04	EC:2.7.1.46	K12446	hypothetical protein LOC100258651					sp|O23461.1|ARAK_ARATH RecName: Full=L-arabinokinase; Short=AtISA1
comp60144_c0_seq1	-2.75732	9.5255e-05	0.00435734	down	m.6485	gi|359484939|ref|XP_002266644.2| PREDICTED: L-arabinokinase-like [Vitis vinifera]	916	0.0, Method: Compositional matrix adjust.	75.22	EC:2.7.1.46	K12446	ARA1 (ARABINOSE KINASE)		GO:0016301		GO:0016310	sp|O23461.1|ARAK_ARATH RecName: Full=L-arabinokinase; Short=AtISA1
comp76120_c0_seq15	-1.70707	0.00098642	0.0286118	down	m.48191	gi|255577779|ref|XP_002529764.1| kinase, putative [Ricinus communis] kinase, putative [Ricinus communis]	171	2e-40, Method: Compositional matrix adjust.	39.3	EC:2.7.10.1		kinase, putative
comp76120_c0_seq6	-1.59825	0.00192065	0.0482973	down	m.48182	gi|255577779|ref|XP_002529764.1| kinase, putative [Ricinus communis] kinase, putative [Ricinus communis]	171	2e-40, Method: Compositional matrix adjust.	39.3	EC:2.7.10.1		kinase, putative
comp76120_c0_seq11	-1.7536	0.000792701	0.024123	down	m.48187	gi|255577779|ref|XP_002529764.1| kinase, putative [Ricinus communis] kinase, putative [Ricinus communis]	169	6e-40, Method: Compositional matrix adjust.	40.6	EC:2.7.10.1		kinase, putative
comp76120_c0_seq16	-1.6431	0.00155212	0.0410118	down	m.48192	gi|255577779|ref|XP_002529764.1| kinase, putative [Ricinus communis] kinase, putative [Ricinus communis]	169	6e-40, Method: Compositional matrix adjust.	40.6	EC:2.7.10.1		kinase, putative
comp73589_c0_seq1	-2.19171	2.83626e-05	0.00152924	down	m.31346	gi|460410298|ref|XP_004250567.1| PREDICTED: uncharacterized protein LOC101254862 [Solanum lycopersicum]	926	0.0, Method: Compositional matrix adjust.	59.21	EC:2.7.12.1	K08866	hypothetical protein LOC100262634	KOG0596:56-857	GO:0005524		GO:0006468	sp|Q54UL8.1|MPS1_DICDI RecName: Full=Probable serine/threonine-protein kinase mps1; AltName: Full=Monopolar spindle protein 1
comp73589_c0_seq2	-2.32188	1.23849e-05	0.000751234	down	m.31347	gi|460410298|ref|XP_004250567.1| PREDICTED: uncharacterized protein LOC101254862 [Solanum lycopersicum]	760	0.0, Method: Compositional matrix adjust.	59.97	EC:2.7.12.1	K08866	hypothetical protein LOC100262634	KOG0596:468-710	GO:0005524		GO:0006468	sp|Q54UL8.1|MPS1_DICDI RecName: Full=Probable serine/threonine-protein kinase mps1; AltName: Full=Monopolar spindle protein 1
comp647343_c0_seq1	-5.72455	0.00109407	0.0309345	down	m.51001	gi|115389064|ref|XP_001212037.1| succinyl-CoA:3-ketoacid-coenzyme A transferase subunit A [Aspergillus terreus NIH2624] succinyl-CoA:3-ketoacid-coenzyme A transferase subunit A [Aspergillus terreus NIH2624]	226	2e-57, Method: Compositional matrix adjust.	67.05	EC:2.8.3.5	K01027	hypothetical protein		GO:0008410		GO:0008152	sp|Q54JD9.1|SCOT_DICDI RecName: Full=Probable succinyl-CoA:3-ketoacid coenzyme A transferase, mitochondrial; AltName: Full=3-oxoacid CoA-transferase; Flags: Precursor
comp62392_c0_seq2	-7.52796	9.81856e-09	1.35606e-06	down	m.7992	gi|532754|gb|AAA21135.1| RNase NE [Nicotiana alata]	275	4e-72, Method: Compositional matrix adjust.	61.14	EC:3.1.27.1		ribonuclease t2, putative	KOG1642:1-196	GO:0033897			sp|P42813.1|RNS1_ARATH RecName: Full=Ribonuclease 1; Flags: Precursor
comp62392_c0_seq1	-7.49643	1.28397e-08	1.71397e-06	down	m.7991	gi|532754|gb|AAA21135.1| RNase NE [Nicotiana alata]	295	8e-78, Method: Compositional matrix adjust.	60.77	EC:3.1.27.1		ribonuclease t2, putative	KOG1642:48-250	GO:0033897			sp|P80022.2|RNLE_SOLLC RecName: Full=Extracellular ribonuclease LE; Short=RNase LE; Flag s: Precursor
comp74452_c0_seq2	-2.18078	8.00801e-05	0.0037394	down	m.36301	gi|255542100|ref|XP_002512114.1| Heparanase precursor, putative [Ricinus communis] Heparanase precursor, putative [Ricinus communis]	650	0.0, Method: Compositional matrix adjust.	76.34	EC:3.2.1.-	K07964	Heparanase precursor, putative		GO:0016798	GO:0016020		sp|Q8L608.1|HPSE2_ARATH RecName: Full=Heparanase-like protein 2; Flags: Precursor
comp74452_c0_seq4	-2.48673	5.24735e-05	0.00257766	down	m.36302	gi|255542100|ref|XP_002512114.1| Heparanase precursor, putative [Ricinus communis] Heparanase precursor, putative [Ricinus communis]	407	e-111, Method: Compositional matrix adjust.	73.93	EC:3.2.1.-	K07964	Heparanase precursor, putative		GO:0016798	GO:0016020		sp|Q8L608.1|HPSE2_ARATH RecName: Full=Heparanase-like protein 2; Flags: Precursor
comp74452_c0_seq1	-2.12447	5.64658e-05	0.00276244	down	m.36300	gi|255542100|ref|XP_002512114.1| Heparanase precursor, putative [Ricinus communis] Heparanase precursor, putative [Ricinus communis]	761	0.0, Method: Compositional matrix adjust.	72.11	EC:3.2.1.-	K07964	Heparanase precursor, putative	euNOG05718:21-514	GO:0016798	GO:0016020		sp|Q8L608.1|HPSE2_ARATH RecName: Full=Heparanase-like protein 2; Flags: Precursor
comp310054_c0_seq1	-3.46812	8.45168e-06	0.000542918	down	m.50296	gi|460394631|ref|XP_004242904.1| PREDICTED: glucan endo-1,3-beta-glucosidase 5-like [Solanum lycopersicum]	744	0.0, Method: Compositional matrix adjust.	72.59	EC:3.2.1.39		Glucan endo-1,3-beta-glucosidase precursor, putative		GO:0004553		GO:0005975	sp|Q9M088.1|E135_ARATH RecName: Full=Glucan endo-1,3-beta-glucosidase 5; AltName: Full=(1->3)-beta-glucan endohydrolase 5; Short=(1->3)-beta-glucanase 5; AltName: Full=Beta-1,3-endoglucanase 5; Short=Beta-1,3-glucanase 5; Flags: Precursor
comp72728_c0_seq3	-1.68387	0.00183278	0.0465441	down	m.27467	gi|460409323|ref|XP_004250088.1| PREDICTED: beta-hexosaminidase 3-like [Solanum lycopersicum]	567	e-159, Method: Compositional matrix adjust.	71.77	EC:3.2.1.52	K12373	HEXO3 (BETA-HEXOSAMINIDASE 3)		GO:0004563		GO:0005975	sp|Q8L7S6.1|HEXO3_ARATH RecName: Full=Beta-hexosaminidase 3; AltName: Full=Beta-GlcNAcas e 3; AltName: Full=Beta-N-acetylhexosaminidase 3; AltName: Full=Beta-hexosaminidase 1; Short=AtHEX1; AltName: Full=N-acetyl-beta-glucosaminidase 3; Flags: Precursor
comp60946_c0_seq1	-1.90416	7.22602e-05	0.00342321	down	m.7019	gi|442742970|ref|YP_007353922.1| ATP synthase CF1 beta subunit (chloroplast) [Tectona grandis] ATP synthase CF1 beta subunit (chloroplast) [Tectona grandis] ATP synthase CF1 beta subunit (chloroplast) [Tectona grandis] ATP synthase CF1 beta subunit (chloroplast) [Tectona grandis]	530	e-148, Method: Compositional matrix adjust.	99.24	EC:3.6.3.14	K02112	ATP synthase CF1 beta subunit		GO:0046961	GO:0016469	GO:0046034	sp|Q9MU41.1|ATPB_MAGTR RecName: Full=ATP synthase subunit beta, chloroplastic; AltName: Full=ATP synthase F1 sector subunit beta; AltName: Full=F-ATPase subunit beta
comp346542_c0_seq1	-6.18643	0.000113897	0.00508067	down	m.50371	gi|213983207|ref|NP_001135720.1| uncharacterized protein LOC100216301 [Xenopus (Silurana) tropicalis] Unknown (protein for MGC:189660) [Xenopus (Silurana) tropicalis]	226	1e-57, Method: Compositional matrix adjust.	82.54	EC:4.1.3.1	K01637	hypothetical protein LOC100216301		GO:0003824		GO:0008152	sp|Q86ZF1.1|ACEA_LEPMC RecName: Full=Isocitrate lyase; Short=ICL; Short=Isocitrase; Short=Isocitratase
comp61150_c1_seq11	-6.63896	4.75066e-17	3.55399e-14	down	m.7141	gi|225444361|ref|XP_002264829.1| PREDICTED: tryptophan synthase beta chain 2, chloroplastic-like [Vitis vinifera]	538	e-151, Method: Compositional matrix adjust.	72.43	EC:4.2.1.20	K01696	TSB2 (TRYPTOPHAN SYNTHASE BETA-SUBUNIT 2)		GO:0030170		GO:0008152	sp|O50046.1|TRPB_CAMAC RecName: Full=Tryptophan synthase beta chain 2, chloroplastic; Flags: Precursor
comp61150_c1_seq9	-6.38009	9.65168e-16	4.88144e-13	down	m.7139	gi|225444361|ref|XP_002264829.1| PREDICTED: tryptophan synthase beta chain 2, chloroplastic-like [Vitis vinifera]	365	3e-99, Method: Compositional matrix adjust.	82.93	EC:4.2.1.20	K01696	hypothetical protein LOC100250414		GO:0030170		GO:0008152	sp|O50046.1|TRPB_CAMAC RecName: Full=Tryptophan synthase beta chain 2, chloroplastic; Flags: Precursor
comp61150_c1_seq3	-6.52575	1.71354e-16	1.09878e-13	down	m.7133	gi|225444361|ref|XP_002264829.1| PREDICTED: tryptophan synthase beta chain 2, chloroplastic-like [Vitis vinifera]	194	6e-48, Method: Compositional matrix adjust.	85.58	EC:4.2.1.20	K01696	hypothetical protein LOC100250414		GO:0030170		GO:0008152	sp|O50046.1|TRPB_CAMAC RecName: Full=Tryptophan synthase beta chain 2, chloroplastic; Flags: Precursor
comp61150_c1_seq7	-6.26859	3.56058e-15	1.57848e-12	down	m.7137	gi|460405872|ref|XP_004248398.1| PREDICTED: tryptophan synthase beta chain 2, chloroplastic-like [Solanum lycopersicum]	418	e-115, Method: Compositional matrix adjust.	81.89	EC:4.2.1.20	K01696	TSB2 (TRYPTOPHAN SYNTHASE BETA-SUBUNIT 2)		GO:0030170		GO:0008152	sp|O50046.1|TRPB_CAMAC RecName: Full=Tryptophan synthase beta chain 2, chloroplastic; Flags: Precursor
comp61150_c1_seq14	-6.5532	1.23375e-16	8.35901e-14	down	m.7144	gi|225444361|ref|XP_002264829.1| PREDICTED: tryptophan synthase beta chain 2, chloroplastic-like [Vitis vinifera]	680	0.0, Method: Compositional matrix adjust.	74.22	EC:4.2.1.20	K01696	hypothetical protein LOC100250414	KOG1395:87-472	GO:0030170		GO:0008152	sp|O50046.1|TRPB_CAMAC RecName: Full=Tryptophan synthase beta chain 2, chloroplastic; Flags: Precursor
comp61150_c1_seq2	-6.23509	5.25438e-15	2.19395e-12	down	m.7132	gi|225444361|ref|XP_002264829.1| PREDICTED: tryptophan synthase beta chain 2, chloroplastic-like [Vitis vinifera]	508	e-141, Method: Compositional matrix adjust.	81.23	EC:4.2.1.20	K01696	hypothetical protein LOC100250414		GO:0030170		GO:0008152	sp|O50046.1|TRPB_CAMAC RecName: Full=Tryptophan synthase beta chain 2, chloroplastic; Flags: Precursor
comp61150_c1_seq16	-6.58014	8.93023e-17	6.28776e-14	down	m.7146	gi|225444361|ref|XP_002264829.1| PREDICTED: tryptophan synthase beta chain 2, chloroplastic-like [Vitis vinifera]	589	e-166, Method: Compositional matrix adjust.	73.05	EC:4.2.1.20	K01696	TSB2 (TRYPTOPHAN SYNTHASE BETA-SUBUNIT 2)	KOG1395:87-417	GO:0030170		GO:0008152	sp|O50046.1|TRPB_CAMAC RecName: Full=Tryptophan synthase beta chain 2, chloroplastic; Flags: Precursor
comp61150_c1_seq12	-6.68931	2.57646e-17	2.20281e-14	down	m.7142	gi|225444361|ref|XP_002264829.1| PREDICTED: tryptophan synthase beta chain 2, chloroplastic-like [Vitis vinifera]	279	5e-73, Method: Compositional matrix adjust.	70.79	EC:4.2.1.20	K01696	hypothetical protein LOC100250414		GO:0030170		GO:0008152	sp|P14671.1|TRPB1_ARATH RecName: Full=Tryptophan synthase beta chain 1, chloroplastic; Flags: Precursor
comp61150_c1_seq4	-6.34125	1.52356e-15	7.39317e-13	down	m.7134	gi|225444361|ref|XP_002264829.1| PREDICTED: tryptophan synthase beta chain 2, chloroplastic-like [Vitis vinifera]	365	3e-99, Method: Compositional matrix adjust.	82.93	EC:4.2.1.20	K01696	hypothetical protein LOC100250414		GO:0030170		GO:0008152	sp|O50046.1|TRPB_CAMAC RecName: Full=Tryptophan synthase beta chain 2, chloroplastic; Flags: Precursor
comp61150_c1_seq10	-6.71384	1.91048e-17	1.80535e-14	down	m.7140	gi|225444361|ref|XP_002264829.1| PREDICTED: tryptophan synthase beta chain 2, chloroplastic-like [Vitis vinifera]	279	5e-73, Method: Compositional matrix adjust.	70.79	EC:4.2.1.20	K01696	hypothetical protein LOC100250414		GO:0030170		GO:0008152	sp|P14671.1|TRPB1_ARATH RecName: Full=Tryptophan synthase beta chain 1, chloroplastic; Flags: Precursor
comp61150_c1_seq15	-6.4029	7.37534e-16	3.78344e-13	down	m.7145	gi|225444361|ref|XP_002264829.1| PREDICTED: tryptophan synthase beta chain 2, chloroplastic-like [Vitis vinifera]	337	1e-90, Method: Compositional matrix adjust.	81.77	EC:4.2.1.20	K01696	hypothetical protein LOC100250414		GO:0030170		GO:0008152	sp|O50046.1|TRPB_CAMAC RecName: Full=Tryptophan synthase beta chain 2, chloroplastic; Flags: Precursor
comp61150_c1_seq1	-6.67064	3.23387e-17	2.63921e-14	down	m.7131	gi|225444361|ref|XP_002264829.1| PREDICTED: tryptophan synthase beta chain 2, chloroplastic-like [Vitis vinifera]	538	e-151, Method: Compositional matrix adjust.	72.43	EC:4.2.1.20	K01696	TSB2 (TRYPTOPHAN SYNTHASE BETA-SUBUNIT 2)		GO:0030170		GO:0008152	sp|O50046.1|TRPB_CAMAC RecName: Full=Tryptophan synthase beta chain 2, chloroplastic; Flags: Precursor
comp61150_c1_seq17	-6.7908	7.44648e-18	8.62567e-15	down	m.7147	gi|225444361|ref|XP_002264829.1| PREDICTED: tryptophan synthase beta chain 2, chloroplastic-like [Vitis vinifera]	279	5e-73, Method: Compositional matrix adjust.	70.79	EC:4.2.1.20	K01696	hypothetical protein LOC100250414		GO:0030170		GO:0008152	sp|P14671.1|TRPB1_ARATH RecName: Full=Tryptophan synthase beta chain 1, chloroplastic; Flags: Precursor
comp61150_c1_seq13	-6.49069	2.60366e-16	1.58466e-13	down	m.7143	gi|225444361|ref|XP_002264829.1| PREDICTED: tryptophan synthase beta chain 2, chloroplastic-like [Vitis vinifera]	194	6e-48, Method: Compositional matrix adjust.	85.58	EC:4.2.1.20	K01696	hypothetical protein LOC100250414		GO:0030170		GO:0008152	sp|O50046.1|TRPB_CAMAC RecName: Full=Tryptophan synthase beta chain 2, chloroplastic; Flags: Precursor
comp61150_c1_seq5	-6.76169	1.06429e-17	1.06188e-14	down	m.7135	gi|225444361|ref|XP_002264829.1| PREDICTED: tryptophan synthase beta chain 2, chloroplastic-like [Vitis vinifera]	279	5e-73, Method: Compositional matrix adjust.	70.79	EC:4.2.1.20	K01696	hypothetical protein LOC100250414		GO:0030170		GO:0008152	sp|P14671.1|TRPB1_ARATH RecName: Full=Tryptophan synthase beta chain 1, chloroplastic; Flags: Precursor
comp36659_c2_seq1	-1.6044	0.000787061	0.0241148	down	m.1642	gi|462404858|gb|EMJ10322.1| hypothetical protein PRUPE_ppa005470mg [Prunus persica]	308	4e-82, Method: Compositional matrix adjust.	80.56	EC:4.4.1.11	K01761	ATMGL (ARABIDOPSIS THALIANA METHIONINE GAMMA-LYASE)		GO:0030170		GO:0006520	sp|Q9SGU9.1|MGL_ARATH RecName: Full=Methionine gamma-lyase; Short=AtMGL; AltName: Full=L-methioninase
comp68085_c0_seq1	-2.97706	2.63639e-09	4.37238e-07	down	m.15226	gi|14548095|sp|Q9FYV1.1|INO1_SESIN RecName: Full=Inositol-3-phosphate synthase; Short=MIP synthase; AltName: Full=Myo-inositol 1-phosphate synthase; Short=IPS; Short=MI-1-P synthase myo-inositol 1-phosphate synthase [Sesamum indicum]	1025	0.0, Method: Compositional matrix adjust.	96.08	EC:5.5.1.4	K01858	MIPS2 (MYO-INOSITOL-1-PHOSTPATE SYNTHASE 2)	KOG0693:1-510	GO:0004512		GO:0008654	sp|Q9FYV1.1|INO1_SESIN RecName: Full=Inositol-3-phosphate synthase; Short=MIP synthase; AltName: Full=Myo-inositol 1-phosphate synthase; Short=IPS; Short=MI-1-P synthase
comp71544_c0_seq1	-3.2136	6.71305e-06	0.000443939	down	m.23675	gi|460370002|ref|XP_004230844.1| PREDICTED: long chain acyl-CoA synthetase 2-like [Solanum lycopersicum]	202	2e-50, Method: Compositional matrix adjust.	76.47	EC:6.2.1.3	K01897	LACS2 (LONG-CHAIN ACYL-COA SYNTHETASE 2)		GO:0003824		GO:0008152	sp|Q9XIA9.1|LACS2_ARATH RecName: Full=Long chain acyl-CoA synthetase 2; AltName: Full=Protein Botrytis resistant 1; AltName: Full=Protein LATERAL ROOT DEVELOPMENT 2
comp71544_c0_seq3	-2.38493	1.2469e-05	0.000755058	down	m.23677	gi|460370002|ref|XP_004230844.1| PREDICTED: long chain acyl-CoA synthetase 2-like [Solanum lycopersicum]	618	e-175, Method: Compositional matrix adjust.	82.2	EC:6.2.1.3	K01897	long-chain-fatty-acid-CoA ligase		GO:0003824		GO:0008152	sp|Q9XIA9.1|LACS2_ARATH RecName: Full=Long chain acyl-CoA synthetase 2; AltName: Full=Protein Botrytis resistant 1; AltName: Full=Protein LATERAL ROOT DEVELOPMENT 2
comp71544_c0_seq2	-2.54791	1.77812e-06	0.000134705	down	m.23676	gi|460370002|ref|XP_004230844.1| PREDICTED: long chain acyl-CoA synthetase 2-like [Solanum lycopersicum]	892	0.0, Method: Compositional matrix adjust.	81.17	EC:6.2.1.3	K01897	long-chain-fatty-acid-CoA ligase		GO:0003824		GO:0008152	sp|Q9XIA9.1|LACS2_ARATH RecName: Full=Long chain acyl-CoA synthetase 2; AltName: Full=Protein Botrytis resistant 1; AltName: Full=Protein LATERAL ROOT DEVELOPMENT 2
comp362530_c0_seq1	-5.72455	0.00109407	0.0309345	down	m.50399	gi|452847117|gb|EME49049.1| hypothetical protein DOTSEDRAFT_67927 [Dothistroma septosporum NZE10]	124	6e-27, Method: Compositional matrix adjust.	83.56		K03687	hypothetical protein		GO:0051087		GO:0006457	sp|Q9P5U4.1|GRPE_NEUCR RecName: Full=GrpE protein homolog, mitochondrial; Flags: Precurs or
comp49839_c0_seq1	-4.96652	7.56916e-07	6.54942e-05	down	m.3067	gi|494834368|gb|EON70000.1| hypothetical protein W97_09266 [Coniosporium apollinis CBS 100218]	190	3e-46, Method: Compositional matrix adjust.	45.29		K09522	hypothetical protein					sp|Q9Y7I8.2|ZUO1_SCHPO RecName: Full=Zuotin; AltName: Full=DnaJ-related protein zuo1; Short=J protein zuo1; AltName: Full=Ribosome-associated complex subunit zuo1
comp73271_c0_seq1	-2.94797	3.76409e-07	3.44808e-05	down	m.29893	gi|470113239|ref|XP_004292832.1| PREDICTED: uncharacterized protein LOC101296545 [Fragaria vesca subsp. vesca]	362	1e-97, Method: Compositional matrix adjust.	44.94			hypothetical protein LOC100252247					sp|Q9LMP1.1|WAK2_ARATH RecName: Full=Wall-associated receptor kinase 2; Flags: Precursor
comp74303_c0_seq2	-2.25043	0.000145362	0.00623631	down	m.35304
comp45067_c0_seq1	-7.25397	9.36156e-08	1.01868e-05	down	m.2405	gi|485923207|gb|EOD48410.1| putative la domain-containing protein [Neofusicoccum parvum UCRNP2]	81.3	2e-13, Method: Compositional matrix adjust.	34.25			An08g01580
comp75868_c2_seq20	-2.25694	0.000105538	0.00479113	down	m.46125	gi|460385513|ref|XP_004238448.1| PREDICTED: probable S-acyltransferase At2g33640-like [Solanum lycopersicum]	238	4e-61, Method: Compositional matrix adjust.	80.95			hypothetical protein LOC100254706					sp|Q8L5Y5.1|ZDH17_ARATH RecName: Full=Probable S-acyltransferase At4g15080; AltName: Full=Probable palmitoyltransferase At4g15080; AltName: Full=Zinc finger DHHC domain-containing protein At4g15080
comp54195_c0_seq1	-2.22133	0.000108883	0.00489959	down	m.4052	gi|460369544|ref|XP_004230622.1| PREDICTED: trimethylguanosine synthase-like [Solanum lycopersicum]	348	7e-94, Method: Compositional matrix adjust.	74.88			hypothetical protein LOC100262065	KOG2730:84-285	GO:0008168		GO:0009452	sp|Q923W1.2|TGS1_MOUSE RecName: Full=Trimethylguanosine synthase; AltName: Full=Nuclear receptor coactivator 6-interacting protein; AltName: Full=PRIP-interacting protein with methyltransferase motif; Short=PIMT; Short=PIPMT
comp67098_c1_seq1	-2.33849	0.000248082	0.0097147	down	m.13494	gi|225447606|ref|XP_002272993.1| PREDICTED: uncharacterized protein LOC100246008 [Vitis vinifera]	111	9e-23, Method: Compositional matrix adjust.	39.42		K14411	hypothetical protein LOC100246008
comp54547_c0_seq2	-4.08131	0.000259302	0.0100554	down	m.4158	gi|42795297|gb|AAS45990.1| deficiens [Paulownia tomentosa]	288	2e-76, Method: Compositional matrix adjust.	100		K09264	flowering-related B-class MADS-box protein APETALA3		GO:0003700	GO:0005634	GO:0006355	sp|P23706.1|DEFA_ANTMA RecName: Full=Floral homeotic protein DEFICIENS
comp72744_c0_seq9	-3.31107	1.03719e-10	2.37328e-08	down	m.27507	gi|225424885|ref|XP_002269340.1| PREDICTED: nitrate transporter 1.7 [Vitis vinifera] unnamed protein product [Vitis vinifera]	838	0.0, Method: Compositional matrix adjust.	69.19			hypothetical protein LOC100250071	KOG1237:57-626	GO:0005215	GO:0016020	GO:0006857	sp|Q8RX77.1|PTR21_ARATH RecName: Full=Nitrate transporter 1.7
comp72502_c0_seq2	-1.6725	0.000415577	0.014923	down	m.26735	gi|225456559|ref|XP_002264600.1| PREDICTED: protein COBRA [Vitis vinifera] unnamed protein product [Vitis vinifera]	284	7e-75, Method: Compositional matrix adjust.	84.87			hypothetical protein LOC100263971					sp|Q94KT8.1|COBRA_ARATH RecName: Full=Protein COBRA; AltName: Full=Cell expansion protei n; Flags: Precursor
comp61200_c0_seq1	-6.10514	0.000175464	0.00722787	down	m.7179	gi|58258845|ref|XP_566835.1| single-stranded DNA binding protein [Cryptococcus neoformans var. neoformans JEC21] single-stranded DNA binding protein, putative [Cryptococcus neoformans var. neoformans JEC21]	119	3e-25, Method: Compositional matrix adjust.	64.13		K11294	single-stranded DNA binding protein		GO:0003676			sp|P41891.2|GAR2_SCHPO RecName: Full=Protein gar2
comp74114_c0_seq3	-2.8313	6.68714e-08	7.67184e-06	down	m.34173	gi|462403017|gb|EMJ08574.1| hypothetical protein PRUPE_ppa004341mg [Prunus persica]	343	2e-92, Method: Compositional matrix adjust.	68.78			hypothetical protein LOC100253312		GO:0020037			sp|B9X287.1|C7346_ORYSJ RecName: Full=Cytochrome P450 734A6
comp62373_c0_seq2	-2.85837	0.000197582	0.00797189	down	m.7941	gi|1842188|emb|CAA69726.1| mitochondrial phosphate translocator [Betula pendula]	253	1e-65, Method: Compositional matrix adjust.	84.14			PtrPht3_4					sp|Q9FMU6.1|MPCP3_ARATH RecName: Full=Mitochondrial phosphate carrier protein 3, mitochondrial; AltName: Full=Mitochondrial phosphate transporter 3; Short=MPT3; AltName: Full=Phosphate transporter 3;1; Flags: Precursor
comp74492_c0_seq2	-1.97974	3.65318e-05	0.00189296	down	m.36471	gi|460399876|ref|XP_004245462.1| PREDICTED: metal-nicotianamine transporter YSL1-like [Solanum lycopersicum]	616	e-174, Method: Compositional matrix adjust.	72.29			YS1-like protein-like	euNOG04038:188-391				sp|Q6R3L0.2|YSL1_ARATH RecName: Full=Metal-nicotianamine transporter YSL1; AltName: Full=Protein YELLOW STRIPE LIKE 1; Short=AtYSL1
comp68142_c1_seq1	-2.60259	1.91754e-07	1.91269e-05	down	m.15360	gi|260279128|dbj|BAI44134.1| flavonoid glycosyltransferase UGT94C2 [Veronica persica]	384	e-104, Method: Compositional matrix adjust.	57.14			hypothetical protein LOC100257356					sp|Q8GVE3.2|FLRT_CITMA RecName: Full=Flavanone 7-O-glucoside 2''-O-beta-L-rhamnosyltransferase; AltName: Full=1,2 rhamnosyltransferase
comp61211_c0_seq2	-2.14597	3.8068e-05	0.00196406	down	m.7190	gi|255585735|ref|XP_002533549.1| calmodulin binding protein, putative [Ricinus communis] calmodulin binding protein, putative [Ricinus communis]	180	1e-43, Method: Compositional matrix adjust.	58.79			calmodulin binding protein, putative
comp72383_c0_seq3	-3.2722	3.49132e-05	0.00182489	down	m.26263
comp69290_c1_seq11	-1.69344	0.000470646	0.0165528	down	m.17691	gi|460394280|ref|XP_004242732.1| PREDICTED: heparanase-like protein 3-like [Solanum lycopersicum]	256	2e-66, Method: Compositional matrix adjust.	59.41			hypothetical protein LOC100255842		GO:0016798	GO:0016020		sp|Q9FZP1.2|HPSE3_ARATH RecName: Full=Heparanase-like protein 3; Flags: Precursor
comp64711_c0_seq1	-2.24765	4.70052e-06	0.000327749	down	m.10162	gi|462423930|gb|EMJ28193.1| hypothetical protein PRUPE_ppa001867mg [Prunus persica]	486	e-135, Method: Compositional matrix adjust.	54.71			hypothetical protein LOC100242574		GO:0016760	GO:0016020	GO:0030244	sp|Q8VYR4.1|CSLG2_ARATH RecName: Full=Cellulose synthase-like protein G2; Short=AtCslG2
comp69290_c1_seq18	-1.6484	0.000662151	0.0216156	down	m.17698	gi|460394280|ref|XP_004242732.1| PREDICTED: heparanase-like protein 3-like [Solanum lycopersicum]	572	e-161, Method: Compositional matrix adjust.	62.32			hypothetical protein LOC100255842		GO:0016798	GO:0016020		sp|Q9FZP1.2|HPSE3_ARATH RecName: Full=Heparanase-like protein 3; Flags: Precursor
comp72502_c0_seq3	-1.67823	0.000410024	0.0147678	down	m.26736	gi|225456559|ref|XP_002264600.1| PREDICTED: protein COBRA [Vitis vinifera] unnamed protein product [Vitis vinifera]	284	7e-75, Method: Compositional matrix adjust.	84.87			hypothetical protein LOC100263971					sp|Q94KT8.1|COBRA_ARATH RecName: Full=Protein COBRA; AltName: Full=Cell expansion protei n; Flags: Precursor
comp75782_c0_seq5	-1.80597	0.00124538	0.0343211	down	m.45514	gi|460389820|ref|XP_004240546.1| PREDICTED: magnesium/proton exchanger-like [Solanum lycopersicum]	206	2e-51, Method: Compositional matrix adjust.	77.44			ATMHX (ARABIDOPSIS THALIANA MAGNESIUM/PROTON EXCHANGER)					sp|B8K1V7.1|MHX_ARAHH RecName: Full=Magnesium/proton exchanger; AltName: Full=Mg(2+)/H(+ ) exchanger; Short=AhMHX; AltName: Full=Zinc/proton exchanger; AltName: Full=Zn(2+)/H(+) exchanger
comp58212_c0_seq4	-6.65481	7.02592e-06	0.000461231	down	m.5587
comp74471_c0_seq15	-1.65312	0.000758073	0.0234676	down	m.36399	gi|224122288|ref|XP_002330586.1| amino acid permease [Populus trichocarpa] amino acid permease [Populus trichocarpa]	190	9e-47, Method: Compositional matrix adjust.	66.92			AAP7					sp|Q9FF99.1|AAP7_ARATH RecName: Full=Probable amino acid permease 7; AltName: Full=Amino acid transporter AAP7
comp72549_c0_seq2	-1.73463	0.000268668	0.0103278	down	m.26921
comp70239_c0_seq2	-2.52933	0.000743295	0.0231894	down	m.19853	gi|460381856|ref|XP_004236657.1| PREDICTED: microtubule-associated protein 70-5-like [Solanum lycopersicum]	408	e-111, Method: Compositional matrix adjust.	70.33			hypothetical protein					sp|Q8GYX3.1|MP705_ARATH RecName: Full=Microtubule-associated protein 70-5; Short=AtMAP70 -5; AltName: Full=70 kDa microtubule-associated protein 5
comp47851_c0_seq1	-4.08131	0.000259302	0.0100554	down	m.2659	gi|268326822|emb|CAT00082.1| hydroxycinnamoyl-CoA shikimate/quinate hydroxycinnamoyl transferase [Coffea arabica]	331	4e-89, Method: Compositional matrix adjust.	86.26			hydroxycinnamoyl CoA shikimate/quinate hydroxycinnamoyltransferase-like protein		GO:0016747			sp|Q94CD1.1|HHT1_ARATH RecName: Full=Omega-hydroxypalmitate O-feruloyl transferase; AltName: Full=Omega-hydroxyacid hydroxycinnamoyltransferase; AltName: Full=Protein ALIPHATIC SUBERIN FERULOYL TRANSFERASE
comp40887_c2_seq1	-6.01898	0.000272943	0.0103278	down	m.2032	gi|260945465|ref|XP_002617030.1| conserved hypothetical protein [Clavispora lusitaniae ATCC 42720] conserved hypothetical protein [Clavispora lusitaniae ATCC 42720]	63.5	2e-08, Method: Compositional matrix adjust.	37.5			hypothetical protein
comp390532_c0_seq1	-3.29935	0.000780248	0.0239865	down	m.50478
comp60692_c0_seq1	-6.18643	0.000113897	0.00508067	down	m.6843
comp69290_c1_seq4	-1.68289	0.00051105	0.0177307	down	m.17685	gi|460394280|ref|XP_004242732.1| PREDICTED: heparanase-like protein 3-like [Solanum lycopersicum]	360	3e-97, Method: Compositional matrix adjust.	66.28			hypothetical protein LOC100255842		GO:0016798	GO:0016020		sp|Q9FZP1.2|HPSE3_ARATH RecName: Full=Heparanase-like protein 3; Flags: Precursor
comp61625_c1_seq1	-2.95597	2.5856e-09	4.31843e-07	down	m.7450	gi|460401831|ref|XP_004246419.1| PREDICTED: uncharacterized protein LOC101251913 [Solanum lycopersicum]	491	e-136, Method: Compositional matrix adjust.	81.69		K07025	ripening-related protein-like	KOG3109:1-299				sp|Q09893.1|YAI5_SCHPO RecName: Full=Uncharacterized protein C24B11.05
comp50163_c0_seq1	-6.33646	4.93267e-05	0.00243977	down	m.3132	gi|154299972|ref|XP_001550403.1| hypothetical protein BC1G_11175 [Botryotinia fuckeliana B05.10] similar to nuclear GTP-binding protein NUG1 [Botryotinia fuckeliana] putative nuclear gtp-binding protein nug1 protein [Botryotinia fuckeliana BcDW1]	229	2e-58, Method: Compositional matrix adjust.	68.32		K14538	hypothetical protein					sp|P40010.1|NUG1_YEAST RecName: Full=Nuclear GTP-binding protein NUG1; AltName: Full=Nuclear GTPase 1
comp75552_c2_seq1	-1.49136	0.00173791	0.0447426	down	m.43574	gi|225439717|ref|XP_002273012.1| PREDICTED: serine/threonine-protein kinase AtPK2/AtPK19-like [Vitis vinifera]	691	0.0, Method: Compositional matrix adjust.	69.48			hypothetical protein LOC100258607	KOG0598:1-480	GO:0005524		GO:0006468	sp|Q39030.2|KPK2_ARATH RecName: Full=Serine/threonine-protein kinase AtPK2/AtPK19; AltName: Full=Ribosomal-protein S6 kinase homolog 2
comp73517_c0_seq1	-1.812	0.00101617	0.0293561	down	m.30997	gi|460394762|ref|XP_004242962.1| PREDICTED: cytochrome P450 734A1-like [Solanum lycopersicum]	436	e-120, Method: Compositional matrix adjust.	65.71			hypothetical protein LOC100257474		GO:0020037			sp|O48786.1|C734A_ARATH RecName: Full=Cytochrome P450 734A1; AltName: Full=Protein PHYB ACTIVATION-TAGGED SUPPRESSOR 1
comp67600_c0_seq24	-1.52716	0.00158797	0.0418328	down	m.14440	gi|460399014|ref|XP_004245040.1| PREDICTED: uncharacterized protein LOC101265262 [Solanum lycopersicum]	258	1e-66, Method: Compositional matrix adjust.	50.38			hypothetical protein
comp72807_c0_seq5	-1.82932	0.00013445	0.00588777	down	m.27788	gi|332656172|gb|AEE81755.1| regulatory protein NPR2 [Populus deltoides]	808	0.0, Method: Compositional matrix adjust.	70.45			NPR1/NIM1-like regulatory protein	KOG0504:29-559	GO:0005515			sp|Q8L746.1|NPR3_ARATH RecName: Full=Regulatory protein NPR3; AltName: Full=BTB/POZ domain-containing protein NPR3
comp69290_c1_seq24	-1.75344	0.000367519	0.0134391	down	m.17704	gi|460394280|ref|XP_004242732.1| PREDICTED: heparanase-like protein 3-like [Solanum lycopersicum]	256	2e-66, Method: Compositional matrix adjust.	59.41			hypothetical protein LOC100255842		GO:0016798	GO:0016020		sp|Q9FZP1.2|HPSE3_ARATH RecName: Full=Heparanase-like protein 3; Flags: Precursor
comp64976_c0_seq2	-2.71567	2.13282e-05	0.0012061	down	m.10554	gi|460370673|ref|XP_004231175.1| PREDICTED: xylem serine proteinase 1-like [Solanum lycopersicum]	468	e-130, Method: Compositional matrix adjust.	76.22			hypothetical protein LOC100259224		GO:0004252		GO:0006508	sp|Q9LLL8.1|XSP1_ARATH RecName: Full=Xylem serine proteinase 1; Short=AtXSP1; AltName: Full=Cucumisin-like protein; Flags: Precursor
comp70988_c1_seq1	-1.89028	0.00185785	0.0471077	down	m.21947
comp75307_c0_seq12	-1.45777	0.00188142	0.0475105	down	m.41601	gi|255556280|ref|XP_002519174.1| sensor histidine kinase, putative [Ricinus communis] sensor histidine kinase, putative [Ricinus communis]	455	e-125, Method: Compositional matrix adjust.	57.35		K14491	ARR2 (ARABIDOPSIS RESPONSE REGULATOR 2)					sp|Q9ZWJ9.1|ARR2_ARATH RecName: Full=Two-component response regulator ARR2; AltName: Full=Receiver-like protein 5
comp67600_c0_seq51	-1.59444	0.00099856	0.0289172	down	m.14467	gi|460399014|ref|XP_004245040.1| PREDICTED: uncharacterized protein LOC101265262 [Solanum lycopersicum]	258	1e-66, Method: Compositional matrix adjust.	50.38			hypothetical protein
comp74492_c0_seq4	-1.98342	3.52775e-05	0.00183788	down	m.36473	gi|460399876|ref|XP_004245462.1| PREDICTED: metal-nicotianamine transporter YSL1-like [Solanum lycopersicum]	616	e-174, Method: Compositional matrix adjust.	72.29			YS1-like protein-like	euNOG04038:188-391				sp|Q6R3L0.2|YSL1_ARATH RecName: Full=Metal-nicotianamine transporter YSL1; AltName: Full=Protein YELLOW STRIPE LIKE 1; Short=AtYSL1
comp69786_c1_seq7	-1.90914	0.000449231	0.015893	down	m.18591	gi|460392085|ref|XP_004241648.1| PREDICTED: transcription factor ICE1-like [Solanum lycopersicum] inducer of CBF expression 1 [Solanum lycopersicum]	559	e-157, Method: Compositional matrix adjust.	58.01			Transcription factor ICE1, putative		GO:0030528		GO:0006355	sp|Q9LSE2.1|ICE1_ARATH RecName: Full=Transcription factor ICE1; AltName: Full=Basic helix-loop-helix protein 116; Short=AtbHLH116; Short=bHLH 116; AltName: Full=Inducer of CBF expression 1; AltName: Full=Transcription factor EN 45; AltName: Full=Transcription factor SCREAM; AltName: Full=bHLH transcription factor bHLH116
comp63215_c0_seq1	-2.22133	0.000108883	0.00489959	down	m.8657	gi|460381920|ref|XP_004236689.1| PREDICTED: 15.7 kDa heat shock protein, peroxisomal-like [Solanum lycopersicum]	230	1e-58, Method: Compositional matrix adjust.	78.08			hypothetical protein	KOG0710:2-143				sp|Q9FHQ3.1|HS157_ARATH RecName: Full=15.7 kDa heat shock protein, peroxisomal; Short=AtHsp15.7
comp76019_c0_seq13	-2.19847	2.16633e-05	0.00121929	down	m.47473	gi|296081624|emb|CBI20629.3| unnamed protein product [Vitis vinifera]	442	e-122, Method: Compositional matrix adjust.	64.52			ATH1 (ARABIDOPSIS THALIANA HOMEOBOX GENE 1)	KOG0773:326-388	GO:0043565		GO:0006355	sp|P48731.1|ATH1_ARATH RecName: Full=Homeobox protein ATH1
comp31200_c0_seq1	-1.82655	0.000116015	0.00516872	down	m.1006	gi|118486691|gb|ABK95182.1| unknown [Populus trichocarpa]	441	e-121, Method: Compositional matrix adjust.	55.53			hypothetical protein					sp|Q08298.1|RD22_ARATH RecName: Full=Dehydration-responsive protein RD22; Flags: Precurs or
comp68379_c0_seq1	-1.97403	0.000149928	0.00640164	down	m.15821	gi|257480321|gb|ACV60359.1| putative glucose-6-phosphate/phosphate translocator [Camellia sinensis]	575	e-162, Method: Compositional matrix adjust.	73.58			GPT2	KOG1441:41-394				sp|Q94B38.2|GPT2_ARATH RecName: Full=Glucose-6-phosphate/phosphate translocator 2, chloroplastic; Flags: Precursor
comp61006_c0_seq3	-3.87888	2.37033e-05	0.0013115	down	m.7063	gi|460383276|ref|XP_004237356.1| PREDICTED: probable calcium-binding protein CML44-like [Solanum lycopersicum]	140	1e-31, Method: Compositional matrix adjust.	64.49		K13448	hypothetical protein LOC100253886	KOG0027:12-105				sp|Q9LPK5.2|CML44_ARATH RecName: Full=Probable calcium-binding protein CML44; AltName: Full=Calmodulin-like protein 44
comp73885_c0_seq10	-2.46947	1.76391e-05	0.00102492	down	m.33015
comp370997_c0_seq1	-5.61134	0.00177786	0.0455357	down	m.50429	gi|147796407|emb|CAN65866.1| hypothetical protein VITISV_010257 [Vitis vinifera]	110	1e-22, Method: Compositional matrix adjust.	40.26			hypothetical protein LOC100258504
comp72502_c0_seq18	-1.66028	0.000508449	0.0176746	down	m.26751	gi|225456559|ref|XP_002264600.1| PREDICTED: protein COBRA [Vitis vinifera] unnamed protein product [Vitis vinifera]	354	2e-95, Method: Compositional matrix adjust.	76.53			COB (COBRA)					sp|Q94KT8.1|COBRA_ARATH RecName: Full=Protein COBRA; AltName: Full=Cell expansion protei n; Flags: Precursor
comp51395_c0_seq1	-2.91548	2.65222e-07	2.55318e-05	down	m.3392	gi|283135872|gb|ADB11327.1| tau class glutathione transferase GSTU45 [Populus trichocarpa]	283	2e-74, Method: Compositional matrix adjust.	62.67			hypothetical protein LOC100264838	KOG0406:4-219	GO:0005515			sp|Q9SR36.1|GSTU8_ARATH RecName: Full=Glutathione S-transferase U8; Short=AtGSTU8; AltNa me: Full=GST class-tau member 8
comp592229_c0_seq1	-5.82951	0.000681211	0.021809	down	m.50928
comp70902_c0_seq11	-1.63088	0.000616454	0.0205115	down	m.21751	gi|460367082|ref|XP_004229404.1| PREDICTED: uncharacterized protein LOC101246277 [Solanum lycopersicum]	182	2e-43, Method: Compositional matrix adjust.	46.23			triacylglycerol lipase, putative
comp76213_c0_seq4	-2.2192	5.77433e-06	0.000393454	down	m.49051	gi|359490251|ref|XP_002267774.2| PREDICTED: probable receptor-like protein kinase At5g39020-like [Vitis vinifera]	669	0.0, Method: Compositional matrix adjust.	59.46			hypothetical protein LOC100248716	KOG1187:267-575	GO:0005524		GO:0006468	sp|Q3ECH2.2|Y1670_ARATH RecName: Full=Probable receptor-like protein kinase At1g67000; Flags: Precursor
comp72807_c0_seq8	-1.77449	0.000203625	0.0081973	down	m.27791	gi|224136524|ref|XP_002322351.1| NPR1/NIM1-like regulatory protein [Populus trichocarpa] NPR1/NIM1-like regulatory protein [Populus trichocarpa]	695	0.0, Method: Compositional matrix adjust.	68.9			NPR3 (NPR1-LIKE PROTEIN 3)	KOG0504:29-513	GO:0005515			sp|Q8L746.1|NPR3_ARATH RecName: Full=Regulatory protein NPR3; AltName: Full=BTB/POZ domain-containing protein NPR3
comp65150_c0_seq2	-1.71942	0.00145315	0.0390426	down	m.10781	gi|225465403|ref|XP_002277598.1| PREDICTED: protein ZINC INDUCED FACILITATOR-LIKE 1 [Vitis vinifera] unnamed protein product [Vitis vinifera]	634	e-179, Method: Compositional matrix adjust.	73.35			hypothetical protein LOC100252264	KOG2615:68-487				sp|Q94BZ1.1|ZIFL1_ARATH RecName: Full=Protein ZINC INDUCED FACILITATOR-LIKE 1; AltName: Full=Protein ZIF-LIKE 1
comp70610_c0_seq1	-2.00751	0.000258965	0.0100554	down	m.20797	gi|462419154|gb|EMJ23417.1| hypothetical protein PRUPE_ppa005840mg [Prunus persica]	102	6e-20, Method: Compositional matrix adjust.	49.12			hypothetical protein
comp70249_c0_seq32	-1.93082	0.00165084	0.0430814	down	m.19907	gi|460397484|ref|XP_004244297.1| PREDICTED: bidirectional sugar transporter SWEET2-like [Solanum lycopersicum]	138	4e-31, Method: Compositional matrix adjust.	61.9			hypothetical protein LOC100255517					sp|Q9LH79.1|SWET2_ARATH RecName: Full=Bidirectional sugar transporter SWEET2; Short=AtSWEET2
comp60958_c0_seq1	-2.09715	0.000223274	0.00885917	down	m.7025	gi|356503823|ref|XP_003520702.1| PREDICTED: NAC domain-containing protein 90-like [Glycine max]	209	2e-52, Method: Compositional matrix adjust.	53.23			NAC domain protein, IPR003441		GO:0003677		GO:0006355	sp|Q9FMR3.1|NAC90_ARATH RecName: Full=NAC domain-containing protein 90; Short=ANAC090
comp60692_c0_seq3	-5.82951	0.000681211	0.021809	down	m.6845	gi|225469660|ref|XP_002267072.1| PREDICTED: metal transporter Nramp5 [Vitis vinifera] unnamed protein product [Vitis vinifera]	194	6e-48, Method: Compositional matrix adjust.	85.44			hypothetical protein LOC100262929		GO:0005215	GO:0016020	GO:0006810	sp|Q0D7E4.1|NRAM1_ORYSJ RecName: Full=Metal transporter Nramp1; Short=OsNramp1
comp57980_c0_seq1	-3.6943	0.00183262	0.0465441	down	m.5467	gi|225465647|ref|XP_002270862.1| PREDICTED: probable LRR receptor-like serine/threonine-protein kinase At4g08850-like [Vitis vinifera]	120	2e-25, Method: Composition-based stats.	56.6			hypothetical protein LOC100261352		GO:0004672		GO:0006468	sp|Q8VZG8.3|Y4885_ARATH RecName: Full=Probable LRR receptor-like serine/threonine-protei n kinase At4g08850; Flags: Precursor
comp69290_c1_seq22	-1.67051	0.000563296	0.0191729	down	m.17702	gi|225446203|ref|XP_002263173.1| PREDICTED: heparanase-like protein 3-like [Vitis vinifera]	355	5e-96, Method: Compositional matrix adjust.	60.76			hypothetical protein LOC100255842		GO:0016798	GO:0016020		sp|Q9FZP1.2|HPSE3_ARATH RecName: Full=Heparanase-like protein 3; Flags: Precursor
comp389273_c0_seq1	-6.47233	2.21027e-05	0.00122861	down	m.50472	gi|452847757|gb|EME49689.1| hypothetical protein DOTSEDRAFT_164291 [Dothistroma septosporum NZE10]	197	2e-48, Method: Compositional matrix adjust.	43.14			An18g01720					sp|O94528.1|CAF5_SCHPO RecName: Full=Caffeine resistance protein 5
comp73183_c0_seq7	-2.08833	0.000401004	0.0144726	down	m.29480	gi|359492090|ref|XP_002284737.2| PREDICTED: 3-hydroxybenzoate 6-hydroxylase 1-like [Vitis vinifera]	223	1e-56, Method: Compositional matrix adjust.	61.76			hypothetical protein LOC100259199		GO:0004497		GO:0055114
comp35614_c0_seq1	-3.28064	8.64396e-09	1.19844e-06	down	m.1367	gi|255586327|ref|XP_002533814.1| RING-H2 finger protein ATL1M, putative [Ricinus communis] RING-H2 finger protein ATL1M, putative [Ricinus communis]	77.4	1e-12, Method: Compositional matrix adjust.	41.49			RING-H2 finger protein ATL1M, putative	KOG0800:87-137				sp|Q94BY6.1|ATL75_ARATH RecName: Full=RING-H2 finger protein ATL75
comp72744_c0_seq7	-3.2612	1.79649e-10	3.88615e-08	down	m.27505	gi|225424885|ref|XP_002269340.1| PREDICTED: nitrate transporter 1.7 [Vitis vinifera] unnamed protein product [Vitis vinifera]	399	e-109, Method: Compositional matrix adjust.	67.63			hypothetical protein LOC100250071		GO:0005215	GO:0016020	GO:0006857	sp|Q8RX77.1|PTR21_ARATH RecName: Full=Nitrate transporter 1.7
comp70981_c0_seq13	-1.99586	0.000252586	0.00983744	down	m.21939	gi|460385294|ref|XP_004238339.1| PREDICTED: uncharacterized protein LOC101257366 [Solanum lycopersicum]	226	1e-57, Method: Compositional matrix adjust.	82.03			hypothetical protein
comp69290_c1_seq6	-1.64229	0.00110642	0.0311546	down	m.17686	gi|296084540|emb|CBI25561.3| unnamed protein product [Vitis vinifera]	202	2e-50, Method: Compositional matrix adjust.	64.74			hypothetical protein LOC100255842					sp|Q9FZP1.2|HPSE3_ARATH RecName: Full=Heparanase-like protein 3; Flags: Precursor
comp61631_c0_seq1	-3.58303	3.15372e-07	2.99595e-05	down	m.7456
comp53390_c0_seq1	-5.10653	2.52246e-07	2.44808e-05	down	m.3835	gi|225470177|ref|XP_002268167.1| PREDICTED: low-temperature-induced 65 kDa protein-like [Vitis vinifera]	68.2	2e-09, Method: Compositional matrix adjust.	34.42			hypothetical protein LOC100260796
comp61372_c0_seq1	-2.03693	2.39577e-05	0.00132353	down	m.7276
comp48546_c0_seq1	-2.82475	0.0006078	0.0203217	down	m.2799	gi|460396102|ref|XP_004243618.1| PREDICTED: WD repeat-containing protein 26-like [Solanum lycopersicum]	191	7e-47, Method: Compositional matrix adjust.	65.1			hypothetical protein LOC100266032					sp|Q5SP67.1|WDR26_DANRE RecName: Full=WD repeat-containing protein 26
comp43617_c0_seq1	-2.31228	4.13664e-06	0.000292406	down	m.2275	gi|462422172|gb|EMJ26435.1| hypothetical protein PRUPE_ppa001861mg [Prunus persica]	283	2e-74, Method: Compositional matrix adjust.	52.24			hypothetical protein LOC100242574		GO:0016760	GO:0016020	GO:0030244	sp|Q570S7.1|CSLG1_ARATH RecName: Full=Cellulose synthase-like protein G1; Short=AtCslG1
comp76129_c0_seq2	-1.63098	0.000708946	0.0223901	down	m.48325	gi|296082642|emb|CBI21647.3| unnamed protein product [Vitis vinifera]	313	1e-82, Method: Compositional matrix adjust.	45.8			hypothetical protein
comp435839_c0_seq1	-5.82951	0.000681211	0.021809	down	m.50567
comp69851_c0_seq1	-2.17187	6.8747e-06	0.000453794	down	m.18761	gi|460369450|ref|XP_004230575.1| PREDICTED: F-box/kelch-repeat protein At1g22040-like isoform 1 [Solanum lycopersicum] PREDICTED: F-box/kelch-repeat protein At1g22040-like isoform 2 [Solanum lycopersicum] PREDICTED: F-box/kelch-repeat protein At1g22040-like isoform 3 [Solanum lycopersicum] PREDICTED: F-box/kelch-repeat protein At1g22040-like isoform 4 [Solanum lycopersicum] PREDICTED: F-box/kelch…	724	0.0, Method: Compositional matrix adjust.	72.75			hypothetical protein LOC100245120	KOG1072:1-476	GO:0005515			sp|Q9LM55.1|FBK8_ARATH RecName: Full=F-box/kelch-repeat protein At1g22040
comp56038_c0_seq2	-6.33646	4.93267e-05	0.00243977	down	m.4691	gi|260948534|ref|XP_002618564.1| conserved hypothetical protein [Clavispora lusitaniae ATCC 42720] conserved hypothetical protein [Clavispora lusitaniae ATCC 42720]	97.4	2e-18, Method: Compositional matrix adjust.	33.16			hypothetical protein
comp67600_c0_seq15	-1.50761	0.00184913	0.0469261	down	m.14431	gi|460399014|ref|XP_004245040.1| PREDICTED: uncharacterized protein LOC101265262 [Solanum lycopersicum]	258	1e-66, Method: Compositional matrix adjust.	50.38			hypothetical protein
comp71867_c0_seq1	-2.55529	3.99105e-05	0.00203862	down	m.24625	gi|297742233|emb|CBI34382.3| unnamed protein product [Vitis vinifera]	649	0.0, Method: Compositional matrix adjust.	59.06			hypothetical protein	KOG4197:2-512				sp|Q9STE1.1|PP333_ARATH RecName: Full=Pentatricopeptide repeat-containing protein At4g21 300
comp72502_c0_seq8	-1.66558	0.000438572	0.0156082	down	m.26741	gi|225456559|ref|XP_002264600.1| PREDICTED: protein COBRA [Vitis vinifera] unnamed protein product [Vitis vinifera]	376	e-102, Method: Compositional matrix adjust.	84.47			hypothetical protein LOC100263971					sp|Q94KT8.1|COBRA_ARATH RecName: Full=Protein COBRA; AltName: Full=Cell expansion protei n; Flags: Precursor
comp71676_c0_seq5	-2.3535	5.64611e-06	0.000386183	down	m.24110	gi|356501505|ref|XP_003519565.1| PREDICTED: septum-promoting GTP-binding protein 1-like [Glycine max]	362	9e-98, Method: Compositional matrix adjust.	59.93		K06883	SGP1	KOG1673:13-298	GO:0005525	GO:0005622	GO:0007264	sp|P87027.1|SPG1_SCHPO RecName: Full=Septum-promoting GTP-binding protein 1; AltName: Full=GTPase spg1; AltName: Full=Sid3 protein
comp72502_c0_seq23	-1.61168	0.000739998	0.0231066	down	m.26756	gi|225456559|ref|XP_002264600.1| PREDICTED: protein COBRA [Vitis vinifera] unnamed protein product [Vitis vinifera]	354	2e-95, Method: Compositional matrix adjust.	76.53			COB (COBRA)					sp|Q94KT8.1|COBRA_ARATH RecName: Full=Protein COBRA; AltName: Full=Cell expansion protei n; Flags: Precursor
comp68220_c0_seq1	-1.72021	0.000408901	0.0147422	down	m.15511	gi|460397516|ref|XP_004244313.1| PREDICTED: hydroxyacylglutathione hydrolase 3, mitochondrial-like [Solanum lycopersicum]	397	e-109, Method: Compositional matrix adjust.	85.98			hypothetical protein LOC100262655	KOG0814:1-215	GO:0016787			sp|Q9C8L4.3|GLO2O_ARATH RecName: Full=Hydroxyacylglutathione hydrolase 3, mitochondrial; AltName: Full=Glyoxalase II; Short=Glx II; Flags: Precursor
comp72502_c0_seq12	-1.61566	0.000648742	0.0212731	down	m.26745	gi|225456559|ref|XP_002264600.1| PREDICTED: protein COBRA [Vitis vinifera] unnamed protein product [Vitis vinifera]	419	e-115, Method: Compositional matrix adjust.	82.13			hypothetical protein LOC100263971					sp|Q94KT8.1|COBRA_ARATH RecName: Full=Protein COBRA; AltName: Full=Cell expansion protei n; Flags: Precursor
comp68505_c0_seq1	-2.67251	6.38606e-05	0.00306984	down	m.16075	gi|460386151|ref|XP_004238763.1| PREDICTED: uncharacterized protein LOC101255587 [Solanum lycopersicum]	175	5e-42, Method: Compositional matrix adjust.	56.91			LOC100273825
comp415892_c0_seq1	-6.47233	2.21027e-05	0.00122861	down	m.50534	gi|392579584|gb|EIW72711.1| hypothetical protein TREMEDRAFT_36885 [Tremella mesenterica DSM 1558]	157	9e-37, Method: Composition-based stats.	46.37			hypothetical protein
comp335359_c0_seq1	-4.44009	3.07135e-05	0.00164121	down	m.50344
comp69290_c1_seq25	-1.6949	0.000471148	0.0165542	down	m.17705	gi|460394280|ref|XP_004242732.1| PREDICTED: heparanase-like protein 3-like [Solanum lycopersicum]	256	2e-66, Method: Compositional matrix adjust.	59.41			hypothetical protein LOC100255842		GO:0016798	GO:0016020		sp|Q9FZP1.2|HPSE3_ARATH RecName: Full=Heparanase-like protein 3; Flags: Precursor
comp74492_c0_seq5	-1.9993	3.09899e-05	0.00165352	down	m.36474	gi|225426607|ref|XP_002280483.1| PREDICTED: metal-nicotianamine transporter YSL1 [Vitis vinifera]	949	0.0, Method: Compositional matrix adjust.	68.5			YS1-like protein-like	euNOG04038:27-663				sp|Q2EF88.1|YSL3_ARATH RecName: Full=Metal-nicotianamine transporter YSL3; AltName: Full=Protein YELLOW STRIPE LIKE 3; Short=AtYSL3
comp43912_c0_seq2	-6.10514	0.000175464	0.00722787	down	m.2313	gi|407921156|gb|EKG14319.1| Heat shock protein Hsp70 [Macrophomina phaseolina MS6]	378	e-103, Method: Compositional matrix adjust.	81.86		K09489	hypothetical protein					sp|O74225.1|HSP88_NEUCR RecName: Full=Heat shock protein Hsp88
comp74471_c0_seq5	-1.78796	0.000187547	0.00763562	down	m.36389	gi|470117487|ref|XP_004294889.1| PREDICTED: probable amino acid permease 7-like isoform 1 [Fragaria vesca subsp. vesca]	689	0.0, Method: Compositional matrix adjust.	70.44			hypothetical protein LOC100254980	KOG1303:9-474				sp|Q9FF99.1|AAP7_ARATH RecName: Full=Probable amino acid permease 7; AltName: Full=Amino acid transporter AAP7
comp51595_c0_seq1	-4.68313	6.04853e-06	0.000407502	down	m.3432	gi|460379263|ref|XP_004235383.1| PREDICTED: probable cyclic nucleotide-gated ion channel 20, chloroplastic-like [Solanum lycopersicum]	112	3e-23, Method: Composition-based stats.	43.08			hypothetical protein LOC100257953					sp|Q9LD37.1|CNG20_ARATH RecName: Full=Probable cyclic nucleotide-gated ion channel 20, chloroplastic; AltName: Full=Cyclic nucleotide-binding transporter 1; Flags: Precursor
comp32058_c0_seq1	-1.78718	0.00034652	0.012828	down	m.1085	gi|389595892|gb|AFK88674.1| WRKY18 [Catharanthus roseus]	108	4e-22, Method: Compositional matrix adjust.	46.32			WRKY40					sp|Q9SAH7.1|WRK40_ARATH RecName: Full=Probable WRKY transcription factor 40; AltName: Full=WRKY DNA-binding protein 40
comp74471_c0_seq10	-1.71379	0.000329136	0.012235	down	m.36394	gi|359494348|ref|XP_002268981.2| PREDICTED: probable amino acid permease 7-like [Vitis vinifera]	501	e-139, Method: Compositional matrix adjust.	76.41			hypothetical protein LOC100254980					sp|Q9FF99.1|AAP7_ARATH RecName: Full=Probable amino acid permease 7; AltName: Full=Amino acid transporter AAP7
comp60958_c0_seq4	-2.57361	3.46989e-05	0.00181633	down	m.7028	gi|356503823|ref|XP_003520702.1| PREDICTED: NAC domain-containing protein 90-like [Glycine max]	281	1e-73, Method: Compositional matrix adjust.	56.45			NAC domain protein, IPR003441		GO:0003677		GO:0006355	sp|Q9FMR3.1|NAC90_ARATH RecName: Full=NAC domain-containing protein 90; Short=ANAC090
comp296840_c0_seq1	-4.76993	3.26788e-06	0.000236864	down	m.50274	gi|470124556|ref|XP_004298278.1| PREDICTED: uncharacterized protein LOC101304380 [Fragaria vesca subsp. vesca]	155	7e-36, Method: Compositional matrix adjust.	68.22			lipid binding protein, putative
comp69290_c1_seq13	-1.66785	0.000567856	0.0193098	down	m.17693	gi|225446203|ref|XP_002263173.1| PREDICTED: heparanase-like protein 3-like [Vitis vinifera]	355	5e-96, Method: Compositional matrix adjust.	60.76			hypothetical protein LOC100255842		GO:0016798	GO:0016020		sp|Q9FZP1.2|HPSE3_ARATH RecName: Full=Heparanase-like protein 3; Flags: Precursor
comp536428_c0_seq1	-3.86175	0.000820847	0.0247292	down	m.50817	gi|302510553|ref|XP_003017228.1| hypothetical protein ARB_04105 [Arthroderma benhamiae CBS 112371] hypothetical protein ARB_04105 [Arthroderma benhamiae CBS 112371]	124	1e-26, Method: Compositional matrix adjust.	71.26		K14817	hypothetical protein					sp|Q1E403.1|LOC1_COCIM RecName: Full=60S ribosomal subunit assembly/export protein LOC1
comp65856_c0_seq3	-2.35803	0.000169518	0.00707816	down	m.11648
comp45360_c0_seq1	-6.01898	0.000272943	0.0103278	down	m.2431	gi|405119943|gb|AFR94714.1| initiation factor 5a [Cryptococcus neoformans var. grubii H99]	194	6e-48, Method: Compositional matrix adjust.	84.55		K03263	hypothetical protein	KOG3271:1-109	GO:0043022		GO:0045905	sp|O94083.1|IF5A_CANAL RecName: Full=Eukaryotic translation initiation factor 5A; Short=eIF-5A; AltName: Full=eIF-4D
comp60857_c0_seq1	-2.25138	0.00104154	0.0299446	down	m.6967
comp76019_c0_seq27	-2.16723	1.7974e-05	0.00103434	down	m.47485	gi|296081624|emb|CBI20629.3| unnamed protein product [Vitis vinifera]	442	e-121, Method: Compositional matrix adjust.	64.52			ATH1 (ARABIDOPSIS THALIANA HOMEOBOX GENE 1)	KOG0773:473-535	GO:0043565		GO:0006355	sp|P48731.1|ATH1_ARATH RecName: Full=Homeobox protein ATH1
comp75307_c0_seq13	-1.47553	0.00167076	0.0434382	down	m.41602	gi|255556280|ref|XP_002519174.1| sensor histidine kinase, putative [Ricinus communis] sensor histidine kinase, putative [Ricinus communis]	416	e-114, Method: Compositional matrix adjust.	56.49		K14491	ARR2 (ARABIDOPSIS RESPONSE REGULATOR 2)					sp|Q9ZWJ9.1|ARR2_ARATH RecName: Full=Two-component response regulator ARR2; AltName: Full=Receiver-like protein 5
comp72502_c0_seq27	-1.70066	0.00034557	0.012806	down	m.26760	gi|225456559|ref|XP_002264600.1| PREDICTED: protein COBRA [Vitis vinifera] unnamed protein product [Vitis vinifera]	284	7e-75, Method: Compositional matrix adjust.	84.87			hypothetical protein LOC100263971					sp|Q94KT8.1|COBRA_ARATH RecName: Full=Protein COBRA; AltName: Full=Cell expansion protei n; Flags: Precursor
comp2349_c0_seq1	-5.82951	0.000681211	0.021809	down	m.147
comp66585_c0_seq3	-2.69752	0.000143378	0.00616325	down	m.12631	gi|113204899|gb|ABI34183.1| LP23547p [Drosophila melanogaster]	90.9	4e-16, Method: Compositional matrix adjust.	51.82			hypothetical protein					sp|Q08953.1|YP197_YEAST RecName: Full=Putative uncharacterized protein YPL197C
comp63915_c0_seq1	-6.65481	7.02592e-06	0.000461231	down	m.9286
comp71304_c0_seq1	-1.93379	0.000760776	0.0235177	down	m.22904	gi|460373047|ref|XP_004232334.1| PREDICTED: protein NtpR-like [Solanum lycopersicum]	471	e-131, Method: Compositional matrix adjust.	81.27			hypothetical protein	euNOG20493:25-289	GO:0016787		GO:0006541	sp|P49865.2|NTPR_ENTHA RecName: Full=Protein NtpR
comp76019_c0_seq35	-1.8676	0.000272166	0.0103278	down	m.47492	gi|224142875|ref|XP_002324760.1| predicted protein [Populus trichocarpa] predicted protein [Populus trichocarpa]	238	4e-61, Method: Compositional matrix adjust.	80			ATH1 (ARABIDOPSIS THALIANA HOMEOBOX GENE 1)	KOG0773:54-116	GO:0043565		GO:0006355	sp|P48731.1|ATH1_ARATH RecName: Full=Homeobox protein ATH1
comp62744_c0_seq3	-1.69909	0.000539654	0.0185617	down	m.8273	gi|224066247|ref|XP_002302045.1| predicted protein [Populus trichocarpa] predicted protein [Populus trichocarpa]	260	3e-67, Method: Compositional matrix adjust.	52.92		K09422	hypothetical protein	KOG0048:1-248				sp|Q7XBH4.2|MYB4_ORYSJ RecName: Full=Myb-related protein Myb4; AltName: Full=OsMyb4; AltName: Full=Transcription factor RLTR1
comp69851_c0_seq3	-1.92396	5.72361e-05	0.00279252	down	m.18763	gi|460369450|ref|XP_004230575.1| PREDICTED: F-box/kelch-repeat protein At1g22040-like isoform 1 [Solanum lycopersicum] PREDICTED: F-box/kelch-repeat protein At1g22040-like isoform 2 [Solanum lycopersicum] PREDICTED: F-box/kelch-repeat protein At1g22040-like isoform 3 [Solanum lycopersicum] PREDICTED: F-box/kelch-repeat protein At1g22040-like isoform 4 [Solanum lycopersicum] PREDICTED: F-box/kelch…	727	0.0, Method: Compositional matrix adjust.	73.38			hypothetical protein LOC100245120	KOG1072:1-476	GO:0005515			sp|Q9LM55.1|FBK8_ARATH RecName: Full=F-box/kelch-repeat protein At1g22040
comp67600_c0_seq13	-1.57017	0.00120001	0.0333781	down	m.14429	gi|460399014|ref|XP_004245040.1| PREDICTED: uncharacterized protein LOC101265262 [Solanum lycopersicum]	258	1e-66, Method: Compositional matrix adjust.	50.38			hypothetical protein
comp74471_c0_seq9	-1.6492	0.000776795	0.0239433	down	m.36393	gi|224122288|ref|XP_002330586.1| amino acid permease [Populus trichocarpa] amino acid permease [Populus trichocarpa]	190	9e-47, Method: Compositional matrix adjust.	66.92			AAP7					sp|Q9FF99.1|AAP7_ARATH RecName: Full=Probable amino acid permease 7; AltName: Full=Amino acid transporter AAP7
comp62858_c0_seq1	-2.95222	3.49085e-09	5.50428e-07	down	m.8353	gi|502156134|ref|XP_004510325.1| PREDICTED: GDSL esterase/lipase APG-like [Cicer arietinum]	571	e-161, Method: Compositional matrix adjust.	77.87			hypothetical protein LOC100242887		GO:0016788		GO:0006629	sp|Q9LU14.1|APG2_ARATH RecName: Full=GDSL esterase/lipase APG; AltName: Full=Extracellul ar lipase APG; Flags: Precursor
comp73027_c0_seq59	-2.01939	0.000133371	0.00584763	down	m.28707	gi|460397046|ref|XP_004244079.1| PREDICTED: fimbrin-like protein 2-like [Solanum lycopersicum]	437	e-120, Method: Compositional matrix adjust.	81.2			hypothetical protein	KOG0046:163-248	GO:0005515			sp|Q7G188.2|FIMB1_ARATH RecName: Full=Fimbrin-1; Short=AtFIM1
comp60979_c0_seq3	-2.64404	0.000369395	0.013494	down	m.7037	gi|451854413|gb|EMD67706.1| hypothetical protein COCSADRAFT_158068 [Bipolaris sorokiniana ND90Pr]	327	2e-87, Method: Compositional matrix adjust.	72.61		K11279	hypothetical protein					sp|O59797.1|YCO6_SCHPO RecName: Full=Putative nucleosome assembly protein C364.06
comp43869_c0_seq2	-3.6943	0.00183262	0.0465441	down	m.2306	gi|460396716|ref|XP_004243917.1| PREDICTED: respiratory burst oxidase homolog protein E-like [Solanum lycopersicum]	196	2e-48, Method: Compositional matrix adjust.	81.98			hypothetical protein LOC100266386					sp|O81211.2|RBOHE_ARATH RecName: Full=Respiratory burst oxidase homolog protein E; AltNa me: Full=NADPH oxidase RBOHE; Short=AtRBOHE
comp72502_c0_seq5	-1.64644	0.00052615	0.0181843	down	m.26738	gi|225456559|ref|XP_002264600.1| PREDICTED: protein COBRA [Vitis vinifera] unnamed protein product [Vitis vinifera]	376	e-102, Method: Compositional matrix adjust.	84.47			hypothetical protein LOC100263971					sp|Q94KT8.1|COBRA_ARATH RecName: Full=Protein COBRA; AltName: Full=Cell expansion protei n; Flags: Precursor
comp49386_c0_seq1	-3.78045	0.00122209	0.033835	down	m.2977
comp73183_c0_seq4	-1.86764	0.00153719	0.0407673	down	m.29479	gi|224147350|ref|XP_002336457.1| predicted protein [Populus trichocarpa] predicted protein [Populus trichocarpa]	143	2e-32, Method: Compositional matrix adjust.	60.55			hypothetical protein
comp72502_c0_seq15	-1.70359	0.000357743	0.0131486	down	m.26748	gi|225456559|ref|XP_002264600.1| PREDICTED: protein COBRA [Vitis vinifera] unnamed protein product [Vitis vinifera]	284	7e-75, Method: Compositional matrix adjust.	84.87			hypothetical protein LOC100263971					sp|Q94KT8.1|COBRA_ARATH RecName: Full=Protein COBRA; AltName: Full=Cell expansion protei n; Flags: Precursor
comp74471_c0_seq2	-1.73073	0.000288987	0.0109005	down	m.36386	gi|470117487|ref|XP_004294889.1| PREDICTED: probable amino acid permease 7-like isoform 1 [Fragaria vesca subsp. vesca]	689	0.0, Method: Compositional matrix adjust.	70.44			hypothetical protein LOC100254980	KOG1303:9-474				sp|Q9FF99.1|AAP7_ARATH RecName: Full=Probable amino acid permease 7; AltName: Full=Amino acid transporter AAP7
comp67600_c0_seq48	-1.56539	0.00123032	0.0340364	down	m.14464	gi|460399014|ref|XP_004245040.1| PREDICTED: uncharacterized protein LOC101265262 [Solanum lycopersicum]	258	1e-66, Method: Compositional matrix adjust.	50.38			hypothetical protein
comp72502_c0_seq10	-1.64507	0.000514358	0.0178111	down	m.26743	gi|225456559|ref|XP_002264600.1| PREDICTED: protein COBRA [Vitis vinifera] unnamed protein product [Vitis vinifera]	327	1e-87, Method: Compositional matrix adjust.	81.77			hypothetical protein LOC100263971					sp|Q94KT8.1|COBRA_ARATH RecName: Full=Protein COBRA; AltName: Full=Cell expansion protei n; Flags: Precursor
comp73271_c0_seq3	-2.57574	4.46443e-06	0.000313724	down	m.29895	gi|359492353|ref|XP_002284691.2| PREDICTED: wall-associated receptor kinase 3-like [Vitis vinifera]	289	5e-76, Method: Compositional matrix adjust.	52.35			hypothetical protein LOC100252247		GO:0004674	GO:0016021		sp|Q9LMP1.1|WAK2_ARATH RecName: Full=Wall-associated receptor kinase 2; Flags: Precursor
comp74492_c0_seq7	-1.98724	3.42811e-05	0.001799	down	m.36476	gi|460399876|ref|XP_004245462.1| PREDICTED: metal-nicotianamine transporter YSL1-like [Solanum lycopersicum]	616	e-174, Method: Compositional matrix adjust.	72.29			YS1-like protein-like	euNOG04038:188-391				sp|Q6R3L0.2|YSL1_ARATH RecName: Full=Metal-nicotianamine transporter YSL1; AltName: Full=Protein YELLOW STRIPE LIKE 1; Short=AtYSL1
comp58715_c0_seq1	-2.04544	0.000935385	0.0274418	down	m.5809	gi|389595892|gb|AFK88674.1| WRKY18 [Catharanthus roseus]	169	3e-40, Method: Compositional matrix adjust.	48.76			hypothetical protein LOC100253480		GO:0043565		GO:0006355	sp|Q9SAH7.1|WRK40_ARATH RecName: Full=Probable WRKY transcription factor 40; AltName: Full=WRKY DNA-binding protein 40
comp70054_c0_seq2	-2.73589	5.0179e-07	4.46745e-05	down	m.19255	gi|225437164|ref|XP_002274787.1| PREDICTED: calcium-transporting ATPase 12, plasma membrane-type-like [Vitis vinifera]	1416	0.0, Method: Compositional matrix adjust.	67.37			similar to type IIB calcium ATPase	KOG0204:48-1059	GO:0046872	GO:0016020	GO:0008152	sp|Q9LY77.1|ACA12_ARATH RecName: Full=Calcium-transporting ATPase 12, plasma membrane-ty pe; AltName: Full=Ca(2+)-ATPase isoform 12
comp73695_c0_seq8	-1.82387	0.00029229	0.0110019	down	m.31756	gi|225437340|ref|XP_002265436.1| PREDICTED: E3 ubiquitin-protein ligase BAH1 [Vitis vinifera] unnamed protein product [Vitis vinifera]	304	8e-81, Method: Compositional matrix adjust.	80.11			hypothetical protein LOC100243466					sp|B8B5U8.1|BAHL2_ORYSI RecName: Full=Probable E3 ubiquitin-protein ligase BAH1-like 1
comp76019_c0_seq8	-2.08922	4.65855e-05	0.00233311	down	m.47470	gi|296081624|emb|CBI20629.3| unnamed protein product [Vitis vinifera]	442	e-122, Method: Compositional matrix adjust.	64.52			ATH1 (ARABIDOPSIS THALIANA HOMEOBOX GENE 1)	KOG0773:326-388	GO:0043565		GO:0006355	sp|P48731.1|ATH1_ARATH RecName: Full=Homeobox protein ATH1
comp75307_c0_seq15	-1.46647	0.00177122	0.0454956	down	m.41604	gi|255556280|ref|XP_002519174.1| sensor histidine kinase, putative [Ricinus communis] sensor histidine kinase, putative [Ricinus communis]	416	e-114, Method: Compositional matrix adjust.	56.49		K14491	ARR2 (ARABIDOPSIS RESPONSE REGULATOR 2)					sp|Q9ZWJ9.1|ARR2_ARATH RecName: Full=Two-component response regulator ARR2; AltName: Full=Receiver-like protein 5
comp60692_c0_seq4	-6.01898	0.000272943	0.0103278	down	m.6846
comp72502_c0_seq25	-1.6471	0.000505434	0.0176039	down	m.26758	gi|147780878|emb|CAN68249.1| hypothetical protein VITISV_020126 [Vitis vinifera]	663	0.0, Method: Compositional matrix adjust.	78.93			hypothetical protein LOC100263971					sp|Q94KT8.1|COBRA_ARATH RecName: Full=Protein COBRA; AltName: Full=Cell expansion protei n; Flags: Precursor
comp72744_c0_seq4	-3.29504	1.24282e-10	2.77195e-08	down	m.27502	gi|225424885|ref|XP_002269340.1| PREDICTED: nitrate transporter 1.7 [Vitis vinifera] unnamed protein product [Vitis vinifera]	838	0.0, Method: Compositional matrix adjust.	69.19			hypothetical protein LOC100250071	KOG1237:57-626	GO:0005215	GO:0016020	GO:0006857	sp|Q8RX77.1|PTR21_ARATH RecName: Full=Nitrate transporter 1.7
comp75782_c0_seq39	-1.61931	0.00108597	0.0309248	down	m.45545	gi|460389820|ref|XP_004240546.1| PREDICTED: magnesium/proton exchanger-like [Solanum lycopersicum]	448	e-124, Method: Compositional matrix adjust.	68.69			ATMHX (ARABIDOPSIS THALIANA MAGNESIUM/PROTON EXCHANGER)					sp|B8K1V7.1|MHX_ARAHH RecName: Full=Magnesium/proton exchanger; AltName: Full=Mg(2+)/H(+ ) exchanger; Short=AhMHX; AltName: Full=Zinc/proton exchanger; AltName: Full=Zn(2+)/H(+) exchanger
comp73271_c0_seq4	-3.08167	8.8414e-08	9.70904e-06	down	m.29896	gi|359492355|ref|XP_002284688.2| PREDICTED: wall-associated receptor kinase 2-like [Vitis vinifera]	565	e-158, Method: Compositional matrix adjust.	52.25			hypothetical protein LOC100257383	euNOG05097:1-567	GO:0005524		GO:0006468	sp|Q9LMP1.1|WAK2_ARATH RecName: Full=Wall-associated receptor kinase 2; Flags: Precursor
comp43624_c0_seq1	-6.91545	1.19212e-06	9.44982e-05	down	m.2277
comp1575_c1_seq1	-5.72455	0.00109407	0.0309345	down	m.82
comp362693_c0_seq1	-5.61134	0.00177786	0.0455357	down	m.50401
comp69290_c1_seq10	-1.67287	0.000554434	0.0189631	down	m.17690	gi|460394280|ref|XP_004242732.1| PREDICTED: heparanase-like protein 3-like [Solanum lycopersicum]	256	2e-66, Method: Compositional matrix adjust.	59.41			hypothetical protein LOC100255842		GO:0016798	GO:0016020		sp|Q9FZP1.2|HPSE3_ARATH RecName: Full=Heparanase-like protein 3; Flags: Precursor
comp72807_c0_seq3	-1.80001	0.000165045	0.00694306	down	m.27786	gi|332656172|gb|AEE81755.1| regulatory protein NPR2 [Populus deltoides]	808	0.0, Method: Compositional matrix adjust.	70.45			NPR1/NIM1-like regulatory protein	KOG0504:29-559	GO:0005515			sp|Q8L746.1|NPR3_ARATH RecName: Full=Regulatory protein NPR3; AltName: Full=BTB/POZ domain-containing protein NPR3
comp76019_c0_seq29	-2.21422	1.89541e-05	0.0010838	down	m.47486	gi|296081624|emb|CBI20629.3| unnamed protein product [Vitis vinifera]	442	e-121, Method: Compositional matrix adjust.	64.52			ATH1 (ARABIDOPSIS THALIANA HOMEOBOX GENE 1)	KOG0773:373-435	GO:0043565		GO:0006355	sp|P48731.1|ATH1_ARATH RecName: Full=Homeobox protein ATH1
comp44275_c0_seq1	-6.59651	1.02195e-05	0.00064156	down	m.2343
comp72807_c0_seq2	-1.74536	0.000252065	0.0098278	down	m.27785	gi|224136524|ref|XP_002322351.1| NPR1/NIM1-like regulatory protein [Populus trichocarpa] NPR1/NIM1-like regulatory protein [Populus trichocarpa]	695	0.0, Method: Compositional matrix adjust.	68.9			NPR3 (NPR1-LIKE PROTEIN 3)	KOG0504:29-513	GO:0005515			sp|Q8L746.1|NPR3_ARATH RecName: Full=Regulatory protein NPR3; AltName: Full=BTB/POZ domain-containing protein NPR3
comp58971_c0_seq1	-1.8467	0.00115804	0.0323611	down	m.5921	gi|225434600|ref|XP_002279214.1| PREDICTED: protein DAMAGED DNA-BINDING 2 [Vitis vinifera] hypothetical protein VITISV_028792 [Vitis vinifera] unnamed protein product [Vitis vinifera]	791	0.0, Method: Compositional matrix adjust.	80.93		K10140	DDB2 (damaged DNA-binding 2)	KOG4328:62-506				sp|Q6NQ88.1|DDB2_ARATH RecName: Full=Protein DAMAGED DNA-BINDING 2; AltName: Full=UV-damaged DNA-binding protein 2
comp74747_c0_seq2	-2.07657	0.000219295	0.00871175	down	m.38175	gi|359482948|ref|XP_003632863.1| PREDICTED: probable sulfate transporter 3.4-like isoform 2 [Vitis vinifera]	986	0.0, Method: Compositional matrix adjust.	72.77			hypothetical protein LOC100267000	KOG0236:40-667	GO:0005215	GO:0016021	GO:0055085	sp|Q9LW86.1|SUT34_ARATH RecName: Full=Probable sulfate transporter 3.4
comp73027_c0_seq17	-1.9212	0.000209213	0.00840686	down	m.28666	gi|460397046|ref|XP_004244079.1| PREDICTED: fimbrin-like protein 2-like [Solanum lycopersicum]	437	e-120, Method: Compositional matrix adjust.	81.2			hypothetical protein	KOG0046:163-248	GO:0005515			sp|Q7G188.2|FIMB1_ARATH RecName: Full=Fimbrin-1; Short=AtFIM1
comp76019_c0_seq23	-1.97601	0.00013526	0.00590881	down	m.47481	gi|224142875|ref|XP_002324760.1| predicted protein [Populus trichocarpa] predicted protein [Populus trichocarpa]	238	4e-61, Method: Compositional matrix adjust.	80			ATH1 (ARABIDOPSIS THALIANA HOMEOBOX GENE 1)	KOG0773:54-116	GO:0043565		GO:0006355	sp|P48731.1|ATH1_ARATH RecName: Full=Homeobox protein ATH1
comp63625_c0_seq1	-1.92129	5.37948e-05	0.00263536	down	m.9002	gi|460369656|ref|XP_004230673.1| PREDICTED: uncharacterized protein LOC101258701 [Solanum lycopersicum]	467	e-129, Method: Compositional matrix adjust.	57.75			hypothetical protein
comp67214_c1_seq2	-2.01729	2.81809e-05	0.00152402	down	m.13600	gi|225438071|ref|XP_002272237.1| PREDICTED: glutathione gamma-glutamylcysteinyltransferase 1-like [Vitis vinifera]	601	e-169, Method: Compositional matrix adjust.	67.8			CAD1 (CADMIUM SENSITIVE 1)	KOG0632:1-437	GO:0046872		GO:0046938	sp|Q2TSC7.1|PCS1_LOTJA RecName: Full=Glutathione gamma-glutamylcysteinyltransferase 1; AltName: Full=LjPCS1-8R; AltName: Full=Phytochelatin synthase 1
comp76278_c0_seq15	-2.6562	0.000112919	0.00506849	down	m.49521	gi|359488981|ref|XP_002275364.2| PREDICTED: probable LRR receptor-like serine/threonine-protein kinase At4g08850-like [Vitis vinifera]	491	e-136, Method: Compositional matrix adjust.	45.71			hypothetical protein LOC100254302	euNOG22387:46-180	GO:0005524		GO:0006468	sp|Q8VZG8.3|Y4885_ARATH RecName: Full=Probable LRR receptor-like serine/threonine-protei n kinase At4g08850; Flags: Precursor
comp76213_c0_seq1	-2.24317	4.63363e-06	0.000324345	down	m.49048	gi|359490253|ref|XP_002267680.2| PREDICTED: probable receptor-like protein kinase At5g39020-like [Vitis vinifera]	520	e-145, Method: Compositional matrix adjust.	73.31			hypothetical protein LOC100241305	KOG1187:8-305	GO:0005524		GO:0006468	sp|Q3ECH2.2|Y1670_ARATH RecName: Full=Probable receptor-like protein kinase At1g67000; Flags: Precursor
comp69290_c1_seq15	-1.64637	0.000664475	0.0216565	down	m.17695	gi|460394280|ref|XP_004242732.1| PREDICTED: heparanase-like protein 3-like [Solanum lycopersicum]	429	e-118, Method: Compositional matrix adjust.	58.19			hypothetical protein LOC100255842		GO:0016798	GO:0016020		sp|Q9FZP1.2|HPSE3_ARATH RecName: Full=Heparanase-like protein 3; Flags: Precursor
comp309034_c0_seq1	-4.68313	6.04853e-06	0.000407502	down	m.50292	gi|485927307|gb|EOD51378.1| putative choline transporter protein [Neofusicoccum parvum UCRNP2]	395	e-108, Method: Compositional matrix adjust.	63.29			similar to amino acid permease					sp|P36029.1|TPO5_YEAST RecName: Full=Polyamine transporter TPO5
comp37164_c0_seq1	-3.86175	0.000820847	0.0247292	down	m.1744	gi|460415714|ref|XP_004253202.1| PREDICTED: uncharacterized protein LOC101248958 [Solanum lycopersicum]	100	1e-19, Method: Compositional matrix adjust.	45.69			hypothetical protein
comp65856_c0_seq1	-2.47959	7.04436e-05	0.00334156	down	m.11647	gi|225438481|ref|XP_002278226.1| PREDICTED: ethylene-responsive transcription factor ABR1 [Vitis vinifera] unnamed protein product [Vitis vinifera]	58.2	1e-06, Method: Compositional matrix adjust.	53.03			hypothetical protein LOC100264647
comp70054_c0_seq1	-2.76702	3.73804e-07	3.43298e-05	down	m.19254	gi|225437164|ref|XP_002274787.1| PREDICTED: calcium-transporting ATPase 12, plasma membrane-type-like [Vitis vinifera]	1416	0.0, Method: Compositional matrix adjust.	67.37			similar to type IIB calcium ATPase	KOG0204:48-1059	GO:0046872	GO:0016020	GO:0008152	sp|Q9LY77.1|ACA12_ARATH RecName: Full=Calcium-transporting ATPase 12, plasma membrane-ty pe; AltName: Full=Ca(2+)-ATPase isoform 12
comp72549_c0_seq1	-1.73419	0.000269093	0.0103278	down	m.26920
comp69290_c1_seq12	-1.66121	0.000599457	0.0201177	down	m.17692	gi|296084540|emb|CBI25561.3| unnamed protein product [Vitis vinifera]	414	e-113, Method: Compositional matrix adjust.	66.89			hypothetical protein LOC100255842		GO:0016798	GO:0016020		sp|Q9FZP1.2|HPSE3_ARATH RecName: Full=Heparanase-like protein 3; Flags: Precursor
comp49346_c0_seq2	-3.75217	4.39363e-12	1.26217e-09	down	m.2966	gi|460384303|ref|XP_004237852.1| PREDICTED: laccase-14-like [Solanum lycopersicum]	315	7e-84, Method: Compositional matrix adjust.	73.58			hypothetical protein LOC100263789		GO:0016491		GO:0055114	sp|Q84J37.1|LAC15_ARATH RecName: Full=Laccase-15; AltName: Full=Benzenediol:oxygen oxidoreductase 15; AltName: Full=Diphenol oxidase 15; AltName: Full=Protein TRANSPARENT TESTA 10; AltName: Full=Urishiol oxidase 15; Flags: Precursor
comp64455_c0_seq2	-2.22528	0.000421117	0.0150917	down	m.9884
comp67214_c1_seq7	-2.03289	2.46428e-05	0.00134893	down	m.13605	gi|225438071|ref|XP_002272237.1| PREDICTED: glutathione gamma-glutamylcysteinyltransferase 1-like [Vitis vinifera]	625	e-177, Method: Compositional matrix adjust.	68.43			CAD1 (CADMIUM SENSITIVE 1)	KOG0632:1-437	GO:0046872		GO:0046938	sp|Q2TSC7.1|PCS1_LOTJA RecName: Full=Glutathione gamma-glutamylcysteinyltransferase 1; AltName: Full=LjPCS1-8R; AltName: Full=Phytochelatin synthase 1
comp70902_c0_seq12	-1.62143	0.000666292	0.0216644	down	m.21752	gi|460367082|ref|XP_004229404.1| PREDICTED: uncharacterized protein LOC101246277 [Solanum lycopersicum]	680	0.0, Method: Compositional matrix adjust.	62.06			triacylglycerol lipase, putative		GO:0004806		GO:0006629
comp72502_c0_seq20	-1.53541	0.00130484	0.0355504	down	m.26753	gi|225456559|ref|XP_002264600.1| PREDICTED: protein COBRA [Vitis vinifera] unnamed protein product [Vitis vinifera]	598	e-169, Method: Compositional matrix adjust.	77.16			hypothetical protein LOC100263971					sp|Q94KT8.1|COBRA_ARATH RecName: Full=Protein COBRA; AltName: Full=Cell expansion protei n; Flags: Precursor
comp69290_c1_seq1	-1.68733	0.000603411	0.0202314	down	m.17682	gi|460394280|ref|XP_004242732.1| PREDICTED: heparanase-like protein 3-like [Solanum lycopersicum]	256	2e-66, Method: Compositional matrix adjust.	59.41			hypothetical protein LOC100255842		GO:0016798	GO:0016020		sp|Q9FZP1.2|HPSE3_ARATH RecName: Full=Heparanase-like protein 3; Flags: Precursor
comp69290_c1_seq8	-1.70741	0.000427324	0.0152837	down	m.17688	gi|460394280|ref|XP_004242732.1| PREDICTED: heparanase-like protein 3-like [Solanum lycopersicum]	256	2e-66, Method: Compositional matrix adjust.	59.41			hypothetical protein LOC100255842		GO:0016798	GO:0016020		sp|Q9FZP1.2|HPSE3_ARATH RecName: Full=Heparanase-like protein 3; Flags: Precursor
comp76213_c0_seq3	-2.2922	2.90871e-06	0.000213597	down	m.49050	gi|359490253|ref|XP_002267680.2| PREDICTED: probable receptor-like protein kinase At5g39020-like [Vitis vinifera]	520	e-145, Method: Compositional matrix adjust.	73.31			hypothetical protein LOC100241305	KOG1187:8-305	GO:0005524		GO:0006468	sp|Q3ECH2.2|Y1670_ARATH RecName: Full=Probable receptor-like protein kinase At1g67000; Flags: Precursor
comp74492_c0_seq1	-1.9972	3.14322e-05	0.00167215	down	m.36470	gi|225426607|ref|XP_002280483.1| PREDICTED: metal-nicotianamine transporter YSL1 [Vitis vinifera]	949	0.0, Method: Compositional matrix adjust.	68.5			YS1-like protein-like	euNOG04038:27-663				sp|Q2EF88.1|YSL3_ARATH RecName: Full=Metal-nicotianamine transporter YSL3; AltName: Full=Protein YELLOW STRIPE LIKE 3; Short=AtYSL3
comp46733_c0_seq1	-4.49209	2.19629e-05	0.00122861	down	m.2569	gi|502153012|ref|XP_004509186.1| PREDICTED: GDSL esterase/lipase At2g23540-like [Cicer arietinum]	419	e-115, Method: Compositional matrix adjust.	83.05			zinc finger protein, putative		GO:0016788		GO:0006629	sp|O80470.1|GDL38_ARATH RecName: Full=GDSL esterase/lipase At2g23540; AltName: Full=Extracellular lipase At2g23540; Flags: Precursor
comp65150_c0_seq3	-2.36065	0.00194477	0.0488013	down	m.10782	gi|470145106|ref|XP_004308184.1| PREDICTED: LOW QUALITY PROTEIN: protein ZINC INDUCED FACILITATOR-LIKE 1-like [Fragaria vesca subsp. vesca]	224	7e-57, Method: Compositional matrix adjust.	81.4			ZIFL1 (ZINC INDUCED FACILITATOR-like 1)					sp|Q94BZ1.1|ZIFL1_ARATH RecName: Full=Protein ZINC INDUCED FACILITATOR-LIKE 1; AltName: Full=Protein ZIF-LIKE 1
comp72581_c1_seq1	-2.7562	1.52952e-06	0.000117358	down	m.27065	gi|300431227|gb|ADK12003.1| beta-amyrin synthase [Aralia elata]	655	0.0, Method: Compositional matrix adjust.	87.29			hypothetical protein		GO:0003824			sp|A8CDT2.1|BAS_BRUGY RecName: Full=Beta-amyrin synthase; Short=BgbAS
comp75875_c1_seq25	-1.48133	0.00187883	0.0474784	down	m.46181	gi|460386812|ref|XP_004239090.1| PREDICTED: probable S-acyltransferase At1g69420-like [Solanum lycopersicum]	444	e-122, Method: Compositional matrix adjust.	64.94			hypothetical protein LOC100264317					sp|Q9C533.2|ZDHC1_ARATH RecName: Full=Probable S-acyltransferase At1g69420; AltName: Full=Probable palmitoyltransferase At1g69420; AltName: Full=Zinc finger DHHC domain-containing protein At1g69420
comp63875_c0_seq1	-2.35445	0.00123316	0.0340364	down	m.9260	gi|225440502|ref|XP_002272467.1| PREDICTED: putative receptor protein kinase ZmPK1 [Vitis vinifera]	740	0.0, Method: Compositional matrix adjust.	65.64			hypothetical protein LOC100242625	euNOG05878:2-511	GO:0005524		GO:0048544	sp|P17801.2|KPRO_MAIZE RecName: Full=Putative receptor protein kinase ZmPK1; Flags: Precursor
comp72744_c0_seq1	-3.31576	9.89765e-11	2.293e-08	down	m.27500	gi|225424885|ref|XP_002269340.1| PREDICTED: nitrate transporter 1.7 [Vitis vinifera] unnamed protein product [Vitis vinifera]	838	0.0, Method: Compositional matrix adjust.	69.19			hypothetical protein LOC100250071	KOG1237:41-622	GO:0005215	GO:0016020	GO:0006857	sp|Q8RX77.1|PTR21_ARATH RecName: Full=Nitrate transporter 1.7
comp73728_c0_seq5	-2.03947	0.000721991	0.0227221	down	m.32005	gi|225462480|ref|XP_002269890.1| PREDICTED: protein SRG1 [Vitis vinifera]	192	3e-47, Method: Compositional matrix adjust.	63.38			hypothetical protein LOC100265856					sp|Q39224.1|SRG1_ARATH RecName: Full=Protein SRG1; Short=AtSRG1; AltName: Full=Protein SENESCENCE-RELATED GENE 1
comp74471_c0_seq23	-1.77108	0.000214085	0.00855127	down	m.36406	gi|359494348|ref|XP_002268981.2| PREDICTED: probable amino acid permease 7-like [Vitis vinifera]	501	e-139, Method: Compositional matrix adjust.	76.41			hypothetical protein LOC100254980					sp|Q9FF99.1|AAP7_ARATH RecName: Full=Probable amino acid permease 7; AltName: Full=Amino acid transporter AAP7
comp72807_c0_seq4	-1.81394	0.000146758	0.00628544	down	m.27787	gi|332656172|gb|AEE81755.1| regulatory protein NPR2 [Populus deltoides]	808	0.0, Method: Compositional matrix adjust.	70.45			NPR1/NIM1-like regulatory protein	KOG0504:29-559	GO:0005515			sp|Q8L746.1|NPR3_ARATH RecName: Full=Regulatory protein NPR3; AltName: Full=BTB/POZ domain-containing protein NPR3
comp69290_c1_seq21	-1.66582	0.000581235	0.0197088	down	m.17701	gi|460394280|ref|XP_004242732.1| PREDICTED: heparanase-like protein 3-like [Solanum lycopersicum]	429	e-118, Method: Compositional matrix adjust.	58.19			hypothetical protein LOC100255842		GO:0016798	GO:0016020		sp|Q9FZP1.2|HPSE3_ARATH RecName: Full=Heparanase-like protein 3; Flags: Precursor
comp39500_c0_seq1	-6.07594	4.60436e-16	2.54366e-13	down	m.1926
comp74114_c0_seq2	-2.79205	8.49758e-08	9.41789e-06	down	m.34172	gi|297734765|emb|CBI16999.3| unnamed protein product [Vitis vinifera]	343	3e-92, Method: Compositional matrix adjust.	61.19			hypothetical protein LOC100253312		GO:0020037			sp|O48786.1|C734A_ARATH RecName: Full=Cytochrome P450 734A1; AltName: Full=Protein PHYB ACTIVATION-TAGGED SUPPRESSOR 1
comp75782_c0_seq25	-1.81279	0.00112449	0.031497	down	m.45533	gi|460389820|ref|XP_004240546.1| PREDICTED: magnesium/proton exchanger-like [Solanum lycopersicum]	206	2e-51, Method: Compositional matrix adjust.	77.44			ATMHX (ARABIDOPSIS THALIANA MAGNESIUM/PROTON EXCHANGER)					sp|B8K1V7.1|MHX_ARAHH RecName: Full=Magnesium/proton exchanger; AltName: Full=Mg(2+)/H(+ ) exchanger; Short=AhMHX; AltName: Full=Zinc/proton exchanger; AltName: Full=Zn(2+)/H(+) exchanger
comp73271_c0_seq2	-2.67824	1.46302e-06	0.000113468	down	m.29894	gi|359492353|ref|XP_002284691.2| PREDICTED: wall-associated receptor kinase 3-like [Vitis vinifera]	289	5e-76, Method: Compositional matrix adjust.	52.35			hypothetical protein LOC100252247		GO:0004674	GO:0016021		sp|Q9LMP1.1|WAK2_ARATH RecName: Full=Wall-associated receptor kinase 2; Flags: Precursor
comp61153_c0_seq1	-2.44746	0.00119728	0.033328	down	m.7148
comp76019_c0_seq3	-2.01517	6.49551e-05	0.00311411	down	m.47467	gi|359476226|ref|XP_002278796.2| PREDICTED: homeobox protein ATH1 [Vitis vinifera]	96.3	8e-18, Method: Compositional matrix adjust.	32.53			hypothetical protein LOC100249241
comp73124_c0_seq2	-1.79789	0.000187215	0.00763075	down	m.29140	gi|359492590|ref|XP_002284869.2| PREDICTED: subtilisin-like protease [Vitis vinifera] hypothetical protein VITISV_034533 [Vitis vinifera]	924	0.0, Method: Compositional matrix adjust.	59.82			hypothetical protein LOC100243797	euNOG08936:7-749	GO:0042802		GO:0043086	sp|O65351.1|SUBL_ARATH RecName: Full=Subtilisin-like protease; AltName: Full=Cucumisin-like serine protease; Flags: Precursor
comp74303_c0_seq1	-2.62945	9.29246e-07	7.76007e-05	down	m.35303
comp75782_c0_seq43	-1.89428	0.000649288	0.0212731	down	m.45549	gi|460389820|ref|XP_004240546.1| PREDICTED: magnesium/proton exchanger-like [Solanum lycopersicum]	206	2e-51, Method: Compositional matrix adjust.	77.44			ATMHX (ARABIDOPSIS THALIANA MAGNESIUM/PROTON EXCHANGER)					sp|B8K1V7.1|MHX_ARAHH RecName: Full=Magnesium/proton exchanger; AltName: Full=Mg(2+)/H(+ ) exchanger; Short=AhMHX; AltName: Full=Zinc/proton exchanger; AltName: Full=Zn(2+)/H(+) exchanger
comp72744_c0_seq8	-3.23948	2.27775e-10	4.81127e-08	down	m.27506	gi|225424885|ref|XP_002269340.1| PREDICTED: nitrate transporter 1.7 [Vitis vinifera] unnamed protein product [Vitis vinifera]	399	e-109, Method: Compositional matrix adjust.	67.63			hypothetical protein LOC100250071		GO:0005215	GO:0016020	GO:0006857	sp|Q8RX77.1|PTR21_ARATH RecName: Full=Nitrate transporter 1.7
comp75307_c0_seq3	-1.48058	0.00160481	0.0421709	down	m.41592	gi|255556280|ref|XP_002519174.1| sensor histidine kinase, putative [Ricinus communis] sensor histidine kinase, putative [Ricinus communis]	416	e-114, Method: Compositional matrix adjust.	56.49		K14491	ARR2 (ARABIDOPSIS RESPONSE REGULATOR 2)					sp|Q9ZWJ9.1|ARR2_ARATH RecName: Full=Two-component response regulator ARR2; AltName: Full=Receiver-like protein 5
comp67600_c0_seq12	-1.51267	0.00172482	0.044569	down	m.14428	gi|460399014|ref|XP_004245040.1| PREDICTED: uncharacterized protein LOC101265262 [Solanum lycopersicum]	258	1e-66, Method: Compositional matrix adjust.	50.38			hypothetical protein
comp75617_c0_seq4	-2.63512	0.000217341	0.00866202	down	m.44081	gi|225459538|ref|XP_002285848.1| PREDICTED: lysM domain-containing GPI-anchored protein 1 [Vitis vinifera]	172	3e-41, Method: Compositional matrix adjust.	83.67			LYM1 (LYSM DOMAIN GPI-ANCHORED PROTEIN 1 PRECURSOR)					sp|Q93ZH0.1|LYM1_ARATH RecName: Full=LysM domain-containing GPI-anchored protein 1; Flag s: Precursor
comp72502_c0_seq17	-1.59602	0.000838263	0.0250634	down	m.26750	gi|225456559|ref|XP_002264600.1| PREDICTED: protein COBRA [Vitis vinifera] unnamed protein product [Vitis vinifera]	446	e-123, Method: Compositional matrix adjust.	77.9			COB (COBRA)					sp|Q94KT8.1|COBRA_ARATH RecName: Full=Protein COBRA; AltName: Full=Cell expansion protei n; Flags: Precursor
comp70114_c0_seq3	-2.28173	4.6176e-05	0.00232231	down	m.19496	gi|462397650|gb|EMJ03318.1| hypothetical protein PRUPE_ppa006923mg [Prunus persica]	389	e-106, Method: Compositional matrix adjust.	60.9			hypothetical protein LOC100251398	KOG2966:1-322				sp|Q8NE86.1|MCU_HUMAN RecName: Full=Calcium uniporter protein, mitochondrial; AltName: Full=Coiled-coil domain-containing protein 109A
comp757555_c0_seq1	-3.6943	0.00183262	0.0465441	down	m.51198	gi|225470599|ref|XP_002274463.1| PREDICTED: AP-1 complex subunit mu-1 [Vitis vinifera] unnamed protein product [Vitis vinifera]	422	e-116, Method: Compositional matrix adjust.	89.69		K12393	hypothetical protein LOC100251026	KOG0937:1-221	GO:0005515	GO:0030131	GO:0016192	sp|Q9WVP1.3|AP1M2_MOUSE RecName: Full=AP-1 complex subunit mu-2; AltName: Full=AP-mu cha in family member mu1B; AltName: Full=Adaptor protein complex AP-1 mu-2 subunit; AltName: Full=Adaptor-related protein complex 1 mu-2 subunit; AltName: Full=Clathrin assembly protein complex 1 medium chain 2; AltName: Full=Golgi adaptor HA1/AP1 adaptin mu-2 subunit; AltName: Full=Mu-adaptin 2; AltName: Full=Mu…
comp69290_c1_seq17	-1.68139	0.000517671	0.0179085	down	m.17697	gi|225446203|ref|XP_002263173.1| PREDICTED: heparanase-like protein 3-like [Vitis vinifera]	355	5e-96, Method: Compositional matrix adjust.	60.76			hypothetical protein LOC100255842		GO:0016798	GO:0016020		sp|Q9FZP1.2|HPSE3_ARATH RecName: Full=Heparanase-like protein 3; Flags: Precursor
comp36685_c0_seq1	-1.50085	0.00193022	0.0484702	down	m.1650	gi|224138022|ref|XP_002322710.1| predicted protein [Populus trichocarpa] predicted protein [Populus trichocarpa]	176	1e-42, Method: Compositional matrix adjust.	63.16			alpha-galactosidase					sp|Q94A08.2|RFS2_ARATH RecName: Full=Probable galactinol--sucrose galactosyltransferase 2; AltName: Full=Protein SEED IMBIBITION 2; AltName: Full=Raffinose synthase 2
comp61006_c0_seq2	-2.77509	9.52659e-06	0.0006044	down	m.7062	gi|460383276|ref|XP_004237356.1| PREDICTED: probable calcium-binding protein CML44-like [Solanum lycopersicum]	187	1e-45, Method: Compositional matrix adjust.	59.49			hypothetical protein	KOG0027:23-170				sp|Q9LPK5.2|CML44_ARATH RecName: Full=Probable calcium-binding protein CML44; AltName: Full=Calmodulin-like protein 44
comp64064_c0_seq1	-1.46948	0.00191664	0.0482622	down	m.9505	gi|460369404|ref|XP_004230552.1| PREDICTED: uncharacterized protein LOC101246968 isoform 1 [Solanum lycopersicum] PREDICTED: uncharacterized protein LOC101246968 isoform 2 [Solanum lycopersicum]	783	0.0, Method: Compositional matrix adjust.	67.55			hypothetical protein	euNOG22539:9-620				sp|Q9SZ67.1|WRK19_ARATH RecName: Full=Probable WRKY transcription factor 19; AltName: Full=WRKY DNA-binding protein 19
comp63417_c0_seq1	-1.49924	0.00165387	0.0430978	down	m.8803
comp63896_c0_seq1	-5.60853	3.36377e-09	5.39239e-07	down	m.9269	gi|452843390|gb|EME45325.1| hypothetical protein DOTSEDRAFT_71152 [Dothistroma septosporum NZE10]	178	3e-42, Method: Compositional matrix adjust.	60.23		K13126	hypothetical protein	KOG0123:265-353	GO:0003723			sp|Q0U1G2.3|PABP_PHANO RecName: Full=Polyadenylate-binding protein, cytoplasmic and nuclear; Short=PABP; Short=Poly(A)-binding protein; AltName: Full=Polyadenylate tail-binding protein
comp447_c0_seq1	-6.40599	3.28845e-05	0.00173674	down	m.26
comp62999_c0_seq1	-1.58105	0.000871098	0.0258301	down	m.8503	gi|225431760|ref|XP_002270507.1| PREDICTED: uncharacterized protein LOC100261891 [Vitis vinifera] unnamed protein product [Vitis vinifera]	120	2e-25, Method: Compositional matrix adjust.	55.65			hypothetical protein LOC100261891
comp74586_c0_seq1	-2.48023	0.000366077	0.013413	down	m.37163	gi|462395894|gb|EMJ01693.1| hypothetical protein PRUPE_ppa018458mg [Prunus persica]	899	0.0, Method: Compositional matrix adjust.	57.29			electron carrier, putative	euNOG04526:21-751	GO:0050660			sp|B5WWZ9.1|FAO2_LOTJA RecName: Full=Long-chain-alcohol oxidase FAO2; AltName: Full=Long-chain fatty alcohol oxidase 2
comp75617_c0_seq18	-2.69752	0.000143378	0.00616325	down	m.44094	gi|225459538|ref|XP_002285848.1| PREDICTED: lysM domain-containing GPI-anchored protein 1 [Vitis vinifera]	172	3e-41, Method: Compositional matrix adjust.	83.67			LYM1 (LYSM DOMAIN GPI-ANCHORED PROTEIN 1 PRECURSOR)					sp|Q93ZH0.1|LYM1_ARATH RecName: Full=LysM domain-containing GPI-anchored protein 1; Flag s: Precursor
comp69290_c1_seq3	-1.69005	0.000486905	0.0170578	down	m.17684	gi|460394280|ref|XP_004242732.1| PREDICTED: heparanase-like protein 3-like [Solanum lycopersicum]	256	2e-66, Method: Compositional matrix adjust.	59.41			hypothetical protein LOC100255842		GO:0016798	GO:0016020		sp|Q9FZP1.2|HPSE3_ARATH RecName: Full=Heparanase-like protein 3; Flags: Precursor
comp69290_c1_seq19	-1.7117	0.000497741	0.0173865	down	m.17699	gi|225446203|ref|XP_002263173.1| PREDICTED: heparanase-like protein 3-like [Vitis vinifera]	355	5e-96, Method: Compositional matrix adjust.	60.76			hypothetical protein LOC100255842		GO:0016798	GO:0016020		sp|Q9FZP1.2|HPSE3_ARATH RecName: Full=Heparanase-like protein 3; Flags: Precursor
comp73027_c0_seq20	-1.9539	0.000219244	0.00871175	down	m.28668	gi|460397046|ref|XP_004244079.1| PREDICTED: fimbrin-like protein 2-like [Solanum lycopersicum]	437	e-120, Method: Compositional matrix adjust.	81.2			hypothetical protein	KOG0046:163-248	GO:0005515			sp|Q7G188.2|FIMB1_ARATH RecName: Full=Fimbrin-1; Short=AtFIM1
comp69290_c1_seq20	-1.72587	0.00045595	0.0160832	down	m.17700	gi|460394280|ref|XP_004242732.1| PREDICTED: heparanase-like protein 3-like [Solanum lycopersicum]	256	2e-66, Method: Compositional matrix adjust.	59.41			hypothetical protein LOC100255842		GO:0016798	GO:0016020		sp|Q9FZP1.2|HPSE3_ARATH RecName: Full=Heparanase-like protein 3; Flags: Precursor
comp69851_c0_seq2	-2.18519	6.10896e-06	0.000410799	down	m.18762	gi|460369450|ref|XP_004230575.1| PREDICTED: F-box/kelch-repeat protein At1g22040-like isoform 1 [Solanum lycopersicum] PREDICTED: F-box/kelch-repeat protein At1g22040-like isoform 2 [Solanum lycopersicum] PREDICTED: F-box/kelch-repeat protein At1g22040-like isoform 3 [Solanum lycopersicum] PREDICTED: F-box/kelch-repeat protein At1g22040-like isoform 4 [Solanum lycopersicum] PREDICTED: F-box/kelch…	724	0.0, Method: Compositional matrix adjust.	72.75			hypothetical protein LOC100245120	KOG1072:1-476	GO:0005515			sp|Q9LM55.1|FBK8_ARATH RecName: Full=F-box/kelch-repeat protein At1g22040
comp69290_c1_seq14	-1.6782	0.000527485	0.0182129	down	m.17694	gi|460394280|ref|XP_004242732.1| PREDICTED: heparanase-like protein 3-like [Solanum lycopersicum]	256	2e-66, Method: Compositional matrix adjust.	59.41			hypothetical protein LOC100255842		GO:0016798	GO:0016020		sp|Q9FZP1.2|HPSE3_ARATH RecName: Full=Heparanase-like protein 3; Flags: Precursor
comp67833_c0_seq3	-1.73057	0.000642111	0.0210957	down	m.14852	gi|225432890|ref|XP_002284121.1| PREDICTED: auxin-induced protein 22D [Vitis vinifera] unnamed protein product [Vitis vinifera]	278	5e-73, Method: Compositional matrix adjust.	70.71			hypothetical protein LOC100259648					sp|P32294.1|AX22B_PHAAU RecName: Full=Auxin-induced protein 22B; AltName: Full=Indole-3-acetic acid-induced protein ARG4
comp60692_c0_seq2	-6.18643	0.000113897	0.00508067	down	m.6844
comp72807_c0_seq6	-1.73037	0.000284742	0.0107516	down	m.27789	gi|224136524|ref|XP_002322351.1| NPR1/NIM1-like regulatory protein [Populus trichocarpa] NPR1/NIM1-like regulatory protein [Populus trichocarpa]	695	0.0, Method: Compositional matrix adjust.	68.9			NPR3 (NPR1-LIKE PROTEIN 3)	KOG0504:29-513	GO:0005515			sp|Q8L746.1|NPR3_ARATH RecName: Full=Regulatory protein NPR3; AltName: Full=BTB/POZ domain-containing protein NPR3
comp21417_c0_seq1	-2.89289	0.00129061	0.0352161	down	m.619	gi|449305037|gb|EMD01044.1| hypothetical protein BAUCODRAFT_128056 [Baudoinia compniacensis UAMH 10762]	178	4e-43, Method: Compositional matrix adjust.	60.56			hypothetical protein
comp75307_c0_seq5	-1.45684	0.00189382	0.04779	down	m.41594	gi|255556280|ref|XP_002519174.1| sensor histidine kinase, putative [Ricinus communis] sensor histidine kinase, putative [Ricinus communis]	416	e-114, Method: Compositional matrix adjust.	56.49		K14491	ARR2 (ARABIDOPSIS RESPONSE REGULATOR 2)					sp|Q9ZWJ9.1|ARR2_ARATH RecName: Full=Two-component response regulator ARR2; AltName: Full=Receiver-like protein 5
comp72807_c0_seq7	-1.74535	0.000254423	0.00989823	down	m.27790	gi|224136524|ref|XP_002322351.1| NPR1/NIM1-like regulatory protein [Populus trichocarpa] NPR1/NIM1-like regulatory protein [Populus trichocarpa]	695	0.0, Method: Compositional matrix adjust.	68.9			NPR3 (NPR1-LIKE PROTEIN 3)	KOG0504:29-513	GO:0005515			sp|Q8L746.1|NPR3_ARATH RecName: Full=Regulatory protein NPR3; AltName: Full=BTB/POZ domain-containing protein NPR3
comp296745_c0_seq1	-6.47233	2.21027e-05	0.00122861	down	m.50273	gi|494834251|gb|EON69920.1| hypothetical protein W97_09184 [Coniosporium apollinis CBS 100218]	176	1e-42, Method: Compositional matrix adjust.	80.61			hypothetical protein
comp441855_c0_seq1	-4.01177	0.000378171	0.0137586	down	m.50580	gi|453083350|gb|EMF11396.1| eukaryotic translation initiation factor 3 subunit C [Mycosphaerella populorum SO2202]	456	e-126, Method: Compositional matrix adjust.	89.21		K03252	hypothetical protein		GO:0005515	GO:0005852	GO:0006413	sp|Q0V1H5.1|EIF3C_PHANO RecName: Full=Eukaryotic translation initiation factor 3 subunit C; Short=eIF3c; AltName: Full=Eukaryotic translation initiation factor 3 93 kDa subunit homolog; Short=eIF3 p93; AltName: Full=Translation initiation factor eIF3, p93 subunit homolog
comp29056_c0_seq1	-5.15404	1.44991e-11	3.80035e-09	down	m.859
comp74492_c0_seq3	-1.99273	3.28882e-05	0.00173674	down	m.36472	gi|225426607|ref|XP_002280483.1| PREDICTED: metal-nicotianamine transporter YSL1 [Vitis vinifera]	949	0.0, Method: Compositional matrix adjust.	68.5			YS1-like protein-like	euNOG04038:27-663				sp|Q2EF88.1|YSL3_ARATH RecName: Full=Metal-nicotianamine transporter YSL3; AltName: Full=Protein YELLOW STRIPE LIKE 3; Short=AtYSL3
comp73027_c0_seq51	-1.94919	0.000173962	0.00722787	down	m.28699	gi|460397046|ref|XP_004244079.1| PREDICTED: fimbrin-like protein 2-like [Solanum lycopersicum]	437	e-120, Method: Compositional matrix adjust.	81.2			hypothetical protein	KOG0046:163-248	GO:0005515			sp|Q7G188.2|FIMB1_ARATH RecName: Full=Fimbrin-1; Short=AtFIM1
comp72744_c0_seq6	-3.25678	1.87672e-10	4.0354e-08	down	m.27504	gi|225424885|ref|XP_002269340.1| PREDICTED: nitrate transporter 1.7 [Vitis vinifera] unnamed protein product [Vitis vinifera]	399	e-109, Method: Compositional matrix adjust.	67.63			hypothetical protein LOC100250071		GO:0005215	GO:0016020	GO:0006857	sp|Q8RX77.1|PTR21_ARATH RecName: Full=Nitrate transporter 1.7
comp72502_c0_seq1	-1.6705	0.000439052	0.0156098	down	m.26734	gi|225456559|ref|XP_002264600.1| PREDICTED: protein COBRA [Vitis vinifera] unnamed protein product [Vitis vinifera]	376	e-102, Method: Compositional matrix adjust.	84.47			hypothetical protein LOC100263971					sp|Q94KT8.1|COBRA_ARATH RecName: Full=Protein COBRA; AltName: Full=Cell expansion protei n; Flags: Precursor
comp67600_c0_seq52	-1.58801	0.00104933	0.0301202	down	m.14468	gi|460399014|ref|XP_004245040.1| PREDICTED: uncharacterized protein LOC101265262 [Solanum lycopersicum]	258	1e-66, Method: Compositional matrix adjust.	50.38			hypothetical protein
comp69851_c0_seq4	-1.69461	0.000349643	0.012917	down	m.18764	gi|460369450|ref|XP_004230575.1| PREDICTED: F-box/kelch-repeat protein At1g22040-like isoform 1 [Solanum lycopersicum] PREDICTED: F-box/kelch-repeat protein At1g22040-like isoform 2 [Solanum lycopersicum] PREDICTED: F-box/kelch-repeat protein At1g22040-like isoform 3 [Solanum lycopersicum] PREDICTED: F-box/kelch-repeat protein At1g22040-like isoform 4 [Solanum lycopersicum] PREDICTED: F-box/kelch…	727	0.0, Method: Compositional matrix adjust.	73.38			hypothetical protein LOC100245120	KOG1072:1-476	GO:0005515			sp|Q9LM55.1|FBK8_ARATH RecName: Full=F-box/kelch-repeat protein At1g22040
comp72502_c0_seq14	-1.68423	0.000380512	0.0138018	down	m.26747	gi|225456559|ref|XP_002264600.1| PREDICTED: protein COBRA [Vitis vinifera] unnamed protein product [Vitis vinifera]	376	e-102, Method: Compositional matrix adjust.	84.47			hypothetical protein LOC100263971					sp|Q94KT8.1|COBRA_ARATH RecName: Full=Protein COBRA; AltName: Full=Cell expansion protei n; Flags: Precursor
comp72502_c0_seq19	-1.62236	0.000615554	0.0205115	down	m.26752	gi|225456559|ref|XP_002264600.1| PREDICTED: protein COBRA [Vitis vinifera] unnamed protein product [Vitis vinifera]	327	1e-87, Method: Compositional matrix adjust.	81.77			hypothetical protein LOC100263971					sp|Q94KT8.1|COBRA_ARATH RecName: Full=Protein COBRA; AltName: Full=Cell expansion protei n; Flags: Precursor
comp58076_c0_seq2	-3.29935	0.000780248	0.0239865	down	m.5519	gi|71726942|gb|AAZ39642.1| cytochrome P450 fatty acid omega-hydroxylase [Petunia x hybrida]	445	e-123, Method: Compositional matrix adjust.	80.61			hypothetical protein LOC100247907		GO:0020037			sp|O23066.1|C86A2_ARATH RecName: Full=Cytochrome P450 86A2
comp73101_c0_seq1	-1.57682	0.00111984	0.0314158	down	m.29029	gi|297737848|emb|CBI27049.3| unnamed protein product [Vitis vinifera]	492	e-137, Method: Compositional matrix adjust.	80.61		K14431	hypothetical protein LOC100249239		GO:0046983		GO:0006355	sp|Q41558.2|HBP1C_WHEAT RecName: Full=Transcription factor HBP-1b(c1)
comp25225_c0_seq1	-6.26339	7.46224e-05	0.00352118	down	m.678	gi|154302177|ref|XP_001551499.1| hypothetical protein BC1G_09769 [Botryotinia fuckeliana B05.10] similar to heat shock protein Hsp88 [Botryotinia fuckeliana] putative heat shock protein hsp88 protein [Botryotinia fuckeliana BcDW1]	150	2e-34, Method: Compositional matrix adjust.	57.69		K09489	hypothetical protein	KOG0103:23-137				sp|O74225.1|HSP88_NEUCR RecName: Full=Heat shock protein Hsp88
comp68733_c0_seq1	-4.14765	0.00017896	0.00733594	down	m.16503
comp31316_c0_seq1	-3.96315	1.32827e-05	0.000798944	down	m.1018
comp68379_c0_seq2	-1.87464	0.000503167	0.017542	down	m.15822	gi|460388988|ref|XP_004240145.1| PREDICTED: glucose-6-phosphate/phosphate translocator 2, chloroplastic-like [Solanum lycopersicum]	454	e-125, Method: Compositional matrix adjust.	71.6			GPT2					sp|Q94B38.2|GPT2_ARATH RecName: Full=Glucose-6-phosphate/phosphate translocator 2, chloroplastic; Flags: Precursor
comp4101_c0_seq1	-5.82951	0.000681211	0.021809	down	m.200
comp73695_c0_seq5	-1.64402	0.000757607	0.0234676	down	m.31753	gi|225437340|ref|XP_002265436.1| PREDICTED: E3 ubiquitin-protein ligase BAH1 [Vitis vinifera] unnamed protein product [Vitis vinifera]	469	e-130, Method: Compositional matrix adjust.	82.4			hypothetical protein LOC100243466					sp|Q9SRX9.1|BAH1_ARATH RecName: Full=E3 ubiquitin-protein ligase BAH1; AltName: Full=Protein BENZOIC ACID HYPERSENSITIVE 1; AltName: Full=Protein NITROGEN LIMITATION ADAPTATION
comp61006_c0_seq4	-3.0289	2.71191e-05	0.00147325	down	m.7064	gi|460383276|ref|XP_004237356.1| PREDICTED: probable calcium-binding protein CML44-like [Solanum lycopersicum]	140	1e-31, Method: Compositional matrix adjust.	64.49		K13448	hypothetical protein LOC100253886	KOG0027:12-105				sp|Q9LPK5.2|CML44_ARATH RecName: Full=Probable calcium-binding protein CML44; AltName: Full=Calmodulin-like protein 44
comp71785_c0_seq1	-1.60992	0.00158901	0.0418328	down	m.24450	gi|459021321|gb|AGG39692.1| ERF transcription factor ERF1 [Camellia sinensis]	123	4e-26, Method: Compositional matrix adjust.	38.19			hypothetical protein LOC100267216
comp55035_c0_seq2	-4.44009	3.07135e-05	0.00164121	down	m.4339	gi|225684055|gb|EEH22339.1| H/ACA ribonucleoprotein complex subunit 1 [Paracoccidioides brasiliensis Pb03]	98.2	7e-19, Method: Composition-based stats.	91.67		K11128	hypothetical protein		GO:0030515		GO:0042254	sp|A6SDR8.1|GAR1_BOTFB RecName: Full=H/ACA ribonucleoprotein complex subunit 1; AltName: Full=snoRNP protein GAR1
comp193884_c0_seq1	-3.8552	2.43783e-06	0.000181618	down	m.50139
comp73389_c0_seq3	-2.08585	0.0012728	0.0348362	down	m.30405	gi|460397344|ref|XP_004244227.1| PREDICTED: uncharacterized protein LOC101254615 [Solanum lycopersicum]	517	e-144, Method: Compositional matrix adjust.	62.26			hypothetical protein LOC100246918
comp73183_c0_seq3	-1.98096	0.000605461	0.0202813	down	m.29478	gi|24745927|dbj|BAC23045.1| monooxygenase [Solanum tuberosum]	391	e-106, Method: Compositional matrix adjust.	62.63			hypothetical protein LOC100259199		GO:0004497		GO:0055114	sp|Q88FY2.1|6HN3M_PSEPK RecName: Full=6-hydroxynicotinate 3-monooxygenase; Short=6HNA monooxygenase; AltName: Full=Nicotinate degradation protein C; Flags: Precursor
comp74492_c0_seq8	-1.98051	3.64193e-05	0.00188986	down	m.36477	gi|460399876|ref|XP_004245462.1| PREDICTED: metal-nicotianamine transporter YSL1-like [Solanum lycopersicum]	616	e-174, Method: Compositional matrix adjust.	72.29			YS1-like protein-like	euNOG04038:188-391				sp|Q6R3L0.2|YSL1_ARATH RecName: Full=Metal-nicotianamine transporter YSL1; AltName: Full=Protein YELLOW STRIPE LIKE 1; Short=AtYSL1
comp74492_c0_seq6	-1.99173	3.30507e-05	0.00174221	down	m.36475	gi|225426607|ref|XP_002280483.1| PREDICTED: metal-nicotianamine transporter YSL1 [Vitis vinifera]	949	0.0, Method: Compositional matrix adjust.	68.5			YS1-like protein-like	euNOG04038:27-663				sp|Q2EF88.1|YSL3_ARATH RecName: Full=Metal-nicotianamine transporter YSL3; AltName: Full=Protein YELLOW STRIPE LIKE 3; Short=AtYSL3
comp732850_c0_seq1	-6.71084	4.8641e-06	0.000338345	down	m.51130	gi|452846017|gb|EME47950.1| hypothetical protein DOTSEDRAFT_69772 [Dothistroma septosporum NZE10]	283	6e-74, Method: Compositional matrix adjust.	58.21			Pc12g05270					sp|P34127.2|MYBA_DICDI RecName: Full=Myb-like protein A
comp75782_c0_seq20	-1.89065	0.00070733	0.0223587	down	m.45529	gi|460389820|ref|XP_004240546.1| PREDICTED: magnesium/proton exchanger-like [Solanum lycopersicum]	206	2e-51, Method: Compositional matrix adjust.	77.44			ATMHX (ARABIDOPSIS THALIANA MAGNESIUM/PROTON EXCHANGER)					sp|B8K1V7.1|MHX_ARAHH RecName: Full=Magnesium/proton exchanger; AltName: Full=Mg(2+)/H(+ ) exchanger; Short=AhMHX; AltName: Full=Zinc/proton exchanger; AltName: Full=Zn(2+)/H(+) exchanger
comp57147_c0_seq1	-2.46325	0.000272409	0.0103278	down	m.5105	gi|113205396|gb|ABI34377.1| Polyprotein, putative [Solanum demissum]	158	5e-37, Method: Compositional matrix adjust.	55.38			hypothetical protein LOC100265144
comp69290_c1_seq9	-1.65698	0.000617474	0.0205115	down	m.17689	gi|225446203|ref|XP_002263173.1| PREDICTED: heparanase-like protein 3-like [Vitis vinifera]	355	5e-96, Method: Compositional matrix adjust.	60.76			hypothetical protein LOC100255842		GO:0016798	GO:0016020		sp|Q9FZP1.2|HPSE3_ARATH RecName: Full=Heparanase-like protein 3; Flags: Precursor
comp49861_c0_seq3	-1.85435	0.000156042	0.00663113	down	m.3075	gi|356544171|ref|XP_003540528.1| PREDICTED: uncharacterized protein LOC100783695 [Glycine max]	108	3e-22, Method: Compositional matrix adjust.	45.77			hypothetical protein	KOG2073:1-135
comp75782_c0_seq33	-1.61537	0.00112289	0.0314767	down	m.45540	gi|460389820|ref|XP_004240546.1| PREDICTED: magnesium/proton exchanger-like [Solanum lycopersicum]	448	e-124, Method: Compositional matrix adjust.	68.69			ATMHX (ARABIDOPSIS THALIANA MAGNESIUM/PROTON EXCHANGER)					sp|B8K1V7.1|MHX_ARAHH RecName: Full=Magnesium/proton exchanger; AltName: Full=Mg(2+)/H(+ ) exchanger; Short=AhMHX; AltName: Full=Zinc/proton exchanger; AltName: Full=Zn(2+)/H(+) exchanger
comp67833_c0_seq2	-2.06686	4.40169e-05	0.00222934	down	m.14851	gi|225432890|ref|XP_002284121.1| PREDICTED: auxin-induced protein 22D [Vitis vinifera] unnamed protein product [Vitis vinifera]	292	3e-77, Method: Compositional matrix adjust.	74.36			hypothetical protein LOC100259648					sp|P32294.1|AX22B_PHAAU RecName: Full=Auxin-induced protein 22B; AltName: Full=Indole-3-acetic acid-induced protein ARG4
comp70114_c0_seq6	-1.94334	0.000946719	0.0277064	down	m.19499	gi|462397650|gb|EMJ03318.1| hypothetical protein PRUPE_ppa006923mg [Prunus persica]	409	e-112, Method: Compositional matrix adjust.	63.58			hypothetical protein	KOG2966:36-363				sp|Q8NE86.1|MCU_HUMAN RecName: Full=Calcium uniporter protein, mitochondrial; AltName: Full=Coiled-coil domain-containing protein 109A
comp42948_c0_seq1	-6.76478	3.39013e-06	0.000244273	down	m.2218	gi|71002236|ref|XP_755799.1| eukaryotic translation initiation factor 3 subunit EifCd, putative [Aspergillus fumigatus Af293] RecName: Full=Eukaryotic translation initiation factor 3 subunit D; Short=eIF3d RecName: Full=Eukaryotic translation initiation factor 3 subunit D; Short=eIF3d eukaryotic translation initiation factor 3 subunit EifCd, putative [Aspergillus fumigatus Af293] eukaryotic trans…	266	6e-69, Method: Compositional matrix adjust.	48.16		K03251	eukaryotic translation initiation factor 3 subunit EifCd	KOG2479:2-99	GO:0003743		GO:0006413	sp|Q4X054.1|EIF3D_ASPFU RecName: Full=Eukaryotic translation initiation factor 3 subunit D; Short=eIF3d sp|B0XU47.1|EIF3D_ASPFC RecName: Full=Eukaryotic translation initiation factor 3 subunit D; Short=eIF3d
comp65150_c0_seq5	-1.74374	0.00139158	0.0376566	down	m.10784	gi|225465403|ref|XP_002277598.1| PREDICTED: protein ZINC INDUCED FACILITATOR-LIKE 1 [Vitis vinifera] unnamed protein product [Vitis vinifera]	637	e-180, Method: Compositional matrix adjust.	73.58			hypothetical protein LOC100252264	KOG2615:1-420				sp|Q94BZ1.1|ZIFL1_ARATH RecName: Full=Protein ZINC INDUCED FACILITATOR-LIKE 1; AltName: Full=Protein ZIF-LIKE 1
comp69623_c0_seq8	-2.13551	0.00153711	0.0407673	down	m.18324	gi|225455108|ref|XP_002268615.1| PREDICTED: O-acyltransferase WSD1 [Vitis vinifera] unnamed protein product [Vitis vinifera]	209	2e-52, Method: Compositional matrix adjust.	55.49			hypothetical protein LOC100264132		GO:0004144			sp|Q93ZR6.1|WSD1_ARATH RecName: Full=O-acyltransferase WSD1; AltName: Full=Diacylglycero l O-acyltransferase; Short=DGAT; AltName: Full=Long-chain-alcohol O-fatty-acyltransferase; AltName: Full=Wax synthase; Short=WS
comp73101_c0_seq6	-1.51921	0.00166886	0.0434253	down	m.29030	gi|297737848|emb|CBI27049.3| unnamed protein product [Vitis vinifera]	492	e-137, Method: Compositional matrix adjust.	80.61		K14431	hypothetical protein LOC100249239		GO:0046983		GO:0006355	sp|Q41558.2|HBP1C_WHEAT RecName: Full=Transcription factor HBP-1b(c1)
comp43617_c0_seq2	-2.24683	7.19874e-06	0.000469146	down	m.2276	gi|297737188|emb|CBI26389.3| unnamed protein product [Vitis vinifera]	248	7e-64, Method: Compositional matrix adjust.	53.85			hypothetical protein LOC100242574		GO:0016760	GO:0016020	GO:0030244	sp|Q570S7.1|CSLG1_ARATH RecName: Full=Cellulose synthase-like protein G1; Short=AtCslG1
comp61006_c0_seq5	-2.99869	8.93924e-06	0.000571173	down	m.7065	gi|460383276|ref|XP_004237356.1| PREDICTED: probable calcium-binding protein CML44-like [Solanum lycopersicum]	186	2e-45, Method: Compositional matrix adjust.	59.49			hypothetical protein	KOG0027:23-170				sp|Q9LPK5.2|CML44_ARATH RecName: Full=Probable calcium-binding protein CML44; AltName: Full=Calmodulin-like protein 44
comp75307_c0_seq14	-1.46024	0.00185891	0.0471077	down	m.41603	gi|255556280|ref|XP_002519174.1| sensor histidine kinase, putative [Ricinus communis] sensor histidine kinase, putative [Ricinus communis]	416	e-114, Method: Compositional matrix adjust.	56.49		K14491	ARR2 (ARABIDOPSIS RESPONSE REGULATOR 2)					sp|Q9ZWJ9.1|ARR2_ARATH RecName: Full=Two-component response regulator ARR2; AltName: Full=Receiver-like protein 5
comp74305_c0_seq1	-1.95884	0.00041409	0.0148994	down	m.35312	gi|460380832|ref|XP_004236158.1| PREDICTED: microtubule-associated protein SPIRAL2-like [Solanum lycopersicum]	619	e-175, Method: Compositional matrix adjust.	54.6			hypothetical protein LOC100263859					sp|Q9T041.2|MAPT_ARATH RecName: Full=Microtubule-associated protein TORTIFOLIA1; AltName : Full=Microtubule-associated protein SPIRAL2; AltName: Full=Protein CONVOLUTA
comp1635_c1_seq1	-4.21107	0.000124298	0.0054833	down	m.87	gi|449300874|gb|EMC96885.1| hypothetical protein BAUCODRAFT_68026 [Baudoinia compniacensis UAMH 10762]	244	3e-62, Method: Compositional matrix adjust.	46.85			hypothetical protein					sp|O13657.1|YBCC_SCHPO RecName: Full=Putative metal ion transporter C27B12.12c
comp69290_c1_seq16	-1.64433	0.000817522	0.0247292	down	m.17696	gi|460394280|ref|XP_004242732.1| PREDICTED: heparanase-like protein 3-like [Solanum lycopersicum]	510	e-142, Method: Compositional matrix adjust.	61.62			hypothetical protein LOC100255842		GO:0016798	GO:0016020		sp|Q9FZP1.2|HPSE3_ARATH RecName: Full=Heparanase-like protein 3; Flags: Precursor
comp72502_c0_seq24	-1.62216	0.000631567	0.0208638	down	m.26757	gi|147780878|emb|CAN68249.1| hypothetical protein VITISV_020126 [Vitis vinifera]	663	0.0, Method: Compositional matrix adjust.	78.93			hypothetical protein LOC100263971					sp|Q94KT8.1|COBRA_ARATH RecName: Full=Protein COBRA; AltName: Full=Cell expansion protei n; Flags: Precursor
comp51237_c0_seq1	-2.72607	0.00106197	0.0303618	down	m.3359	gi|255572048|ref|XP_002526965.1| conserved hypothetical protein [Ricinus communis] conserved hypothetical protein [Ricinus communis]	132	4e-29, Method: Compositional matrix adjust.	41.33			hypothetical protein
comp72502_c0_seq9	-1.61306	0.000664608	0.0216565	down	m.26742	gi|147780878|emb|CAN68249.1| hypothetical protein VITISV_020126 [Vitis vinifera]	579	e-163, Method: Compositional matrix adjust.	81.71			hypothetical protein LOC100263436					sp|Q94KT8.1|COBRA_ARATH RecName: Full=Protein COBRA; AltName: Full=Cell expansion protei n; Flags: Precursor
comp326029_c0_seq1	-4.27183	8.68659e-05	0.00401967	down	m.50331	gi|460373143|ref|XP_004232382.1| PREDICTED: homeobox-leucine zipper protein ATHB-40-like [Solanum lycopersicum]	188	7e-46, Method: Compositional matrix adjust.	50.47		K09338	ATHB40 (ARABIDOPSIS THALIANA HOMEOBOX PROTEIN 40)	KOG0483:12-220	GO:0043565		GO:0006355	sp|O23208.3|ATB40_ARATH RecName: Full=Homeobox-leucine zipper protein ATHB-40; AltName: Full=HD-ZIP protein ATHB-40; AltName: Full=Homeodomain transcription factor ATHB-40
comp71867_c0_seq2	-2.42834	0.000132578	0.00581999	down	m.24626	gi|297742233|emb|CBI34382.3| unnamed protein product [Vitis vinifera]	649	0.0, Method: Compositional matrix adjust.	59.06			hypothetical protein	KOG4197:2-512				sp|Q9STE1.1|PP333_ARATH RecName: Full=Pentatricopeptide repeat-containing protein At4g21 300
comp71676_c0_seq4	-2.29237	1.20844e-05	0.000735488	down	m.24109	gi|460397168|ref|XP_004244140.1| PREDICTED: septum-promoting GTP-binding protein 1-like [Solanum lycopersicum]	202	5e-50, Method: Compositional matrix adjust.	56.35		K06883	SGP1		GO:0005525	GO:0005622	GO:0007264	sp|P87027.1|SPG1_SCHPO RecName: Full=Septum-promoting GTP-binding protein 1; AltName: Full=GTPase spg1; AltName: Full=Sid3 protein
comp70902_c0_seq4	-1.64404	0.000561093	0.019116	down	m.21744	gi|460367082|ref|XP_004229404.1| PREDICTED: uncharacterized protein LOC101246277 [Solanum lycopersicum]	182	2e-43, Method: Compositional matrix adjust.	46.23			triacylglycerol lipase, putative
comp69319_c1_seq1	-2.18084	0.000896839	0.0264406	down	m.17769	gi|460404020|ref|XP_004247483.1| PREDICTED: uncharacterized protein LOC101266159 [Solanum lycopersicum]	167	1e-39, Method: Compositional matrix adjust.	73.21			hypothetical protein
comp68220_c0_seq2	-1.89721	9.79424e-05	0.00447243	down	m.15512	gi|460397516|ref|XP_004244313.1| PREDICTED: hydroxyacylglutathione hydrolase 3, mitochondrial-like [Solanum lycopersicum]	455	e-126, Method: Compositional matrix adjust.	76.55			hypothetical protein LOC100262655	KOG0814:51-294	GO:0016787			sp|Q9C8L4.3|GLO2O_ARATH RecName: Full=Hydroxyacylglutathione hydrolase 3, mitochondrial; AltName: Full=Glyoxalase II; Short=Glx II; Flags: Precursor
comp73165_c0_seq2	-1.54114	0.00172817	0.0445811	down	m.29368	gi|462405025|gb|EMJ10489.1| hypothetical protein PRUPE_ppa007712mg [Prunus persica]	320	5e-85, Method: Compositional matrix adjust.	48.77			hypothetical protein		GO:0003950			sp|Q9FJJ3.1|SRO5_ARATH RecName: Full=Probable inactive poly [ADP-ribose] polymerase SRO5 ; AltName: Full=Protein SIMILAR TO RCD ONE 5
comp72744_c0_seq5	-3.29872	1.19962e-10	2.70926e-08	down	m.27503	gi|225424885|ref|XP_002269340.1| PREDICTED: nitrate transporter 1.7 [Vitis vinifera] unnamed protein product [Vitis vinifera]	838	0.0, Method: Compositional matrix adjust.	69.19			hypothetical protein LOC100250071	KOG1237:41-622	GO:0005215	GO:0016020	GO:0006857	sp|Q8RX77.1|PTR21_ARATH RecName: Full=Nitrate transporter 1.7
comp63895_c0_seq2	-1.6228	0.000628555	0.0207834	down	m.9268	gi|460402164|ref|XP_004246584.1| PREDICTED: uncharacterized protein LOC101249675 [Solanum lycopersicum]	623	e-176, Method: Compositional matrix adjust.	67.89			hypothetical protein	euNOG19281:5-464
comp75307_c0_seq6	-1.47078	0.00171878	0.0444986	down	m.41595	gi|255556280|ref|XP_002519174.1| sensor histidine kinase, putative [Ricinus communis] sensor histidine kinase, putative [Ricinus communis]	416	e-114, Method: Compositional matrix adjust.	56.49		K14491	ARR2 (ARABIDOPSIS RESPONSE REGULATOR 2)					sp|Q9ZWJ9.1|ARR2_ARATH RecName: Full=Two-component response regulator ARR2; AltName: Full=Receiver-like protein 5
comp72502_c0_seq13	-1.59092	0.00078212	0.0240044	down	m.26746	gi|147780878|emb|CAN68249.1| hypothetical protein VITISV_020126 [Vitis vinifera]	709	0.0, Method: Compositional matrix adjust.	78.49			hypothetical protein LOC100263971					sp|Q94KT8.1|COBRA_ARATH RecName: Full=Protein COBRA; AltName: Full=Cell expansion protei n; Flags: Precursor
comp65150_c0_seq7	-1.7159	0.00143567	0.0386168	down	m.10786	gi|460368386|ref|XP_004230048.1| PREDICTED: protein ZINC INDUCED FACILITATOR-LIKE 1-like [Solanum lycopersicum]	710	0.0, Method: Compositional matrix adjust.	70.98			hypothetical protein LOC100252264	KOG2615:4-484				sp|Q94BZ1.1|ZIFL1_ARATH RecName: Full=Protein ZINC INDUCED FACILITATOR-LIKE 1; AltName: Full=Protein ZIF-LIKE 1
comp532445_c0_seq1	-6.01898	0.000272943	0.0103278	down	m.50802	gi|449299454|gb|EMC95468.1| hypothetical protein BAUCODRAFT_25488 [Baudoinia compniacensis UAMH 10762]	164	1e-38, Method: Compositional matrix adjust.	46.07			hypothetical protein					sp|O13920.3|MDM28_SCHPO RecName: Full=LETM1 domain-containing protein mdm28, mitochondri al; Flags: Precursor
comp72502_c0_seq22	-1.68931	0.000365516	0.0134069	down	m.26755	gi|225456559|ref|XP_002264600.1| PREDICTED: protein COBRA [Vitis vinifera] unnamed protein product [Vitis vinifera]	284	7e-75, Method: Compositional matrix adjust.	84.87			hypothetical protein LOC100263971					sp|Q94KT8.1|COBRA_ARATH RecName: Full=Protein COBRA; AltName: Full=Cell expansion protei n; Flags: Precursor
comp69290_c1_seq7	-1.6352	0.000723544	0.0227511	down	m.17687	gi|460394280|ref|XP_004242732.1| PREDICTED: heparanase-like protein 3-like [Solanum lycopersicum]	704	0.0, Method: Compositional matrix adjust.	61.97			hypothetical protein LOC100255842	euNOG05718:12-538	GO:0016798	GO:0016020		sp|Q9FZP1.2|HPSE3_ARATH RecName: Full=Heparanase-like protein 3; Flags: Precursor
comp76019_c0_seq14	-1.97013	0.000138638	0.00600523	down	m.47474	gi|359476226|ref|XP_002278796.2| PREDICTED: homeobox protein ATH1 [Vitis vinifera]	68.9	6e-10, Method: Compositional matrix adjust.	38.93			hypothetical protein LOC100249241
comp33231_c0_seq1	-3.22303	1.58967e-05	0.000929697	down	m.1164
comp74114_c0_seq1	-2.85677	4.70552e-08	5.57659e-06	down	m.34171	gi|462403017|gb|EMJ08574.1| hypothetical protein PRUPE_ppa004341mg [Prunus persica]	343	2e-92, Method: Compositional matrix adjust.	68.78			hypothetical protein LOC100253312		GO:0020037			sp|B9X287.1|C7346_ORYSJ RecName: Full=Cytochrome P450 734A6
comp72807_c0_seq1	-1.85954	0.000106082	0.00480974	down	m.27784	gi|332656172|gb|AEE81755.1| regulatory protein NPR2 [Populus deltoides]	808	0.0, Method: Compositional matrix adjust.	70.45			NPR1/NIM1-like regulatory protein	KOG0504:29-559	GO:0005515			sp|Q8L746.1|NPR3_ARATH RecName: Full=Regulatory protein NPR3; AltName: Full=BTB/POZ domain-containing protein NPR3
comp58687_c0_seq1	-3.16312	3.41318e-07	3.19705e-05	down	m.5789	gi|156070784|gb|ABU45197.1| unknown [Petunia integrifolia subsp. inflata]	545	e-152, Method: Compositional matrix adjust.	65.21			hypothetical protein		GO:0045735			sp|Q9SPL3.1|AMP23_MACIN RecName: Full=Vicilin-like antimicrobial peptides 2-3; AltName: Full=MiAMP2; Contains: RecName: Full=Antimicrobial peptide 2a; AltName: Full=MiAMP2a; Contains: RecName: Full=Antimicrobial peptide 2b; AltName: Full=MiAMP2b; Contains: RecName: Full=Antimicrobial peptide 2c-1; AltName: Full=MiAMP2c-1; Contains: RecName: Full=Antimicrobial peptide 2c-2; AltName: Full=MiAMP2c-2…
comp528473_c0_seq1	-6.65481	7.02592e-06	0.000461231	down	m.50782
comp73124_c0_seq1	-1.79589	0.000192518	0.00779383	down	m.29139	gi|359492590|ref|XP_002284869.2| PREDICTED: subtilisin-like protease [Vitis vinifera] hypothetical protein VITISV_034533 [Vitis vinifera]	922	0.0, Method: Compositional matrix adjust.	59.82			hypothetical protein LOC100243797	euNOG08936:11-756	GO:0042802		GO:0043086	sp|O65351.1|SUBL_ARATH RecName: Full=Subtilisin-like protease; AltName: Full=Cucumisin-like serine protease; Flags: Precursor
comp76213_c0_seq2	-2.26227	3.83411e-06	0.000273173	down	m.49049	gi|359490251|ref|XP_002267774.2| PREDICTED: probable receptor-like protein kinase At5g39020-like [Vitis vinifera]	690	0.0, Method: Compositional matrix adjust.	60.54			hypothetical protein LOC100248716	KOG1187:69-588	GO:0005524		GO:0006468	sp|Q3ECH2.2|Y1670_ARATH RecName: Full=Probable receptor-like protein kinase At1g67000; Flags: Precursor
comp63519_c0_seq2	-2.50953	3.52977e-05	0.00183788	down	m.8901	gi|255585735|ref|XP_002533549.1| calmodulin binding protein, putative [Ricinus communis] calmodulin binding protein, putative [Ricinus communis]	143	1e-32, Method: Compositional matrix adjust.	80.49			LOC100383227
comp69290_c1_seq23	-1.68309	0.000619738	0.0205676	down	m.17703	gi|225446203|ref|XP_002263173.1| PREDICTED: heparanase-like protein 3-like [Vitis vinifera]	355	5e-96, Method: Compositional matrix adjust.	60.76			hypothetical protein LOC100255842		GO:0016798	GO:0016020		sp|Q9FZP1.2|HPSE3_ARATH RecName: Full=Heparanase-like protein 3; Flags: Precursor
comp55996_c0_seq1	-6.18643	0.000113897	0.00508067	down	m.4687
comp72502_c0_seq26	-1.64312	0.000529371	0.0182605	down	m.26759	gi|225456559|ref|XP_002264600.1| PREDICTED: protein COBRA [Vitis vinifera] unnamed protein product [Vitis vinifera]	327	1e-87, Method: Compositional matrix adjust.	81.77			hypothetical protein LOC100263971					sp|Q94KT8.1|COBRA_ARATH RecName: Full=Protein COBRA; AltName: Full=Cell expansion protei n; Flags: Precursor
comp71152_c0_seq2	-1.81595	0.00163784	0.0428043	down	m.22547	gi|460391987|ref|XP_004241599.1| PREDICTED: biotin carboxyl carrier protein of acetyl-CoA carboxylase 2, chloroplastic-like [Solanum lycopersicum]	230	3e-58, Method: Compositional matrix adjust.	50.18		K02160	hypothetical protein					sp|Q9LLC1.1|BCCP2_ARATH RecName: Full=Biotin carboxyl carrier protein of acetyl-CoA carboxylase 2, chloroplastic; Short=AtBCCP2; Short=BCCP-2; Flags: Precursor
comp72744_c0_seq3	-3.24287	2.20583e-10	4.68693e-08	down	m.27501	gi|225424885|ref|XP_002269340.1| PREDICTED: nitrate transporter 1.7 [Vitis vinifera] unnamed protein product [Vitis vinifera]	399	e-109, Method: Compositional matrix adjust.	67.63			hypothetical protein LOC100250071		GO:0005215	GO:0016020	GO:0006857	sp|Q8RX77.1|PTR21_ARATH RecName: Full=Nitrate transporter 1.7
comp64407_c0_seq3	-3.42352	0.000396399	0.0143346	down	m.9816	gi|238006840|gb|ACR34455.1| unknown [Zea mays]	93.6	1e-17, Method: Compositional matrix adjust.	49.4
comp69290_c1_seq2	-1.67069	0.000670007	0.0217142	down	m.17683	gi|460394280|ref|XP_004242732.1| PREDICTED: heparanase-like protein 3-like [Solanum lycopersicum]	429	e-118, Method: Compositional matrix adjust.	58.19			hypothetical protein LOC100255842		GO:0016798	GO:0016020		sp|Q9FZP1.2|HPSE3_ARATH RecName: Full=Heparanase-like protein 3; Flags: Precursor
comp67600_c0_seq14	-1.64011	0.000721366	0.0227221	down	m.14430	gi|460399014|ref|XP_004245040.1| PREDICTED: uncharacterized protein LOC101265262 [Solanum lycopersicum]	258	1e-66, Method: Compositional matrix adjust.	50.38			hypothetical protein
comp719948_c0_seq1	-6.10514	0.000175464	0.00722787	down	m.51125
comp450226_c0_seq1	-4.27183	8.68659e-05	0.00401967	down	m.50621
comp59011_c0_seq1	-2.26083	0.000184984	0.00755698	down	m.5942
comp72502_c0_seq6	-1.66502	0.000442469	0.0157158	down	m.26739	gi|225456559|ref|XP_002264600.1| PREDICTED: protein COBRA [Vitis vinifera] unnamed protein product [Vitis vinifera]	327	1e-87, Method: Compositional matrix adjust.	81.77			hypothetical protein LOC100263971					sp|Q94KT8.1|COBRA_ARATH RecName: Full=Protein COBRA; AltName: Full=Cell expansion protei n; Flags: Precursor
comp73165_c0_seq4	-1.54508	0.00168229	0.0436562	down	m.29370	gi|462405025|gb|EMJ10489.1| hypothetical protein PRUPE_ppa007712mg [Prunus persica]	320	5e-85, Method: Compositional matrix adjust.	48.77			hypothetical protein		GO:0003950			sp|Q9FJJ3.1|SRO5_ARATH RecName: Full=Probable inactive poly [ADP-ribose] polymerase SRO5 ; AltName: Full=Protein SIMILAR TO RCD ONE 5
comp72502_c0_seq7	-1.70732	0.000317573	0.0118665	down	m.26740	gi|225456559|ref|XP_002264600.1| PREDICTED: protein COBRA [Vitis vinifera] unnamed protein product [Vitis vinifera]	284	7e-75, Method: Compositional matrix adjust.	84.87			hypothetical protein LOC100263971					sp|Q94KT8.1|COBRA_ARATH RecName: Full=Protein COBRA; AltName: Full=Cell expansion protei n; Flags: Precursor
comp72502_c0_seq16	-1.68966	0.000363763	0.0133562	down	m.26749	gi|225456559|ref|XP_002264600.1| PREDICTED: protein COBRA [Vitis vinifera] unnamed protein product [Vitis vinifera]	284	7e-75, Method: Compositional matrix adjust.	84.87			hypothetical protein LOC100263971					sp|Q94KT8.1|COBRA_ARATH RecName: Full=Protein COBRA; AltName: Full=Cell expansion protei n; Flags: Precursor
comp73027_c0_seq34	-1.87787	0.000472663	0.0165913	down	m.28682	gi|460397046|ref|XP_004244079.1| PREDICTED: fimbrin-like protein 2-like [Solanum lycopersicum]	363	2e-98, Method: Compositional matrix adjust.	84.51			hypothetical protein	KOG0046:122-207	GO:0005515			sp|Q9FKI0.1|FIMB2_ARATH RecName: Full=Fimbrin-like protein 2
comp54195_c0_seq2	-1.8174	0.00191646	0.0482622	down	m.4053
comp56186_c0_seq1	-2.31519	0.00154445	0.0409295	down	m.4724	gi|296149177|gb|ADG96403.1| S-locus glycoprotein [Olea europaea]	353	2e-95, Method: Compositional matrix adjust.	62.69			hypothetical protein LOC100246941		GO:0005529		GO:0048544	sp|O81832.4|Y4729_ARATH RecName: Full=G-type lectin S-receptor-like serine/threonine-protein kinase At4g27290; Flags: Precursor
comp73183_c0_seq1	-1.95612	0.00123456	0.0340491	down	m.29476	gi|224147350|ref|XP_002336457.1| predicted protein [Populus trichocarpa] predicted protein [Populus trichocarpa]	143	2e-32, Method: Compositional matrix adjust.	60.55			hypothetical protein
comp72502_c0_seq11	-1.63689	0.000554028	0.0189631	down	m.26744	gi|225456559|ref|XP_002264600.1| PREDICTED: protein COBRA [Vitis vinifera] unnamed protein product [Vitis vinifera]	419	e-115, Method: Compositional matrix adjust.	82.13			hypothetical protein LOC100263971					sp|Q94KT8.1|COBRA_ARATH RecName: Full=Protein COBRA; AltName: Full=Cell expansion protei n; Flags: Precursor
comp69290_c1_seq26	-1.72704	0.000447953	0.0158634	down	m.17706	gi|460394280|ref|XP_004242732.1| PREDICTED: heparanase-like protein 3-like [Solanum lycopersicum]	256	2e-66, Method: Compositional matrix adjust.	59.41			hypothetical protein LOC100255842		GO:0016798	GO:0016020		sp|Q9FZP1.2|HPSE3_ARATH RecName: Full=Heparanase-like protein 3; Flags: Precursor
