# Supplementary material for: Changes in Transcript Related to Osmosis and Intracellular Ion Homeostasis in Paulownia tomentosa under Salt Stress
Source: Front Plant Sci. 2016 Mar 30;7:384. doi: 10.3389/fpls.2016.00384 (PMC4813090; doi:10.3389/fpls.2016.00384)
Supplement: Supplementary file 2 [file DataSheet2.ZIP › Additional file 2/Table S6.xlsx]

## Sheet: PT2vs.PT2S and PT4vs.PT4S
Table S6A The GO enrichment distribution of the DEUs in the comparisons of PT2Svs.PT2 and PT4Svs.PT4
ID	enrichment	description	ratio_in_study	ratio_in_pop	p_uncorrected	p_bonferroni	type	diff_genes
GO:0016872	e	intramolecular lyase activity	12/2166	13/35909	2.62e-12	1.22e-09	molecular_function	comp67600_c0_seq11;comp67600_c0_seq19;comp67600_c0_seq32;comp67600_c0_seq33;comp67600_c0_seq36;comp67600_c0_seq4;comp67600_c0_seq43;comp67600_c0_seq44;comp67600_c0_seq45;comp67600_c0_seq5;comp67600_c0_seq55;comp67600_c0_seq9
GO:0005315	e	inorganic phosphate transmembrane transporter activity	9/2166	9/35909	1.04e-11	4.85e-09	molecular_function	comp72731_c0_seq1;comp72731_c0_seq2;comp72731_c0_seq3;comp72731_c0_seq4;comp72731_c0_seq5;comp72731_c0_seq6;comp72731_c0_seq7;comp72731_c0_seq8;comp72731_c0_seq9
GO:1901677	e	phosphate transmembrane transporter activity	9/2166	9/35909	1.04e-11	4.85e-09	molecular_function	comp72731_c0_seq1;comp72731_c0_seq2;comp72731_c0_seq3;comp72731_c0_seq4;comp72731_c0_seq5;comp72731_c0_seq6;comp72731_c0_seq7;comp72731_c0_seq8;comp72731_c0_seq9
GO:0006817	e	phosphate ion transport	9/2166	9/35909	1.04e-11	4.85e-09	biological_process	comp72731_c0_seq1;comp72731_c0_seq2;comp72731_c0_seq3;comp72731_c0_seq4;comp72731_c0_seq5;comp72731_c0_seq6;comp72731_c0_seq7;comp72731_c0_seq8;comp72731_c0_seq9
GO:0015698	e	inorganic anion transport	9/2166	9/35909	1.04e-11	4.85e-09	biological_process	comp72731_c0_seq1;comp72731_c0_seq2;comp72731_c0_seq3;comp72731_c0_seq4;comp72731_c0_seq5;comp72731_c0_seq6;comp72731_c0_seq7;comp72731_c0_seq8;comp72731_c0_seq9
GO:0006820	e	anion transport	9/2166	9/35909	1.04e-11	4.85e-09	biological_process	comp72731_c0_seq1;comp72731_c0_seq2;comp72731_c0_seq3;comp72731_c0_seq4;comp72731_c0_seq5;comp72731_c0_seq6;comp72731_c0_seq7;comp72731_c0_seq8;comp72731_c0_seq9
GO:0015991	e	ATP hydrolysis coupled proton transport	38/2166	49/35909	2.05e-11	9.53e-09	biological_process	comp73299_c0_seq1;comp73299_c0_seq10;comp73299_c0_seq11;comp73299_c0_seq12;comp73299_c0_seq13;comp73299_c0_seq14;comp73299_c0_seq15;comp73299_c0_seq16;comp73299_c0_seq17;comp73299_c0_seq18;comp73299_c0_seq19;comp73299_c0_seq2;comp73299_c0_seq20;comp73299_c0_seq21;comp73299_c0_seq22;comp73299_c0_seq23;comp73299_c0_seq24;comp73299_c0_seq25;comp73299_c0_seq26;comp73299_c0_seq27;comp73299_c0_seq28;co…
GO:0015988	e	energy coupled proton transmembrane transport, against electrochemical gradient	38/2166	49/35909	2.05e-11	9.53e-09	biological_process	comp73299_c0_seq1;comp73299_c0_seq10;comp73299_c0_seq11;comp73299_c0_seq12;comp73299_c0_seq13;comp73299_c0_seq14;comp73299_c0_seq15;comp73299_c0_seq16;comp73299_c0_seq17;comp73299_c0_seq18;comp73299_c0_seq19;comp73299_c0_seq2;comp73299_c0_seq20;comp73299_c0_seq21;comp73299_c0_seq22;comp73299_c0_seq23;comp73299_c0_seq24;comp73299_c0_seq25;comp73299_c0_seq26;comp73299_c0_seq27;comp73299_c0_seq28;co…
GO:0015992	e	proton transport	38/2166	61/35909	2.61e-11	1.22e-08	biological_process	comp73299_c0_seq1;comp73299_c0_seq10;comp73299_c0_seq11;comp73299_c0_seq12;comp73299_c0_seq13;comp73299_c0_seq14;comp73299_c0_seq15;comp73299_c0_seq16;comp73299_c0_seq17;comp73299_c0_seq18;comp73299_c0_seq19;comp73299_c0_seq2;comp73299_c0_seq20;comp73299_c0_seq21;comp73299_c0_seq22;comp73299_c0_seq23;comp73299_c0_seq24;comp73299_c0_seq25;comp73299_c0_seq26;comp73299_c0_seq27;comp73299_c0_seq28;co…
GO:0006818	e	hydrogen transport	38/2166	61/35909	2.61e-11	1.22e-08	biological_process	comp73299_c0_seq1;comp73299_c0_seq10;comp73299_c0_seq11;comp73299_c0_seq12;comp73299_c0_seq13;comp73299_c0_seq14;comp73299_c0_seq15;comp73299_c0_seq16;comp73299_c0_seq17;comp73299_c0_seq18;comp73299_c0_seq19;comp73299_c0_seq2;comp73299_c0_seq20;comp73299_c0_seq21;comp73299_c0_seq22;comp73299_c0_seq23;comp73299_c0_seq24;comp73299_c0_seq25;comp73299_c0_seq26;comp73299_c0_seq27;comp73299_c0_seq28;co…
GO:0015672	e	monovalent inorganic cation transport	45/2166	108/35909	3.24e-11	1.51e-08	biological_process	comp60554_c0_seq1;comp60554_c0_seq2;comp60554_c0_seq3;comp60554_c0_seq4;comp61420_c0_seq2;comp61420_c0_seq4;comp61420_c0_seq5;comp73299_c0_seq1;comp73299_c0_seq10;comp73299_c0_seq11;comp73299_c0_seq12;comp73299_c0_seq13;comp73299_c0_seq14;comp73299_c0_seq15;comp73299_c0_seq16;comp73299_c0_seq17;comp73299_c0_seq18;comp73299_c0_seq19;comp73299_c0_seq2;comp73299_c0_seq20;comp73299_c0_seq21;comp73299…
GO:0022890	e	inorganic cation transmembrane transporter activity	45/2166	179/35909	3.67e-11	1.71e-08	molecular_function	comp60554_c0_seq1;comp60554_c0_seq2;comp60554_c0_seq3;comp60554_c0_seq4;comp61420_c0_seq2;comp61420_c0_seq4;comp61420_c0_seq5;comp73299_c0_seq1;comp73299_c0_seq10;comp73299_c0_seq11;comp73299_c0_seq12;comp73299_c0_seq13;comp73299_c0_seq14;comp73299_c0_seq15;comp73299_c0_seq16;comp73299_c0_seq17;comp73299_c0_seq18;comp73299_c0_seq19;comp73299_c0_seq2;comp73299_c0_seq20;comp73299_c0_seq21;comp73299…
GO:0008289	e	lipid binding	23/2166	62/35909	3.73e-11	1.74e-08	molecular_function	comp63849_c0_seq1;comp63849_c0_seq11;comp63849_c0_seq12;comp63849_c0_seq14;comp63849_c0_seq16;comp63849_c0_seq2;comp63849_c0_seq4;comp63849_c0_seq7;comp63849_c0_seq8;comp63849_c0_seq9;comp64722_c0_seq1;comp64722_c0_seq10;comp64722_c0_seq11;comp64722_c0_seq12;comp64722_c0_seq2;comp64722_c0_seq3;comp64722_c0_seq4;comp64722_c0_seq5;comp64722_c0_seq6;comp64722_c0_seq7;comp64722_c0_seq8;comp64722_c0_s…
GO:0005544	e	calcium-dependent phospholipid binding	22/2166	26/35909	3.93e-11	1.83e-08	molecular_function	comp63849_c0_seq1;comp63849_c0_seq11;comp63849_c0_seq12;comp63849_c0_seq14;comp63849_c0_seq16;comp63849_c0_seq2;comp63849_c0_seq4;comp63849_c0_seq7;comp63849_c0_seq8;comp63849_c0_seq9;comp64722_c0_seq1;comp64722_c0_seq10;comp64722_c0_seq11;comp64722_c0_seq12;comp64722_c0_seq2;comp64722_c0_seq3;comp64722_c0_seq4;comp64722_c0_seq5;comp64722_c0_seq6;comp64722_c0_seq7;comp64722_c0_seq8;comp64722_c0_s…
GO:0033177	e	proton-transporting two-sector ATPase complex, proton-transporting domain	38/2166	40/35909	4.07e-11	1.9e-08	cellular_component	comp73299_c0_seq1;comp73299_c0_seq10;comp73299_c0_seq11;comp73299_c0_seq12;comp73299_c0_seq13;comp73299_c0_seq14;comp73299_c0_seq15;comp73299_c0_seq16;comp73299_c0_seq17;comp73299_c0_seq18;comp73299_c0_seq19;comp73299_c0_seq2;comp73299_c0_seq20;comp73299_c0_seq21;comp73299_c0_seq22;comp73299_c0_seq23;comp73299_c0_seq24;comp73299_c0_seq25;comp73299_c0_seq26;comp73299_c0_seq27;comp73299_c0_seq28;co…
GO:0034637	e	cellular carbohydrate biosynthetic process	53/2166	180/35909	4.35e-11	2.03e-08	biological_process	comp43617_c0_seq1;comp43617_c0_seq2;comp64711_c0_seq1;comp72988_c0_seq1;comp72988_c0_seq4;comp72988_c0_seq6;comp74257_c0_seq1;comp74257_c0_seq10;comp74257_c0_seq11;comp74257_c0_seq12;comp74257_c0_seq13;comp74257_c0_seq14;comp74257_c0_seq15;comp74257_c0_seq16;comp74257_c0_seq17;comp74257_c0_seq18;comp74257_c0_seq19;comp74257_c0_seq2;comp74257_c0_seq20;comp74257_c0_seq21;comp74257_c0_seq23;comp7425…
GO:0007165	e	signal transduction	44/2166	181/35909	5.15e-11	2.4e-08	biological_process	comp74364_c0_seq1;comp74364_c0_seq10;comp74364_c0_seq11;comp74364_c0_seq12;comp74364_c0_seq13;comp74364_c0_seq14;comp74364_c0_seq15;comp74364_c0_seq17;comp74364_c0_seq18;comp74364_c0_seq19;comp74364_c0_seq2;comp74364_c0_seq20;comp74364_c0_seq22;comp74364_c0_seq23;comp74364_c0_seq24;comp74364_c0_seq25;comp74364_c0_seq27;comp74364_c0_seq28;comp74364_c0_seq29;comp74364_c0_seq3;comp74364_c0_seq30;com…
GO:0034220	e	ion transmembrane transport	45/2166	141/35909	5.93e-11	2.76e-08	biological_process	comp60554_c0_seq1;comp60554_c0_seq2;comp60554_c0_seq3;comp60554_c0_seq4;comp61420_c0_seq2;comp61420_c0_seq4;comp61420_c0_seq5;comp73299_c0_seq1;comp73299_c0_seq10;comp73299_c0_seq11;comp73299_c0_seq12;comp73299_c0_seq13;comp73299_c0_seq14;comp73299_c0_seq15;comp73299_c0_seq16;comp73299_c0_seq17;comp73299_c0_seq18;comp73299_c0_seq19;comp73299_c0_seq2;comp73299_c0_seq20;comp73299_c0_seq21;comp73299…
GO:0016791	e	phosphatase activity	26/2166	76/35909	6.04e-11	2.82e-08	molecular_function	comp72220_c0_seq1;comp72306_c0_seq1;comp72306_c0_seq11;comp72306_c0_seq13;comp72306_c0_seq14;comp72306_c0_seq16;comp72306_c0_seq18;comp72306_c0_seq2;comp72306_c0_seq20;comp72306_c0_seq21;comp72306_c0_seq22;comp72306_c0_seq23;comp72306_c0_seq25;comp72306_c0_seq26;comp72306_c0_seq27;comp72306_c0_seq29;comp72306_c0_seq3;comp72306_c0_seq31;comp72306_c0_seq32;comp72306_c0_seq38;comp72306_c0_seq4;comp7…
GO:0007186	e	G-protein coupled receptor signaling pathway	44/2166	111/35909	6.55e-11	3.05e-08	biological_process	comp74364_c0_seq1;comp74364_c0_seq10;comp74364_c0_seq11;comp74364_c0_seq12;comp74364_c0_seq13;comp74364_c0_seq14;comp74364_c0_seq15;comp74364_c0_seq17;comp74364_c0_seq18;comp74364_c0_seq19;comp74364_c0_seq2;comp74364_c0_seq20;comp74364_c0_seq22;comp74364_c0_seq23;comp74364_c0_seq24;comp74364_c0_seq25;comp74364_c0_seq27;comp74364_c0_seq28;comp74364_c0_seq29;comp74364_c0_seq3;comp74364_c0_seq30;com…
GO:0007166	e	cell surface receptor signaling pathway	44/2166	111/35909	6.55e-11	3.05e-08	biological_process	comp74364_c0_seq1;comp74364_c0_seq10;comp74364_c0_seq11;comp74364_c0_seq12;comp74364_c0_seq13;comp74364_c0_seq14;comp74364_c0_seq15;comp74364_c0_seq17;comp74364_c0_seq18;comp74364_c0_seq19;comp74364_c0_seq2;comp74364_c0_seq20;comp74364_c0_seq22;comp74364_c0_seq23;comp74364_c0_seq24;comp74364_c0_seq25;comp74364_c0_seq27;comp74364_c0_seq28;comp74364_c0_seq29;comp74364_c0_seq3;comp74364_c0_seq30;com…
GO:0009311	e	oligosaccharide metabolic process	47/2166	142/35909	7.21e-11	3.36e-08	biological_process	comp72988_c0_seq1;comp72988_c0_seq4;comp72988_c0_seq6;comp74257_c0_seq1;comp74257_c0_seq10;comp74257_c0_seq11;comp74257_c0_seq12;comp74257_c0_seq13;comp74257_c0_seq14;comp74257_c0_seq15;comp74257_c0_seq16;comp74257_c0_seq17;comp74257_c0_seq18;comp74257_c0_seq19;comp74257_c0_seq2;comp74257_c0_seq20;comp74257_c0_seq21;comp74257_c0_seq23;comp74257_c0_seq24;comp74257_c0_seq25;comp74257_c0_seq26;comp7…
GO:0009312	e	oligosaccharide biosynthetic process	47/2166	142/35909	7.21e-11	3.36e-08	biological_process	comp72988_c0_seq1;comp72988_c0_seq4;comp72988_c0_seq6;comp74257_c0_seq1;comp74257_c0_seq10;comp74257_c0_seq11;comp74257_c0_seq12;comp74257_c0_seq13;comp74257_c0_seq14;comp74257_c0_seq15;comp74257_c0_seq16;comp74257_c0_seq17;comp74257_c0_seq18;comp74257_c0_seq19;comp74257_c0_seq2;comp74257_c0_seq20;comp74257_c0_seq21;comp74257_c0_seq23;comp74257_c0_seq24;comp74257_c0_seq25;comp74257_c0_seq26;comp7…
GO:0006812	e	cation transport	46/2166	209/35909	7.33e-11	3.42e-08	biological_process	comp60554_c0_seq1;comp60554_c0_seq2;comp60554_c0_seq3;comp60554_c0_seq4;comp61420_c0_seq2;comp61420_c0_seq4;comp61420_c0_seq5;comp70709_c0_seq1;comp73299_c0_seq1;comp73299_c0_seq10;comp73299_c0_seq11;comp73299_c0_seq12;comp73299_c0_seq13;comp73299_c0_seq14;comp73299_c0_seq15;comp73299_c0_seq16;comp73299_c0_seq17;comp73299_c0_seq18;comp73299_c0_seq19;comp73299_c0_seq2;comp73299_c0_seq20;comp73299_…
GO:0005543	e	phospholipid binding	22/2166	58/35909	7.49e-11	3.49e-08	molecular_function	comp63849_c0_seq1;comp63849_c0_seq11;comp63849_c0_seq12;comp63849_c0_seq14;comp63849_c0_seq16;comp63849_c0_seq2;comp63849_c0_seq4;comp63849_c0_seq7;comp63849_c0_seq8;comp63849_c0_seq9;comp64722_c0_seq1;comp64722_c0_seq10;comp64722_c0_seq11;comp64722_c0_seq12;comp64722_c0_seq2;comp64722_c0_seq3;comp64722_c0_seq4;comp64722_c0_seq5;comp64722_c0_seq6;comp64722_c0_seq7;comp64722_c0_seq8;comp64722_c0_s…
GO:0006811	e	ion transport	55/2166	218/35909	7.53e-11	3.51e-08	biological_process	comp60554_c0_seq1;comp60554_c0_seq2;comp60554_c0_seq3;comp60554_c0_seq4;comp61420_c0_seq2;comp61420_c0_seq4;comp61420_c0_seq5;comp70709_c0_seq1;comp72731_c0_seq1;comp72731_c0_seq2;comp72731_c0_seq3;comp72731_c0_seq4;comp72731_c0_seq5;comp72731_c0_seq6;comp72731_c0_seq7;comp72731_c0_seq8;comp72731_c0_seq9;comp73299_c0_seq1;comp73299_c0_seq10;comp73299_c0_seq11;comp73299_c0_seq12;comp73299_c0_seq13…
GO:0008324	e	cation transmembrane transporter activity	51/2166	255/35909	8.41e-11	3.92e-08	molecular_function	comp60554_c0_seq1;comp60554_c0_seq2;comp60554_c0_seq3;comp60554_c0_seq4;comp61420_c0_seq2;comp61420_c0_seq4;comp61420_c0_seq5;comp62991_c0_seq1;comp62991_c0_seq7;comp69291_c0_seq1;comp69291_c0_seq2;comp69291_c1_seq1;comp73299_c0_seq1;comp73299_c0_seq10;comp73299_c0_seq11;comp73299_c0_seq12;comp73299_c0_seq13;comp73299_c0_seq14;comp73299_c0_seq15;comp73299_c0_seq16;comp73299_c0_seq17;comp73299_c0_…
GO:0005984	e	disaccharide metabolic process	47/2166	105/35909	8.88e-11	4.14e-08	biological_process	comp72988_c0_seq1;comp72988_c0_seq4;comp72988_c0_seq6;comp74257_c0_seq1;comp74257_c0_seq10;comp74257_c0_seq11;comp74257_c0_seq12;comp74257_c0_seq13;comp74257_c0_seq14;comp74257_c0_seq15;comp74257_c0_seq16;comp74257_c0_seq17;comp74257_c0_seq18;comp74257_c0_seq19;comp74257_c0_seq2;comp74257_c0_seq20;comp74257_c0_seq21;comp74257_c0_seq23;comp74257_c0_seq24;comp74257_c0_seq25;comp74257_c0_seq26;comp7…
GO:0046351	e	disaccharide biosynthetic process	47/2166	105/35909	8.88e-11	4.14e-08	biological_process	comp72988_c0_seq1;comp72988_c0_seq4;comp72988_c0_seq6;comp74257_c0_seq1;comp74257_c0_seq10;comp74257_c0_seq11;comp74257_c0_seq12;comp74257_c0_seq13;comp74257_c0_seq14;comp74257_c0_seq15;comp74257_c0_seq16;comp74257_c0_seq17;comp74257_c0_seq18;comp74257_c0_seq19;comp74257_c0_seq2;comp74257_c0_seq20;comp74257_c0_seq21;comp74257_c0_seq23;comp74257_c0_seq24;comp74257_c0_seq25;comp74257_c0_seq26;comp7…
GO:0005992	e	trehalose biosynthetic process	47/2166	105/35909	8.88e-11	4.14e-08	biological_process	comp72988_c0_seq1;comp72988_c0_seq4;comp72988_c0_seq6;comp74257_c0_seq1;comp74257_c0_seq10;comp74257_c0_seq11;comp74257_c0_seq12;comp74257_c0_seq13;comp74257_c0_seq14;comp74257_c0_seq15;comp74257_c0_seq16;comp74257_c0_seq17;comp74257_c0_seq18;comp74257_c0_seq19;comp74257_c0_seq2;comp74257_c0_seq20;comp74257_c0_seq21;comp74257_c0_seq23;comp74257_c0_seq24;comp74257_c0_seq25;comp74257_c0_seq26;comp7…
GO:0005991	e	trehalose metabolic process	47/2166	105/35909	8.88e-11	4.14e-08	biological_process	comp72988_c0_seq1;comp72988_c0_seq4;comp72988_c0_seq6;comp74257_c0_seq1;comp74257_c0_seq10;comp74257_c0_seq11;comp74257_c0_seq12;comp74257_c0_seq13;comp74257_c0_seq14;comp74257_c0_seq15;comp74257_c0_seq16;comp74257_c0_seq17;comp74257_c0_seq18;comp74257_c0_seq19;comp74257_c0_seq2;comp74257_c0_seq20;comp74257_c0_seq21;comp74257_c0_seq23;comp74257_c0_seq24;comp74257_c0_seq25;comp74257_c0_seq26;comp7…
GO:0015078	e	hydrogen ion transmembrane transporter activity	38/2166	91/35909	9.33e-11	4.35e-08	molecular_function	comp73299_c0_seq1;comp73299_c0_seq10;comp73299_c0_seq11;comp73299_c0_seq12;comp73299_c0_seq13;comp73299_c0_seq14;comp73299_c0_seq15;comp73299_c0_seq16;comp73299_c0_seq17;comp73299_c0_seq18;comp73299_c0_seq19;comp73299_c0_seq2;comp73299_c0_seq20;comp73299_c0_seq21;comp73299_c0_seq22;comp73299_c0_seq23;comp73299_c0_seq24;comp73299_c0_seq25;comp73299_c0_seq26;comp73299_c0_seq27;comp73299_c0_seq28;co…
GO:0009094	e	L-phenylalanine biosynthetic process	10/2166	10/35909	9.84e-11	4.59e-08	biological_process	comp75972_c0_seq1;comp75972_c0_seq10;comp75972_c0_seq13;comp75972_c0_seq15;comp75972_c0_seq2;comp75972_c0_seq3;comp75972_c0_seq4;comp75972_c0_seq6;comp75972_c0_seq7;comp75972_c0_seq8
GO:0009095	e	aromatic amino acid family biosynthetic process, prephenate pathway	10/2166	10/35909	9.84e-11	4.59e-08	biological_process	comp75972_c0_seq1;comp75972_c0_seq10;comp75972_c0_seq13;comp75972_c0_seq15;comp75972_c0_seq2;comp75972_c0_seq3;comp75972_c0_seq4;comp75972_c0_seq6;comp75972_c0_seq7;comp75972_c0_seq8
GO:0006558	e	L-phenylalanine metabolic process	10/2166	10/35909	9.84e-11	4.59e-08	biological_process	comp75972_c0_seq1;comp75972_c0_seq10;comp75972_c0_seq13;comp75972_c0_seq15;comp75972_c0_seq2;comp75972_c0_seq3;comp75972_c0_seq4;comp75972_c0_seq6;comp75972_c0_seq7;comp75972_c0_seq8
GO:0003993	e	acid phosphatase activity	26/2166	53/35909	1.02e-10	4.77e-08	molecular_function	comp72220_c0_seq1;comp72306_c0_seq1;comp72306_c0_seq11;comp72306_c0_seq13;comp72306_c0_seq14;comp72306_c0_seq16;comp72306_c0_seq18;comp72306_c0_seq2;comp72306_c0_seq20;comp72306_c0_seq21;comp72306_c0_seq22;comp72306_c0_seq23;comp72306_c0_seq25;comp72306_c0_seq26;comp72306_c0_seq27;comp72306_c0_seq29;comp72306_c0_seq3;comp72306_c0_seq31;comp72306_c0_seq32;comp72306_c0_seq38;comp72306_c0_seq4;comp7…
GO:0050896	e	response to stimulus	78/2166	481/35909	1.04e-10	4.84e-08	biological_process	comp54541_c0_seq1;comp73569_c0_seq1;comp74364_c0_seq1;comp74364_c0_seq10;comp74364_c0_seq11;comp74364_c0_seq12;comp74364_c0_seq13;comp74364_c0_seq14;comp74364_c0_seq15;comp74364_c0_seq17;comp74364_c0_seq18;comp74364_c0_seq19;comp74364_c0_seq2;comp74364_c0_seq20;comp74364_c0_seq22;comp74364_c0_seq23;comp74364_c0_seq24;comp74364_c0_seq25;comp74364_c0_seq27;comp74364_c0_seq28;comp74364_c0_seq29;comp…
GO:0015077	e	monovalent inorganic cation transmembrane transporter activity	45/2166	136/35909	1.04e-10	4.87e-08	molecular_function	comp60554_c0_seq1;comp60554_c0_seq2;comp60554_c0_seq3;comp60554_c0_seq4;comp61420_c0_seq2;comp61420_c0_seq4;comp61420_c0_seq5;comp73299_c0_seq1;comp73299_c0_seq10;comp73299_c0_seq11;comp73299_c0_seq12;comp73299_c0_seq13;comp73299_c0_seq14;comp73299_c0_seq15;comp73299_c0_seq16;comp73299_c0_seq17;comp73299_c0_seq18;comp73299_c0_seq19;comp73299_c0_seq2;comp73299_c0_seq20;comp73299_c0_seq21;comp73299…
GO:0044262	e	cellular carbohydrate metabolic process	53/2166	194/35909	1.07e-10	4.98e-08	biological_process	comp43617_c0_seq1;comp43617_c0_seq2;comp64711_c0_seq1;comp72988_c0_seq1;comp72988_c0_seq4;comp72988_c0_seq6;comp74257_c0_seq1;comp74257_c0_seq10;comp74257_c0_seq11;comp74257_c0_seq12;comp74257_c0_seq13;comp74257_c0_seq14;comp74257_c0_seq15;comp74257_c0_seq16;comp74257_c0_seq17;comp74257_c0_seq18;comp74257_c0_seq19;comp74257_c0_seq2;comp74257_c0_seq20;comp74257_c0_seq21;comp74257_c0_seq23;comp7425…
GO:0016051	e	carbohydrate biosynthetic process	53/2166	230/35909	1.17e-10	5.46e-08	biological_process	comp43617_c0_seq1;comp43617_c0_seq2;comp64711_c0_seq1;comp72988_c0_seq1;comp72988_c0_seq4;comp72988_c0_seq6;comp74257_c0_seq1;comp74257_c0_seq10;comp74257_c0_seq11;comp74257_c0_seq12;comp74257_c0_seq13;comp74257_c0_seq14;comp74257_c0_seq15;comp74257_c0_seq16;comp74257_c0_seq17;comp74257_c0_seq18;comp74257_c0_seq19;comp74257_c0_seq2;comp74257_c0_seq20;comp74257_c0_seq21;comp74257_c0_seq23;comp7425…
GO:0004143	e	diacylglycerol kinase activity	44/2166	85/35909	1.18e-10	5.49e-08	molecular_function	comp74364_c0_seq1;comp74364_c0_seq10;comp74364_c0_seq11;comp74364_c0_seq12;comp74364_c0_seq13;comp74364_c0_seq14;comp74364_c0_seq15;comp74364_c0_seq17;comp74364_c0_seq18;comp74364_c0_seq19;comp74364_c0_seq2;comp74364_c0_seq20;comp74364_c0_seq22;comp74364_c0_seq23;comp74364_c0_seq24;comp74364_c0_seq25;comp74364_c0_seq27;comp74364_c0_seq28;comp74364_c0_seq29;comp74364_c0_seq3;comp74364_c0_seq30;com…
GO:0007205	e	protein kinase C-activating G-protein coupled receptor signaling pathway	44/2166	85/35909	1.18e-10	5.49e-08	biological_process	comp74364_c0_seq1;comp74364_c0_seq10;comp74364_c0_seq11;comp74364_c0_seq12;comp74364_c0_seq13;comp74364_c0_seq14;comp74364_c0_seq15;comp74364_c0_seq17;comp74364_c0_seq18;comp74364_c0_seq19;comp74364_c0_seq2;comp74364_c0_seq20;comp74364_c0_seq22;comp74364_c0_seq23;comp74364_c0_seq24;comp74364_c0_seq25;comp74364_c0_seq27;comp74364_c0_seq28;comp74364_c0_seq29;comp74364_c0_seq3;comp74364_c0_seq30;com…
GO:0051716	e	cellular response to stimulus	67/2166	396/35909	1.57e-10	7.34e-08	biological_process	comp74364_c0_seq1;comp74364_c0_seq10;comp74364_c0_seq11;comp74364_c0_seq12;comp74364_c0_seq13;comp74364_c0_seq14;comp74364_c0_seq15;comp74364_c0_seq17;comp74364_c0_seq18;comp74364_c0_seq19;comp74364_c0_seq2;comp74364_c0_seq20;comp74364_c0_seq22;comp74364_c0_seq23;comp74364_c0_seq24;comp74364_c0_seq25;comp74364_c0_seq27;comp74364_c0_seq28;comp74364_c0_seq29;comp74364_c0_seq3;comp74364_c0_seq30;com…
GO:0051766	e	inositol trisphosphate kinase activity	8/2166	8/35909	1.73e-10	8.07e-08	molecular_function	comp75620_c0_seq1;comp75620_c0_seq2;comp75620_c0_seq3;comp75620_c0_seq4;comp75620_c0_seq5;comp75620_c0_seq6;comp75620_c0_seq7;comp75620_c0_seq8
GO:0008440	e	inositol-1,4,5-trisphosphate 3-kinase activity	8/2166	8/35909	1.73e-10	8.07e-08	molecular_function	comp75620_c0_seq1;comp75620_c0_seq2;comp75620_c0_seq3;comp75620_c0_seq4;comp75620_c0_seq5;comp75620_c0_seq6;comp75620_c0_seq7;comp75620_c0_seq8
GO:0005215	e	transporter activity	115/2166	1031/35909	4.23e-10	1.97e-07	molecular_function	comp35629_c0_seq1;comp48973_c0_seq1;comp51475_c0_seq1;comp54874_c0_seq1;comp60554_c0_seq1;comp60554_c0_seq2;comp60554_c0_seq3;comp60554_c0_seq4;comp61420_c0_seq2;comp61420_c0_seq4;comp61420_c0_seq5;comp62991_c0_seq1;comp62991_c0_seq7;comp65310_c0_seq1;comp65310_c0_seq2;comp65756_c1_seq2;comp65756_c1_seq6;comp65756_c1_seq7;comp65756_c2_seq1;comp69223_c0_seq1;comp69291_c0_seq1;comp69291_c0_seq2;com…
GO:0009073	e	aromatic amino acid family biosynthetic process	10/2166	14/35909	5e-10	2.33e-07	biological_process	comp75972_c0_seq1;comp75972_c0_seq10;comp75972_c0_seq13;comp75972_c0_seq15;comp75972_c0_seq2;comp75972_c0_seq3;comp75972_c0_seq4;comp75972_c0_seq6;comp75972_c0_seq7;comp75972_c0_seq8
GO:0015291	e	secondary active transmembrane transporter activity	33/2166	163/35909	7.24e-10	3.37e-07	molecular_function	comp65756_c1_seq2;comp65756_c1_seq6;comp65756_c1_seq7;comp65756_c2_seq1;comp69223_c0_seq1;comp70496_c0_seq2;comp72731_c0_seq1;comp72731_c0_seq2;comp72731_c0_seq3;comp72731_c0_seq4;comp72731_c0_seq5;comp72731_c0_seq6;comp72731_c0_seq7;comp72731_c0_seq8;comp72731_c0_seq9;comp73825_c0_seq100;comp73825_c0_seq125;comp73825_c0_seq127;comp73825_c0_seq13;comp73825_c0_seq137;comp73825_c0_seq14;comp73825_c…
GO:0015833	e	peptide transport	25/2166	100/35909	8.33e-10	3.88e-07	biological_process	comp65310_c0_seq1;comp65310_c0_seq2;comp72810_c0_seq1;comp72810_c0_seq15;comp72810_c0_seq17;comp72810_c0_seq26;comp72810_c0_seq3;comp72810_c0_seq31;comp73961_c0_seq1;comp73961_c0_seq10;comp73961_c0_seq11;comp73961_c0_seq12;comp73961_c0_seq13;comp73961_c0_seq14;comp73961_c0_seq15;comp73961_c0_seq16;comp73961_c0_seq17;comp73961_c0_seq2;comp73961_c0_seq3;comp73961_c0_seq4;comp73961_c0_seq5;comp73961…
GO:0071705	e	nitrogen compound transport	25/2166	100/35909	8.33e-10	3.88e-07	biological_process	comp65310_c0_seq1;comp65310_c0_seq2;comp72810_c0_seq1;comp72810_c0_seq15;comp72810_c0_seq17;comp72810_c0_seq26;comp72810_c0_seq3;comp72810_c0_seq31;comp73961_c0_seq1;comp73961_c0_seq10;comp73961_c0_seq11;comp73961_c0_seq12;comp73961_c0_seq13;comp73961_c0_seq14;comp73961_c0_seq15;comp73961_c0_seq16;comp73961_c0_seq17;comp73961_c0_seq2;comp73961_c0_seq3;comp73961_c0_seq4;comp73961_c0_seq5;comp73961…
GO:0006857	e	oligopeptide transport	25/2166	100/35909	8.33e-10	3.88e-07	biological_process	comp65310_c0_seq1;comp65310_c0_seq2;comp72810_c0_seq1;comp72810_c0_seq15;comp72810_c0_seq17;comp72810_c0_seq26;comp72810_c0_seq3;comp72810_c0_seq31;comp73961_c0_seq1;comp73961_c0_seq10;comp73961_c0_seq11;comp73961_c0_seq12;comp73961_c0_seq13;comp73961_c0_seq14;comp73961_c0_seq15;comp73961_c0_seq16;comp73961_c0_seq17;comp73961_c0_seq2;comp73961_c0_seq3;comp73961_c0_seq4;comp73961_c0_seq5;comp73961…
GO:0042886	e	amide transport	25/2166	100/35909	8.33e-10	3.88e-07	biological_process	comp65310_c0_seq1;comp65310_c0_seq2;comp72810_c0_seq1;comp72810_c0_seq15;comp72810_c0_seq17;comp72810_c0_seq26;comp72810_c0_seq3;comp72810_c0_seq31;comp73961_c0_seq1;comp73961_c0_seq10;comp73961_c0_seq11;comp73961_c0_seq12;comp73961_c0_seq13;comp73961_c0_seq14;comp73961_c0_seq15;comp73961_c0_seq16;comp73961_c0_seq17;comp73961_c0_seq2;comp73961_c0_seq3;comp73961_c0_seq4;comp73961_c0_seq5;comp73961…
GO:0008652	e	cellular amino acid biosynthetic process	22/2166	79/35909	9.27e-10	4.32e-07	biological_process	comp67600_c0_seq11;comp67600_c0_seq19;comp67600_c0_seq32;comp67600_c0_seq33;comp67600_c0_seq36;comp67600_c0_seq4;comp67600_c0_seq43;comp67600_c0_seq44;comp67600_c0_seq45;comp67600_c0_seq5;comp67600_c0_seq55;comp67600_c0_seq9;comp75972_c0_seq1;comp75972_c0_seq10;comp75972_c0_seq13;comp75972_c0_seq15;comp75972_c0_seq2;comp75972_c0_seq3;comp75972_c0_seq4;comp75972_c0_seq6;comp75972_c0_seq7;comp75972…
GO:0009072	e	aromatic amino acid family metabolic process	10/2166	15/35909	1.42e-09	6.61e-07	biological_process	comp75972_c0_seq1;comp75972_c0_seq10;comp75972_c0_seq13;comp75972_c0_seq15;comp75972_c0_seq2;comp75972_c0_seq3;comp75972_c0_seq4;comp75972_c0_seq6;comp75972_c0_seq7;comp75972_c0_seq8
GO:0022857	e	transmembrane transporter activity	88/2166	762/35909	5.21e-09	2.43e-06	molecular_function	comp35629_c0_seq1;comp51475_c0_seq1;comp54874_c0_seq1;comp60554_c0_seq1;comp60554_c0_seq2;comp60554_c0_seq3;comp60554_c0_seq4;comp61420_c0_seq2;comp61420_c0_seq4;comp61420_c0_seq5;comp62991_c0_seq1;comp62991_c0_seq7;comp65756_c1_seq2;comp65756_c1_seq6;comp65756_c1_seq7;comp65756_c2_seq1;comp69223_c0_seq1;comp69291_c0_seq1;comp69291_c0_seq2;comp69291_c1_seq1;comp70496_c0_seq2;comp72713_c0_seq1;com…
GO:0008150	e	biological_process	703/2166	9695/35909	7.71e-09	3.59e-06	biological_process	comp102192_c0_seq1;comp26343_c0_seq1;comp284414_c0_seq1;comp29972_c0_seq1;comp310054_c0_seq1;comp31510_c0_seq1;comp325645_c0_seq1;comp34205_c0_seq1;comp34668_c0_seq1;comp35629_c0_seq1;comp35651_c0_seq1;comp35651_c0_seq2;comp35651_c0_seq3;comp35895_c0_seq1;comp36659_c2_seq1;comp38568_c0_seq2;comp38568_c0_seq3;comp38648_c0_seq1;comp43617_c0_seq1;comp43617_c0_seq2;comp47252_c0_seq1;comp47252_c0_seq4…
GO:0051234	e	establishment of localization	117/2166	1141/35909	2.05e-08	9.57e-06	biological_process	comp35629_c0_seq1;comp48973_c0_seq1;comp51475_c0_seq1;comp54874_c0_seq1;comp60554_c0_seq1;comp60554_c0_seq2;comp60554_c0_seq3;comp60554_c0_seq4;comp61420_c0_seq2;comp61420_c0_seq4;comp61420_c0_seq5;comp62991_c0_seq1;comp62991_c0_seq7;comp65310_c0_seq1;comp65310_c0_seq2;comp65756_c1_seq2;comp65756_c1_seq6;comp65756_c1_seq7;comp65756_c2_seq1;comp67859_c1_seq1;comp69223_c0_seq1;comp69291_c0_seq1;com…
GO:0006810	e	transport	117/2166	1141/35909	2.05e-08	9.57e-06	biological_process	comp35629_c0_seq1;comp48973_c0_seq1;comp51475_c0_seq1;comp54874_c0_seq1;comp60554_c0_seq1;comp60554_c0_seq2;comp60554_c0_seq3;comp60554_c0_seq4;comp61420_c0_seq2;comp61420_c0_seq4;comp61420_c0_seq5;comp62991_c0_seq1;comp62991_c0_seq7;comp65310_c0_seq1;comp65310_c0_seq2;comp65756_c1_seq2;comp65756_c1_seq6;comp65756_c1_seq7;comp65756_c2_seq1;comp67859_c1_seq1;comp69223_c0_seq1;comp69291_c0_seq1;com…
GO:0055114	e	oxidation-reduction process	73/2166	606/35909	2.12e-08	9.87e-06	biological_process	comp29972_c0_seq1;comp50821_c0_seq2;comp53080_c0_seq2;comp53080_c0_seq3;comp55163_c0_seq3;comp57278_c0_seq1;comp62167_c0_seq1;comp63121_c0_seq1;comp65928_c0_seq1;comp65928_c1_seq1;comp66733_c0_seq2;comp66733_c0_seq3;comp67626_c0_seq1;comp67626_c0_seq2;comp67626_c0_seq3;comp67626_c0_seq4;comp67626_c0_seq5;comp67626_c0_seq6;comp67856_c0_seq1;comp68389_c2_seq11;comp68389_c2_seq7;comp70447_c0_seq1;co…
GO:0003690	e	double-stranded DNA binding	23/2166	102/35909	3.21e-08	1.5e-05	molecular_function	comp75647_c0_seq1;comp75647_c0_seq10;comp75647_c0_seq12;comp75647_c0_seq13;comp75647_c0_seq14;comp75647_c0_seq15;comp75647_c0_seq16;comp75647_c0_seq17;comp75647_c0_seq18;comp75647_c0_seq19;comp75647_c0_seq2;comp75647_c0_seq20;comp75647_c0_seq21;comp75647_c0_seq22;comp75647_c0_seq23;comp75647_c0_seq24;comp75647_c0_seq3;comp75647_c0_seq4;comp75647_c0_seq5;comp75647_c0_seq6;comp75647_c0_seq7;comp756…
GO:0030983	e	mismatched DNA binding	23/2166	102/35909	3.21e-08	1.5e-05	molecular_function	comp75647_c0_seq1;comp75647_c0_seq10;comp75647_c0_seq12;comp75647_c0_seq13;comp75647_c0_seq14;comp75647_c0_seq15;comp75647_c0_seq16;comp75647_c0_seq17;comp75647_c0_seq18;comp75647_c0_seq19;comp75647_c0_seq2;comp75647_c0_seq20;comp75647_c0_seq21;comp75647_c0_seq22;comp75647_c0_seq23;comp75647_c0_seq24;comp75647_c0_seq3;comp75647_c0_seq4;comp75647_c0_seq5;comp75647_c0_seq6;comp75647_c0_seq7;comp756…
GO:0042578	e	phosphoric ester hydrolase activity	26/2166	128/35909	4.15e-08	1.93e-05	molecular_function	comp72220_c0_seq1;comp72306_c0_seq1;comp72306_c0_seq11;comp72306_c0_seq13;comp72306_c0_seq14;comp72306_c0_seq16;comp72306_c0_seq18;comp72306_c0_seq2;comp72306_c0_seq20;comp72306_c0_seq21;comp72306_c0_seq22;comp72306_c0_seq23;comp72306_c0_seq25;comp72306_c0_seq26;comp72306_c0_seq27;comp72306_c0_seq29;comp72306_c0_seq3;comp72306_c0_seq31;comp72306_c0_seq32;comp72306_c0_seq38;comp72306_c0_seq4;comp7…
GO:0044723	e	single-organism carbohydrate metabolic process	61/2166	487/35909	7.58e-08	3.53e-05	biological_process	comp43617_c0_seq1;comp43617_c0_seq2;comp64711_c0_seq1;comp64996_c0_seq1;comp72988_c0_seq1;comp72988_c0_seq4;comp72988_c0_seq6;comp73854_c0_seq1;comp73854_c0_seq2;comp73854_c0_seq3;comp73854_c0_seq4;comp73854_c0_seq5;comp73854_c0_seq6;comp74257_c0_seq1;comp74257_c0_seq10;comp74257_c0_seq11;comp74257_c0_seq12;comp74257_c0_seq13;comp74257_c0_seq14;comp74257_c0_seq15;comp74257_c0_seq16;comp74257_c0_s…
GO:0043566	e	structure-specific DNA binding	23/2166	107/35909	8.26e-08	3.85e-05	molecular_function	comp75647_c0_seq1;comp75647_c0_seq10;comp75647_c0_seq12;comp75647_c0_seq13;comp75647_c0_seq14;comp75647_c0_seq15;comp75647_c0_seq16;comp75647_c0_seq17;comp75647_c0_seq18;comp75647_c0_seq19;comp75647_c0_seq2;comp75647_c0_seq20;comp75647_c0_seq21;comp75647_c0_seq22;comp75647_c0_seq23;comp75647_c0_seq24;comp75647_c0_seq3;comp75647_c0_seq4;comp75647_c0_seq5;comp75647_c0_seq6;comp75647_c0_seq7;comp756…
GO:0006575	e	cellular modified amino acid metabolic process	12/2166	32/35909	1.63e-07	7.62e-05	biological_process	comp67600_c0_seq11;comp67600_c0_seq19;comp67600_c0_seq32;comp67600_c0_seq33;comp67600_c0_seq36;comp67600_c0_seq4;comp67600_c0_seq43;comp67600_c0_seq44;comp67600_c0_seq45;comp67600_c0_seq5;comp67600_c0_seq55;comp67600_c0_seq9
GO:0042398	e	cellular modified amino acid biosynthetic process	12/2166	32/35909	1.63e-07	7.62e-05	biological_process	comp67600_c0_seq11;comp67600_c0_seq19;comp67600_c0_seq32;comp67600_c0_seq33;comp67600_c0_seq36;comp67600_c0_seq4;comp67600_c0_seq43;comp67600_c0_seq44;comp67600_c0_seq45;comp67600_c0_seq5;comp67600_c0_seq55;comp67600_c0_seq9
GO:0006298	e	mismatch repair	23/2166	114/35909	2.79e-07	0.00013	biological_process	comp75647_c0_seq1;comp75647_c0_seq10;comp75647_c0_seq12;comp75647_c0_seq13;comp75647_c0_seq14;comp75647_c0_seq15;comp75647_c0_seq16;comp75647_c0_seq17;comp75647_c0_seq18;comp75647_c0_seq19;comp75647_c0_seq2;comp75647_c0_seq20;comp75647_c0_seq21;comp75647_c0_seq22;comp75647_c0_seq23;comp75647_c0_seq24;comp75647_c0_seq3;comp75647_c0_seq4;comp75647_c0_seq5;comp75647_c0_seq6;comp75647_c0_seq7;comp756…
GO:0022891	e	substrate-specific transmembrane transporter activity	53/2166	415/35909	3.6e-07	0.000168	molecular_function	comp54874_c0_seq1;comp60554_c0_seq1;comp60554_c0_seq2;comp60554_c0_seq3;comp60554_c0_seq4;comp61420_c0_seq2;comp61420_c0_seq4;comp61420_c0_seq5;comp62991_c0_seq1;comp62991_c0_seq7;comp69291_c0_seq1;comp69291_c0_seq2;comp69291_c1_seq1;comp72713_c0_seq1;comp73299_c0_seq1;comp73299_c0_seq10;comp73299_c0_seq11;comp73299_c0_seq12;comp73299_c0_seq13;comp73299_c0_seq14;comp73299_c0_seq15;comp73299_c0_se…
GO:0004664	e	prephenate dehydratase activity	5/2166	5/35909	7.95e-07	0.00037	molecular_function	comp75972_c0_seq13;comp75972_c0_seq15;comp75972_c0_seq2;comp75972_c0_seq3;comp75972_c0_seq7
GO:0015075	e	ion transmembrane transporter activity	51/2166	411/35909	1.08e-06	0.000503	molecular_function	comp60554_c0_seq1;comp60554_c0_seq2;comp60554_c0_seq3;comp60554_c0_seq4;comp61420_c0_seq2;comp61420_c0_seq4;comp61420_c0_seq5;comp62991_c0_seq1;comp62991_c0_seq7;comp69291_c0_seq1;comp69291_c0_seq2;comp69291_c1_seq1;comp73299_c0_seq1;comp73299_c0_seq10;comp73299_c0_seq11;comp73299_c0_seq12;comp73299_c0_seq13;comp73299_c0_seq14;comp73299_c0_seq15;comp73299_c0_seq16;comp73299_c0_seq17;comp73299_c0_…
GO:0016301	e	kinase activity	66/2166	588/35909	1.21e-06	0.000565	molecular_function	comp69129_c0_seq1;comp71995_c0_seq1;comp73854_c0_seq1;comp73854_c0_seq2;comp73854_c0_seq3;comp73854_c0_seq4;comp73854_c0_seq5;comp73854_c0_seq6;comp74071_c1_seq2;comp74364_c0_seq1;comp74364_c0_seq10;comp74364_c0_seq11;comp74364_c0_seq12;comp74364_c0_seq13;comp74364_c0_seq14;comp74364_c0_seq15;comp74364_c0_seq17;comp74364_c0_seq18;comp74364_c0_seq19;comp74364_c0_seq2;comp74364_c0_seq20;comp74364_c…
GO:0006520	e	cellular amino acid metabolic process	27/2166	167/35909	2.72e-06	0.00127	biological_process	comp36659_c2_seq1;comp67600_c0_seq11;comp67600_c0_seq19;comp67600_c0_seq32;comp67600_c0_seq33;comp67600_c0_seq36;comp67600_c0_seq4;comp67600_c0_seq43;comp67600_c0_seq44;comp67600_c0_seq45;comp67600_c0_seq5;comp67600_c0_seq55;comp67600_c0_seq9;comp74742_c0_seq1;comp74742_c0_seq2;comp74742_c0_seq4;comp74742_c0_seq5;comp75972_c0_seq1;comp75972_c0_seq10;comp75972_c0_seq13;comp75972_c0_seq15;comp75972…
GO:0016773	e	phosphotransferase activity, alcohol group as acceptor	60/2166	528/35909	3.01e-06	0.0014	molecular_function	comp69129_c0_seq1;comp71995_c0_seq1;comp74071_c1_seq2;comp74364_c0_seq1;comp74364_c0_seq10;comp74364_c0_seq11;comp74364_c0_seq12;comp74364_c0_seq13;comp74364_c0_seq14;comp74364_c0_seq15;comp74364_c0_seq17;comp74364_c0_seq18;comp74364_c0_seq19;comp74364_c0_seq2;comp74364_c0_seq20;comp74364_c0_seq22;comp74364_c0_seq23;comp74364_c0_seq24;comp74364_c0_seq25;comp74364_c0_seq27;comp74364_c0_seq28;comp7…
GO:0071702	e	organic substance transport	27/2166	170/35909	3.85e-06	0.0018	biological_process	comp65310_c0_seq1;comp65310_c0_seq2;comp67859_c1_seq1;comp72713_c0_seq1;comp72810_c0_seq1;comp72810_c0_seq15;comp72810_c0_seq17;comp72810_c0_seq26;comp72810_c0_seq3;comp72810_c0_seq31;comp73961_c0_seq1;comp73961_c0_seq10;comp73961_c0_seq11;comp73961_c0_seq12;comp73961_c0_seq13;comp73961_c0_seq14;comp73961_c0_seq15;comp73961_c0_seq16;comp73961_c0_seq17;comp73961_c0_seq2;comp73961_c0_seq3;comp73961…
GO:0050794	e	regulation of cellular process	104/2166	1109/35909	8.77e-06	0.00409	biological_process	comp102192_c0_seq1;comp53566_c0_seq3;comp54788_c0_seq1;comp60037_c0_seq2;comp60037_c0_seq4;comp62124_c0_seq1;comp65059_c0_seq1;comp66096_c1_seq2;comp66541_c0_seq1;comp67313_c1_seq2;comp68839_c0_seq2;comp68917_c0_seq1;comp68917_c0_seq3;comp68917_c0_seq4;comp69182_c0_seq1;comp69285_c0_seq1;comp69415_c0_seq1;comp69415_c0_seq2;comp69650_c0_seq1;comp69650_c0_seq10;comp69650_c0_seq11;comp69650_c0_seq2;…
GO:0015297	e	antiporter activity	24/2166	149/35909	1.02e-05	0.00474	molecular_function	comp65756_c1_seq2;comp65756_c1_seq6;comp65756_c1_seq7;comp65756_c2_seq1;comp69223_c0_seq1;comp70496_c0_seq2;comp73825_c0_seq100;comp73825_c0_seq125;comp73825_c0_seq127;comp73825_c0_seq13;comp73825_c0_seq137;comp73825_c0_seq14;comp73825_c0_seq2;comp73825_c0_seq25;comp73825_c0_seq30;comp73825_c0_seq36;comp73825_c0_seq46;comp73825_c0_seq47;comp73825_c0_seq56;comp73825_c0_seq70;comp73825_c0_seq74;com…
GO:0022892	e	substrate-specific transporter activity	53/2166	465/35909	1.21e-05	0.00563	molecular_function	comp54874_c0_seq1;comp60554_c0_seq1;comp60554_c0_seq2;comp60554_c0_seq3;comp60554_c0_seq4;comp61420_c0_seq2;comp61420_c0_seq4;comp61420_c0_seq5;comp62991_c0_seq1;comp62991_c0_seq7;comp69291_c0_seq1;comp69291_c0_seq2;comp69291_c1_seq1;comp72713_c0_seq1;comp73299_c0_seq1;comp73299_c0_seq10;comp73299_c0_seq11;comp73299_c0_seq12;comp73299_c0_seq13;comp73299_c0_seq14;comp73299_c0_seq15;comp73299_c0_se…
GO:0003700	e	sequence-specific DNA binding transcription factor activity	21/2166	122/35909	1.26e-05	0.00588	molecular_function	comp54788_c0_seq1;comp60037_c0_seq2;comp60037_c0_seq4;comp67313_c1_seq2;comp68839_c0_seq2;comp69285_c0_seq1;comp69650_c0_seq1;comp69650_c0_seq10;comp69650_c0_seq11;comp69650_c0_seq2;comp69650_c0_seq3;comp69650_c0_seq5;comp69650_c0_seq6;comp75054_c0_seq1;comp75054_c0_seq12;comp75054_c0_seq2;comp75054_c0_seq4;comp75054_c0_seq5;comp75054_c0_seq7;comp75054_c0_seq8;comp75054_c0_seq9
GO:0001071	e	nucleic acid binding transcription factor activity	21/2166	122/35909	1.26e-05	0.00588	molecular_function	comp54788_c0_seq1;comp60037_c0_seq2;comp60037_c0_seq4;comp67313_c1_seq2;comp68839_c0_seq2;comp69285_c0_seq1;comp69650_c0_seq1;comp69650_c0_seq10;comp69650_c0_seq11;comp69650_c0_seq2;comp69650_c0_seq3;comp69650_c0_seq5;comp69650_c0_seq6;comp75054_c0_seq1;comp75054_c0_seq12;comp75054_c0_seq2;comp75054_c0_seq4;comp75054_c0_seq5;comp75054_c0_seq7;comp75054_c0_seq8;comp75054_c0_seq9
GO:0050789	e	regulation of biological process	108/2166	1175/35909	1.55e-05	0.00721	biological_process	comp102192_c0_seq1;comp53566_c0_seq3;comp54788_c0_seq1;comp60037_c0_seq2;comp60037_c0_seq4;comp62124_c0_seq1;comp64976_c0_seq1;comp64976_c0_seq3;comp65059_c0_seq1;comp66096_c1_seq2;comp66541_c0_seq1;comp67313_c1_seq2;comp68839_c0_seq2;comp68917_c0_seq1;comp68917_c0_seq3;comp68917_c0_seq4;comp69182_c0_seq1;comp69285_c0_seq1;comp69415_c0_seq1;comp69415_c0_seq2;comp69650_c0_seq1;comp69650_c0_seq10;c…
GO:0016597	e	amino acid binding	9/2166	27/35909	1.8e-05	0.0084	molecular_function	comp66717_c1_seq1;comp75396_c0_seq4;comp75396_c0_seq6;comp75396_c0_seq9;comp75972_c0_seq1;comp75972_c0_seq10;comp75972_c0_seq4;comp75972_c0_seq6;comp75972_c0_seq8
GO:0031406	e	carboxylic acid binding	9/2166	27/35909	1.8e-05	0.0084	molecular_function	comp66717_c1_seq1;comp75396_c0_seq4;comp75396_c0_seq6;comp75396_c0_seq9;comp75972_c0_seq1;comp75972_c0_seq10;comp75972_c0_seq4;comp75972_c0_seq6;comp75972_c0_seq8
GO:0055085	e	transmembrane transport	78/2166	787/35909	1.93e-05	0.00901	biological_process	comp35629_c0_seq1;comp51475_c0_seq1;comp60554_c0_seq1;comp60554_c0_seq2;comp60554_c0_seq3;comp60554_c0_seq4;comp61420_c0_seq2;comp61420_c0_seq4;comp61420_c0_seq5;comp62991_c0_seq1;comp62991_c0_seq7;comp65756_c1_seq2;comp65756_c1_seq6;comp65756_c1_seq7;comp65756_c2_seq1;comp69223_c0_seq1;comp69291_c0_seq1;comp69291_c0_seq2;comp69291_c1_seq1;comp70496_c0_seq2;comp73299_c0_seq1;comp73299_c0_seq10;co…
GO:0046394	e	carboxylic acid biosynthetic process	22/2166	139/35909	3.09e-05	0.0144	biological_process	comp67600_c0_seq11;comp67600_c0_seq19;comp67600_c0_seq32;comp67600_c0_seq33;comp67600_c0_seq36;comp67600_c0_seq4;comp67600_c0_seq43;comp67600_c0_seq44;comp67600_c0_seq45;comp67600_c0_seq5;comp67600_c0_seq55;comp67600_c0_seq9;comp75972_c0_seq1;comp75972_c0_seq10;comp75972_c0_seq13;comp75972_c0_seq15;comp75972_c0_seq2;comp75972_c0_seq3;comp75972_c0_seq4;comp75972_c0_seq6;comp75972_c0_seq7;comp75972…
GO:0016053	e	organic acid biosynthetic process	22/2166	139/35909	3.09e-05	0.0144	biological_process	comp67600_c0_seq11;comp67600_c0_seq19;comp67600_c0_seq32;comp67600_c0_seq33;comp67600_c0_seq36;comp67600_c0_seq4;comp67600_c0_seq43;comp67600_c0_seq44;comp67600_c0_seq45;comp67600_c0_seq5;comp67600_c0_seq55;comp67600_c0_seq9;comp75972_c0_seq1;comp75972_c0_seq10;comp75972_c0_seq13;comp75972_c0_seq15;comp75972_c0_seq2;comp75972_c0_seq3;comp75972_c0_seq4;comp75972_c0_seq6;comp75972_c0_seq7;comp75972…
GO:0065007	e	biological regulation	108/2166	1193/35909	3.13e-05	0.0146	biological_process	comp102192_c0_seq1;comp53566_c0_seq3;comp54788_c0_seq1;comp60037_c0_seq2;comp60037_c0_seq4;comp62124_c0_seq1;comp64976_c0_seq1;comp64976_c0_seq3;comp65059_c0_seq1;comp66096_c1_seq2;comp66541_c0_seq1;comp67313_c1_seq2;comp68839_c0_seq2;comp68917_c0_seq1;comp68917_c0_seq3;comp68917_c0_seq4;comp69182_c0_seq1;comp69285_c0_seq1;comp69415_c0_seq1;comp69415_c0_seq2;comp69650_c0_seq1;comp69650_c0_seq10;c…
GO:0016774	e	phosphotransferase activity, carboxyl group as acceptor	6/2166	12/35909	3.22e-05	0.015	molecular_function	comp73854_c0_seq1;comp73854_c0_seq2;comp73854_c0_seq3;comp73854_c0_seq4;comp73854_c0_seq5;comp73854_c0_seq6
GO:0004618	e	phosphoglycerate kinase activity	6/2166	12/35909	3.22e-05	0.015	molecular_function	comp73854_c0_seq1;comp73854_c0_seq2;comp73854_c0_seq3;comp73854_c0_seq4;comp73854_c0_seq5;comp73854_c0_seq6
GO:0016743	e	carboxyl- or carbamoyltransferase activity	4/2166	5/35909	6.28e-05	0.0293	molecular_function	comp74742_c0_seq1;comp74742_c0_seq2;comp74742_c0_seq4;comp74742_c0_seq5
GO:1901607	e	alpha-amino acid biosynthetic process	10/2166	40/35909	9.96e-05	0.0464	biological_process	comp75972_c0_seq1;comp75972_c0_seq10;comp75972_c0_seq13;comp75972_c0_seq15;comp75972_c0_seq2;comp75972_c0_seq3;comp75972_c0_seq4;comp75972_c0_seq6;comp75972_c0_seq7;comp75972_c0_seq8
GO:0003674	e	molecular_function	1002/2166	15168/35909	0.000103	0.048	molecular_function	comp229931_c0_seq1;comp26343_c0_seq1;comp284414_c0_seq1;comp29972_c0_seq1;comp310054_c0_seq1;comp31510_c0_seq1;comp325645_c0_seq1;comp34205_c0_seq1;comp34668_c0_seq1;comp35325_c0_seq1;comp35595_c0_seq1;comp35595_c0_seq2;comp35629_c0_seq1;comp35651_c0_seq1;comp35651_c0_seq2;comp35651_c0_seq3;comp35895_c0_seq1;comp36300_c0_seq1;comp36503_c0_seq1;comp36659_c2_seq1;comp37282_c0_seq1;comp38568_c0_seq2…
GO:0030528	e	transcription regulator activity	19/2166	120/35909	0.000104	0.0484	molecular_function	comp102192_c0_seq1;comp65059_c0_seq1;comp66096_c1_seq2;comp69963_c0_seq1;comp69963_c0_seq2;comp69963_c0_seq3;comp69963_c0_seq4;comp69963_c0_seq5;comp69963_c0_seq6;comp69963_c0_seq7;comp69963_c0_seq8;comp71425_c0_seq1;comp71425_c0_seq2;comp75622_c1_seq1;comp75622_c1_seq2;comp75622_c1_seq3;comp75622_c1_seq4;comp75622_c1_seq5;comp75622_c1_seq6

## Sheet: PT2vs.PT4 and PT2Svs.PT4S
Table S6B The GO enrichment distribution of the DEUs in the comparisons of PT4vs.PT2 and PT4Svs.PT2S
id	enrichment	description	ratio_in_study	ratio_in_pop	p_uncorrected	p_bonferroni	type	diff_genes
GO:0005992	e	trehalose biosynthetic process	33/786	105/35909	1.49e-11	4.75e-09	biological_process	comp74257_c0_seq1;comp74257_c0_seq10;comp74257_c0_seq11;comp74257_c0_seq12;comp74257_c0_seq13;comp74257_c0_seq14;comp74257_c0_seq17;comp74257_c0_seq18;comp74257_c0_seq2;comp74257_c0_seq20;comp74257_c0_seq21;comp74257_c0_seq24;comp74257_c0_seq26;comp74257_c0_seq27;comp74257_c0_seq28;comp74257_c0_seq29;comp74257_c0_seq3;comp74257_c0_seq30;comp74257_c0_seq31;comp74257_c0_seq32;comp74257_c0_seq33;com…
GO:0005991	e	trehalose metabolic process	33/786	105/35909	1.49e-11	4.75e-09	biological_process	comp74257_c0_seq1;comp74257_c0_seq10;comp74257_c0_seq11;comp74257_c0_seq12;comp74257_c0_seq13;comp74257_c0_seq14;comp74257_c0_seq17;comp74257_c0_seq18;comp74257_c0_seq2;comp74257_c0_seq20;comp74257_c0_seq21;comp74257_c0_seq24;comp74257_c0_seq26;comp74257_c0_seq27;comp74257_c0_seq28;comp74257_c0_seq29;comp74257_c0_seq3;comp74257_c0_seq30;comp74257_c0_seq31;comp74257_c0_seq32;comp74257_c0_seq33;com…
GO:0046351	e	disaccharide biosynthetic process	33/786	105/35909	1.49e-11	4.75e-09	biological_process	comp74257_c0_seq1;comp74257_c0_seq10;comp74257_c0_seq11;comp74257_c0_seq12;comp74257_c0_seq13;comp74257_c0_seq14;comp74257_c0_seq17;comp74257_c0_seq18;comp74257_c0_seq2;comp74257_c0_seq20;comp74257_c0_seq21;comp74257_c0_seq24;comp74257_c0_seq26;comp74257_c0_seq27;comp74257_c0_seq28;comp74257_c0_seq29;comp74257_c0_seq3;comp74257_c0_seq30;comp74257_c0_seq31;comp74257_c0_seq32;comp74257_c0_seq33;com…
GO:0005984	e	disaccharide metabolic process	33/786	105/35909	1.49e-11	4.75e-09	biological_process	comp74257_c0_seq1;comp74257_c0_seq10;comp74257_c0_seq11;comp74257_c0_seq12;comp74257_c0_seq13;comp74257_c0_seq14;comp74257_c0_seq17;comp74257_c0_seq18;comp74257_c0_seq2;comp74257_c0_seq20;comp74257_c0_seq21;comp74257_c0_seq24;comp74257_c0_seq26;comp74257_c0_seq27;comp74257_c0_seq28;comp74257_c0_seq29;comp74257_c0_seq3;comp74257_c0_seq30;comp74257_c0_seq31;comp74257_c0_seq32;comp74257_c0_seq33;com…
GO:0043414	e	macromolecule methylation	17/786	47/35909	1.7e-11	5.44e-09	biological_process	comp56509_c0_seq1;comp74341_c1_seq1;comp74341_c1_seq10;comp74341_c1_seq11;comp74341_c1_seq13;comp74341_c1_seq18;comp74341_c1_seq19;comp74341_c1_seq2;comp74341_c1_seq24;comp74341_c1_seq26;comp74341_c1_seq32;comp74341_c1_seq35;comp74341_c1_seq39;comp74341_c1_seq44;comp74341_c1_seq45;comp74341_c1_seq46;comp74341_c1_seq50
GO:0034061	e	DNA polymerase activity	14/786	58/35909	2.15e-11	6.89e-09	molecular_function	comp70326_c0_seq1;comp74380_c0_seq10;comp74380_c0_seq20;comp74380_c0_seq22;comp74380_c0_seq25;comp74380_c0_seq27;comp74380_c0_seq5;comp75082_c2_seq1;comp75082_c2_seq2;comp75082_c2_seq3;comp75082_c2_seq5;comp75082_c2_seq6;comp75082_c2_seq7;comp75082_c2_seq8
GO:0005198	e	structural molecule activity	39/786	262/35909	3.52e-11	1.13e-08	molecular_function	comp64593_c0_seq6;comp64593_c0_seq7;comp68945_c0_seq1;comp69819_c0_seq3;comp69819_c0_seq4;comp69819_c0_seq8;comp73525_c1_seq1;comp73525_c1_seq10;comp73525_c1_seq3;comp75314_c2_seq11;comp75314_c2_seq12;comp75314_c2_seq14;comp75314_c2_seq2;comp75314_c2_seq20;comp75314_c2_seq22;comp75314_c2_seq23;comp75314_c2_seq26;comp75314_c2_seq27;comp75314_c2_seq29;comp75314_c2_seq3;comp75314_c2_seq31;comp75314_…
GO:0016903	e	oxidoreductase activity, acting on the aldehyde or oxo group of donors	30/786	60/35909	3.53e-11	1.13e-08	molecular_function	comp63888_c0_seq1;comp66677_c0_seq1;comp66677_c0_seq10;comp66677_c0_seq11;comp66677_c0_seq12;comp66677_c0_seq13;comp66677_c0_seq14;comp66677_c0_seq15;comp66677_c0_seq16;comp66677_c0_seq17;comp66677_c0_seq18;comp66677_c0_seq19;comp66677_c0_seq2;comp66677_c0_seq20;comp66677_c0_seq21;comp66677_c0_seq22;comp66677_c0_seq23;comp66677_c0_seq24;comp66677_c0_seq25;comp66677_c0_seq26;comp66677_c0_seq27;com…
GO:0006306	e	DNA methylation	17/786	24/35909	3.55e-11	1.13e-08	biological_process	comp56509_c0_seq1;comp74341_c1_seq1;comp74341_c1_seq10;comp74341_c1_seq11;comp74341_c1_seq13;comp74341_c1_seq18;comp74341_c1_seq19;comp74341_c1_seq2;comp74341_c1_seq24;comp74341_c1_seq26;comp74341_c1_seq32;comp74341_c1_seq35;comp74341_c1_seq39;comp74341_c1_seq44;comp74341_c1_seq45;comp74341_c1_seq46;comp74341_c1_seq50
GO:0006305	e	DNA alkylation	17/786	24/35909	3.55e-11	1.13e-08	biological_process	comp56509_c0_seq1;comp74341_c1_seq1;comp74341_c1_seq10;comp74341_c1_seq11;comp74341_c1_seq13;comp74341_c1_seq18;comp74341_c1_seq19;comp74341_c1_seq2;comp74341_c1_seq24;comp74341_c1_seq26;comp74341_c1_seq32;comp74341_c1_seq35;comp74341_c1_seq39;comp74341_c1_seq44;comp74341_c1_seq45;comp74341_c1_seq46;comp74341_c1_seq50
GO:0006304	e	DNA modification	17/786	24/35909	3.55e-11	1.13e-08	biological_process	comp56509_c0_seq1;comp74341_c1_seq1;comp74341_c1_seq10;comp74341_c1_seq11;comp74341_c1_seq13;comp74341_c1_seq18;comp74341_c1_seq19;comp74341_c1_seq2;comp74341_c1_seq24;comp74341_c1_seq26;comp74341_c1_seq32;comp74341_c1_seq35;comp74341_c1_seq39;comp74341_c1_seq44;comp74341_c1_seq45;comp74341_c1_seq46;comp74341_c1_seq50
GO:0040029	e	regulation of gene expression, epigenetic	17/786	24/35909	3.55e-11	1.13e-08	biological_process	comp56509_c0_seq1;comp74341_c1_seq1;comp74341_c1_seq10;comp74341_c1_seq11;comp74341_c1_seq13;comp74341_c1_seq18;comp74341_c1_seq19;comp74341_c1_seq2;comp74341_c1_seq24;comp74341_c1_seq26;comp74341_c1_seq32;comp74341_c1_seq35;comp74341_c1_seq39;comp74341_c1_seq44;comp74341_c1_seq45;comp74341_c1_seq46;comp74341_c1_seq50
GO:0044728	e	DNA methylation or demethylation	17/786	24/35909	3.55e-11	1.13e-08	biological_process	comp56509_c0_seq1;comp74341_c1_seq1;comp74341_c1_seq10;comp74341_c1_seq11;comp74341_c1_seq13;comp74341_c1_seq18;comp74341_c1_seq19;comp74341_c1_seq2;comp74341_c1_seq24;comp74341_c1_seq26;comp74341_c1_seq32;comp74341_c1_seq35;comp74341_c1_seq39;comp74341_c1_seq44;comp74341_c1_seq45;comp74341_c1_seq46;comp74341_c1_seq50
GO:0003964	e	RNA-directed DNA polymerase activity	13/786	24/35909	3.55e-11	1.13e-08	molecular_function	comp74380_c0_seq10;comp74380_c0_seq20;comp74380_c0_seq22;comp74380_c0_seq25;comp74380_c0_seq27;comp74380_c0_seq5;comp75082_c2_seq1;comp75082_c2_seq2;comp75082_c2_seq3;comp75082_c2_seq5;comp75082_c2_seq6;comp75082_c2_seq7;comp75082_c2_seq8
GO:0032259	e	methylation	17/786	50/35909	4.04e-11	1.29e-08	biological_process	comp56509_c0_seq1;comp74341_c1_seq1;comp74341_c1_seq10;comp74341_c1_seq11;comp74341_c1_seq13;comp74341_c1_seq18;comp74341_c1_seq19;comp74341_c1_seq2;comp74341_c1_seq24;comp74341_c1_seq26;comp74341_c1_seq32;comp74341_c1_seq35;comp74341_c1_seq39;comp74341_c1_seq44;comp74341_c1_seq45;comp74341_c1_seq46;comp74341_c1_seq50
GO:0016624	e	oxidoreductase activity, acting on the aldehyde or oxo group of donors, disulfide as acceptor	30/786	32/35909	4.38e-11	1.4e-08	molecular_function	comp63888_c0_seq1;comp66677_c0_seq1;comp66677_c0_seq10;comp66677_c0_seq11;comp66677_c0_seq12;comp66677_c0_seq13;comp66677_c0_seq14;comp66677_c0_seq15;comp66677_c0_seq16;comp66677_c0_seq17;comp66677_c0_seq18;comp66677_c0_seq19;comp66677_c0_seq2;comp66677_c0_seq20;comp66677_c0_seq21;comp66677_c0_seq22;comp66677_c0_seq23;comp66677_c0_seq24;comp66677_c0_seq25;comp66677_c0_seq26;comp66677_c0_seq27;com…
GO:0009311	e	oligosaccharide metabolic process	33/786	142/35909	4.62e-11	1.48e-08	biological_process	comp74257_c0_seq1;comp74257_c0_seq10;comp74257_c0_seq11;comp74257_c0_seq12;comp74257_c0_seq13;comp74257_c0_seq14;comp74257_c0_seq17;comp74257_c0_seq18;comp74257_c0_seq2;comp74257_c0_seq20;comp74257_c0_seq21;comp74257_c0_seq24;comp74257_c0_seq26;comp74257_c0_seq27;comp74257_c0_seq28;comp74257_c0_seq29;comp74257_c0_seq3;comp74257_c0_seq30;comp74257_c0_seq31;comp74257_c0_seq32;comp74257_c0_seq33;com…
GO:0009312	e	oligosaccharide biosynthetic process	33/786	142/35909	4.62e-11	1.48e-08	biological_process	comp74257_c0_seq1;comp74257_c0_seq10;comp74257_c0_seq11;comp74257_c0_seq12;comp74257_c0_seq13;comp74257_c0_seq14;comp74257_c0_seq17;comp74257_c0_seq18;comp74257_c0_seq2;comp74257_c0_seq20;comp74257_c0_seq21;comp74257_c0_seq24;comp74257_c0_seq26;comp74257_c0_seq27;comp74257_c0_seq28;comp74257_c0_seq29;comp74257_c0_seq3;comp74257_c0_seq30;comp74257_c0_seq31;comp74257_c0_seq32;comp74257_c0_seq33;com…
GO:0070011	e	peptidase activity, acting on L-amino acid peptides	32/786	347/35909	5e-11	1.6e-08	molecular_function	comp68623_c0_seq1;comp68623_c0_seq10;comp68623_c0_seq11;comp68623_c0_seq13;comp68623_c0_seq14;comp68623_c0_seq16;comp68623_c0_seq19;comp68623_c0_seq2;comp68623_c0_seq22;comp68623_c0_seq25;comp68623_c0_seq3;comp68623_c0_seq4;comp68623_c0_seq6;comp68623_c0_seq7;comp72525_c0_seq10;comp72525_c0_seq13;comp72525_c0_seq15;comp72525_c0_seq16;comp72525_c0_seq17;comp72525_c0_seq18;comp72525_c0_seq2;comp725…
GO:0016051	e	carbohydrate biosynthetic process	37/786	230/35909	5.94e-11	1.9e-08	biological_process	comp36167_c0_seq1;comp64943_c1_seq1;comp64943_c1_seq2;comp64943_c1_seq3;comp74257_c0_seq1;comp74257_c0_seq10;comp74257_c0_seq11;comp74257_c0_seq12;comp74257_c0_seq13;comp74257_c0_seq14;comp74257_c0_seq17;comp74257_c0_seq18;comp74257_c0_seq2;comp74257_c0_seq20;comp74257_c0_seq21;comp74257_c0_seq24;comp74257_c0_seq26;comp74257_c0_seq27;comp74257_c0_seq28;comp74257_c0_seq29;comp74257_c0_seq3;comp742…
GO:0044262	e	cellular carbohydrate metabolic process	37/786	194/35909	5.99e-11	1.92e-08	biological_process	comp36167_c0_seq1;comp64943_c1_seq1;comp64943_c1_seq2;comp64943_c1_seq3;comp74257_c0_seq1;comp74257_c0_seq10;comp74257_c0_seq11;comp74257_c0_seq12;comp74257_c0_seq13;comp74257_c0_seq14;comp74257_c0_seq17;comp74257_c0_seq18;comp74257_c0_seq2;comp74257_c0_seq20;comp74257_c0_seq21;comp74257_c0_seq24;comp74257_c0_seq26;comp74257_c0_seq27;comp74257_c0_seq28;comp74257_c0_seq29;comp74257_c0_seq3;comp742…
GO:0004252	e	serine-type endopeptidase activity	32/786	101/35909	7.38e-11	2.36e-08	molecular_function	comp68623_c0_seq1;comp68623_c0_seq10;comp68623_c0_seq11;comp68623_c0_seq13;comp68623_c0_seq14;comp68623_c0_seq16;comp68623_c0_seq19;comp68623_c0_seq2;comp68623_c0_seq22;comp68623_c0_seq25;comp68623_c0_seq3;comp68623_c0_seq4;comp68623_c0_seq6;comp68623_c0_seq7;comp72525_c0_seq10;comp72525_c0_seq13;comp72525_c0_seq15;comp72525_c0_seq16;comp72525_c0_seq17;comp72525_c0_seq18;comp72525_c0_seq2;comp725…
GO:0044723	e	single-organism carbohydrate metabolic process	37/786	487/35909	7.76e-11	2.48e-08	biological_process	comp36167_c0_seq1;comp64943_c1_seq1;comp64943_c1_seq2;comp64943_c1_seq3;comp74257_c0_seq1;comp74257_c0_seq10;comp74257_c0_seq11;comp74257_c0_seq12;comp74257_c0_seq13;comp74257_c0_seq14;comp74257_c0_seq17;comp74257_c0_seq18;comp74257_c0_seq2;comp74257_c0_seq20;comp74257_c0_seq21;comp74257_c0_seq24;comp74257_c0_seq26;comp74257_c0_seq27;comp74257_c0_seq28;comp74257_c0_seq29;comp74257_c0_seq3;comp742…
GO:0006278	e	RNA-dependent DNA replication	13/786	19/35909	8.37e-11	2.68e-08	biological_process	comp74380_c0_seq10;comp74380_c0_seq20;comp74380_c0_seq22;comp74380_c0_seq25;comp74380_c0_seq27;comp74380_c0_seq5;comp75082_c2_seq1;comp75082_c2_seq2;comp75082_c2_seq3;comp75082_c2_seq5;comp75082_c2_seq6;comp75082_c2_seq7;comp75082_c2_seq8
GO:0034637	e	cellular carbohydrate biosynthetic process	37/786	180/35909	8.57e-11	2.74e-08	biological_process	comp36167_c0_seq1;comp64943_c1_seq1;comp64943_c1_seq2;comp64943_c1_seq3;comp74257_c0_seq1;comp74257_c0_seq10;comp74257_c0_seq11;comp74257_c0_seq12;comp74257_c0_seq13;comp74257_c0_seq14;comp74257_c0_seq17;comp74257_c0_seq18;comp74257_c0_seq2;comp74257_c0_seq20;comp74257_c0_seq21;comp74257_c0_seq24;comp74257_c0_seq26;comp74257_c0_seq27;comp74257_c0_seq28;comp74257_c0_seq29;comp74257_c0_seq3;comp742…
GO:0008236	e	serine-type peptidase activity	32/786	216/35909	9.05e-11	2.9e-08	molecular_function	comp68623_c0_seq1;comp68623_c0_seq10;comp68623_c0_seq11;comp68623_c0_seq13;comp68623_c0_seq14;comp68623_c0_seq16;comp68623_c0_seq19;comp68623_c0_seq2;comp68623_c0_seq22;comp68623_c0_seq25;comp68623_c0_seq3;comp68623_c0_seq4;comp68623_c0_seq6;comp68623_c0_seq7;comp72525_c0_seq10;comp72525_c0_seq13;comp72525_c0_seq15;comp72525_c0_seq16;comp72525_c0_seq17;comp72525_c0_seq18;comp72525_c0_seq2;comp725…
GO:0017171	e	serine hydrolase activity	32/786	216/35909	9.05e-11	2.9e-08	molecular_function	comp68623_c0_seq1;comp68623_c0_seq10;comp68623_c0_seq11;comp68623_c0_seq13;comp68623_c0_seq14;comp68623_c0_seq16;comp68623_c0_seq19;comp68623_c0_seq2;comp68623_c0_seq22;comp68623_c0_seq25;comp68623_c0_seq3;comp68623_c0_seq4;comp68623_c0_seq6;comp68623_c0_seq7;comp72525_c0_seq10;comp72525_c0_seq13;comp72525_c0_seq15;comp72525_c0_seq16;comp72525_c0_seq17;comp72525_c0_seq18;comp72525_c0_seq2;comp725…
GO:0004175	e	endopeptidase activity	32/786	199/35909	1.01e-10	3.22e-08	molecular_function	comp68623_c0_seq1;comp68623_c0_seq10;comp68623_c0_seq11;comp68623_c0_seq13;comp68623_c0_seq14;comp68623_c0_seq16;comp68623_c0_seq19;comp68623_c0_seq2;comp68623_c0_seq22;comp68623_c0_seq25;comp68623_c0_seq3;comp68623_c0_seq4;comp68623_c0_seq6;comp68623_c0_seq7;comp72525_c0_seq10;comp72525_c0_seq13;comp72525_c0_seq15;comp72525_c0_seq16;comp72525_c0_seq17;comp72525_c0_seq18;comp72525_c0_seq2;comp725…
GO:0016491	e	oxidoreductase activity	82/786	822/35909	1.18e-10	3.78e-08	molecular_function	comp156336_c0_seq1;comp30024_c0_seq1;comp52077_c0_seq1;comp52077_c0_seq2;comp55163_c0_seq3;comp57551_c0_seq1;comp57981_c1_seq1;comp60378_c0_seq1;comp60926_c0_seq2;comp63888_c0_seq1;comp64459_c0_seq1;comp66351_c0_seq13;comp66547_c0_seq1;comp66677_c0_seq1;comp66677_c0_seq10;comp66677_c0_seq11;comp66677_c0_seq12;comp66677_c0_seq13;comp66677_c0_seq14;comp66677_c0_seq15;comp66677_c0_seq16;comp66677_c0…
GO:0008233	e	peptidase activity	32/786	361/35909	1.35e-10	4.32e-08	molecular_function	comp68623_c0_seq1;comp68623_c0_seq10;comp68623_c0_seq11;comp68623_c0_seq13;comp68623_c0_seq14;comp68623_c0_seq16;comp68623_c0_seq19;comp68623_c0_seq2;comp68623_c0_seq22;comp68623_c0_seq25;comp68623_c0_seq3;comp68623_c0_seq4;comp68623_c0_seq6;comp68623_c0_seq7;comp72525_c0_seq10;comp72525_c0_seq13;comp72525_c0_seq15;comp72525_c0_seq16;comp72525_c0_seq17;comp72525_c0_seq18;comp72525_c0_seq2;comp725…
GO:0003824	e	catalytic activity	261/786	6053/35909	2.9e-10	9.28e-08	molecular_function	comp156336_c0_seq1;comp30024_c0_seq1;comp35885_c0_seq1;comp36016_c0_seq1;comp36167_c0_seq1;comp40293_c0_seq1;comp44662_c1_seq1;comp47978_c0_seq3;comp47978_c0_seq6;comp52077_c0_seq1;comp52077_c0_seq2;comp54356_c0_seq1;comp54356_c0_seq2;comp55163_c0_seq3;comp57520_c1_seq1;comp57551_c0_seq1;comp57981_c1_seq1;comp58366_c0_seq1;comp58366_c0_seq2;comp58366_c0_seq3;comp58366_c0_seq4;comp58366_c0_seq5;co…
GO:0008152	e	metabolic process	245/786	6736/35909	3.51e-10	1.12e-07	biological_process	comp156336_c0_seq1;comp30024_c0_seq1;comp35885_c0_seq1;comp36016_c0_seq1;comp36167_c0_seq1;comp47907_c0_seq1;comp47907_c0_seq2;comp50630_c1_seq1;comp52077_c0_seq1;comp52077_c0_seq2;comp54356_c0_seq1;comp54356_c0_seq2;comp55163_c0_seq3;comp56509_c0_seq1;comp57520_c1_seq1;comp57551_c0_seq1;comp58366_c0_seq1;comp58366_c0_seq2;comp58366_c0_seq3;comp58366_c0_seq4;comp58366_c0_seq5;comp59365_c0_seq2;co…
GO:0008150	e	biological_process	294/786	9695/35909	4.26e-10	1.36e-07	biological_process	comp156336_c0_seq1;comp2041_c0_seq1;comp30024_c0_seq1;comp35885_c0_seq1;comp36016_c0_seq1;comp36167_c0_seq1;comp361804_c0_seq1;comp44662_c1_seq1;comp47907_c0_seq1;comp47907_c0_seq2;comp50630_c1_seq1;comp52077_c0_seq1;comp52077_c0_seq2;comp53692_c0_seq1;comp54356_c0_seq1;comp54356_c0_seq2;comp54547_c0_seq1;comp54874_c0_seq1;comp54874_c0_seq3;comp55163_c0_seq3;comp56509_c0_seq1;comp57520_c1_seq1;co…
GO:0006259	e	DNA metabolic process	34/786	460/35909	9.31e-10	2.98e-07	biological_process	comp56509_c0_seq1;comp70326_c0_seq1;comp74341_c1_seq1;comp74341_c1_seq10;comp74341_c1_seq11;comp74341_c1_seq13;comp74341_c1_seq18;comp74341_c1_seq19;comp74341_c1_seq2;comp74341_c1_seq24;comp74341_c1_seq26;comp74341_c1_seq32;comp74341_c1_seq35;comp74341_c1_seq39;comp74341_c1_seq44;comp74341_c1_seq45;comp74341_c1_seq46;comp74341_c1_seq50;comp74380_c0_seq10;comp74380_c0_seq20;comp74380_c0_seq22;comp…
GO:0044710	e	single-organism metabolic process	188/786	5609/35909	1.06e-09	3.38e-07	biological_process	comp30024_c0_seq1;comp36167_c0_seq1;comp47907_c0_seq1;comp47907_c0_seq2;comp50630_c1_seq1;comp55163_c0_seq3;comp56509_c0_seq1;comp57551_c0_seq1;comp58366_c0_seq1;comp58366_c0_seq2;comp58366_c0_seq3;comp58366_c0_seq4;comp58366_c0_seq5;comp59365_c0_seq2;comp59365_c0_seq3;comp60605_c0_seq1;comp63121_c0_seq1;comp64459_c0_seq1;comp64593_c0_seq6;comp64593_c0_seq7;comp64943_c1_seq1;comp64943_c1_seq2;com…
GO:0003674	e	molecular_function	416/786	15168/35909	1.49e-09	4.76e-07	molecular_function	comp156336_c0_seq1;comp2041_c0_seq1;comp30024_c0_seq1;comp31141_c0_seq1;comp31308_c0_seq1;comp35885_c0_seq1;comp36016_c0_seq1;comp36167_c0_seq1;comp361804_c0_seq1;comp40293_c0_seq1;comp413345_c0_seq1;comp44662_c1_seq1;comp47907_c0_seq1;comp47907_c0_seq2;comp47978_c0_seq3;comp47978_c0_seq6;comp50630_c1_seq1;comp52077_c0_seq1;comp52077_c0_seq2;comp53692_c0_seq1;comp54174_c0_seq2;comp54356_c0_seq1;c…
GO:0044249	e	cellular biosynthetic process	57/786	1105/35909	3.26e-09	1.04e-06	biological_process	comp36167_c0_seq1;comp64593_c0_seq6;comp64593_c0_seq7;comp64943_c1_seq1;comp64943_c1_seq2;comp64943_c1_seq3;comp68945_c0_seq1;comp70326_c0_seq1;comp73525_c1_seq1;comp73525_c1_seq10;comp73525_c1_seq3;comp74257_c0_seq1;comp74257_c0_seq10;comp74257_c0_seq11;comp74257_c0_seq12;comp74257_c0_seq13;comp74257_c0_seq14;comp74257_c0_seq17;comp74257_c0_seq18;comp74257_c0_seq2;comp74257_c0_seq20;comp74257_c0…
GO:0055114	e	oxidation-reduction process	38/786	606/35909	9.22e-09	2.95e-06	biological_process	comp30024_c0_seq1;comp47907_c0_seq1;comp47907_c0_seq2;comp55163_c0_seq3;comp57551_c0_seq1;comp63121_c0_seq1;comp64459_c0_seq1;comp67389_c0_seq1;comp70447_c0_seq14;comp70447_c0_seq16;comp70447_c0_seq2;comp70447_c0_seq21;comp70447_c0_seq22;comp70447_c0_seq23;comp70447_c0_seq24;comp70447_c0_seq26;comp70447_c0_seq30;comp70447_c0_seq32;comp70447_c0_seq33;comp70447_c0_seq34;comp70447_c0_seq38;comp70447…
GO:1901576	e	organic substance biosynthetic process	57/786	1133/35909	1e-08	3.21e-06	biological_process	comp36167_c0_seq1;comp64593_c0_seq6;comp64593_c0_seq7;comp64943_c1_seq1;comp64943_c1_seq2;comp64943_c1_seq3;comp68945_c0_seq1;comp70326_c0_seq1;comp73525_c1_seq1;comp73525_c1_seq10;comp73525_c1_seq3;comp74257_c0_seq1;comp74257_c0_seq10;comp74257_c0_seq11;comp74257_c0_seq12;comp74257_c0_seq13;comp74257_c0_seq14;comp74257_c0_seq17;comp74257_c0_seq18;comp74257_c0_seq2;comp74257_c0_seq20;comp74257_c0…
GO:0006508	e	proteolysis	32/786	459/35909	1.18e-08	3.77e-06	biological_process	comp68623_c0_seq1;comp68623_c0_seq10;comp68623_c0_seq11;comp68623_c0_seq13;comp68623_c0_seq14;comp68623_c0_seq16;comp68623_c0_seq19;comp68623_c0_seq2;comp68623_c0_seq22;comp68623_c0_seq25;comp68623_c0_seq3;comp68623_c0_seq4;comp68623_c0_seq6;comp68623_c0_seq7;comp72525_c0_seq10;comp72525_c0_seq13;comp72525_c0_seq15;comp72525_c0_seq16;comp72525_c0_seq17;comp72525_c0_seq18;comp72525_c0_seq2;comp725…
GO:0016787	e	hydrolase activity	86/786	2089/35909	1.95e-08	6.24e-06	molecular_function	comp35885_c0_seq1;comp40293_c0_seq1;comp44662_c1_seq1;comp47978_c0_seq3;comp47978_c0_seq6;comp58366_c0_seq1;comp58366_c0_seq2;comp58366_c0_seq3;comp58366_c0_seq4;comp58366_c0_seq5;comp60605_c0_seq1;comp62035_c0_seq1;comp62035_c0_seq2;comp62371_c0_seq1;comp62371_c0_seq2;comp62371_c0_seq3;comp62371_c0_seq4;comp66807_c0_seq11;comp66807_c0_seq12;comp66807_c0_seq13;comp66807_c0_seq16;comp66807_c0_seq1…
GO:0005975	e	carbohydrate metabolic process	49/786	984/35909	1.82e-07	5.81e-05	biological_process	comp36167_c0_seq1;comp58366_c0_seq1;comp58366_c0_seq2;comp58366_c0_seq3;comp58366_c0_seq4;comp58366_c0_seq5;comp64943_c1_seq1;comp64943_c1_seq2;comp64943_c1_seq3;comp70922_c0_seq1;comp70922_c0_seq2;comp70922_c0_seq3;comp70922_c0_seq4;comp72453_c0_seq1;comp74257_c0_seq1;comp74257_c0_seq10;comp74257_c0_seq11;comp74257_c0_seq12;comp74257_c0_seq13;comp74257_c0_seq14;comp74257_c0_seq17;comp74257_c0_se…
GO:0009058	e	biosynthetic process	58/786	1270/35909	2.23e-07	7.13e-05	biological_process	comp36167_c0_seq1;comp64593_c0_seq6;comp64593_c0_seq7;comp64943_c1_seq1;comp64943_c1_seq2;comp64943_c1_seq3;comp66167_c0_seq2;comp68945_c0_seq1;comp70326_c0_seq1;comp73525_c1_seq1;comp73525_c1_seq10;comp73525_c1_seq3;comp74257_c0_seq1;comp74257_c0_seq10;comp74257_c0_seq11;comp74257_c0_seq12;comp74257_c0_seq13;comp74257_c0_seq14;comp74257_c0_seq17;comp74257_c0_seq18;comp74257_c0_seq2;comp74257_c0_…
GO:0006260	e	DNA replication	14/786	163/35909	1.55e-05	0.00495	biological_process	comp70326_c0_seq1;comp74380_c0_seq10;comp74380_c0_seq20;comp74380_c0_seq22;comp74380_c0_seq25;comp74380_c0_seq27;comp74380_c0_seq5;comp75082_c2_seq1;comp75082_c2_seq2;comp75082_c2_seq3;comp75082_c2_seq5;comp75082_c2_seq6;comp75082_c2_seq7;comp75082_c2_seq8
GO:0044238	e	primary metabolic process	147/786	4833/35909	2.86e-05	0.00917	biological_process	comp36167_c0_seq1;comp50630_c1_seq1;comp56509_c0_seq1;comp58366_c0_seq1;comp58366_c0_seq2;comp58366_c0_seq3;comp58366_c0_seq4;comp58366_c0_seq5;comp59365_c0_seq2;comp59365_c0_seq3;comp60605_c0_seq1;comp64593_c0_seq6;comp64593_c0_seq7;comp64943_c1_seq1;comp64943_c1_seq2;comp64943_c1_seq3;comp66864_c1_seq2;comp66929_c0_seq1;comp66929_c0_seq4;comp66929_c0_seq5;comp66929_c0_seq6;comp68623_c0_seq1;com…
GO:0016779	e	nucleotidyltransferase activity	14/786	177/35909	3.89e-05	0.0124	molecular_function	comp70326_c0_seq1;comp74380_c0_seq10;comp74380_c0_seq20;comp74380_c0_seq22;comp74380_c0_seq25;comp74380_c0_seq27;comp74380_c0_seq5;comp75082_c2_seq1;comp75082_c2_seq2;comp75082_c2_seq3;comp75082_c2_seq5;comp75082_c2_seq6;comp75082_c2_seq7;comp75082_c2_seq8
GO:0071704	e	organic substance metabolic process	150/786	4987/35909	4.5e-05	0.0144	biological_process	comp36167_c0_seq1;comp50630_c1_seq1;comp56509_c0_seq1;comp58366_c0_seq1;comp58366_c0_seq2;comp58366_c0_seq3;comp58366_c0_seq4;comp58366_c0_seq5;comp59365_c0_seq2;comp59365_c0_seq3;comp60605_c0_seq1;comp64593_c0_seq6;comp64593_c0_seq7;comp64943_c1_seq1;comp64943_c1_seq2;comp64943_c1_seq3;comp66864_c1_seq2;comp66929_c0_seq1;comp66929_c0_seq4;comp66929_c0_seq5;comp66929_c0_seq6;comp68623_c0_seq1;com…
GO:0010468	e	regulation of gene expression	34/786	766/35909	0.000134	0.043	biological_process	comp53692_c0_seq1;comp54547_c0_seq1;comp56509_c0_seq1;comp58715_c0_seq2;comp67570_c0_seq2;comp68839_c0_seq2;comp69182_c0_seq1;comp71785_c1_seq2;comp74341_c1_seq1;comp74341_c1_seq10;comp74341_c1_seq11;comp74341_c1_seq13;comp74341_c1_seq18;comp74341_c1_seq19;comp74341_c1_seq2;comp74341_c1_seq24;comp74341_c1_seq26;comp74341_c1_seq32;comp74341_c1_seq35;comp74341_c1_seq39;comp74341_c1_seq44;comp74341_…

## Sheet: The four libraries
Table S6C The GO enrichment distribution of the DEUs in the four comparisons
id	enrichment	description	ratio_in_study	ratio_in_pop	p_uncorrected	p_bonferroni	type	diff_genes
GO:0009311	e	oligosaccharide metabolic process	33/135	142/35909	7.35e-12	8.82e-10	biological_process	comp74257_c0_seq1;comp74257_c0_seq10;comp74257_c0_seq11;comp74257_c0_seq12;comp74257_c0_seq13;comp74257_c0_seq14;comp74257_c0_seq17;comp74257_c0_seq18;comp74257_c0_seq2;comp74257_c0_seq20;comp74257_c0_seq21;comp74257_c0_seq24;comp74257_c0_seq26;comp74257_c0_seq27;comp74257_c0_seq28;comp74257_c0_seq29;comp74257_c0_seq3;comp74257_c0_seq30;comp74257_c0_seq31;comp74257_c0_seq32;comp74257_c0_seq33;com…
GO:0009312	e	oligosaccharide biosynthetic process	33/135	142/35909	7.35e-12	8.82e-10	biological_process	comp74257_c0_seq1;comp74257_c0_seq10;comp74257_c0_seq11;comp74257_c0_seq12;comp74257_c0_seq13;comp74257_c0_seq14;comp74257_c0_seq17;comp74257_c0_seq18;comp74257_c0_seq2;comp74257_c0_seq20;comp74257_c0_seq21;comp74257_c0_seq24;comp74257_c0_seq26;comp74257_c0_seq27;comp74257_c0_seq28;comp74257_c0_seq29;comp74257_c0_seq3;comp74257_c0_seq30;comp74257_c0_seq31;comp74257_c0_seq32;comp74257_c0_seq33;com…
GO:0005984	e	disaccharide metabolic process	33/135	105/35909	8.57e-12	1.03e-09	biological_process	comp74257_c0_seq1;comp74257_c0_seq10;comp74257_c0_seq11;comp74257_c0_seq12;comp74257_c0_seq13;comp74257_c0_seq14;comp74257_c0_seq17;comp74257_c0_seq18;comp74257_c0_seq2;comp74257_c0_seq20;comp74257_c0_seq21;comp74257_c0_seq24;comp74257_c0_seq26;comp74257_c0_seq27;comp74257_c0_seq28;comp74257_c0_seq29;comp74257_c0_seq3;comp74257_c0_seq30;comp74257_c0_seq31;comp74257_c0_seq32;comp74257_c0_seq33;com…
GO:0005992	e	trehalose biosynthetic process	33/135	105/35909	8.57e-12	1.03e-09	biological_process	comp74257_c0_seq1;comp74257_c0_seq10;comp74257_c0_seq11;comp74257_c0_seq12;comp74257_c0_seq13;comp74257_c0_seq14;comp74257_c0_seq17;comp74257_c0_seq18;comp74257_c0_seq2;comp74257_c0_seq20;comp74257_c0_seq21;comp74257_c0_seq24;comp74257_c0_seq26;comp74257_c0_seq27;comp74257_c0_seq28;comp74257_c0_seq29;comp74257_c0_seq3;comp74257_c0_seq30;comp74257_c0_seq31;comp74257_c0_seq32;comp74257_c0_seq33;com…
GO:0005991	e	trehalose metabolic process	33/135	105/35909	8.57e-12	1.03e-09	biological_process	comp74257_c0_seq1;comp74257_c0_seq10;comp74257_c0_seq11;comp74257_c0_seq12;comp74257_c0_seq13;comp74257_c0_seq14;comp74257_c0_seq17;comp74257_c0_seq18;comp74257_c0_seq2;comp74257_c0_seq20;comp74257_c0_seq21;comp74257_c0_seq24;comp74257_c0_seq26;comp74257_c0_seq27;comp74257_c0_seq28;comp74257_c0_seq29;comp74257_c0_seq3;comp74257_c0_seq30;comp74257_c0_seq31;comp74257_c0_seq32;comp74257_c0_seq33;com…
GO:0046351	e	disaccharide biosynthetic process	33/135	105/35909	8.57e-12	1.03e-09	biological_process	comp74257_c0_seq1;comp74257_c0_seq10;comp74257_c0_seq11;comp74257_c0_seq12;comp74257_c0_seq13;comp74257_c0_seq14;comp74257_c0_seq17;comp74257_c0_seq18;comp74257_c0_seq2;comp74257_c0_seq20;comp74257_c0_seq21;comp74257_c0_seq24;comp74257_c0_seq26;comp74257_c0_seq27;comp74257_c0_seq28;comp74257_c0_seq29;comp74257_c0_seq3;comp74257_c0_seq30;comp74257_c0_seq31;comp74257_c0_seq32;comp74257_c0_seq33;com…
GO:0044262	e	cellular carbohydrate metabolic process	33/135	194/35909	1.14e-11	1.36e-09	biological_process	comp74257_c0_seq1;comp74257_c0_seq10;comp74257_c0_seq11;comp74257_c0_seq12;comp74257_c0_seq13;comp74257_c0_seq14;comp74257_c0_seq17;comp74257_c0_seq18;comp74257_c0_seq2;comp74257_c0_seq20;comp74257_c0_seq21;comp74257_c0_seq24;comp74257_c0_seq26;comp74257_c0_seq27;comp74257_c0_seq28;comp74257_c0_seq29;comp74257_c0_seq3;comp74257_c0_seq30;comp74257_c0_seq31;comp74257_c0_seq32;comp74257_c0_seq33;com…
GO:0055114	e	oxidation-reduction process	19/135	606/35909	1.63e-11	1.96e-09	biological_process	comp55163_c0_seq3;comp63121_c0_seq1;comp70447_c0_seq14;comp70447_c0_seq16;comp70447_c0_seq2;comp70447_c0_seq21;comp70447_c0_seq22;comp70447_c0_seq23;comp70447_c0_seq24;comp70447_c0_seq26;comp70447_c0_seq30;comp70447_c0_seq32;comp70447_c0_seq33;comp70447_c0_seq34;comp70447_c0_seq38;comp70447_c0_seq39;comp70447_c0_seq42;comp70447_c0_seq43;comp70447_c0_seq6
GO:0005975	e	carbohydrate metabolic process	34/135	984/35909	1.95e-11	2.34e-09	biological_process	comp74257_c0_seq1;comp74257_c0_seq10;comp74257_c0_seq11;comp74257_c0_seq12;comp74257_c0_seq13;comp74257_c0_seq14;comp74257_c0_seq17;comp74257_c0_seq18;comp74257_c0_seq2;comp74257_c0_seq20;comp74257_c0_seq21;comp74257_c0_seq24;comp74257_c0_seq26;comp74257_c0_seq27;comp74257_c0_seq28;comp74257_c0_seq29;comp74257_c0_seq3;comp74257_c0_seq30;comp74257_c0_seq31;comp74257_c0_seq32;comp74257_c0_seq33;com…
GO:0044249	e	cellular biosynthetic process	33/135	1105/35909	2.68e-11	3.22e-09	biological_process	comp74257_c0_seq1;comp74257_c0_seq10;comp74257_c0_seq11;comp74257_c0_seq12;comp74257_c0_seq13;comp74257_c0_seq14;comp74257_c0_seq17;comp74257_c0_seq18;comp74257_c0_seq2;comp74257_c0_seq20;comp74257_c0_seq21;comp74257_c0_seq24;comp74257_c0_seq26;comp74257_c0_seq27;comp74257_c0_seq28;comp74257_c0_seq29;comp74257_c0_seq3;comp74257_c0_seq30;comp74257_c0_seq31;comp74257_c0_seq32;comp74257_c0_seq33;com…
GO:0016491	e	oxidoreductase activity	22/135	822/35909	3.97e-11	4.77e-09	molecular_function	comp52077_c0_seq1;comp52077_c0_seq2;comp55163_c0_seq3;comp60926_c0_seq2;comp70447_c0_seq14;comp70447_c0_seq16;comp70447_c0_seq2;comp70447_c0_seq21;comp70447_c0_seq22;comp70447_c0_seq23;comp70447_c0_seq24;comp70447_c0_seq26;comp70447_c0_seq30;comp70447_c0_seq32;comp70447_c0_seq33;comp70447_c0_seq34;comp70447_c0_seq38;comp70447_c0_seq39;comp70447_c0_seq42;comp70447_c0_seq43;comp70447_c0_seq6;comp71…
GO:1901576	e	organic substance biosynthetic process	33/135	1133/35909	4.4e-11	5.29e-09	biological_process	comp74257_c0_seq1;comp74257_c0_seq10;comp74257_c0_seq11;comp74257_c0_seq12;comp74257_c0_seq13;comp74257_c0_seq14;comp74257_c0_seq17;comp74257_c0_seq18;comp74257_c0_seq2;comp74257_c0_seq20;comp74257_c0_seq21;comp74257_c0_seq24;comp74257_c0_seq26;comp74257_c0_seq27;comp74257_c0_seq28;comp74257_c0_seq29;comp74257_c0_seq3;comp74257_c0_seq30;comp74257_c0_seq31;comp74257_c0_seq32;comp74257_c0_seq33;com…
GO:0044723	e	single-organism carbohydrate metabolic process	33/135	487/35909	5.39e-11	6.47e-09	biological_process	comp74257_c0_seq1;comp74257_c0_seq10;comp74257_c0_seq11;comp74257_c0_seq12;comp74257_c0_seq13;comp74257_c0_seq14;comp74257_c0_seq17;comp74257_c0_seq18;comp74257_c0_seq2;comp74257_c0_seq20;comp74257_c0_seq21;comp74257_c0_seq24;comp74257_c0_seq26;comp74257_c0_seq27;comp74257_c0_seq28;comp74257_c0_seq29;comp74257_c0_seq3;comp74257_c0_seq30;comp74257_c0_seq31;comp74257_c0_seq32;comp74257_c0_seq33;com…
GO:0003824	e	catalytic activity	78/135	6053/35909	5.71e-11	6.85e-09	molecular_function	comp52077_c0_seq1;comp52077_c0_seq2;comp55163_c0_seq3;comp60605_c0_seq1;comp60926_c0_seq2;comp63578_c0_seq2;comp66167_c0_seq2;comp68433_c0_seq4;comp68433_c0_seq7;comp70447_c0_seq14;comp70447_c0_seq16;comp70447_c0_seq2;comp70447_c0_seq21;comp70447_c0_seq22;comp70447_c0_seq23;comp70447_c0_seq24;comp70447_c0_seq26;comp70447_c0_seq30;comp70447_c0_seq32;comp70447_c0_seq33;comp70447_c0_seq34;comp70447_…
GO:0009058	e	biosynthetic process	34/135	1270/35909	6.83e-11	8.2e-09	biological_process	comp66167_c0_seq2;comp74257_c0_seq1;comp74257_c0_seq10;comp74257_c0_seq11;comp74257_c0_seq12;comp74257_c0_seq13;comp74257_c0_seq14;comp74257_c0_seq17;comp74257_c0_seq18;comp74257_c0_seq2;comp74257_c0_seq20;comp74257_c0_seq21;comp74257_c0_seq24;comp74257_c0_seq26;comp74257_c0_seq27;comp74257_c0_seq28;comp74257_c0_seq29;comp74257_c0_seq3;comp74257_c0_seq30;comp74257_c0_seq31;comp74257_c0_seq32;comp…
GO:0016051	e	carbohydrate biosynthetic process	33/135	230/35909	8.27e-11	9.92e-09	biological_process	comp74257_c0_seq1;comp74257_c0_seq10;comp74257_c0_seq11;comp74257_c0_seq12;comp74257_c0_seq13;comp74257_c0_seq14;comp74257_c0_seq17;comp74257_c0_seq18;comp74257_c0_seq2;comp74257_c0_seq20;comp74257_c0_seq21;comp74257_c0_seq24;comp74257_c0_seq26;comp74257_c0_seq27;comp74257_c0_seq28;comp74257_c0_seq29;comp74257_c0_seq3;comp74257_c0_seq30;comp74257_c0_seq31;comp74257_c0_seq32;comp74257_c0_seq33;com…
GO:0044710	e	single-organism metabolic process	60/135	5609/35909	9.54e-11	1.14e-08	biological_process	comp55163_c0_seq3;comp60605_c0_seq1;comp63121_c0_seq1;comp70447_c0_seq14;comp70447_c0_seq16;comp70447_c0_seq2;comp70447_c0_seq21;comp70447_c0_seq22;comp70447_c0_seq23;comp70447_c0_seq24;comp70447_c0_seq26;comp70447_c0_seq30;comp70447_c0_seq32;comp70447_c0_seq33;comp70447_c0_seq34;comp70447_c0_seq38;comp70447_c0_seq39;comp70447_c0_seq42;comp70447_c0_seq43;comp70447_c0_seq6;comp70902_c0_seq10;comp7…
GO:0034637	e	cellular carbohydrate biosynthetic process	33/135	180/35909	9.64e-11	1.16e-08	biological_process	comp74257_c0_seq1;comp74257_c0_seq10;comp74257_c0_seq11;comp74257_c0_seq12;comp74257_c0_seq13;comp74257_c0_seq14;comp74257_c0_seq17;comp74257_c0_seq18;comp74257_c0_seq2;comp74257_c0_seq20;comp74257_c0_seq21;comp74257_c0_seq24;comp74257_c0_seq26;comp74257_c0_seq27;comp74257_c0_seq28;comp74257_c0_seq29;comp74257_c0_seq3;comp74257_c0_seq30;comp74257_c0_seq31;comp74257_c0_seq32;comp74257_c0_seq33;com…
GO:0008152	e	metabolic process	78/135	6736/35909	1.01e-10	1.21e-08	biological_process	comp52077_c0_seq1;comp52077_c0_seq2;comp55163_c0_seq3;comp60605_c0_seq1;comp63121_c0_seq1;comp63578_c0_seq2;comp66167_c0_seq2;comp68433_c0_seq4;comp70447_c0_seq14;comp70447_c0_seq16;comp70447_c0_seq2;comp70447_c0_seq21;comp70447_c0_seq22;comp70447_c0_seq23;comp70447_c0_seq24;comp70447_c0_seq26;comp70447_c0_seq30;comp70447_c0_seq32;comp70447_c0_seq33;comp70447_c0_seq34;comp70447_c0_seq38;comp70447…
GO:0008150	e	biological_process	83/135	9695/35909	1.34e-10	1.61e-08	biological_process	comp52077_c0_seq1;comp52077_c0_seq2;comp54874_c0_seq1;comp55163_c0_seq3;comp60605_c0_seq1;comp63121_c0_seq1;comp63578_c0_seq2;comp66167_c0_seq2;comp68433_c0_seq4;comp68839_c0_seq2;comp69182_c0_seq1;comp69291_c0_seq1;comp69291_c0_seq2;comp70447_c0_seq14;comp70447_c0_seq16;comp70447_c0_seq2;comp70447_c0_seq21;comp70447_c0_seq22;comp70447_c0_seq23;comp70447_c0_seq24;comp70447_c0_seq26;comp70447_c0_s…
GO:0003674	e	molecular_function	89/135	15168/35909	3.58e-08	4.29e-06	molecular_function	comp413345_c0_seq1;comp52077_c0_seq1;comp52077_c0_seq2;comp54874_c0_seq1;comp55163_c0_seq3;comp60605_c0_seq1;comp60926_c0_seq2;comp63121_c0_seq1;comp63578_c0_seq2;comp66167_c0_seq2;comp67075_c0_seq1;comp67075_c0_seq2;comp68433_c0_seq4;comp68433_c0_seq7;comp68839_c0_seq2;comp69182_c0_seq1;comp69291_c0_seq1;comp69291_c0_seq2;comp70447_c0_seq14;comp70447_c0_seq16;comp70447_c0_seq2;comp70447_c0_seq21…
GO:0044238	e	primary metabolic process	41/135	4833/35909	3.3e-07	3.96e-05	biological_process	comp60605_c0_seq1;comp70902_c0_seq10;comp70902_c0_seq2;comp70902_c0_seq9;comp71465_c0_seq1;comp74257_c0_seq1;comp74257_c0_seq10;comp74257_c0_seq11;comp74257_c0_seq12;comp74257_c0_seq13;comp74257_c0_seq14;comp74257_c0_seq17;comp74257_c0_seq18;comp74257_c0_seq2;comp74257_c0_seq20;comp74257_c0_seq21;comp74257_c0_seq24;comp74257_c0_seq26;comp74257_c0_seq27;comp74257_c0_seq28;comp74257_c0_seq29;comp74…
GO:0071704	e	organic substance metabolic process	41/135	4987/35909	6.38e-07	7.66e-05	biological_process	comp60605_c0_seq1;comp70902_c0_seq10;comp70902_c0_seq2;comp70902_c0_seq9;comp71465_c0_seq1;comp74257_c0_seq1;comp74257_c0_seq10;comp74257_c0_seq11;comp74257_c0_seq12;comp74257_c0_seq13;comp74257_c0_seq14;comp74257_c0_seq17;comp74257_c0_seq18;comp74257_c0_seq2;comp74257_c0_seq20;comp74257_c0_seq21;comp74257_c0_seq24;comp74257_c0_seq26;comp74257_c0_seq27;comp74257_c0_seq28;comp74257_c0_seq29;comp74…
GO:0044237	e	cellular metabolic process	35/135	3916/35909	9.58e-07	0.000115	biological_process	comp74257_c0_seq1;comp74257_c0_seq10;comp74257_c0_seq11;comp74257_c0_seq12;comp74257_c0_seq13;comp74257_c0_seq14;comp74257_c0_seq17;comp74257_c0_seq18;comp74257_c0_seq2;comp74257_c0_seq20;comp74257_c0_seq21;comp74257_c0_seq24;comp74257_c0_seq26;comp74257_c0_seq27;comp74257_c0_seq28;comp74257_c0_seq29;comp74257_c0_seq3;comp74257_c0_seq30;comp74257_c0_seq31;comp74257_c0_seq32;comp74257_c0_seq33;com…
GO:0009987	e	cellular process	37/135	5468/35909	0.000262	0.0315	biological_process	comp69291_c0_seq1;comp69291_c0_seq2;comp74257_c0_seq1;comp74257_c0_seq10;comp74257_c0_seq11;comp74257_c0_seq12;comp74257_c0_seq13;comp74257_c0_seq14;comp74257_c0_seq17;comp74257_c0_seq18;comp74257_c0_seq2;comp74257_c0_seq20;comp74257_c0_seq21;comp74257_c0_seq24;comp74257_c0_seq26;comp74257_c0_seq27;comp74257_c0_seq28;comp74257_c0_seq29;comp74257_c0_seq3;comp74257_c0_seq30;comp74257_c0_seq31;comp7…
