# Supplementary material for: Changes in Transcript Related to Osmosis and Intracellular Ion Homeostasis in Paulownia tomentosa under Salt Stress
Source: Front Plant Sci. 2016 Mar 30;7:384. doi: 10.3389/fpls.2016.00384 (PMC4813090; doi:10.3389/fpls.2016.00384)
Supplement: Supplementary file 2 [file DataSheet2.ZIP › Additional file 2/Table S7.xlsx]

## Sheet:  PT2Svs.PT2 and PT4Svs.PT4
Table S7A The KEGG enrichment distribution of the DEUs in the comparisons of PT2Svs.PT2 and PT4Svs.PT4
PathWay	Pathway_definition	number_of_seqs(diff)	number_of_seqs(all)	Pvalue	Qvalue
path:ko04721	Synaptic vesicle cycle	50	73	7.26891e-36	9.59496e-34
path:ko05110	Vibrio cholerae infection	39	47	8.05672e-34	5.31743e-32
path:ko05323	Rheumatoid arthritis	38	45	1.47313e-33	6.48177e-32
path:ko04966	Collecting duct acid secretion	38	45	1.47313e-33	4.86133e-32
path:ko05120	Epithelial cell signaling in Helicobacter pylori infection	38	55	8.97434e-28	2.36923e-26
path:ko05152	Tuberculosis	40	69	7.87924e-25	1.73343e-23
path:ko04145	Phagosome	40	75	5.6837e-23	1.07178e-21
path:ko05033	Nicotine addiction	12	12	2.21066e-13	3.64759e-12
path:ko05032	Morphine addiction	12	12	2.21066e-13	3.2423e-12
path:ko00196	Photosynthesis - antenna proteins	16	22	5.63684e-13	7.44063e-12
path:ko00280	Valine, leucine and isoleucine degradation	4	373	4.98238e-11	5.97885e-10
path:ko04723	Retrograde endocannabinoid signaling	12	15	7.63439e-11	8.39783e-10
path:ko00190	Oxidative phosphorylation	39	147	1.90768e-10	1.93703e-09
path:ko00620	Pyruvate metabolism	4	300	2.04847e-08	1.93141e-07
path:ko03013	RNA transport	1	222	2.19954e-08	1.9356e-07
path:ko00071	Fatty acid degradation	3	257	1.00359e-07	8.27965e-07
path:ko04727	GABAergic synapse	12	24	1.98326e-07	1.53994e-06
path:ko00380	Tryptophan metabolism	2	210	6.60203e-07	4.84149e-06
path:ko04142	Lysosome	38	189	7.72391e-07	5.36609e-06
path:ko00410	beta-Alanine metabolism	2	197	1.96491e-06	1.29684e-05
path:ko04912	GnRH signaling pathway	12	29	2.40278e-06	1.51032e-05
path:ko04120	Ubiquitin mediated proteolysis	1	169	2.41137e-06	1.44682e-05
path:ko01212	Fatty acid metabolism	3	217	2.57768e-06	1.47937e-05
path:ko00310	Lysine degradation	44	246	2.85844e-06	1.57214e-05
path:ko03015	mRNA surveillance pathway	1	147	1.64223e-05	8.67098e-05
path:ko04724	Glutamatergic synapse	12	36	3.04293e-05	0.000154487
path:ko00680	Methane metabolism	24	120	7.45349e-05	0.000364393
path:ko04014	Ras signaling pathway	12	40	9.39797e-05	0.000443047
path:ko04141	Protein processing in endoplasmic reticulum	9	276	0.000123262	0.000561056
path:ko00230	Purine metabolism	2	146	0.000127205	0.000559702
path:ko00330	Arginine and proline metabolism	4	186	0.000132587	0.000564565
path:ko03040	Spliceosome	3	166	0.000136042	0.000561174
path:ko04024	cAMP signaling pathway	12	43	0.000195739	0.000782957
path:ko00340	Histidine metabolism	2	137	0.000259419	0.00100715
path:ko01210	2-Oxocarboxylic acid metabolism	1	110	0.000388794	0.00146631
path:ko00520	Amino sugar and nucleotide sugar metabolism	4	170	0.000411455	0.00150867
path:ko04975	Fat digestion and absorption	5	9	0.000469547	0.00167514
path:ko05169	Epstein-Barr virus infection	3	146	0.000597742	0.00207637
path:ko04144	Endocytosis	19	100	0.0006901	0.00233572
path:ko00362	Benzoate degradation	1	103	0.000699166	0.00230725
path:ko00260	Glycine, serine and threonine metabolism	24	141	0.000768503	0.0024742
path:ko01100	Metabolic pathways	204	2709	0.000820647	0.00257918
path:ko00830	Retinol metabolism	5	10	0.000856236	0.00262844
path:ko00565	Ether lipid metabolism	14	65	0.000955714	0.00286714
path:ko03022	Basal transcription factors	16	83	0.00143779	0.00421752
path:ko00900	Terpenoid backbone biosynthesis	4	151	0.00150235	0.0043111
path:ko00040	Pentose and glucuronate interconversions	2	114	0.00153257	0.00430425
path:ko05168	Herpes simplex infection	18	101	0.00184115	0.00506316
path:ko04666	Fc gamma R-mediated phagocytosis	12	55	0.00185331	0.00499258
path:ko05210	Colorectal cancer	2	111	0.00192122	0.00507201
path:ko00480	Glutathione metabolism	1	89	0.00222627	0.0057621
path:ko00600	Sphingolipid metabolism	1	88	0.00241608	0.00613311
path:ko00053	Ascorbate and aldarate metabolism	3	126	0.00247323	0.00615975
path:ko05200	Pathways in cancer	4	143	0.00254258	0.0062152
path:ko00500	Starch and sucrose metabolism	9	221	0.00276841	0.0066442
path:ko00625	Chloroalkane and chloroalkene degradation	2	105	0.00300509	0.00708342
path:ko00903	Limonene and pinene degradation	2	103	0.00348317	0.0080663
path:ko02020	Two-component system	2	101	0.00403415	0.00918117
path:ko04151	PI3K-Akt signaling pathway	2	100	0.00434019	0.00971025
path:ko00052	Galactose metabolism	2	99	0.00466847	0.0102706
path:ko04626	Plant-pathogen interaction	3	116	0.00488982	0.0105813
path:ko00010	Glycolysis / Gluconeogenesis	12	250	0.00561096	0.0119459
path:ko04075	Plant hormone signal transduction	8	192	0.00569701	0.0119366
path:ko00720	Carbon fixation pathways in prokaryotes	4	124	0.00838901	0.0173023
path:ko04914	Progesterone-mediated oocyte maturation	2	90	0.00890811	0.0180903
path:ko00250	Alanine, aspartate and glutamate metabolism	10	52	0.00943518	0.0188704
path:ko00562	Inositol phosphate metabolism	3	106	0.00944422	0.0186065
path:ko00908	Zeatin biosynthesis	3	6	0.0104815	0.0203464
path:ko05016	Huntington's disease	3	104	0.0107389	0.0205439
path:ko03420	Nucleotide excision repair	1	68	0.0120059	0.0226397
path:ko00240	Pyrimidine metabolism	5	132	0.0128202	0.0238348
path:ko01120	Microbial metabolism in diverse environments	49	675	0.0187276	0.034334
path:ko00592	alpha-Linolenic acid metabolism	12	76	0.0188919	0.0341606
path:ko01110	Biosynthesis of secondary metabolites	101	1263	0.0227578	0.040595
path:ko01230	Biosynthesis of amino acids	36	322	0.0254312	0.0447589
path:ko04915	Estrogen signaling pathway	6	29	0.0270095	0.0469112
path:ko04910	Insulin signaling pathway	1	56	0.0301664	0.0517137
path:ko00270	Cysteine and methionine metabolism	9	168	0.0311231	0.0526699
path:ko04919	Thyroid hormone signaling pathway	2	71	0.0323531	0.0540584
path:ko01200	Carbon metabolism	39	374	0.0388843	0.0641591
path:ko04612	Antigen processing and presentation	5	25	0.0451324	0.073549
path:ko00561	Glycerolipid metabolism	9	156	0.0479473	0.0771834
path:ko00630	Glyoxylate and dicarboxylate metabolism	8	141	0.0526892	0.0837949
path:ko00564	Glycerophospholipid metabolism	15	125	0.054224	0.0852091
path:ko05012	Parkinson's disease	2	61	0.0603335	0.0936943
path:ko04668	TNF signaling pathway	3	12	0.0661877	0.10159
path:ko01040	Biosynthesis of unsaturated fatty acids	3	12	0.0661877	0.100423
path:ko05145	Toxoplasmosis	6	38	0.06831	0.102465
path:ko00710	Carbon fixation in photosynthetic organisms	12	101	0.0721162	0.106959
path:ko00982	Drug metabolism - cytochrome P450	1	44	0.0722535	0.105972
path:ko00980	Metabolism of xenobiotics by cytochrome P450	1	44	0.0722535	0.104807
path:ko05204	Chemical carcinogenesis	1	42	0.083042	0.119147
path:ko00130	Ubiquinone and other terpenoid-quinone biosynthesis	2	55	0.0854708	0.121313
path:ko00860	Porphyrin and chlorophyll metabolism	4	78	0.0919152	0.129072
path:ko04310	Wnt signaling pathway	2	53	0.0954951	0.132688
path:ko05134	Legionellosis	5	33	0.0962015	0.132277
path:ko01220	Degradation of aromatic compounds	2	7	0.103465	0.140798
path:ko04146	Peroxisome	8	115	0.110156	0.148373
path:ko00360	Phenylalanine metabolism	6	46	0.110585	0.147446
path:ko04932	Non-alcoholic fatty liver disease (NAFLD)	2	48	0.124336	0.164123
path:ko05222	Small cell lung cancer	2	8	0.125757	0.164356
path:ko04066	HIF-1 signaling pathway	4	68	0.132763	0.171811
path:ko05162	Measles	3	18	0.1409	0.180571
path:ko03060	Protein export	1	34	0.141251	0.17928
path:ko00945	Stilbenoid, diarylheptanoid and gingerol biosynthesis	2	9	0.147393	0.185294
path:ko05010	Alzheimer's disease	6	79	0.154415	0.192291
path:ko05164	Influenza A	5	43	0.154656	0.19079
path:ko00020	Citrate cycle (TCA cycle)	6	59	0.159696	0.195184
path:ko00920	Sulfur metabolism	3	52	0.163464	0.197956
path:ko05020	Prion diseases	3	20	0.163579	0.196295
path:ko00940	Phenylpropanoid biosynthesis	6	72	0.166074	0.197493
path:ko00591	Linoleic acid metabolism	2	10	0.167951	0.197942
path:ko00400	Phenylalanine, tyrosine and tryptophan biosynthesis	2	41	0.173049	0.202145
path:ko05215	Prostate cancer	2	40	0.180607	0.209124
path:ko04210	Apoptosis	2	11	0.187123	0.214784
path:ko00941	Flavonoid biosynthesis	2	13	0.220515	0.250931
path:ko04115	p53 signaling pathway	3	39	0.225641	0.254569
path:ko00030	Pentose phosphate pathway	3	39	0.225641	0.252411
path:ko05014	Amyotrophic lateral sclerosis (ALS)	3	37	0.230907	0.256132
path:ko05161	Hepatitis B	3	31	0.232903	0.256194
path:ko04621	NOD-like receptor signaling pathway	2	14	0.234515	0.255834
path:ko04010	MAPK signaling pathway	3	33	0.234884	0.254137
path:ko00904	Diterpenoid biosynthesis	2	15	0.246661	0.26471
path:ko00910	Nitrogen metabolism	2	31	0.24805	0.264053
path:ko05340	Primary immunodeficiency	2	19	0.277341	0.292872
path:ko05416	Viral myocarditis	2	25	0.279074	0.292364
path:ko00740	Riboflavin metabolism	1	20	0.304403	0.316387
path:ko04540	Gap junction	1	19	0.317272	0.327187
path:ko03320	PPAR signaling pathway	1	19	0.317272	0.32465
path:ko00450	Selenocompound metabolism	1	17	0.341695	0.346952
path:ko05130	Pathogenic Escherichia coli infection	1	16	0.352826	0.35552
path:ko00603	Glycosphingolipid biosynthesis - globo series	1	10	0.3845	0.3845

## Sheet: PT4vs.PT2 and PT4Svs.PT2S
Table S7B The KEGG enrichment distribution of the DEUs in the comparisons of PT4vs.PT2 and PT4Svs.PT2S
PathWay	Pathway_definition	number_of_seqs(diff)	number_of_seqs(all)	Pvalue	Qvalue
path:ko05206	MicroRNAs in cancer	38	93	1.21626e-23	9.24354e-22
path:ko00270	Cysteine and methionine metabolism	38	168	8.10855e-14	3.08125e-12
path:ko04912	GnRH signaling pathway	12	29	1.90785e-08	4.83321e-07
path:ko04724	Glutamatergic synapse	12	36	3.08094e-07	5.85379e-06
path:ko04014	Ras signaling pathway	12	40	1.09335e-06	1.66189e-05
path:ko01230	Biosynthesis of amino acids	2	322	1.10397e-06	1.39836e-05
path:ko01120	Microbial metabolism in diverse environments	14	675	1.73869e-06	1.88772e-05
path:ko04024	cAMP signaling pathway	12	43	2.52731e-06	2.40094e-05
path:ko00280	Valine, leucine and isoleucine degradation	42	373	8.21792e-06	6.93958e-05
path:ko03013	RNA transport	1	222	2.9458e-05	0.000223881
path:ko00310	Lysine degradation	30	246	3.42164e-05	0.000236404
path:ko04666	Fc gamma R-mediated phagocytosis	12	55	3.63071e-05	0.000229945
path:ko04141	Protein processing in endoplasmic reticulum	3	276	6.99832e-05	0.000409132
path:ko04075	Plant hormone signal transduction	1	192	0.000150156	0.000815133
path:ko00565	Ether lipid metabolism	12	65	0.000187673	0.000950878
path:ko03040	Spliceosome	1	166	0.000601767	0.00285839
path:ko00500	Starch and sucrose metabolism	3	221	0.000927798	0.0041478
path:ko01100	Metabolic pathways	126	2709	0.00132196	0.00558163
path:ko00190	Oxidative phosphorylation	1	147	0.001631	0.00652401
path:ko05169	Epstein-Barr virus infection	1	146	0.00171806	0.00652862
path:ko00230	Purine metabolism	1	146	0.00171806	0.00621773
path:ko04144	Endocytosis	13	100	0.00262243	0.00905931
path:ko00053	Ascorbate and aldarate metabolism	15	126	0.00298611	0.00986716
path:ko00903	Limonene and pinene degradation	13	103	0.0033217	0.0105187
path:ko00240	Pyrimidine metabolism	1	132	0.00353751	0.010754
path:ko00625	Chloroalkane and chloroalkene degradation	13	105	0.00386146	0.0112873
path:ko00900	Terpenoid backbone biosynthesis	2	151	0.00601891	0.0169421
path:ko00564	Glycerophospholipid metabolism	14	125	0.00635275	0.0172432
path:ko00040	Pentose and glucuronate interconversions	13	114	0.00713727	0.0187046
path:ko04146	Peroxisome	1	115	0.00836146	0.0211824
path:ko05016	Huntington's disease	1	104	0.0144132	0.0353355
path:ko04152	AMPK signaling pathway	2	123	0.0206256	0.0489857
path:ko00340	Histidine metabolism	13	137	0.0233647	0.0538097
path:ko00600	Sphingolipid metabolism	1	88	0.0311331	0.0695917
path:ko03030	DNA replication	1	85	0.0358437	0.077832
path:ko00562	Inositol phosphate metabolism	2	106	0.0414116	0.0874245
path:ko01110	Biosynthesis of secondary metabolites	67	1263	0.0447318	0.0918815
path:ko00561	Glycerolipid metabolism	13	156	0.0453971	0.0907943
path:ko01220	Degradation of aromatic compounds	2	7	0.0501369	0.0977027
path:ko00330	Arginine and proline metabolism	14	186	0.0631475	0.11998
path:ko00620	Pyruvate metabolism	13	300	0.0659527	0.122254
path:ko00945	Stilbenoid, diarylheptanoid and gingerol biosynthesis	2	9	0.0765272	0.138478
path:ko00480	Glutathione metabolism	2	89	0.0787703	0.139222
path:ko03010	Ribosome	8	194	0.0892605	0.154177
path:ko00591	Linoleic acid metabolism	2	10	0.090263	0.152444
path:ko00410	beta-Alanine metabolism	13	197	0.0978513	0.161667
path:ko00071	Fatty acid degradation	13	257	0.104108	0.168344
path:ko00052	Galactose metabolism	3	99	0.105914	0.167698
path:ko00380	Tryptophan metabolism	13	210	0.108313	0.167996
path:ko00010	Glycolysis / Gluconeogenesis	14	250	0.11013	0.167398
path:ko00460	Cyanoamino acid metabolism	1	59	0.113737	0.169491
path:ko00592	alpha-Linolenic acid metabolism	2	76	0.122516	0.179062
path:ko04910	Insulin signaling pathway	1	56	0.128619	0.184435
path:ko00941	Flavonoid biosynthesis	2	13	0.131441	0.184991
path:ko00940	Phenylpropanoid biosynthesis	2	72	0.138779	0.191767
path:ko00730	Thiamine metabolism	2	14	0.144695	0.196372
path:ko05130	Pathogenic Escherichia coli infection	2	16	0.169879	0.226505
path:ko00906	Carotenoid biosynthesis	1	45	0.196371	0.257314
path:ko00982	Drug metabolism - cytochrome P450	1	44	0.203538	0.262185
path:ko00980	Metabolism of xenobiotics by cytochrome P450	1	44	0.203538	0.257815
path:ko05164	Influenza A	1	43	0.210857	0.262707
path:ko00130	Ubiquinone and other terpenoid-quinone biosynthesis	2	55	0.217326	0.2664
path:ko05204	Chemical carcinogenesis	1	42	0.218319	0.263369
path:ko05145	Toxoplasmosis	1	38	0.249402	0.296164
path:ko00360	Phenylalanine metabolism	2	46	0.25589	0.299195
path:ko04921	Oxytocin signaling pathway	2	26	0.2573	0.296284
path:ko05014	Amyotrophic lateral sclerosis (ALS)	1	37	0.257413	0.291991
path:ko00400	Phenylalanine, tyrosine and tryptophan biosynthesis	2	41	0.271249	0.30316
path:ko04010	MAPK signaling pathway	1	33	0.28985	0.319255
path:ko05134	Legionellosis	1	33	0.28985	0.314694
path:ko04915	Estrogen signaling pathway	1	29	0.321554	0.344198
path:ko00430	Taurine and hypotaurine metabolism	1	11	0.347705	0.367022
path:ko04612	Antigen processing and presentation	1	25	0.349911	0.364291
path:ko00590	Arachidonic acid metabolism	1	12	0.357884	0.367556
path:ko05020	Prion diseases	1	20	0.374501	0.379495
path:ko05162	Measles	1	18	0.378654	0.378654

## Sheet: Four libraries
Table S7C The KEGG enrichment distribution of the DEUs in the four comparisons
PathWay	Pathway_definition	number_of_seqs(diff)	number_of_seqs(all)	Pvalue	Qvalue
path:ko01100	Metabolic pathways	34	2709	4.0666e-13	1.17931e-11
path:ko04912	GnRH signaling pathway	12	29	1.02781e-11	1.49032e-10
path:ko04724	Glutamatergic synapse	12	36	2.03375e-10	1.96595e-09
path:ko04014	Ras signaling pathway	12	40	8.1059e-10	5.87678e-09
path:ko04024	cAMP signaling pathway	12	43	2.0442e-09	1.18564e-08
path:ko04666	Fc gamma R-mediated phagocytosis	12	55	4.16074e-08	2.01103e-07
path:ko00565	Ether lipid metabolism	12	65	2.87538e-07	1.19123e-06
path:ko04144	Endocytosis	12	100	2.76537e-05	0.000100245
path:ko00564	Glycerophospholipid metabolism	12	125	0.000226661	0.000730352
path:ko01110	Biosynthesis of secondary metabolites	21	1263	0.000500821	0.00145238
path:ko00310	Lysine degradation	17	246	0.000594107	0.00156628
path:ko04141	Protein processing in endoplasmic reticulum	1	276	0.00184684	0.00446321
path:ko01230	Biosynthesis of amino acids	2	322	0.00261484	0.00583311
path:ko03013	RNA transport	1	222	0.00794928	0.0164664
path:ko00500	Starch and sucrose metabolism	1	221	0.00816201	0.0157799
path:ko01220	Degradation of aromatic compounds	2	7	0.0157549	0.0285557
path:ko00945	Stilbenoid, diarylheptanoid and gingerol biosynthesis	2	9	0.0254486	0.0434122
path:ko00941	Flavonoid biosynthesis	2	13	0.0489508	0.0788652
path:ko00053	Ascorbate and aldarate metabolism	1	126	0.0858903	0.131096
path:ko04146	Peroxisome	1	115	0.10956	0.158862
path:ko00562	Inositol phosphate metabolism	1	106	0.132746	0.183316
path:ko05016	Huntington's disease	1	104	0.138394	0.182428
path:ko00400	Phenylalanine, tyrosine and tryptophan biosynthesis	2	41	0.22321	0.281438
path:ko00360	Phenylalanine metabolism	2	46	0.242602	0.293144
path:ko00130	Ubiquinone and other terpenoid-quinone biosynthesis	2	55	0.265858	0.308395
path:ko00940	Phenylpropanoid biosynthesis	2	72	0.274775	0.306479
path:ko04910	Insulin signaling pathway	1	56	0.318155	0.341722
path:ko05020	Prion diseases	1	20	0.335091	0.347059
path:ko05014	Amyotrophic lateral sclerosis (ALS)	1	37	0.372278	0.372278
